# Supplementary material for: Macro CD5L+ deteriorates CD8+T cells exhaustion and impairs combination of Gemcitabine-Oxaliplatin-Lenvatinib-anti-PD1 therapy in intrahepatic cholangiocarcinoma
Source: Nat Commun. 2024 Jan 20;15:621. doi: 10.1038/s41467-024-44795-1 (PMC10799889; doi:10.1038/s41467-024-44795-1)
Supplement: Supplementary file 4 — Supplementary Data 1-9 [file 41467_2024_44795_MOESM4_ESM.zip]

Archive with 9 entries (9 files):
- Supplementary Data1. Cohort information.xlsx
- Supplementary Data2. Main cluster.xlsx
- Supplementary Data3. Tumor.xlsx
- Supplementary Data4. Myeloid.xlsx
- Supplementary Data5. Lymphoid.xlsx
- Supplementary Data6. TCR_pseudotime.xlsx
- Supplementary Data7. Celltalk.xlsx
- Supplementary Data8. Enriched TCR clone in pre- or post- GOLP treatment.xlsx
- Supplementary Data9. Key resources table.xlsx
