# Supplementary material for: Macro CD5L+ deteriorates CD8+T cells exhaustion and impairs combination of Gemcitabine-Oxaliplatin-Lenvatinib-anti-PD1 therapy in intrahepatic cholangiocarcinoma
Source: Nat Commun. 2024 Jan 20;15:621. doi: 10.1038/s41467-024-44795-1 (PMC10799889; doi:10.1038/s41467-024-44795-1)
Supplement: Supplementary file 4 — Supplementary Data 1-9 [file 41467_2024_44795_MOESM4_ESM.zip › Supplementary Data1. Cohort information.xlsx]

## Sheet: Summary of ORR
Table S1-1. Summary of first-line therapeutic ORR for iCCA and other types of BTC in different clinical trials							Supplementary Data1-1. Summary of ORR
No.	Researchers	Year	Phase	Line of treatment	Number of patient	Tumor type	Treatment strategy	ORR (%)	mPFS (month)	mOS (month)	note	Reference
1	Zhou et al.	2021	2	First	30	iCCA	GEMOX plus Lenvatinib plus Toripalimab	80	10.2	22.5		DOI: 10.1200/JCO.2021.39.15_suppl.4094; 10.1038/s41392-023-01317-7
2	Zhou et al.	2021	2	First	31	iCCA	Lenvatinib plus Toripalimab	32.3	\	\		DOI: 10.1200/JCO.2021.39.15_suppl.4099
3	Shi et al.	2021	2	First	30	iCCA	Lenvatinib plus GEMOX	30	\	\		DOI: 10.1200/JCO.2021.39.15_suppl.e16163
4	Oh et al.	2022	2	First	17	iCCA	GEMCIS followed by GEMCIS plus durvalumab plus tremelimumab	64.7	13	15		DOI: 10.1016/S2468-1253(22)00043-7
5	Oh et al.	2022	2	First	29	iCCA	GEMCIS plus Durvalumab	72.4	16.8	23.5		DOI: 10.1016/S2468-1253(22)00043-7
6	Oh et al.	2022	2	First	20	iCCA	GEMCIS plus Durvalumab plus Tremelimumab	70	11	16.5		DOI: 10.1016/S2468-1253(22)00043-7
7	Valle et al.	2021	2	First	56	iCCA	Ramucirumab plus GEMCIS	45.7	7.13	10.68	calculate ORR by the data of supplementary WES results, 16/35=45.7%	DOI: 10.1016/S1470-2045(21)00409-5
8	Valle et al.	2021	2	First	60	iCCA	Merestinib plus GEMCIS	13.5	7.03	14.95	calculate ORR by the data of supplementary WES results, 5/37=13.5%	DOI: 10.1016/S1470-2045(21)00409-5
9	Valle et al.	2021	2	First	55	iCCA	GEMCIS	28.1	6.8	13.73	calculate ORR by the data of supplementary WES results, 9//32=28.1%	DOI: 10.1016/S1470-2045(21)00409-5
10	Malka et al.	2014	2	First	49	iCCA	Cetuximab plus GEMOX	22	\	\		DOI: 10.1016/S1470-2045(14)70212-8
11	Malka et al.	2014	2	First	46	iCCA	GEMOX	22	\	\		DOI: 10.1016/S1470-2045(14)70212-8
12	Hezel et al.	2014	2	First	25	iCCA	Panitumumab plus GEMOX	48	\	\		DOI: 10.1038/bjc.2014.343
13	Leone et al.	2016	2	First	21	iCCA	Panitumumab plus GEMOX	\	5.7	15.1		DOI: 10.1002/cncr.29778
14	Leone et al.	2016	2	First	21	iCCA	GEMOX	\	6.2	11.8		DOI: 10.1002/cncr.29778
15	Li et al.	2022	2	First	20	iCCA	Toripalimab plus Gemcitabine and S-1 (GS)	30	6	16		DOI: 10.1016/j.xinn.2022.100255.
16	Lamarca et al.	2020	3	First	66	iCCA	GEMCIS	24.2	8.4	15.4		DOI: 10.1093/jnci/djz071
17	Borbath et al.	2013	2	First	44 (27 iCCA)	CCA	Cetuximab plus Gemcitabine	20.4	5.8	13.5	PFS and OS were not statistically different between patients with extra-hepatic CCK (5.7 and 12.0 months, respectively) and intra-hepatic CCK (7.1 and 14.3 months) (log-rank test; P = 0.773 and P = 0.555, respectively).	DOI: 10.1093/annonc/mdt337
18	Lee et al.	2013	2	First	39 (21 iCCA)	BTC	Sorafenib plus GEMCIS	12	6.5	14.4	no association between OS/PFS and disease type (gallbladder cancer vs intrahepatic cholangiocarcinoma)	DOI: 10.1038/bjc.2013.432
19	Santoro et al.	2015	2	First	56 (in ITT); 27 iCCA (in the safety population)	BTC	Vandetanib	3.6	3.5	7.6		DOI: 10.1093/annonc/mdu576
20	Santoro et al.	2015	2	First	57 (in ITT); 31 iCCA (in the safety population)	BTC	Vandetanib plus Gemcitabine	19.3	3.8	9.5		DOI: 10.1093/annonc/mdu576
21	Santoro et al.	2015	2	First	52 (in ITT); 29 iCCA (in the safety population)	BTC	Gemcitabine	13.5	4.9	10.2		DOI: 10.1093/annonc/mdu576
22	Valle et al.	2015	2	First	62 (14 iCCA)	BTC	Cediranib plus GEMCIS	44	8	14.1		DOI: 10.1016/S1470-2045(15)00139-4
23	Valle et al.	2015	2	First	62 (15 iCCA)	BTC	GEMCIS	19	7.4	11.9		DOI: 10.1016/S1470-2045(15)00139-4
24	Lee et al.	2012	3	First	135 (96 iCCA)	BTC	Erlotinib plus GEMOX	29.6	5.8	9.5	median PFS CCA: 5.9 months	DOI: 10.1016/S1470-2045(11)70301-1
25	Lee et al.	2012	3	First	133 (84 iCCA)	BTC	GEMOX	15.6	4.2	9.5	median PFS CCA: 3.0 months	DOI: 10.1016/S1470-2045(11)70301-1
26	Gruenberger et al.	2010	2	First	30 (18 iCCA)	BTC	Cetuximab plus GEMOX	63	8.8	15.2		DOI: 10.1016/S1470-2045(10)70247-3
27	Jensen et al.	2012	2	First	46 (10 iCCA)	BTC	Panitumumab plus GEMOX plus Capecitabine	33	8.3	10		DOI: 10.1093/annonc/mds008
28	Yeung et al.	2014	2	First	27 (6 iCCA)	BTC	Everolimus	12	5.5	9.5		DOI: 10.1038/s41416-018-0021-1
29	Chen et al.	2020	2	First	37(22 CCA)	BTC	Camrelizumab plus GEMOX	54	6.1	11.8	medianPFS CCA:5.4 months; GBC:6.9 months meadian OS CCA:11.2 month; GBC:13.0 months	DOI: 10.1136/jitc-2020-001240
30	El-Khoueiry et al.	2012	2	First	31(19 CCA)	BTC	Sorafenib	0	3	9	PFS of 4 months for the 12 patients with gallbladder carcinoma and 2 months for the 19 patients with cholangiocarcinoma including both IHCC and EHCC.	DOI: 10.1007/s10637-011-9719-0
31	El-Khoueiry et al.	2014	2	First	34(14 CCA)	BTC	Sorafenib plus Erlotinib	6	2	6		DOI: 10.1038/bjc.2013.801
32	Oh et al.	2022	3	First	344	BTC	GEMCIS	18.7	7.2	12.8		DOI: 10.1200/JCO.2022.40.4_suppl.378
33	Oh et al.	2022	3	First	341	BTC	GEMCIS plus Durvalumab	26.7	5.7	11.5		DOI: 10.1200/JCO.2022.40.4_suppl.378
Abbreviation: Biliary tract carcinoma (BTC); Cholangiocarcinoma (CCA); Intrahepatic cholangiocarcinoma (iCCA); Objective response rates (ORR); Median progression-free survival (mPFS); Median overall survival (mOS)

## Sheet: Cohort information 1
Supplementary Data1-2. Cohort information (Treatment Cohort)
Patient ID	Cohort	Gender	Age	Hepatolithiasis	HBV infection	Treatment	Response
GOLP-P01	NCT03951597	male	53	no	no	GEMOX + Lenvatinib + anti-PD1 antibody	PR
GOLP-P02	NCT03951597	male	64	yes	yes	GEMOX + Lenvatinib + anti-PD1 antibody	PR
GOLP-P03	NCT03951597	male	54	no	yes	GEMOX + Lenvatinib + anti-PD1 antibody	PR
GOLP-P04	NCT03951597	male	37	no	no	GEMOX + Lenvatinib + anti-PD1 antibody	PR
GOLP-P05	NCT03951597	male	55	no	yes	GEMOX + Lenvatinib + anti-PD1 antibody	PR
GOLP-P06	NCT03951597	male	65	yes	no	GEMOX + Lenvatinib + anti-PD1 antibody	SD
GOLP-P07	NCT03951597	female	70	yes	no	GEMOX + Lenvatinib + anti-PD1 antibody	SD
GOLP-P08	NCT03951597	male	75	yes	no	GEMOX + Lenvatinib + anti-PD1 antibody	PR
GOLP-P09	NCT03951597	male	51	no	no	GEMOX + Lenvatinib + anti-PD1 antibody	SD
GOLP-P10	NCT03951597	female	61	no	no	GEMOX + Lenvatinib + anti-PD1 antibody	SD
GOLP-P11	NCT03951597	male	70	no	no	GEMOX + Lenvatinib + anti-PD1 antibody	SD
GOLP-P12	NCT03951597	female	28	no	no	GEMOX + Lenvatinib + anti-PD1 antibody	PR
GOLP-P13	NCT03951597	male	68	yes	no	GEMOX + Lenvatinib + anti-PD1 antibody	PR
GOLP-P14	NCT03951597	female	66	no	no	GEMOX + Lenvatinib + anti-PD1 antibody	PR
GOLP-P15	NCT03951597	male	60	no	no	GEMOX + Lenvatinib + anti-PD1 antibody	SD
GOLP-P16	NCT03951597	female	54	no	no	GEMOX + Lenvatinib + anti-PD1 antibody	SD
GOLP-P17	NCT03951597	female	70	no	no	GEMOX + Lenvatinib + anti-PD1 antibody	PR
GOLP-P18	NCT03951597	male	49	no	yes	GEMOX + Lenvatinib + anti-PD1 antibody	SD
GOLP-P19	NCT03951597	female	45	no	no	GEMOX + Lenvatinib + anti-PD1 antibody	PR
GOLP-P20	NCT03951597	male	63	no	no	GEMOX + Lenvatinib + anti-PD1 antibody	PR
GOLP-P21	NCT03951597	female	47	no	no	GEMOX + Lenvatinib + anti-PD1 antibody	SD
GOLP-P22	NCT03951597	male	57	no	no	GEMOX + Lenvatinib + anti-PD1 antibody	SD
GOLP-P23	NCT03951597	female	64	no	yes	GEMOX + Lenvatinib + anti-PD1 antibody	SD
GOLP-P24	NCT03951597	male	42	yes	no	GEMOX + Lenvatinib + anti-PD1 antibody	PR
GOLP-P25	NCT03951597	male	74	no	yes	GEMOX + Lenvatinib + anti-PD1 antibody	PR
GOLP-P26	NCT03951597	male	66	no	yes	GEMOX + Lenvatinib + anti-PD1 antibody	SD
GOLP-P27	NCT03951597	male	68	no	yes	GEMOX + Lenvatinib + anti-PD1 antibody	PR
GOLP-P28	FDU-ZS-ICC-T	female	68	no	yes	GEMOX + Lenvatinib + anti-PD1 antibody	SD
GOLP-P29	FDU-ZS-ICC-T	male	53	no	no	GEMOX + Lenvatinib + anti-PD1 antibody	SD
GOLP-P30	FDU-ZS-ICC-T	male	67	no	no	GEMOX + Lenvatinib + anti-PD1 antibody	SD
GOLP-P31	FDU-ZS-ICC-T	male	57	no	yes	GEMOX + Lenvatinib + anti-PD1 antibody	SD
GOLP-P32	FDU-ZS-ICC-T	male	52	no	yes	GEMOX + Lenvatinib + anti-PD1 antibody	SD
GOLP-P33	FDU-ZS-ICC-T	male	37	no	yes	GEMOX + Lenvatinib + anti-PD1 antibody	SD
GOLP-P34	FDU-ZS-ICC-T	male	60	yes	no	GEMOX + Lenvatinib + anti-PD1 antibody	PR
GOLP-P35	FDU-ZS-ICC-T	female	70	no	yes	GEMOX + Lenvatinib + anti-PD1 antibody	PR
GOLP-P36	FDU-ZS-ICC-T	female	62	no	no	GEMOX + Lenvatinib + anti-PD1 antibody	PR
GOLP-P37	FDU-ZS-ICC-T	male	58	yes	no	GEMOX + Lenvatinib + anti-PD1 antibody	PR
GOLP-P38	FDU-ZS-ICC-T	female	58	no	no	GEMOX + Lenvatinib + anti-PD1 antibody	PR
GOLP-P39	FDU-ZS-ICC-T	male	52	no	no	GEMOX + Lenvatinib + anti-PD1 antibody	PR
GOLP-P40	FDU-ZS-ICC-T	female	57	no	no	GEMOX + Lenvatinib + anti-PD1 antibody	PR
GOLP-P41	FDU-ZS-ICC-T	male	63	yes	yes	GEMOX + Lenvatinib + anti-PD1 antibody	PR
GOLP-P42	FDU-ZS-ICC-T	female	57	no	yes	GEMOX + Lenvatinib + anti-PD1 antibody	SD
GOLP-P43	FDU-ZS-ICC-T	male	62	no	yes	GEMOX + Lenvatinib + anti-PD1 antibody	SD
GOLP-P44	FDU-ZS-ICC-T	female	47	no	yes	GEMOX + Lenvatinib + anti-PD1 antibody	SD
GOLP-P45	FDU-ZS-ICC-T	female	70	no	yes	GEMOX + Lenvatinib + anti-PD1 antibody	SD
GOLP-P46	FDU-ZS-ICC-T	female	66	yes	yes	GEMOX + Lenvatinib + anti-PD1 antibody	SD
GOLP-P47	FDU-ZS-ICC-T	male	43	no	yes	GEMOX + Lenvatinib + anti-PD1 antibody	SD
GOLP-P48	FDU-ZS-ICC-T	male	67	no	yes	GEMOX + Lenvatinib + anti-PD1 antibody	PR
GOLP-P49	FDU-ZS-ICC-T	female	55	no	yes	GEMOX + Lenvatinib + anti-PD1 antibody	PR
GOLP-P50	FDU-ZS-ICC-T	female	67	no	no	GEMOX + Lenvatinib + anti-PD1 antibody	PR
GOLP-P51	FDU-ZS-ICC-T	male	56	no	no	GEMOX + Lenvatinib + anti-PD1 antibody	PR
GOLP-P52	FDU-ZS-ICC-T	female	60	no	yes	GEMOX + Lenvatinib + anti-PD1 antibody	PR
GOLP-P53	FDU-ZS-ICC-T	female	67	no	yes	GEMOX + Lenvatinib + anti-PD1 antibody	PR
GOLP-P54	FDU-ZS-ICC-T	male	64	no	yes	GEMOX + Lenvatinib + anti-PD1 antibody	PR
GOLP-P55	FDU-ZS-ICC-T	female	50	no	no	GEMOX + Lenvatinib + anti-PD1 antibody	PR
Ctr-P01	Control	male	63	no	no	Surgery without GOLP treatment	/
Ctr-P02	Control	male	63	yes	no	Surgery without GOLP treatment	/
NOTE: 'Response' was evaluated after 3-cycle of treatment according to RECIST1.1
Abbreviation: Stable disease (SD); Partial response (PR)

## Sheet: Cohort information 2
Supplementary Data1-3. Cohort information (Treatment Naïve Cohort)
Patient ID	Cohort	Gender	Age	OS (Days)	State
TN-P01	FDU-ZS-ICC	female	66	2282	live
TN-P02	FDU-ZS-ICC	male	59	514	death
TN-P03	FDU-ZS-ICC	male	52	600	death
TN-P04	FDU-ZS-ICC	male	69	2246	live
TN-P05	FDU-ZS-ICC	female	59	600	death
TN-P06	FDU-ZS-ICC	female	61	2242	live
TN-P07	FDU-ZS-ICC	male	57	1120	death
TN-P08	FDU-ZS-ICC	female	77	228	death
TN-P09	FDU-ZS-ICC	male	76	2143	death
TN-P10	FDU-ZS-ICC	male	71	1499	death
TN-P11	FDU-ZS-ICC	female	64	593	death
TN-P12	FDU-ZS-ICC	male	46	395	death
TN-P13	FDU-ZS-ICC	male	40	2178	live
TN-P14	FDU-ZS-ICC	female	45	1360	death
TN-P15	FDU-ZS-ICC	male	76	925	death
TN-P16	FDU-ZS-ICC	male	64	2176	live
TN-P17	FDU-ZS-ICC	female	47	2145	live
TN-P18	FDU-ZS-ICC	male	59	175	death
TN-P19	FDU-ZS-ICC	female	57	1042	death
TN-P20	FDU-ZS-ICC	female	69	2081	live
TN-P21	FDU-ZS-ICC	male	59	2081	live
TN-P22	FDU-ZS-ICC	female	65	2047	live
TN-P23	FDU-ZS-ICC	female	60	2033	live
TN-P24	FDU-ZS-ICC	male	72	658	death
TN-P25	FDU-ZS-ICC	female	55	1996	live
TN-P26	FDU-ZS-ICC	female	60	1522	death
TN-P27	FDU-ZS-ICC	male	54	1984	live
TN-P28	FDU-ZS-ICC	female	61	1973	live
TN-P29	FDU-ZS-ICC	male	55	730	death
TN-P30	FDU-ZS-ICC	female	56	966	death
TN-P31	FDU-ZS-ICC	male	62	660	death
TN-P32	FDU-ZS-ICC	female	61	414	death
TN-P33	FDU-ZS-ICC	male	65	1560	death
TN-P34	FDU-ZS-ICC	female	68	277	death
TN-P35	FDU-ZS-ICC	female	52	1933	live
TN-P36	FDU-ZS-ICC	male	63	1927	live
TN-P37	FDU-ZS-ICC	female	72	1935	live
TN-P38	FDU-ZS-ICC	female	67	1875	death
TN-P39	FDU-ZS-ICC	male	41	682	death
TN-P40	FDU-ZS-ICC	male	66	826	death
TN-P41	FDU-ZS-ICC	male	63	656	death
TN-P42	FDU-ZS-ICC	male	60	754	death
TN-P43	FDU-ZS-ICC	female	71	182	death
TN-P44	FDU-ZS-ICC	female	52	1851	live
TN-P45	FDU-ZS-ICC	female	63	1818	live
TN-P46	FDU-ZS-ICC	male	58	1824	live
TN-P47	FDU-ZS-ICC	male	60	265	death
TN-P48	FDU-ZS-ICC	female	28	1490	live
TN-P49	FDU-ZS-ICC	female	63	1806	live
TN-P50	FDU-ZS-ICC	female	75	831	death
TN-P51	FDU-ZS-ICC	male	59	266	death
TN-P52	FDU-ZS-ICC	male	60	1763	live
TN-P53	FDU-ZS-ICC	male	49	1743	live
TN-P54	FDU-ZS-ICC	female	48	597	death
TN-P55	FDU-ZS-ICC	male	69	155	death
TN-P56	FDU-ZS-ICC	female	52	1754	live
TN-P57	FDU-ZS-ICC	male	53	1772	live
TN-P58	FDU-ZS-ICC	male	49	1737	live
TN-P59	FDU-ZS-ICC	male	44	1733	live
TN-P60	FDU-ZS-ICC	male	55	212	death
TN-P61	FDU-ZS-ICC	male	68	1362	death
TN-P62	FDU-ZS-ICC	female	61	1721	live
TN-P63	FDU-ZS-ICC	male	40	385	death
TN-P64	FDU-ZS-ICC	male	35	1728	live
TN-P65	FDU-ZS-ICC	female	57	1727	live
TN-P66	FDU-ZS-ICC	female	61	1721	live
TN-P67	FDU-ZS-ICC	female	56	640	death
TN-P68	FDU-ZS-ICC	male	63	190	death
TN-P69	FDU-ZS-ICC	female	58	1713	live
TN-P70	FDU-ZS-ICC	male	55	1583	death
TN-P71	FDU-ZS-ICC	female	54	1232	death
TN-P72	FDU-ZS-ICC	female	73	1707	live
TN-P73	FDU-ZS-ICC	female	41	1706	live
TN-P74	FDU-ZS-ICC	female	47	341	death
TN-P75	FDU-ZS-ICC	female	71	533	death
TN-P76	FDU-ZS-ICC	female	52	892	death
TN-P77	FDU-ZS-ICC	male	59	1664	live
TN-P78	FDU-ZS-ICC	female	82	1649	live
TN-P79	FDU-ZS-ICC	male	70	409	death
TN-P80	FDU-ZS-ICC	female	68	1644	live
TN-P81	FDU-ZS-ICC	male	57	1623	live
TN-P82	FDU-ZS-ICC	male	59	899	death
TN-P83	FDU-ZS-ICC	male	63	286	death
TN-P84	FDU-ZS-ICC	female	53	435	death
TN-P85	FDU-ZS-ICC	male	56	190	death
TN-P86	FDU-ZS-ICC	male	60	489	death
TN-P87	FDU-ZS-ICC	male	35	154	death
TN-P88	FDU-ZS-ICC	female	67	1603	live
TN-P89	FDU-ZS-ICC	female	51	1590	live
TN-P90	FDU-ZS-ICC	female	61	1600	live
TN-P91	FDU-ZS-ICC	male	69	1593	live
TN-P92	FDU-ZS-ICC	male	58	1588	live
TN-P93	FDU-ZS-ICC	male	29	1594	live
TN-P94	FDU-ZS-ICC	male	39	1574	live
TN-P95	FDU-ZS-ICC	female	48	520	death
TN-P96	FDU-ZS-ICC	male	40	1582	live
TN-P97	FDU-ZS-ICC	male	53	720	death
TN-P98	FDU-ZS-ICC	male	75	346	death
TN-P99	FDU-ZS-ICC	male	64	1573	live
TN-P100	FDU-ZS-ICC	female	65	1544	live
TN-P101	FDU-ZS-ICC	male	37	170	death
TN-P102	FDU-ZS-ICC	female	65	501	death
TN-P103	FDU-ZS-ICC	male	58	1474	death
TN-P104	FDU-ZS-ICC	female	49	194	death
TN-P105	FDU-ZS-ICC	female	62	1517	live
TN-P106	FDU-ZS-ICC	female	49	1526	live
TN-P107	FDU-ZS-ICC	female	66	1193	live
TN-P108	FDU-ZS-ICC	female	63	1478	death
TN-P109	FDU-ZS-ICC	female	48	487	death
TN-P110	FDU-ZS-ICC	female	59	412	death
TN-P111	FDU-ZS-ICC	male	56	1498	live
TN-P112	FDU-ZS-ICC	male	50	1542	live
TN-P113	FDU-ZS-ICC	male	63	1490	live
TN-P114	FDU-ZS-ICC	male	61	293	live
TN-P115	FDU-ZS-ICC	female	64	1485	live
TN-P116	FDU-ZS-ICC	male	53	1462	live
TN-P117	FDU-ZS-ICC	female	52	1471	live
TN-P118	FDU-ZS-ICC	male	70	933	death
TN-P119	FDU-ZS-ICC	male	61	1491	live
TN-P120	FDU-ZS-ICC	male	60	200	death
TN-P121	FDU-ZS-ICC	male	57	1453	live
TN-P122	FDU-ZS-ICC	male	66	1462	live
TN-P123	FDU-ZS-ICC	female	64	724	death
TN-P124	FDU-ZS-ICC	male	78	1457	live
TN-P125	FDU-ZS-ICC	male	55	1457	live
TN-P126	FDU-ZS-ICC	female	71	1442	live
TN-P127	FDU-ZS-ICC	male	66	1441	live
TN-P128	FDU-ZS-ICC	male	70	1447	live
TN-P129	FDU-ZS-ICC	male	75	1442	live
TN-P130	FDU-ZS-ICC	male	44	723	death
TN-P131	FDU-ZS-ICC	male	70	361	death
TN-P132	FDU-ZS-ICC	male	69	372	death
TN-P133	FDU-ZS-ICC	male	47	1427	live
TN-P134	FDU-ZS-ICC	female	52	175	death
TN-P135	FDU-ZS-ICC	male	48	1152	death
TN-P136	FDU-ZS-ICC	male	80	490	death
TN-P137	FDU-ZS-ICC	male	41	1434	live
TN-P138	FDU-ZS-ICC	female	61	392	death
TN-P139	FDU-ZS-ICC	male	50	969	death
TN-P140	FDU-ZS-ICC	female	56	1259	death
TN-P141	FDU-ZS-ICC	female	50	1409	live
TN-P142	FDU-ZS-ICC	male	46	1391	live
TN-P143	FDU-ZS-ICC	male	49	1405	live
TN-P144	FDU-ZS-ICC	female	58	1416	live
TN-P145	FDU-ZS-ICC	male	39	612	death
TN-P146	FDU-ZS-ICC	male	56	1393	live
TN-P147	FDU-ZS-ICC	male	67	1416	live
TN-P148	FDU-ZS-ICC	male	50	527	live
TN-P149	FDU-ZS-ICC	male	60	599	death
TN-P150	FDU-ZS-ICC	female	40	1368	live
TN-P151	FDU-ZS-ICC	male	61	1367	live
TN-P152	FDU-ZS-ICC	male	54	125	death
TN-P153	FDU-ZS-ICC	male	61	1367	live
TN-P154	FDU-ZS-ICC	female	49	913	death
TN-P155	FDU-ZS-ICC	male	59	304	death
TN-P156	FDU-ZS-ICC	female	69	1367	live
TN-P157	FDU-ZS-ICC	male	59	1357	live
TN-P158	FDU-ZS-ICC	female	83	1359	live
TN-P159	FDU-ZS-ICC	female	71	1353	live
TN-P160	FDU-ZS-ICC	male	56	1232	death
TN-P161	FDU-ZS-ICC	female	55	1350	live
TN-P162	FDU-ZS-ICC	male	68	1332	live
TN-P163	FDU-ZS-ICC	male	71	1336	live
TN-P164	FDU-ZS-ICC	female	59	1335	live
TN-P165	FDU-ZS-ICC	male	73	300	death
TN-P166	FDU-ZS-ICC	female	57	1317	live
TN-P167	FDU-ZS-ICC	female	55	1128	live
TN-P168	FDU-ZS-ICC	male	65	1304	live
TN-P169	FDU-ZS-ICC	female	81	239	death
TN-P170	FDU-ZS-ICC	male	40	1321	live
TN-P171	FDU-ZS-ICC	female	74	305	death
TN-P172	FDU-ZS-ICC	male	46	1317	live
TN-P173	FDU-ZS-ICC	female	65	429	death
TN-P174	FDU-ZS-ICC	male	54	400	death
TN-P175	FDU-ZS-ICC	male	64	1285	live
TN-P176	FDU-ZS-ICC	male	55	1279	live
TN-P177	FDU-ZS-ICC	female	53	1010	death
TN-P178	FDU-ZS-ICC	male	57	219	death
TN-P179	FDU-ZS-ICC	male	47	1266	live
TN-P180	FDU-ZS-ICC	female	57	601	death
TN-P181	FDU-ZS-ICC	male	74	1269	live
TN-P182	FDU-ZS-ICC	female	81	1253	live
TN-P183	FDU-ZS-ICC	male	48	1275	live
TN-P184	FDU-ZS-ICC	male	74	585	death
TN-P185	FDU-ZS-ICC	female	68	1289	live
TN-P186	FDU-ZS-ICC	male	73	336	death
TN-P187	FDU-ZS-ICC	female	71	354	death
TN-P188	FDU-ZS-ICC	female	67	1233	live
TN-P189	FDU-ZS-ICC	male	43	1230	live
TN-P190	FDU-ZS-ICC	male	28	422	death
TN-P191	FDU-ZS-ICC	male	65	1230	live
TN-P192	FDU-ZS-ICC	male	77	1227	live
TN-P193	FDU-ZS-ICC	female	75	278	death
TN-P194	FDU-ZS-ICC	female	68	1218	live
TN-P195	FDU-ZS-ICC	male	66	1230	live
TN-P196	FDU-ZS-ICC	male	52	1211	live
TN-P197	FDU-ZS-ICC	female	63	1214	live
TN-P198	FDU-ZS-ICC	male	61	783	death
TN-P199	FDU-ZS-ICC	male	85	810	death
TN-P200	FDU-ZS-ICC	male	70	1198	live
TN-P201	FDU-ZS-ICC	female	75	380	death
TN-P202	FDU-ZS-ICC	female	50	440	death
TN-P203	FDU-ZS-ICC	female	76	1202	live
TN-P204	FDU-ZS-ICC	male	61	1197	live
TN-P205	FDU-ZS-ICC	male	68	376	death
TN-P206	FDU-ZS-ICC	male	58	1181	live
TN-P207	FDU-ZS-ICC	male	77	335	death
TN-P208	FDU-ZS-ICC	male	49	1185	live
TN-P209	FDU-ZS-ICC	male	40	1176	live
TN-P210	FDU-ZS-ICC	male	63	822	death
TN-P211	FDU-ZS-ICC	female	63	1219	live
TN-P212	FDU-ZS-ICC	male	63	393	death
TN-P213	FDU-ZS-ICC	male	58	1169	live
TN-P214	FDU-ZS-ICC	male	60	1166	live
TN-P215	FDU-ZS-ICC	female	64	1159	live
TN-P216	FDU-ZS-ICC	male	74	471	death
TN-P217	FDU-ZS-ICC	male	73	1166	live
TN-P218	FDU-ZS-ICC	female	63	528	death
TN-P219	FDU-ZS-ICC	female	55	167	death
TN-P220	FDU-ZS-ICC	female	71	92	death
TN-P221	FDU-ZS-ICC	male	52	608	death
TN-P222	FDU-ZS-ICC	female	74	518	death
TN-P223	FDU-ZS-ICC	male	68	1149	live
TN-P224	FDU-ZS-ICC	male	60	361	death
TN-P225	FDU-ZS-ICC	male	58	1144	live
TN-P226	FDU-ZS-ICC	female	79	624	death
TN-P227	FDU-ZS-ICC	male	70	1121	live
TN-P228	FDU-ZS-ICC	male	50	1116	live
TN-P229	FDU-ZS-ICC	male	51	627	death
TN-P230	FDU-ZS-ICC	male	65	1127	live
TN-P231	FDU-ZS-ICC	female	65	1111	live
TN-P232	FDU-ZS-ICC	male	60	1108	live
TN-P233	FDU-ZS-ICC	female	55	1091	live
TN-P234	FDU-ZS-ICC	female	59	1095	live
TN-P235	FDU-ZS-ICC	male	54	896	death
TN-P236	FDU-ZS-ICC	female	67	452	death
TN-P237	FDU-ZS-ICC	male	66	1079	live
TN-P238	FDU-ZS-ICC	male	59	202	death
TN-P239	FDU-ZS-ICC	female	57	1079	live
TN-P240	FDU-ZS-ICC	male	56	430	death
TN-P241	FDU-ZS-ICC	male	74	578	death
TN-P242	FDU-ZS-ICC	male	65	288	death
TN-P243	FDU-ZS-ICC	male	78	1063	live
TN-P244	FDU-ZS-ICC	female	43	1072	live
TN-P245	FDU-ZS-ICC	male	50	944	death
TN-P246	FDU-ZS-ICC	male	67	497	death
TN-P247	FDU-ZS-ICC	male	47	1059	live
TN-P248	FDU-ZS-ICC	male	43	1049	live
TN-P249	FDU-ZS-ICC	male	55	330	death
TN-P250	FDU-ZS-ICC	male	68	627	death
TN-P251	FDU-ZS-ICC	female	39	1042	live
TN-P252	FDU-ZS-ICC	male	64	2883	live
TN-P253	FDU-ZS-ICC	male	54	494	death
TN-P254	FDU-ZS-ICC	female	46	2625	death
TN-P255	FDU-ZS-ICC	female	66	259	death
TN-P256	FDU-ZS-ICC	male	50	2858	live
TN-P257	FDU-ZS-ICC	male	58	558	death
TN-P258	FDU-ZS-ICC	female	70	186	death
TN-P259	FDU-ZS-ICC	male	61	367	death
TN-P260	FDU-ZS-ICC	male	49	123	death
TN-P261	FDU-ZS-ICC	male	61	786	death
TN-P262	FDU-ZS-ICC	male	41	2802	live
TN-P263	FDU-ZS-ICC	male	61	602	death
TN-P264	FDU-ZS-ICC	female	60	165	death
TN-P265	FDU-ZS-ICC	female	55	192	death
TN-P266	FDU-ZS-ICC	male	64	338	death
TN-P267	FDU-ZS-ICC	male	74	236	death
TN-P268	FDU-ZS-ICC	female	54	1810	death
TN-P269	FDU-ZS-ICC	male	57	816	death
TN-P270	FDU-ZS-ICC	male	75	650	live
TN-P271	FDU-ZS-ICC	female	69	1255	death
TN-P272	FDU-ZS-ICC	female	59	2707	live
TN-P273	FDU-ZS-ICC	female	69	2693	live
TN-P274	FDU-ZS-ICC	female	58	246	death
TN-P275	FDU-ZS-ICC	female	75	1264	death
TN-P276	FDU-ZS-ICC	female	65	897	death
TN-P277	FDU-ZS-ICC	female	56	1839	death
TN-P278	FDU-ZS-ICC	male	52	433	death
TN-P279	FDU-ZS-ICC	female	64	197	death
TN-P280	FDU-ZS-ICC	male	45	583	live
TN-P281	FDU-ZS-ICC	male	46	582	live
TN-P282	FDU-ZS-ICC	male	52	369	death
TN-P283	FDU-ZS-ICC	female	67	2534	death
TN-P284	FDU-ZS-ICC	male	49	326	death
TN-P285	FDU-ZS-ICC	male	64	368	death
TN-P286	FDU-ZS-ICC	female	50	187	death
TN-P287	FDU-ZS-ICC	male	53	2535	live
TN-P288	FDU-ZS-ICC	female	61	290	death
TN-P289	FDU-ZS-ICC	male	51	1213	death
TN-P290	FDU-ZS-ICC	male	51	2059	death
TN-P291	FDU-ZS-ICC	male	56	2144	live
TN-P292	FDU-ZS-ICC	male	81	367	death
TN-P293	FDU-ZS-ICC	male	50	2458	live
TN-P294	FDU-ZS-ICC	male	59	220	death
TN-P295	FDU-ZS-ICC	male	66	2467	live
TN-P296	FDU-ZS-ICC	male	62	2455	live
TN-P297	FDU-ZS-ICC	female	48	2450	live
TN-P298	FDU-ZS-ICC	female	62	791	death
TN-P299	FDU-ZS-ICC	male	60	956	death
TN-P300	FDU-ZS-ICC	male	63	286	death
TN-P301	FDU-ZS-ICC	male	57	540	death
TN-P302	FDU-ZS-ICC	male	54	141	death
TN-P303	FDU-ZS-ICC	male	63	631	death
TN-P304	FDU-ZS-ICC	male	39	1964	death
TN-P305	FDU-ZS-ICC	male	51	1015	death
TN-P306	FDU-ZS-ICC	male	59	157	death
TN-P307	FDU-ZS-ICC	female	58	2125	death
TN-P308	FDU-ZS-ICC	male	65	2365	live
TN-P309	FDU-ZS-ICC	male	51	2041	live
TN-P310	FDU-ZS-ICC	male	58	2359	live
TN-P311	FDU-ZS-ICC	male	71	261	death
TN-P312	FDU-ZS-ICC	female	58	441	death
TN-P313	FDU-ZS-ICC	male	66	454	death
TN-P314	FDU-ZS-ICC	male	62	1031	death
TN-P315	FDU-ZS-ICC	male	56	1597	death
TN-P316	FDU-ZS-ICC	male	49	2355	live
TN-P317	FDU-ZS-ICC	male	59	2441	live
TN-P318	FDU-ZS-ICC	female	66	1531	death
TN-P319	FDU-ZS-ICC	male	55	340	death
TN-P320	FDU-ZS-ICC	male	61	1043	death
TN-P321	FDU-ZS-ICC	female	65	2328	live
TN-P322	FDU-ZS-ICC	female	57	2316	live
TN-P323	FDU-ZS-ICC	female	69	994	live
TN-P324	FDU-ZS-ICC	male	73	1399	death
TN-P325	FDU-ZS-ICC	male	66	1287	death
TN-P326	FDU-ZS-ICC	male	67	2320	live
TN-P327	FDU-ZS-ICC	male	60	480	death
TN-P328	FDU-ZS-ICC	female	65	1432	death
TN-P329	FDU-ZS-ICC	male	67	208	death
NOTE: Cohort information of FU-iCCA (N=262) can be found in DOI: 10.1016/j.ccell.2021.12.006

## Sheet: Two subtypes and response
Supplementary Data1-4. Correlation between the two subtypes of iCCA and GOLP response
	Small-duct type	Large-duct type
PR	16	15
SD	15	9
	Chi-square test (two sided) P = 0.4194
