# Supplementary material for: Macro CD5L+ deteriorates CD8+T cells exhaustion and impairs combination of Gemcitabine-Oxaliplatin-Lenvatinib-anti-PD1 therapy in intrahepatic cholangiocarcinoma
Source: Nat Commun. 2024 Jan 20;15:621. doi: 10.1038/s41467-024-44795-1 (PMC10799889; doi:10.1038/s41467-024-44795-1)
Supplement: Supplementary file 4 — Supplementary Data 1-9 [file 41467_2024_44795_MOESM4_ESM.zip › Supplementary Data2. Main cluster.xlsx]

## Sheet: RNA-seq and TCR-seq 10X summary
Supplementary Data2-1. RNA-seq and TCR-seq 10X summary
Sample	Group	RNA single cell 10X			TCR
		Cell numbers	Mean reads per cell	Median genes per cell	Cell number	Mean Reads per cell	No. of cells with productive V-J Spanning Pair
P01_pre	GOLP treatment	6147	97876	1048	2705	10262	2238
P02_pre	GOLP treatment	10526	52514	1235	4413	8324	3313
P03_pre	GOLP treatment	9493	68056	1296	4945	6885	3707
P04_pre	GOLP treatment	11821	43183	1203	4802	8495	3977
P05_pre	GOLP treatment	10043	48103	1208	6081	4182	4788
P06_pre	GOLP treatment	4785	115376	1091	6630	12900	4138
P07_pre	GOLP treatment	3231	142698	1317	1601	21188	1225
P08_pre	GOLP treatment	14559	38185	1153	7697	4036	6051
P09	Control	8638	59187	1351	3425	6697	2618
P10	Control	8539	69370	1281	4083	10322	3177
P01_post	GOLP treatment	12524	43829	772	7581	4000	4230
P02_post	GOLP treatment	7213	75899	1154	2418	17722	1644
P03_post	GOLP treatment	8726	55750	1342	5083	5299	3269
P04_post	GOLP treatment	15045	38628	786	5562	5171	3461
P05_post	GOLP treatment	8389	51545	1603	2616	11447	1586
P06_post	GOLP treatment	4151	123333	1159	4565	6097	2843
P07_post	GOLP treatment	9107	50157	1421	5066	5164	4059
P08_post	GOLP treatment	7152	62634	1255	5469	5754	3622

## Sheet: genes related to response
ID	names	pearsonr	pval	group
1	AC106820.4	0.983441	6.71738e-05	favorable
2	OAS1	0.975043	0.000186465	favorable
3	PATL2	0.97413	0.000203901	favorable
4	AC068989.1	0.97333	0.00021992	favorable
5	AC005532.1	0.972843	0.000230038	favorable
6	CD80	0.971983	0.000248566	favorable
7	CSPG5	0.97094	0.000272201	favorable
8	AL078587.2	0.968735	0.000326424	favorable
9	PLA1A	0.967893	0.000348699	favorable
10	TNKS2-AS1	0.966848	0.000377551	favorable
11	2022-12-01	0.965437	0.000418699	favorable
12	IGHG4	0.963898	0.000466491	favorable
13	SOD2-OT1	0.963622	0.000475364	favorable
14	AC025031.4	0.962398	0.000516025	favorable
15	HMGA1P4	0.961246	0.000556119	favorable
16	AP000866.5	0.960287	0.000590863	favorable
17	EVI2A	0.96022	0.000593334	favorable
18	RHBG	0.959232	0.00063053	favorable
19	ATP10A	0.958087	0.000675325	favorable
20	ANKFN1	0.957165	0.000712688	favorable
21	PRSS8	0.956692	0.000732342	favorable
22	AL162311.3	0.956475	0.000741465	favorable
23	PRODH	0.955979	0.000762588	favorable
24	NAALADL1	0.955777	0.000771277	favorable
25	TMPRSS5	0.95409	0.000846178	favorable
26	NPIPB15	0.953767	0.000860987	favorable
27	DLG3	0.95355	0.000871029	favorable
28	FAM160A1-DT	0.953345	0.000880571	favorable
29	AC034193.1	0.953328	0.000881343	favorable
30	IFI6	0.951634	0.00096262	favorable
31	TRBV6-5	0.949669	0.00106224	favorable
32	CCDC84-DT	0.949435	0.00107449	favorable
33	RESF1	0.949309	0.00108115	favorable
34	SERPINB5	0.949263	0.00108359	favorable
35	ASIC1	0.948777	0.00110941	favorable
36	CCR6	0.948627	0.00111747	favorable
37	ADGRG2	0.948194	0.00114089	favorable
38	RUFY4	0.947141	0.00119906	favorable
39	HEPH	0.946798	0.00121836	favorable
40	GVQW2	0.946173	0.00125403	favorable
41	AC007325.2	0.945749	0.0012786	favorable
42	OAS3	0.945205	0.00131048	favorable
43	AP003721.4	0.944973	0.00132425	favorable
44	AC124947.1	0.944856	0.0013312	favorable
45	AL139398.1	0.94479	0.00133516	favorable
46	ADGRF3	0.944717	0.00133952	favorable
47	TVP23A	0.944544	0.00134989	favorable
48	ULBP2	0.944458	0.00135505	favorable
49	CANT1	0.94413	0.0013749	favorable
50	XAF1	0.94346	0.00141602	favorable
51	AL391650.1	0.943202	0.00143198	favorable
52	ALG1L2	0.942902	0.00145077	favorable
53	PLEKHO1	0.942553	0.00147276	favorable
54	OAS2	0.942486	0.00147695	favorable
55	LAP3	0.941801	0.00152075	favorable
56	GDPD1	0.941609	0.0015332	favorable
57	AC023946.1	0.940468	0.00160821	favorable
58	CXCL16	0.94013	0.00163078	favorable
59	AC025259.1	0.939652	0.00166312	favorable
60	DKK4	0.939449	0.00167698	favorable
61	LAIR2	0.939249	0.00169063	favorable
62	LAMP3	0.938883	0.00171591	favorable
63	AC096751.2	0.9383	0.00175656	favorable
64	HOXA3	0.938156	0.00176665	favorable
65	HLA-DMA	0.938015	0.0017766	favorable
66	DEF6	0.937184	0.00183597	favorable
67	ISG15	0.936869	0.00185874	favorable
68	CTSA	0.9367	0.00187102	favorable
69	OASL	0.935826	0.00193534	favorable
70	HLA-DRB5	0.935061	0.00199267	favorable
71	AC063960.2	0.933986	0.00207493	favorable
72	GPR37L1	0.933738	0.0020942	favorable
73	PLAC8	0.933292	0.00212908	favorable
74	DDX60	0.933198	0.0021365	favorable
75	AL021707.7	0.933143	0.00214086	favorable
76	HIST1H2BJ	0.932908	0.00215943	favorable
77	MROH6	0.932892	0.00216068	favorable
78	AC004990.1	0.932491	0.00219265	favorable
79	DQX1	0.931678	0.00225826	favorable
80	MAP6D1	0.931061	0.00230883	favorable
81	GPRC5D	0.930675	0.00234073	favorable
82	RHBDL1	0.93012	0.00238716	favorable
83	BLM	0.92965	0.0024269	favorable
84	MROH7	0.929345	0.00245282	favorable
85	MFSD2A	0.929293	0.00245733	favorable
86	TRIM31	0.929093	0.00247448	favorable
87	HLA-DPB1	0.929033	0.00247958	favorable
88	HLA-DMB	0.927953	0.00257347	favorable
89	LCN2	0.927511	0.0026125	favorable
90	HLA-DPA1	0.927431	0.00261957	favorable
91	TMC3-AS1	0.927402	0.00262218	favorable
92	CRISPLD2	0.927284	0.00263264	favorable
93	AC025283.2	0.92727	0.0026339	favorable
94	NHS	0.927105	0.00264863	favorable
95	HLA-DRB1	0.927072	0.00265161	favorable
96	IFITM1	0.926987	0.00265917	favorable
97	LINC02100	0.926546	0.00269891	favorable
98	TRBV7-6	0.926514	0.00270179	favorable
99	DHRS9	0.926368	0.00271497	favorable
100	AC020663.3	0.926117	0.00273779	favorable
101	RNFT1	0.925859	0.0027614	favorable
102	AC002377.1	0.925256	0.00281693	favorable
103	AC004893.3	0.92446	0.00289124	favorable
104	WNT5A	0.923807	0.00295308	favorable
105	DUOXA2	0.92378	0.00295567	favorable
106	HIST1H2BB	0.92371	0.00296239	favorable
107	CMPK2	0.923663	0.00296689	favorable
108	HLA-DRA	0.923107	0.0030202	favorable
109	SLC2A10	0.922021	0.00312615	favorable
110	PRDM1	0.921866	0.00314147	favorable
111	AL357054.4	0.921664	0.00316148	favorable
112	CFD	0.921463	0.00318137	favorable
113	PLEKHS1	0.921408	0.00318685	favorable
114	STAT2	0.921348	0.00319288	favorable
115	LINC02236	0.921276	0.00320004	favorable
116	FGF11	0.921269	0.00320075	favorable
117	IFI44	0.920682	0.00325968	favorable
118	HLA-A	0.920472	0.00328094	favorable
119	ITGB6	0.919986	0.00333037	favorable
120	FUT8-AS1	0.919475	0.00338281	favorable
121	MIR222HG	0.919446	0.0033859	favorable
122	HERC6	0.919441	0.0033864	favorable
123	BTC	0.919409	0.00338969	favorable
124	EGR4	0.919255	0.00340564	favorable
125	STIL	0.91904	0.00342787	favorable
126	GPRC5A	0.918891	0.00344345	favorable
127	HLA-C	0.918724	0.00346081	favorable
128	TNFAIP3	0.918686	0.00346482	favorable
129	CHAC1	0.918454	0.00348912	favorable
130	HLA-E	0.918306	0.00350469	favorable
131	CD101	0.918056	0.00353113	favorable
132	SIM2	0.917844	0.00355355	favorable
133	LRRC66	0.917521	0.00358798	favorable
134	AC024560.5	0.917369	0.0036042	favorable
135	IRF1	0.917301	0.00361146	favorable
136	PRR5	0.917263	0.00361562	favorable
137	LINC02595	0.917074	0.00363591	favorable
138	AC011511.5	0.916482	0.00369992	favorable
139	EDN3	0.916451	0.00370333	favorable
140	MID1	0.916204	0.00373015	favorable
141	LINC01934	0.916015	0.00375093	favorable
142	PIWIL2	0.915768	0.00377805	favorable
143	HCG14	0.915615	0.00379485	favorable
144	AL023806.1	0.915512	0.00380627	favorable
145	AL513327.1	0.915254	0.00383482	favorable
146	KLHDC7B	0.915168	0.00384434	favorable
147	SP140L	0.914797	0.00388579	favorable
148	TMC7	0.914646	0.00390271	favorable
149	C1orf61	0.914022	0.00397306	favorable
150	PIM2	0.91386	0.00399145	favorable
151	IFNGR1	0.91313	0.00407487	favorable
152	DRC1	0.912433	0.00415553	favorable
153	TAP2	0.912126	0.00419127	favorable
154	AL357033.3	0.912076	0.00419708	favorable
155	PARP14	0.912035	0.00420192	favorable
156	AP000777.2	0.911797	0.00422988	favorable
157	AC007384.1	0.911642	0.00424807	favorable
158	SAMD9	0.911617	0.00425108	favorable
159	TSKU	0.911428	0.0042734	favorable
160	AL356488.2	0.910547	0.00437827	favorable
161	GALNT6	0.910422	0.00439329	favorable
162	AC024075.2	0.910384	0.00439784	favorable
163	IFI44L	0.910292	0.00440891	favorable
164	MIR155HG	0.909849	0.00446244	favorable
165	AC080013.5	0.909318	0.00452718	favorable
166	CEMIP	0.909275	0.00453238	favorable
167	PITRM1-AS1	0.909217	0.00453949	favorable
168	ADM2	0.908966	0.00457035	favorable
169	VNN3	0.908842	0.00458563	favorable
170	APOBEC3A	0.908739	0.00459836	favorable
171	CCR5	0.90866	0.00460803	favorable
172	RIMS3	0.90812	0.00467504	favorable
173	SPDEF	0.908052	0.00468353	favorable
174	MAP3K5	0.90772	0.00472502	favorable
175	AL157400.3	0.907567	0.00474422	favorable
176	AC103702.2	0.907294	0.00477873	favorable
177	PCNA	0.907111	0.00480173	favorable
178	AL353803.4	0.906709	0.00485281	favorable
179	RNASET2	0.906655	0.00485973	favorable
180	CCDC69	0.906234	0.00491362	favorable
181	UBASH3A	0.90612	0.00492816	favorable
182	TTYH3	0.90575	0.00497589	favorable
183	CXCR3	0.904275	0.00516858	favorable
184	GBP4	0.903991	0.00520628	favorable
185	ADA	0.903962	0.00521003	favorable
186	CDRT1	0.903692	0.00524592	favorable
187	AL035448.1	0.903659	0.00525041	favorable
188	AC004846.1	0.903471	0.00527547	favorable
189	HPGD	0.903395	0.00528564	favorable
190	CPEB3	0.902925	0.00534881	favorable
191	AP001057.1	0.902885	0.00535411	favorable
192	PLEKHF1	0.902816	0.00536342	favorable
193	DDX60L	0.902406	0.00541898	favorable
194	SLC52A3	0.902325	0.00542998	favorable
195	CD244	0.902215	0.00544499	favorable
196	CIITA	0.901896	0.00548849	favorable
197	RNF125	0.901717	0.00551302	favorable
198	CD74	0.900867	0.0056303	favorable
199	MYCBPAP	0.900785	0.00564178	favorable
200	ACSL5	0.900726	0.00564994	favorable
201	SOWAHD	0.900539	0.00567596	favorable
202	VWA2	0.900081	0.00574009	favorable
203	GBP1	0.89989	0.00576697	favorable
204	MSX2	0.899593	0.00580886	favorable
205	AL133245.1	0.899396	0.00583678	favorable
206	ENTPD1	0.8993	0.0058504	favorable
207	FANCA	0.898666	0.00594091	favorable
208	LY6E-DT	0.898534	0.00595973	favorable
209	ENPP1	0.898397	0.00597946	favorable
210	KCNK6	0.89826	0.00599921	favorable
211	AL359711.2	0.898072	0.00602637	favorable
212	MXD1	0.897794	0.00606657	favorable
213	CXCL10	0.897772	0.00606969	favorable
214	SYCP2	0.897689	0.00608174	favorable
215	DLGAP1-AS2	0.897424	0.00612035	favorable
216	CCRL2	0.897403	0.00612341	favorable
217	AC034213.1	0.897361	0.00612958	favorable
218	AC021701.1	0.897123	0.00616424	favorable
219	WFS1	0.896341	0.00627935	favorable
220	HRH1	0.896262	0.00629104	favorable
221	ABCG1	0.896175	0.00630405	favorable
222	AP000892.1	0.896025	0.00632619	favorable
223	PCBP3	0.895892	0.00634597	favorable
224	ZNF703	0.895203	0.00644912	favorable
225	SLC35A1	0.894985	0.00648194	favorable
226	WARS	0.894845	0.00650295	favorable
227	SPDYE3	0.894287	0.00658765	favorable
228	AC087386.1	0.894143	0.00660954	favorable
229	IGLV3-25	0.893626	0.00668852	favorable
230	FERMT3	0.893549	0.00670044	favorable
231	BX842570.1	0.893533	0.0067029	favorable
232	U62317.1	0.893455	0.00671493	favorable
233	PROCR	0.893209	0.00675279	favorable
234	PRRX2	0.89268	0.00683466	favorable
235	PTPN7	0.892581	0.00685013	favorable
236	EXPH5	0.892158	0.00691601	favorable
237	EMB	0.891939	0.00695043	favorable
238	SLC6A9	0.891916	0.00695407	favorable
239	SRD5A3-AS1	0.891602	0.00700339	favorable
240	AL590652.1	0.891564	0.00700945	favorable
241	IGHV1-18	0.891204	0.00706626	favorable
242	COTL1	0.890669	0.00715131	favorable
243	RABGAP1L-DT	0.890658	0.00715317	favorable
244	CMTM1	0.890425	0.00719036	favorable
245	LIFR	0.890011	0.00725684	favorable
246	AC104964.4	0.889652	0.00731465	favorable
247	CASKIN1	0.889426	0.0073513	favorable
248	RCAN1	0.889129	0.00739958	favorable
249	SLC4A11	0.889038	0.00741427	favorable
250	IFIT3	0.888682	0.0074725	favorable
251	HLA-DQB1	0.888565	0.00749156	favorable
252	LINC01426	0.888483	0.00750513	favorable
253	MSLN	0.888103	0.00756751	favorable
254	SUSD2	0.88755	0.00765913	favorable
255	NRIP3	0.887473	0.00767178	favorable
256	TAPBP	0.887302	0.00770038	favorable
257	IL17C	0.886571	0.00782261	favorable
258	AC015712.2	0.886456	0.00784194	favorable
259	HLA-F	0.886228	0.00788043	favorable
260	BATF	0.886055	0.00790957	favorable
261	MAB21L4	0.886027	0.00791437	favorable
262	MFNG	0.885452	0.00801201	favorable
263	HAPLN3	0.885387	0.0080231	favorable
264	AL353807.5	0.885384	0.00802353	favorable
265	LRRK1	0.884625	0.00815355	favorable
266	LINC01341	0.884503	0.00817461	favorable
267	FP565260.3	0.884239	0.00822015	favorable
268	AC002310.2	0.88417	0.00823215	favorable
269	TIGAR	0.884159	0.00823409	favorable
270	TNFRSF9	0.88414	0.0082373	favorable
271	TRAV8-2	0.884088	0.00824637	favorable
272	CARD8-AS1	0.883623	0.00832704	favorable
273	AF001548.2	0.883549	0.00833994	favorable
274	KBTBD11-OT1	0.88284	0.00846413	favorable
275	AKNAD1	0.882707	0.00848758	favorable
276	LIPH	0.882626	0.00850182	favorable
277	BTN3A3	0.882599	0.00850655	favorable
278	ASCL2	0.882579	0.00851025	favorable
279	SLC15A3	0.882471	0.00852914	favorable
280	SOX8	0.882216	0.00857438	favorable
281	AC084262.2	0.882183	0.00858024	favorable
282	AC019294.2	0.882158	0.00858467	favorable
283	AC016027.1	0.882041	0.00860539	favorable
284	TNFSF9	0.88194	0.00862331	favorable
285	PLBD1	0.881695	0.00866688	favorable
286	RNF186	0.881653	0.00867449	favorable
287	PCDH7	0.881336	0.00873118	favorable
288	GJB2	0.881067	0.00877927	favorable
289	COX6B2	0.880728	0.00884033	favorable
290	RAB4B	0.880666	0.00885151	favorable
291	AC067838.1	0.880509	0.00887988	favorable
292	IGLV3-27	0.880444	0.0088917	favorable
293	HIST1H2AL	0.880179	0.00893975	favorable
294	AL034550.1	0.879551	0.00905416	favorable
295	ABCA7	0.879518	0.00906009	favorable
296	ARHGEF6	0.879047	0.0091466	favorable
297	ADAM8	0.878986	0.00915787	favorable
298	ABI3	0.87888	0.00917736	favorable
299	DAPP1	0.878816	0.00918909	favorable
300	IGKV4-1	0.878423	0.00926174	favorable
301	ASB2	0.878389	0.00926814	favorable
302	AC232271.1	0.878292	0.00928604	favorable
303	ZC3H12D	0.878155	0.00931143	favorable
304	RAET1G	0.87806	0.00932915	favorable
305	MX1	0.878056	0.00932988	favorable
306	AKAP5	0.877929	0.00935361	favorable
307	HIST1H2BO	0.877676	0.00940082	favorable
308	AL356966.1	0.877658	0.0094042	favorable
309	TNFRSF4	0.877533	0.00942754	favorable
310	HIST1H3C	0.877515	0.00943081	favorable
311	CD274	0.87654	0.00961443	favorable
312	ITGB2-AS1	0.876042	0.00970907	favorable
313	CCDC170	0.876023	0.00971254	favorable
314	AP003717.4	0.875955	0.00972552	favorable
315	ITLN1	0.87525	0.0098605	favorable
316	BCL2A1	0.875198	0.00987043	favorable
317	CD226	0.874831	0.0099411	favorable
318	AC137695.3	0.87482	0.00994317	favorable
319	DTX2	0.874696	0.00996709	favorable
320	TRIM69	0.874453	0.0100141	favorable
321	FAM182B	0.873797	0.0101417	favorable
322	HIST1H3D	0.873713	0.0101581	favorable
323	SEC61A2	0.873516	0.0101968	favorable
324	MYO5C	0.872813	0.0103349	favorable
325	AL356776.2	0.872571	0.0103828	favorable
326	MTNR1A	0.872093	0.0104777	favorable
327	CXCL9	0.871617	0.0105726	favorable
328	GIMAP2	0.871559	0.0105841	favorable
329	SLA2	0.871472	0.0106017	favorable
330	RGS1	0.871364	0.0106232	favorable
331	SLC12A6	0.870949	0.0107066	favorable
332	JCHAIN	0.870882	0.0107201	favorable
333	AXIN2	0.87086	0.0107246	favorable
334	AC004707.1	0.870837	0.0107293	favorable
335	TRGV10	0.870679	0.010761	favorable
336	AL163973.2	0.870289	0.0108401	favorable
337	IGLV2-23	0.870097	0.010879	favorable
338	LINC02577	0.870047	0.0108892	favorable
339	BISPR	0.869969	0.010905	favorable
340	SLA	0.869761	0.0109475	favorable
341	AC058791.1	0.86974	0.0109517	favorable
342	PCDHB9	0.869505	0.0109998	favorable
343	MX2	0.869208	0.0110606	favorable
344	FABP6	0.868688	0.0111677	favorable
345	IGHG1	0.868565	0.011193	favorable
346	EBI3	0.8685	0.0112063	favorable
347	TP63	0.868368	0.0112336	favorable
348	CD164L2	0.868161	0.0112767	favorable
349	AC130456.2	0.867969	0.0113166	favorable
350	SLC25A34	0.867878	0.0113354	favorable
351	SEMA3F	0.867869	0.0113373	favorable
352	SORD	0.86783	0.0113454	favorable
353	FOXP3	0.867714	0.0113697	favorable
354	AC022395.1	0.86735	0.0114456	favorable
355	LINC02446	0.867308	0.0114544	favorable
356	UPK2	0.867186	0.0114801	favorable
357	AC034154.1	0.866928	0.0115341	favorable
358	TBX15	0.866928	0.0115342	favorable
359	AL627422.2	0.866889	0.0115425	favorable
360	AC126696.3	0.86667	0.0115885	favorable
361	GNPTAB	0.866665	0.0115896	favorable
362	CDK11A	0.866577	0.0116082	favorable
363	AC067930.8	0.866342	0.0116578	favorable
364	AP006287.2	0.866337	0.0116587	favorable
365	BTN3A1	0.866297	0.0116673	favorable
366	AC243829.4	0.866129	0.0117029	favorable
367	FAM111B	0.866025	0.011725	favorable
368	ALOX5AP	0.865825	0.0117673	favorable
369	PRKAG2	0.865795	0.0117739	favorable
370	PLAAT4	0.86572	0.0117898	favorable
371	NOXO1	0.865718	0.0117902	favorable
372	TRIM16	0.865466	0.0118438	favorable
373	TRAV12-2	0.865461	0.0118449	favorable
374	E2F8	0.865391	0.0118598	favorable
375	CEMIP2	0.864468	0.0120579	favorable
376	AL034405.1	0.864221	0.0121113	favorable
377	TNFSF13B	0.86415	0.0121266	favorable
378	AL590550.1	0.86411	0.0121352	favorable
379	TAP1	0.863742	0.012215	favorable
380	LINC00551	0.863684	0.0122278	favorable
381	TAS2R19	0.863665	0.0122318	favorable
382	MYBPC1	0.863588	0.0122486	favorable
383	ZNF683	0.863281	0.0123156	favorable
384	IGKV1-5	0.863156	0.0123428	favorable
385	ABCA13	0.863085	0.0123582	favorable
386	KCNK10	0.862764	0.0124287	favorable
387	PARP9	0.862734	0.0124353	favorable
388	FCSK	0.86265	0.0124537	favorable
389	CD82	0.862487	0.0124895	favorable
390	CTLA4	0.862021	0.0125923	favorable
391	S100A4	0.862018	0.0125929	favorable
392	CD28	0.862015	0.0125936	favorable
393	TRBV4-1	0.861885	0.0126224	favorable
394	AL355312.2	0.861803	0.0126406	favorable
395	IL20RB	0.86172	0.0126589	favorable
396	LINC00852	0.861656	0.0126731	favorable
397	AC005021.1	0.861587	0.0126885	favorable
398	HLA-DQA1	0.861409	0.012728	favorable
399	LINC00535	0.861389	0.0127325	favorable
400	AC090181.2	0.860908	0.0128398	favorable
401	RAB39B	0.860665	0.0128942	favorable
402	CD53	0.860544	0.0129214	favorable
403	AC005342.1	0.860481	0.0129353	favorable
404	C1GALT1	0.860458	0.0129407	favorable
405	AC135050.1	0.860031	0.0130367	favorable
406	MIA	0.85999	0.0130459	favorable
407	IRAK3	0.859815	0.0130855	favorable
408	PDK3	0.859754	0.0130992	favorable
409	RARRES1	0.859747	0.0131009	favorable
410	IGHV1-3	0.859547	0.0131461	favorable
411	FITM1	0.859514	0.0131535	favorable
412	BTNL8	0.859474	0.0131627	favorable
413	PTAFR	0.859406	0.013178	favorable
414	ATAD5	0.859304	0.0132012	favorable
415	TRAV8-6	0.858971	0.0132769	favorable
416	CSF2RA	0.858956	0.0132803	favorable
417	TRAT1	0.85891	0.0132908	favorable
418	CD38	0.858839	0.013307	favorable
419	USP18	0.85882	0.0133114	favorable
420	F3	0.858814	0.0133127	favorable
421	FAM166B	0.858762	0.0133246	favorable
422	C2CD6	0.85869	0.013341	favorable
423	BX571846.1	0.858562	0.0133703	favorable
424	AC024451.4	0.858512	0.0133817	favorable
425	AC007326.5	0.85844	0.0133983	favorable
426	AP001610.2	0.858353	0.0134182	favorable
427	ADAMTS2	0.858096	0.0134773	favorable
428	SDK2	0.85797	0.0135062	favorable
429	ZBP1	0.857767	0.013553	favorable
430	NMUR2	0.857655	0.0135788	favorable
431	SNAI3	0.857299	0.0136612	favorable
432	AL365226.2	0.857281	0.0136653	favorable
433	IKZF3	0.857201	0.0136838	favorable
434	IGLV1-40	0.856443	0.0138602	favorable
435	DUOX2	0.85635	0.0138819	favorable
436	LDLR	0.856194	0.0139184	favorable
437	ADAT2	0.856114	0.0139373	favorable
438	IDO1	0.856016	0.0139602	favorable
439	PTK2B	0.855968	0.0139715	favorable
440	ARL17B	0.855777	0.0140163	favorable
441	TRBV7-9	0.855669	0.0140418	favorable
442	STX19	0.855325	0.0141228	favorable
443	SRGAP3	0.855076	0.0141816	favorable
444	LAPTM5	0.854758	0.014257	favorable
445	AC120498.9	0.854685	0.0142743	favorable
446	IGLC3	0.854551	0.0143062	favorable
447	ATP10B	0.85444	0.0143325	favorable
448	HLA-DOA	0.854437	0.0143333	favorable
449	SLC52A1	0.854204	0.0143888	favorable
450	AL662884.3	0.854168	0.0143975	favorable
451	CYTIP	0.854133	0.0144057	favorable
452	AL121990.1	0.853846	0.0144743	favorable
453	GLB1L	0.853811	0.0144829	favorable
454	AC022613.2	0.853734	0.0145012	favorable
455	IL4I1	0.853632	0.0145258	favorable
456	SLC9A3	0.853289	0.014608	favorable
457	ZMYND15	0.853176	0.0146352	favorable
458	GIMAP5	0.853159	0.0146394	favorable
459	AL355388.2	0.853135	0.0146453	favorable
460	IGLC2	0.853068	0.0146613	favorable
461	MERTK	0.852423	0.0148173	favorable
462	AC116158.3	0.852002	0.0149197	favorable
463	IGLC1	0.851644	0.0150071	favorable
464	ICOS	0.851456	0.0150532	favorable
465	HIGD2B	0.851348	0.0150797	favorable
466	AP000640.1	0.851309	0.0150892	favorable
467	ABCA12	0.851153	0.0151274	favorable
468	TRBV2	0.850717	0.0152346	favorable
469	ALDH1A3	0.850578	0.0152689	favorable
470	RSAD2	0.850497	0.0152889	favorable
471	IGLV1-47	0.850399	0.0153131	favorable
472	ADGRF1	0.850377	0.0153186	favorable
473	TRGV7	0.850338	0.0153282	favorable
474	AC084198.2	0.850099	0.0153876	favorable
475	GIMAP1	0.84992	0.0154319	favorable
476	MZB1	0.849477	0.0155421	favorable
477	BTLA	0.849425	0.0155551	favorable
478	AC008972.2	0.849375	0.0155675	favorable
479	IGHG2	0.849309	0.0155842	favorable
480	KLK7	0.849212	0.0156083	favorable
481	TENT5B	0.84893	0.015679	favorable
482	DNTTIP1	0.848702	0.0157361	favorable
483	ECM1	0.848644	0.0157507	favorable
484	TRBV9	0.84848	0.0157919	favorable
485	AL118505.1	0.848444	0.0158009	favorable
486	IL27RA	0.848308	0.0158351	favorable
487	IFNG	0.847965	0.0159218	favorable
488	CYP4F22	0.847544	0.0160285	favorable
489	HSH2D	0.847539	0.0160297	favorable
490	AC091173.1	0.847461	0.0160495	favorable
491	ACTA2-AS1	0.847419	0.0160602	favorable
492	GASK1B	0.847011	0.0161639	favorable
493	GIMAP8	0.846411	0.0163175	favorable
494	AC120193.1	0.846233	0.016363	favorable
495	AL391069.2	0.846206	0.0163702	favorable
496	GIMAP4	0.846192	0.0163735	favorable
497	MISP	0.846157	0.0163825	favorable
498	CALR	0.846111	0.0163943	favorable
499	TRIM7	0.84588	0.0164539	favorable
500	CXCL11	0.845781	0.0164793	favorable
501	ICMT	0.845601	0.0165259	favorable
502	CXCR6	0.845588	0.0165292	favorable
503	TRG-AS1	0.845439	0.0165678	favorable
504	MGAM	0.845381	0.0165826	favorable
505	EPB41L3	0.845268	0.0166121	favorable
506	AC007773.1	0.845232	0.0166212	favorable
507	ATG9B	0.845203	0.0166289	favorable
508	CD3E	0.845094	0.016657	favorable
509	VSNL1	0.844864	0.0167167	favorable
510	BIRC6-AS1	0.844687	0.0167629	favorable
511	CLCN6	0.844651	0.0167721	favorable
512	PFKFB2	0.844629	0.0167779	favorable
513	AL391056.1	0.844527	0.0168044	favorable
514	CD3D	0.844492	0.0168137	favorable
515	EPSTI1	0.84444	0.0168271	favorable
516	SAA2	0.844358	0.0168487	favorable
517	C5orf17	0.84426	0.0168742	favorable
518	STPG4	0.844004	0.0169411	favorable
519	SRGN	0.843982	0.0169471	favorable
520	XKR8	0.84387	0.0169764	favorable
521	CD96	0.843752	0.0170072	favorable
522	SAA1	0.843727	0.0170139	favorable
523	ABCD2	0.843345	0.0171143	favorable
524	NXPE3	0.843256	0.0171378	favorable
525	AIM2	0.843114	0.0171753	favorable
526	GRHL3	0.843101	0.0171786	favorable
527	IGKC	0.842934	0.0172228	favorable
528	ZNF831	0.842795	0.0172596	favorable
529	ZNF774	0.842747	0.0172723	favorable
530	AL117336.2	0.842721	0.017279	favorable
531	SAMD3	0.842542	0.0173265	favorable
532	P2RY10	0.842475	0.0173443	favorable
533	GCNT3	0.841944	0.0174856	favorable
534	AC002091.2	0.841764	0.0175337	favorable
535	HIST1H1D	0.841484	0.0176085	favorable
536	GRAP	0.841362	0.0176413	favorable
537	GBP5	0.841063	0.0177213	favorable
538	AL354743.2	0.840986	0.017742	favorable
539	IGHG3	0.840902	0.0177647	favorable
540	RBM24	0.840824	0.0177857	favorable
541	CGAS	0.840732	0.0178104	favorable
542	LINC01140	0.840721	0.0178135	favorable
543	GPR174	0.840717	0.0178145	favorable
544	ST8SIA1	0.840183	0.0179588	favorable
545	XXYLT1-AS2	0.84007	0.0179894	favorable
546	DCUN1D3	0.839568	0.0181257	favorable
547	KLRG1	0.839389	0.0181746	favorable
548	KNL1	0.83911	0.0182506	favorable
549	AC011611.3	0.839104	0.0182522	favorable
550	TAGAP	0.838768	0.0183443	favorable
551	AFAP1L2	0.838666	0.0183722	favorable
552	SELPLG	0.83858	0.0183957	favorable
553	SAMD9L	0.838373	0.0184527	favorable
554	CD200	0.838286	0.0184767	favorable
555	CLIP3	0.838185	0.0185044	favorable
556	PREP	0.838112	0.0185246	favorable
557	GRAMD2A	0.837698	0.0186389	favorable
558	SYTL3	0.837647	0.0186528	favorable
559	Z99716.2	0.837397	0.0187222	favorable
560	MIR646HG	0.837157	0.0187887	favorable
561	STK31	0.836936	0.0188501	favorable
562	BCL2L15	0.835793	0.0191698	favorable
563	RCN3	0.835632	0.0192151	favorable
564	TNFRSF6B	0.835228	0.0193289	favorable
565	AC112907.3	0.835168	0.019346	favorable
566	CD5	0.834968	0.0194025	favorable
567	CEACAM6	0.834925	0.0194147	favorable
568	AL136987.1	0.834887	0.0194255	favorable
569	TRBV5-6	0.834842	0.0194381	favorable
570	AL359220.1	0.834771	0.0194582	favorable
571	AC009950.1	0.834651	0.0194924	favorable
572	TRBV19	0.833718	0.0197579	favorable
573	CORO1A	0.833706	0.0197615	favorable
574	TRAC	0.833696	0.0197641	favorable
575	STEAP2	0.833608	0.0197894	favorable
576	SH3BP2	0.833558	0.0198036	favorable
577	SDF2L1	0.83354	0.0198089	favorable
578	LTA	0.833411	0.0198458	favorable
579	ETV7	0.833212	0.019903	favorable
580	KANK3	0.833133	0.0199254	favorable
581	DUSP2	0.832883	0.0199974	favorable
582	HLA-DOB	0.832603	0.020078	favorable
583	MCOLN2	0.832529	0.0200995	favorable
584	TMEM150B	0.832028	0.0202443	favorable
585	APOL6	0.831957	0.020265	favorable
586	RASGRP1	0.831887	0.0202852	favorable
587	APOBEC3G	0.831703	0.0203388	favorable
588	KIR2DL4	0.831624	0.0203616	favorable
589	AC243960.1	0.831525	0.0203905	favorable
590	SIRPG	0.831403	0.0204259	favorable
591	MTRNR2L12	0.831314	0.0204519	favorable
592	MUC1	0.831292	0.0204584	favorable
593	NCF4	0.830912	0.0205692	favorable
594	SPTSSB	0.83087	0.0205815	favorable
595	AC022167.4	0.830771	0.0206106	favorable
596	MICAL1	0.830692	0.0206337	favorable
597	RAB33A	0.830462	0.0207012	favorable
598	ARL15	0.830397	0.0207203	favorable
599	LINC00243	0.830306	0.0207469	favorable
600	AF165147.1	0.830171	0.0207865	favorable
601	OTULINL	0.830056	0.0208205	favorable
602	SLAMF7	0.830053	0.0208213	favorable
603	GFI1	0.82979	0.0208988	favorable
604	AP001042.1	0.829638	0.0209438	favorable
605	HSPA5	0.829632	0.0209455	favorable
606	GMFG	0.829559	0.0209669	favorable
607	SNED1	0.82947	0.0209934	favorable
608	TSPAN1	0.829121	0.0210968	favorable
609	EOMES	0.828741	0.0212097	favorable
610	AC007878.1	0.828452	0.0212956	favorable
611	ASTE1	0.828374	0.021319	favorable
612	CEACAM1	0.828309	0.0213384	favorable
613	ERLIN1	0.828198	0.0213716	favorable
614	BTN2A2	0.828099	0.0214012	favorable
615	AL358115.1	0.828085	0.0214053	favorable
616	AC072022.2	0.828068	0.0214105	favorable
617	CEP85L	0.827687	0.0215245	favorable
618	PDZD2	0.827667	0.0215307	favorable
619	RAG1	0.82763	0.0215418	favorable
620	MYH14	0.827593	0.0215527	favorable
621	IGHV3-30	0.826994	0.0217332	favorable
622	PSTPIP1	0.826992	0.0217336	favorable
623	IGKV3-15	0.826874	0.0217691	favorable
624	PTPN22	0.826819	0.021786	favorable
625	TRAV38-2DV8	0.82673	0.0218127	favorable
626	SLC7A11	0.826506	0.0218806	favorable
627	TTC16	0.826501	0.021882	favorable
628	MYO16	0.826392	0.0219151	favorable
629	PRR4	0.826378	0.0219194	favorable
630	CCL5	0.826301	0.0219427	favorable
631	SYNPO2	0.826017	0.0220291	favorable
632	GJD3	0.825831	0.0220855	favorable
633	GOLGA6L9	0.825485	0.0221911	favorable
634	DM1-AS	0.825318	0.0222419	favorable
635	AC093484.3	0.825255	0.0222614	favorable
636	BRCA2	0.824813	0.0223968	favorable
637	RUNX3	0.824777	0.0224078	favorable
638	TRBV28	0.824343	0.022541	favorable
639	GRTP1-AS1	0.824263	0.0225658	favorable
640	TRBV20-1	0.823887	0.0226818	favorable
641	RILPL2	0.823865	0.0226885	favorable
642	AC004865.2	0.823471	0.0228107	favorable
643	A2M-AS1	0.82345	0.022817	favorable
644	SH3BP1	0.823378	0.0228393	favorable
645	CD27	0.823283	0.0228689	favorable
646	GIMAP6	0.823187	0.0228988	favorable
647	PRSS22	0.823179	0.0229013	favorable
648	HCLS1	0.823013	0.022953	favorable
649	IFI35	0.822781	0.023025	favorable
650	TAS1R3	0.822724	0.023043	favorable
651	GBP3	0.822603	0.0230805	favorable
652	AC069368.2	0.822424	0.0231365	favorable
653	ATP1A3	0.822285	0.02318	favorable
654	THEMIS	0.821818	0.0233263	favorable
655	LINC02384	0.821692	0.0233659	favorable
656	HELZ2	0.821459	0.0234392	favorable
657	LY6E	0.821309	0.0234864	favorable
658	GZMH	0.821175	0.0235286	favorable
659	HLA-B	0.821148	0.0235371	favorable
660	PLCE1	0.82105	0.0235681	favorable
661	GATA3	0.820923	0.0236083	favorable
662	MUC13	0.82083	0.0236378	favorable
663	CD69	0.820797	0.0236483	favorable
664	AC069185.1	0.820639	0.0236983	favorable
665	C15orf62	0.820558	0.0237238	favorable
666	COL3A1	0.820248	0.0238224	favorable
667	AC012173.1	0.82001	0.023898	favorable
668	AC005775.1	0.819567	0.0240393	favorable
669	TRDV1	0.819395	0.024094	favorable
670	AC137630.1	0.81913	0.0241789	favorable
671	IL21R	0.819046	0.0242057	favorable
672	AC027277.1	0.818989	0.0242241	favorable
673	TPM1-AS	0.818852	0.0242681	favorable
674	BATF2	0.818541	0.0243681	favorable
675	GZMB	0.818035	0.0245313	favorable
676	BCAT1	0.817713	0.0246353	favorable
677	CCDC81	0.817623	0.0246647	favorable
678	CARD14	0.817231	0.0247919	favorable
679	C3orf35	0.817215	0.0247969	favorable
680	CD2	0.81718	0.0248082	favorable
681	AC093835.1	0.817154	0.0248166	favorable
682	ZNF101	0.817012	0.0248629	favorable
683	SIT1	0.81698	0.0248732	favorable
684	PIK3R5	0.816904	0.0248982	favorable
685	TNFRSF17	0.816206	0.0251261	favorable
686	TMPRSS3	0.816078	0.0251679	favorable
687	TRBC1	0.815925	0.0252181	favorable
688	TMC5	0.815491	0.0253609	favorable
689	PLEKHD1	0.815144	0.0254752	favorable
690	EVA1A	0.814957	0.025537	favorable
691	ITGB2	0.814635	0.0256435	favorable
692	SASH3	0.814336	0.0257426	favorable
693	CDX2	0.81402	0.0258476	favorable
694	SAMHD1	0.813655	0.0259691	favorable
695	NT5C2	0.813603	0.0259865	favorable
696	PGM3	0.813593	0.0259896	favorable
697	LINC00705	0.813536	0.0260088	favorable
698	TRAV29DV5	0.813499	0.0260211	favorable
699	FUT2	0.813413	0.02605	favorable
700	IGHV3-21	0.813365	0.0260659	favorable
701	SEMA4B	0.813052	0.0261706	favorable
702	AC004233.1	0.81241	0.0263862	favorable
703	GLI2	0.812289	0.0264269	favorable
704	EPHA1	0.812152	0.0264731	favorable
705	FUT8	0.81188	0.0265649	favorable
706	AP001981.2	0.811812	0.0265878	favorable
707	SERPINB9	0.811655	0.026641	favorable
708	SLAMF1	0.81159	0.026663	favorable
709	MEI1	0.811289	0.0267651	favorable
710	TNIP3	0.810941	0.0268833	favorable
711	TIGIT	0.810607	0.026997	favorable
712	MEGF6	0.810574	0.0270082	favorable
713	NTSR1	0.810441	0.0270534	favorable
714	ARRDC3-AS1	0.810127	0.0271607	favorable
715	CD7	0.809895	0.0272403	favorable
716	AC091588.3	0.809568	0.0273526	favorable
717	IGKV1-8	0.809561	0.027355	favorable
718	SLC39A7	0.809344	0.0274296	favorable
719	AC110611.1	0.809016	0.0275425	favorable
720	CCNI2	0.809009	0.0275447	favorable
721	CBR3	0.808947	0.0275664	favorable
722	HIST1H4F	0.808889	0.0275863	favorable
723	CLNK	0.808408	0.0277526	favorable
724	PRKCQ	0.808011	0.02789	favorable
725	CDC42EP5	0.807754	0.0279794	favorable
726	TRAV17	0.807623	0.0280249	favorable
727	FHL2	0.807214	0.0281675	favorable
728	PCSK6	0.807067	0.028219	favorable
729	MYB	0.807025	0.0282337	favorable
730	PDCD1	0.806968	0.0282536	favorable
731	DDR2	0.806955	0.028258	favorable
732	ACY3	0.806904	0.0282759	favorable
733	GHDC	0.806723	0.0283393	favorable
734	CD6	0.806629	0.0283721	favorable
735	AL355312.4	0.806358	0.0284674	favorable
736	CD247	0.806089	0.0285617	favorable
737	RASAL3	0.806053	0.0285744	favorable
738	PTPRCAP	0.805988	0.0285975	favorable
739	HERC5	0.805927	0.0286191	favorable
740	CD8B	0.80589	0.0286318	favorable
741	IL2RB	0.805714	0.0286939	favorable
742	AC069503.1	0.805528	0.0287597	favorable
743	C16orf54	0.805358	0.0288197	favorable
744	BIRC3	0.805207	0.0288733	favorable
745	EPHB3	0.805133	0.0288995	favorable
746	SMCO2	0.804971	0.0289568	favorable
747	IQCD	0.804755	0.0290333	favorable
748	AL356441.1	0.804535	0.0291114	favorable
749	MAP4K1	0.804458	0.0291391	favorable
750	RSPH4A	0.804228	0.029221	favorable
751	PSME2	0.804066	0.0292787	favorable
752	BDNF	0.803751	0.029391	favorable
753	AC100835.1	0.803621	0.0294378	favorable
754	RHOF	0.803509	0.0294776	favorable
755	SMPDL3B	0.803423	0.0295085	favorable
756	CLCN4	0.803294	0.0295548	favorable
757	HLA-G	0.803228	0.0295787	favorable
758	CDC14A	0.803187	0.0295933	favorable
759	CCR7	0.803177	0.0295969	favorable
760	AL357568.2	0.802975	0.0296694	favorable
761	FGF18	0.802907	0.0296938	favorable
762	SERINC5	0.802885	0.0297019	favorable
763	Z94721.3	0.802825	0.0297232	favorable
764	AC027097.2	0.802485	0.0298458	favorable
765	SH2D1A	0.802477	0.0298485	favorable
766	IGLV3-21	0.802294	0.0299148	favorable
767	KIF16B	0.802195	0.0299503	favorable
768	HOXB2	0.801325	0.0302657	favorable
769	AP005482.3	0.801173	0.0303209	favorable
770	NSFL1C	0.80111	0.030344	favorable
771	KCNC4	0.800887	0.030425	favorable
772	AP001347.1	0.800754	0.0304738	favorable
773	AC099489.1	0.800682	0.0305	favorable
774	KLRC2	0.800489	0.0305702	favorable
775	TNFSF10	0.800094	0.030715	favorable
776	EDARADD	0.800069	0.0307242	favorable
777	AL022316.1	0.799939	0.0307717	favorable
778	XKR9	0.799908	0.0307832	favorable
779	SMG6	0.799864	0.0307992	favorable
780	ENC1	0.799859	0.0308013	favorable
781	DSN1	0.799696	0.030861	favorable
782	PHKA1	0.799584	0.030902	favorable
783	PCED1B-AS1	0.799394	0.030972	favorable
784	LINC01238-1	0.799343	0.030991	favorable
785	NDE1	0.799211	0.0310393	favorable
786	IL9R	0.799118	0.0310738	favorable
787	CD3G	0.798762	0.0312054	favorable
788	BCO1	0.798511	0.0312981	favorable
789	IGLV6-57	0.798376	0.031348	favorable
790	IL10RA	0.798189	0.0314174	favorable
791	BTG3-AS1	0.798166	0.0314262	favorable
792	GALNT12	0.797873	0.0315348	favorable
793	TREX1	0.79731	0.0317449	favorable
794	TRPV2	0.797165	0.0317989	favorable
795	ITK	0.797086	0.0318284	favorable
796	LCP2	0.796655	0.0319896	favorable
797	LINC02405	0.79637	0.0320968	favorable
798	SLCO4A1	0.796138	0.0321838	favorable
799	TTYH2	0.796034	0.0322231	favorable
800	HYOU1	0.795851	0.0322918	favorable
801	ALDH18A1	0.795704	0.0323474	favorable
802	AC016999.1	0.795499	0.0324245	favorable
803	DLEU7	0.7952	0.0325376	favorable
804	AC022167.2	0.795194	0.0325399	favorable
805	SELL	0.794855	0.0326687	favorable
806	SLC35E2A	0.794714	0.032722	favorable
807	CKAP2	0.794521	0.0327955	favorable
808	SEMA6B	0.794113	0.0329506	favorable
809	ZNF726	0.794013	0.0329889	favorable
810	FYN	0.793986	0.0329989	favorable
811	AL121895.2	0.793832	0.0330576	favorable
812	RASGEF1A	0.793609	0.033143	favorable
813	MIR200CHG	0.793593	0.0331492	favorable
814	HS3ST3B1	0.793354	0.0332404	favorable
815	GIMAP7	0.793226	0.0332895	favorable
816	LINC00944	0.79292	0.033407	favorable
817	AC023590.1	0.79288	0.0334225	favorable
818	LINC02605	0.792478	0.0335769	favorable
819	LINC01134	0.792277	0.0336544	favorable
820	AL603756.1	0.792133	0.0337102	favorable
821	EDAR	0.791697	0.0338784	favorable
822	AC092287.1	0.791605	0.0339141	favorable
823	FLJ45513	0.791344	0.0340153	favorable
824	EPS8L1	0.791325	0.0340229	favorable
825	SLC5A6	0.790976	0.0341581	favorable
826	GNLY	0.790966	0.0341622	favorable
827	MANBA	0.790929	0.0341764	favorable
828	CTSW	0.790469	0.0343556	favorable
829	TP73	0.790377	0.0343918	favorable
830	HPSE	0.790353	0.0344009	favorable
831	LY75	0.790054	0.0345178	favorable
832	HELB	0.789966	0.0345521	favorable
833	PARD6G	0.789637	0.0346811	favorable
834	KLRC4	0.789533	0.034722	favorable
835	GDPD3	0.789464	0.0347489	favorable
836	HHLA2	0.789359	0.0347902	favorable
837	STYK1	0.789166	0.034866	favorable
838	KLHL32	0.788959	0.0349475	favorable
839	CLEC2D	0.788568	0.0351017	favorable
840	IGSF9B	0.788196	0.0352487	favorable
841	GZMA	0.788131	0.0352747	favorable
842	IFIT1	0.787819	0.0353982	favorable
843	ZNF595	0.787029	0.0357125	favorable
844	MYO1G	0.786748	0.0358243	favorable
845	LAG3	0.786441	0.0359471	favorable
846	EIF2AK2	0.786365	0.0359777	favorable
847	FKBP1C	0.785935	0.03615	favorable
848	AL590764.1	0.785337	0.0363902	favorable
849	EAF2	0.785114	0.0364802	favorable
850	OCIAD1-AS1	0.784815	0.0366007	favorable
851	IL18RAP	0.784531	0.0367159	favorable
852	PLK2	0.784062	0.0369058	favorable
853	PRF1	0.783599	0.0370939	favorable
854	BTBD16	0.783527	0.0371235	favorable
855	ARMH1	0.783436	0.0371605	favorable
856	JAK2	0.783382	0.0371823	favorable
857	AC015871.7	0.783321	0.0372073	favorable
858	TINAGL1	0.783057	0.0373148	favorable
859	TNFRSF25	0.782878	0.0373881	favorable
860	MFN1	0.782672	0.0374722	favorable
861	AC103724.3	0.78257	0.0375141	favorable
862	TIE1	0.782503	0.0375418	favorable
863	GDA	0.782456	0.0375609	favorable
864	LINS1	0.78207	0.0377192	favorable
865	ERAP2	0.781875	0.0377997	favorable
866	AC107223.1	0.781753	0.0378499	favorable
867	ARHGAP9	0.780423	0.0383993	favorable
868	ZNF106	0.78027	0.0384629	favorable
869	AC138035.1	0.780244	0.0384736	favorable
870	IL7R	0.780241	0.0384752	favorable
871	ICAM1	0.780168	0.0385054	favorable
872	DPY19L2	0.779949	0.0385963	favorable
873	CASP1	0.778978	0.0390017	favorable
874	TESPA1	0.778603	0.0391589	favorable
875	IGKV3-20	0.778508	0.0391987	favorable
876	ERI1	0.778355	0.039263	favorable
877	IKZF1	0.778321	0.039277	favorable
878	AC018754.1	0.778281	0.039294	favorable
879	AL390957.1	0.77803	0.0393994	favorable
880	IGLV3-1	0.777915	0.0394478	favorable
881	JAML	0.777878	0.0394637	favorable
882	C2CD3	0.77749	0.0396274	favorable
883	TRIM22	0.777122	0.0397829	favorable
884	SLC25A45	0.776999	0.0398351	favorable
885	CCL4	0.776641	0.0399867	favorable
886	SLCO1B3	0.77661	0.0399997	favorable
887	DLL4	0.776524	0.0400361	favorable
888	TRBV6-1	0.776151	0.0401947	favorable
889	AC011479.4	0.776007	0.0402562	favorable
890	INPP5D	0.775799	0.040345	favorable
891	AC020910.5	0.775461	0.0404893	favorable
892	LAS1L	0.775356	0.040534	favorable
893	AL138689.2	0.775286	0.0405641	favorable
894	S100P	0.77487	0.0407421	favorable
895	LMO7	0.774689	0.0408198	favorable
896	IL12RB1	0.774563	0.0408738	favorable
897	FSBP	0.774449	0.0409229	favorable
898	NDUFB2-AS1	0.774189	0.0410347	favorable
899	KCNA3	0.773744	0.0412264	favorable
900	KLRC3	0.773411	0.0413704	favorable
901	BATF3	0.77339	0.0413796	favorable
902	NET1	0.77298	0.0415572	favorable
903	LZTS3	0.772861	0.0416086	favorable
904	OXER1	0.77274	0.0416609	favorable
905	ACSBG1	0.772572	0.0417339	favorable
906	LCK	0.772458	0.0417837	favorable
907	CARMIL2	0.771648	0.0421365	favorable
908	FASLG	0.771566	0.0421724	favorable
909	PDXK	0.771162	0.0423494	favorable
910	GPATCH3	0.77057	0.0426092	favorable
911	AP001318.2	0.7705	0.0426398	favorable
912	ATF7IP2	0.770205	0.0427695	favorable
913	LINC01480	0.769976	0.0428706	favorable
914	CA13	0.769928	0.0428916	favorable
915	KDELR3	0.769218	0.0432055	favorable
916	GALNS	0.769157	0.0432326	favorable
917	KLRC1	0.768937	0.0433301	favorable
918	LINC00426	0.768458	0.0435429	favorable
919	OTUD7A	0.768408	0.043565	favorable
920	CD34	0.768376	0.0435793	favorable
921	LRRC75A	0.767944	0.0437717	favorable
922	RAPGEF3	0.767274	0.0440714	favorable
923	IGFLR1	0.767222	0.0440946	favorable
924	TPRG1	0.76707	0.0441626	favorable
925	PABPC1L	0.767	0.044194	favorable
926	CCL4L2	0.766613	0.044368	favorable
927	OTUD3	0.766323	0.0444983	favorable
928	SLC30A1	0.765974	0.0446554	favorable
929	LYN	0.765908	0.0446853	favorable
930	ST14	0.765664	0.0447955	favorable
931	ITGB7	0.765508	0.0448661	favorable
932	AC098595.1	0.765231	0.0449913	favorable
933	MAPRE2	0.765211	0.0450004	favorable
934	GMIP	0.765207	0.045002	favorable
935	KTI12	0.764751	0.0452093	favorable
936	TOR1B	0.764745	0.0452117	favorable
937	SLC15A2	0.764278	0.045424	favorable
938	MUC5B	0.764234	0.0454444	favorable
939	ARHGEF4	0.764083	0.045513	favorable
940	AP005717.1	0.763997	0.0455522	favorable
941	SARDH	0.763872	0.0456093	favorable
942	PTPRC	0.763801	0.0456417	favorable
943	DNASE2	0.763767	0.0456572	favorable
944	TBC1D8B	0.763629	0.0457204	favorable
945	AHCYL2	0.763565	0.0457495	favorable
946	TBC1D30	0.763426	0.0458128	favorable
947	PRMT5-AS1	0.763278	0.0458805	favorable
948	TMEM164	0.763252	0.0458926	favorable
949	LTB	0.763206	0.0459139	favorable
950	C5orf56	0.762974	0.0460198	favorable
951	BTN3A2	0.761761	0.046578	favorable
952	SREBF1	0.761736	0.0465898	favorable
953	WIPF1	0.761656	0.0466268	favorable
954	ZNF286A	0.76157	0.0466663	favorable
955	GCHFR	0.761247	0.0468156	favorable
956	IGHA1	0.761107	0.0468805	favorable
957	ZFAND4	0.760386	0.0472154	favorable
958	PARP11	0.76035	0.0472318	favorable
959	SRC	0.760337	0.0472382	favorable
960	SEC24C	0.75987	0.0474556	favorable
961	RASGRP3	0.759657	0.047555	favorable
962	ANKRD10-IT1	0.758908	0.0479054	favorable
963	LIME1	0.758361	0.048162	favorable
964	ADRA2B	0.758324	0.0481795	favorable
965	CNIH2	0.758234	0.048222	favorable
966	TSPAN13	0.75807	0.0482989	favorable
967	ESCO2	0.75795	0.0483554	favorable
968	RNF39	0.757922	0.0483689	favorable
969	IGLV2-8	0.757919	0.0483704	favorable
970	AC105285.1	0.757585	0.0485277	favorable
971	TMEM204	0.757265	0.0486791	favorable
972	PML	0.756804	0.0488971	favorable
973	CFP	0.756551	0.0490171	favorable
974	FBXO6	0.756512	0.049036	favorable
975	FAM234B	0.75618	0.0491936	favorable
976	AVPI1	0.755606	0.0494671	favorable
977	FCRL3	0.755429	0.0495517	favorable
978	STX11	0.755392	0.0495691	favorable
979	APOL3	0.755383	0.0495734	favorable
980	LRRC2	0.754931	0.0497897	favorable
981	ACVR1C	0.754547	0.0499738	favorable
982	LSP1	0.754331	0.0500773
983	AC092119.3	0.754281	0.0501015
984	RHOH	0.75421	0.0501356
985	SOX21-AS1	0.753874	0.0502971
986	KBTBD8	0.753146	0.0506483
987	AF131215.6	0.752938	0.0507491
988	HOPX	0.752141	0.0511353
989	HBB	0.752018	0.0511952
990	CST7	0.752017	0.0511957
991	TRBV30	0.75198	0.0512136
992	FAM50B	0.751211	0.0515885
993	AL732314.6	0.750877	0.0517515
994	AC005842.1	0.750848	0.0517657
995	MIAT	0.750787	0.0517958
996	HIST1H1B	0.750566	0.0519039
997	MHENCR	0.750492	0.05194
998	PARVG	0.750443	0.0519642
999	SH2D2A	0.750381	0.0519943
1000	AC090617.3	0.750358	0.0520058
1001	DTX4	0.749783	0.0522878
1002	KIZ	0.749458	0.0524479
1003	ALOXE3	0.748457	0.0529423
1004	TXK	0.748348	0.0529963
1005	SLC26A9	0.748244	0.0530481
1006	GSDMB	0.747916	0.0532107
1007	CRELD2	0.747814	0.0532615
1008	AC084262.1	0.747746	0.0532952
1009	EDRF1-AS1	0.747464	0.0534354
1010	INPP4B	0.747152	0.053591
1011	IL10RB	0.746704	0.0538144
1012	ELOVL6	0.746678	0.0538275
1013	SPN	0.746523	0.0539049
1014	LINC01871	0.746023	0.0541551
1015	CCNB3	0.745774	0.0542798
1016	ARHGAP30	0.745469	0.0544333
1017	DOCK10	0.745395	0.0544704
1018	ICAM4	0.74485	0.0547448
1019	AC003965.1	0.744485	0.0549293
1020	NKG7	0.74407	0.0551393
1021	RGCC	0.744065	0.0551415
1022	DOCK2	0.74398	0.0551845
1023	CARD16	0.742803	0.0557824
1024	DGCR6	0.74233	0.0560235
1025	MAN2A2	0.741842	0.056273
1026	AC078802.1	0.741488	0.0564546
1027	AL355353.1	0.740878	0.0567677
1028	PLEKHG1	0.740872	0.056771
1029	AL138963.4	0.740619	0.0569013
1030	SRPRB	0.740438	0.0569946
1031	LDLRAP1	0.74041	0.0570089
1032	CRELD1	0.740096	0.0571712
1033	AC013264.1	0.739959	0.0572418
1034	CCDC3	0.739109	0.0576816
1035	GPCPD1	0.739056	0.0577093
1036	ZRANB3	0.738742	0.0578725
1037	ASPRV1	0.737336	0.0586058
1038	TBC1D10C	0.737089	0.0587352
1039	PKN2	0.736939	0.0588135
1040	S1PR4	0.736596	0.0589935
1041	CYB5B	0.736296	0.0591511
1042	ARHGAP40	0.736022	0.0592957
1043	IL15RA	0.73576	0.0594336
1044	SP140	0.735509	0.0595662
1045	SYTL1	0.735314	0.0596689
1046	AC130324.2	0.73492	0.0598774
1047	GNA14	0.734861	0.0599085
1048	CTSB	0.73459	0.0600523
1049	INPP5J	0.734441	0.0601312
1050	LCP1	0.733788	0.0604786
1051	KLRK1	0.733706	0.0605223
1052	AL359513.1	0.732989	0.0609046
1053	GNS	0.732555	0.0611369
1054	NRDC	0.732361	0.0612407
1055	DOCK5	0.73208	0.0613912
1056	BDH1	0.73157	0.0616655
1057	IGFBP3	0.731315	0.0618027
1058	AC073270.2	0.731272	0.0618259
1059	C15orf48	0.731033	0.0619547
1060	LINC01357	0.73103	0.0619563
1061	FAM155A	0.730896	0.0620283
1062	PSMB9	0.730705	0.0621315
1063	AC116366.1	0.730619	0.0621784
1064	AL161431.1	0.730215	0.0623967
1065	AL139234.1	0.72975	0.0626485
1066	PPM1K	0.729605	0.0627272
1067	PPP1R16B	0.729369	0.0628556
1068	SEC16B	0.728439	0.0633623
1069	AC092142.1	0.728024	0.0635891
1070	PTPN6	0.727353	0.0639568
1071	EZR	0.726022	0.0646893
1072	MKRN2OS	0.725206	0.0651404
1073	LINC02649	0.725176	0.0651574
1074	STEAP1	0.7249	0.0653103
1075	BAIAP3	0.724569	0.0654941
1076	TNFSF14	0.724485	0.0655406
1077	TRANK1	0.724145	0.0657299
1078	DTHD1	0.724139	0.0657332
1079	CCDC134	0.723679	0.0659897
1080	AL929472.3	0.723476	0.0661029
1081	RAD51	0.723471	0.0661058
1082	MBOAT1	0.723204	0.0662549
1083	ZNF81	0.723147	0.0662867
1084	AP001033.1	0.723103	0.0663116
1085	AC027601.2	0.722653	0.0665632
1086	WAS	0.722606	0.0665897
1087	CAMK4	0.722548	0.0666222
1088	RAD21-AS1	0.722378	0.066718
1089	USP27X-AS1	0.722256	0.0667862
1090	PCDHGC3	0.722215	0.0668095
1091	DENND1C	0.722131	0.0668565
1092	MLKL	0.72204	0.0669079
1093	FAS	0.721789	0.0670487
1094	AC008622.2	0.721694	0.0671025
1095	TENT5A	0.721677	0.0671121
1096	CEACAM21	0.721368	0.0672862
1097	TJP3	0.721355	0.0672933
1098	LINC-PINT	0.721166	0.0674001
1099	FAM102B	0.721054	0.067463
1100	IQSEC2	0.719749	0.0682023
1101	AL035701.1	0.719653	0.0682566
1102	AC009005.1	0.719251	0.0684858
1103	NDNF	0.719226	0.0684995
1104	GZMK	0.719212	0.0685075
1105	AC007255.1	0.719178	0.0685269
1106	LMTK2	0.718542	0.06889
1107	FBXO31	0.718504	0.0689116
1108	PIK3IP1	0.71844	0.0689478
1109	AL132712.2	0.718418	0.0689607
1110	FAM184A	0.718045	0.0691739
1111	TRGC2	0.71793	0.06924
1112	SHD	0.717814	0.0693061
1113	DNAJC28	0.717161	0.0696807
1114	ALDH3B2	0.717129	0.0696995
1115	TBC1D32	0.716883	0.0698409
1116	DNAJA4	0.716587	0.0700114
1117	LIF-AS1	0.716508	0.0700566
1118	IRF8	0.716356	0.0701441
1119	CYBC1	0.716185	0.0702427
1120	AC117382.2	0.716173	0.0702496
1121	AC104695.3	0.716037	0.0703283
1122	IGLV1-44	0.71597	0.0703671
1123	TOM1L2	0.715896	0.0704096
1124	IGHV1-69D	0.715681	0.0705341
1125	CHRNB4	0.715541	0.0706151
1126	NSG1	0.715519	0.0706277
1127	LINC01422	0.714879	0.070999
1128	HIST1H2BH	0.714462	0.0712409
1129	AC092650.1	0.714373	0.0712925
1130	CCR1	0.714051	0.0714804
1131	MAST2	0.714038	0.0714877
1132	LINC01091	0.713993	0.0715142
1133	SBF1	0.713924	0.071554
1134	CRYBG2	0.713903	0.0715666
1135	AFG1L	0.713809	0.0716212
1136	ADAM28	0.713755	0.0716525
1137	CLEC2B	0.713541	0.0717775
1138	PARP8	0.713483	0.0718116
1139	MIB2	0.713065	0.072056
1140	AL096870.6	0.713042	0.072069
1141	TMEM117	0.712901	0.0721518
1142	AL080250.1	0.712063	0.072643
1143	TP53I11	0.712052	0.0726495
1144	AL049796.1	0.711952	0.0727083
1145	SAT1	0.711798	0.072799
1146	SLC2A12	0.711608	0.072911
1147	CHST2	0.711044	0.0732435
1148	MGAM2	0.710979	0.0732819
1149	TLCD3A	0.710691	0.0734518
1150	AC015912.3	0.710564	0.0735268
1151	ZNF239	0.710156	0.0737683
1152	AL354710.2	0.709709	0.0740334
1153	CDCA7	0.70962	0.0740865
1154	CD52	0.709432	0.0741981
1155	ANKRD22	0.709241	0.0743119
1156	BAALC-AS1	0.708531	0.0747344
1157	C6orf132	0.708434	0.0747926
1158	SCML1	0.708197	0.0749342
1159	PI4K2B	0.707987	0.0750593
1160	SYNGR2	0.707136	0.0755696
1161	HBA1	0.707114	0.0755823
1162	LINC02328	0.706857	0.0757367
1163	CA3	0.706636	0.0758696
1164	IGHV3-74	0.706327	0.0760555
1165	AL606760.2	0.706196	0.0761347
1166	JPT1	0.706189	0.0761387
1167	AL353593.1	0.705441	0.0765901
1168	CYP4F12	0.704658	0.0770643
1169	AL031847.1	0.704337	0.0772591
1170	C11orf53	0.704316	0.0772716
1171	DDX58	0.704243	0.0773162
1172	AC137932.3	0.703784	0.077595
1173	LRFN3	0.70353	0.0777497
1174	ZBED3-AS1	0.703387	0.0778374
1175	CDKN2B	0.702746	0.0782282
1176	SNHG19	0.702713	0.0782487
1177	CILP	0.701199	0.0791774
1178	AC012360.1	0.701055	0.0792658
1179	ZFYVE28	0.700951	0.0793301
1180	RHBDL2	0.700948	0.0793315
1181	FAM78A	0.700883	0.0793719
1182	HIST1H4D	0.700541	0.0795825
1183	MACROD2	0.700171	0.0798111
1184	DNHD1	0.700093	0.0798594
1185	BIN2	0.699918	0.0799673
1186	LINC02606	0.699874	0.0799945
1187	PTGES	0.699257	0.0803771
1188	AL357075.4	0.699125	0.0804588
1189	REL	0.699107	0.0804697
1190	FRMD5	0.698966	0.0805571
1191	AL022341.2	0.698859	0.0806235
1192	NFATC2	0.698462	0.0808704
1193	TNFRSF18	0.698169	0.0810528
1194	AP005329.3	0.698112	0.0810888
1195	MDN1	0.697663	0.0813688
1196	SLX1A	0.697343	0.0815685
1197	SPOCK2	0.697294	0.0815992
1198	AC012447.1	0.697236	0.0816352
1199	TRGV3	0.696927	0.0818286
1200	AHI1	0.696886	0.0818545
1201	HEXA	0.69676	0.0819333
1202	IL7	0.696729	0.0819528
1203	CD8A	0.696373	0.0821762
1204	DGKZ	0.696223	0.0822702
1205	AC090587.2	0.695255	0.0828795
1206	AL162258.2	0.695183	0.0829245
1207	CDKN2B-AS1	0.695176	0.0829292
1208	HUS1B	0.694781	0.0831781
1209	PARP10	0.694166	0.0835669
1210	DNMBP	0.694064	0.0836321
1211	CD40	0.693893	0.0837403
1212	AC092053.3	0.69379	0.0838057
1213	ITGA7	0.692919	0.0843586
1214	CMPK1	0.692791	0.0844404
1215	BX255925.1	0.692616	0.0845516
1216	LINC02482	0.692274	0.0847694
1217	CD84	0.692255	0.084782
1218	CKLF	0.692042	0.0849176
1219	AC005838.2	0.692035	0.0849223
1220	HIST1H2AM	0.691891	0.0850145
1221	HCST	0.691065	0.0855427
1222	HOXB6	0.690869	0.0856683
1223	SDCBP2	0.690648	0.0858106
1224	AC108134.3	0.69042	0.0859571
1225	UBE4A	0.690409	0.0859636
1226	USP30-AS1	0.690229	0.0860794
1227	NCF1	0.690211	0.0860915
1228	ZNF878	0.690095	0.0861659
1229	DMXL2	0.689779	0.0863694
1230	PTPRN2	0.689711	0.0864131
1231	CAPN3	0.688926	0.0869201
1232	PID1	0.688798	0.0870024
1233	CFAP47	0.688721	0.0870524
1234	NFKBIB	0.688618	0.0871191
1235	SLC5A3	0.688428	0.0872421
1236	MSH4	0.688335	0.0873024
1237	KIR3DL2	0.688146	0.087425
1238	AC068733.3	0.687788	0.087657
1239	AL357033.4	0.687682	0.0877258
1240	IGHV1-2	0.687164	0.0880633
1241	TMEM229B	0.687076	0.0881201
1242	MANSC1	0.686916	0.0882244
1243	APOLD1	0.686144	0.0887285
1244	FA2H	0.686124	0.0887413
1245	AL137802.2	0.686084	0.0887676
1246	DIS3	0.686048	0.0887913
1247	LRP8	0.685866	0.0889099
1248	HCP5	0.685832	0.088932
1249	AC008438.1	0.68574	0.0889925
1250	HIST1H2AK	0.685327	0.0892631
1251	FMN1	0.685265	0.0893039
1252	AC025580.2	0.685144	0.0893831
1253	AC010491.1	0.684591	0.0897461
1254	LENG8-AS1	0.683881	0.0902135
1255	CEP97	0.683795	0.0902703
1256	LINC00111	0.683409	0.0905254
1257	DTX3L	0.683403	0.0905291
1258	GFPT1	0.683395	0.0905344
1259	MCM6	0.683263	0.090622
1260	DDX11-AS1	0.683197	0.0906653
1261	PYCARD-AS1	0.683188	0.0906711
1262	ARHGAP45	0.683167	0.0906854
1263	GTPBP1	0.683135	0.0907062
1264	WASHC2A	0.683034	0.0907735
1265	HTR3A	0.682874	0.0908791
1266	TMEM62	0.68258	0.0910736
1267	APOBEC3H	0.682481	0.0911395
1268	LINC00930	0.68241	0.0911863
1269	SEC31B	0.682403	0.0911907
1270	TMCC3	0.682331	0.0912389
1271	IFI16	0.682169	0.0913465
1272	NCBP3	0.682063	0.0914168
1273	CIDEC	0.681921	0.0915106
1274	AC026691.1	0.681876	0.0915406
1275	AC124242.1	0.681737	0.0916333
1276	CRTAM	0.681735	0.0916347
1277	CENPU	0.681559	0.0917513
1278	PTP4A2	0.681525	0.0917742
1279	PIF1	0.681187	0.0919992
1280	AC011330.2	0.680942	0.0921627
1281	S1PR1	0.680836	0.0922332
1282	EVI2B	0.6804	0.0925241
1283	CXCL13	0.679931	0.0928382
1284	PSME4	0.679667	0.0930144
1285	PSMB10	0.679331	0.0932401
1286	TSPYL2	0.679277	0.0932762
1287	SLC18B1	0.679233	0.0933056
1288	EXO1	0.678901	0.0935289
1289	AL158835.2	0.678621	0.0937168
1290	CCDC88C	0.678127	0.0940494
1291	SH2D4A	0.67778	0.0942834
1292	GPR171	0.677433	0.0945177
1293	IL12A	0.676706	0.09501
1294	MAP3K8	0.676625	0.0950648
1295	AL049795.1	0.676442	0.0951885
1296	ACTL10	0.676147	0.0953889
1297	NAGA	0.676024	0.0954722
1298	CEP152	0.675933	0.095534
1299	AC130324.3	0.675874	0.0955744
1300	NCK1-DT	0.675539	0.0958024
1301	TRAF3IP3	0.675286	0.0959742
1302	ARFGEF3	0.674834	0.0962827
1303	CTH	0.674702	0.0963728
1304	AL691482.3	0.674609	0.0964359
1305	HOXB-AS3	0.674284	0.0966579
1306	CASP10	0.674192	0.0967208
1307	ZNF594	0.67412	0.0967706
1308	KCTD1	0.673594	0.0971303
1309	SERPINB1	0.67358	0.0971402
1310	LAIR1	0.673325	0.0973153
1311	ORC1	0.673177	0.0974165
1312	AC010680.3	0.672981	0.0975514
1313	SNIP1	0.672289	0.0980274
1314	CRPPA	0.672037	0.0982005
1315	AL512662.2	0.671756	0.0983943
1316	CFAP54	0.671557	0.098532
1317	TMEM165	0.6715	0.0985717
1318	C12orf42	0.67138	0.0986543
1319	SLC8B1	0.671354	0.0986722
1320	AC022150.4	0.671353	0.098673
1321	AL022157.1	0.67133	0.0986891
1322	AL513303.1	0.671103	0.0988457
1323	ACVRL1	0.67085	0.0990206
1324	CCNE1	0.670663	0.0991503
1325	AC007611.1	0.670629	0.0991742
1326	IFI30	0.67035	0.0993671
1327	LINC02693	0.670335	0.0993776
1328	AGBL2	0.670169	0.0994926
1329	ABCC10	0.670006	0.0996063
1330	ANKRA2	0.670001	0.0996094
1331	RTN4IP1	0.669885	0.0996898
1332	PIGU	0.669689	0.0998265
1333	TRPM4	0.669585	0.0998985
1334	GPR180	0.669493	0.0999629
1335	FANCD2	0.66912	0.100223
1336	ZNF500	0.668836	0.100421
1337	AC091057.2	0.668094	0.100939
1338	RAP2B	0.668078	0.10095
1339	ZZEF1	0.667917	0.101062
1340	TSPAN15	0.667894	0.101078
1341	AC007639.1	0.667857	0.101104
1342	AC009065.4	0.667719	0.101201
1343	SLC39A11	0.667536	0.101329
1344	SLC9A8	0.667352	0.101458
1345	AC005332.4	0.667075	0.101653
1346	BRWD3	0.667031	0.101684
1347	FXYD3	0.666925	0.101758
1348	RCSD1	0.666229	0.102248
1349	LINC02321	0.665975	0.102427
1350	KCNK1	0.665498	0.102763
1351	ASCC3	0.664948	0.103151
1352	LYST	0.66494	0.103157
1353	NUP62CL	0.664676	0.103344
1354	AC044849.1	0.664147	0.103718
1355	USP6NL	0.664084	0.103764
1356	AC011446.3	0.663686	0.104046
1357	CACNA1A	0.663629	0.104087
1358	PARP12	0.663461	0.104206
1359	NLRC5	0.663449	0.104214
1360	NPSR1-AS1	0.66339	0.104256
1361	RIPK3	0.663367	0.104273
1362	AC104389.5	0.663176	0.104409
1363	FAM155A-IT1	0.662944	0.104574
1364	AL138724.1	0.662844	0.104645
1365	CDH17	0.662561	0.104847
1366	EFHD2	0.66243	0.10494
1367	PPP1R12B	0.662332	0.10501
1368	PLA2G7	0.662276	0.10505
1369	PLCH1	0.662053	0.10521
1370	LINC01001	0.662011	0.10524
1371	DOK2	0.661887	0.105328
1372	AZGP1	0.661804	0.105388
1373	DMBX1	0.661555	0.105566
1374	HOXB5	0.661315	0.105738
1375	AC011476.3	0.661053	0.105926
1376	PYHIN1	0.660982	0.105976
1377	PAQR7	0.660975	0.105982
1378	AC015712.1	0.660809	0.1061
1379	FOSL2	0.660443	0.106364
1380	IFI27	0.659877	0.106771
1381	BDNF-AS	0.659757	0.106857
1382	CCDC68	0.659626	0.106952
1383	NAGPA	0.659462	0.10707
1384	AC127070.1	0.659406	0.10711
1385	LINC01273	0.659329	0.107166
1386	COG3	0.659284	0.107198
1387	ALDOB	0.659256	0.107218
1388	JAK3	0.658931	0.107453
1389	BAK1	0.658747	0.107586
1390	MORC4	0.658736	0.107594
1391	ABHD17C	0.658577	0.107709
1392	AP1S3	0.658506	0.107761
1393	AC084824.3	0.658369	0.10786
1394	TPX2	0.658182	0.107995
1395	VWA3B	0.657763	0.108298
1396	ABCD1	0.657706	0.10834
1397	AC007216.3	0.657582	0.10843
1398	SAMSN1	0.657499	0.108491
1399	ADARB2	0.657434	0.108537
1400	MALAT1	0.657409	0.108556
1401	ZNF440	0.657401	0.108562
1402	AC025165.2	0.657247	0.108673
1403	HFE	0.65722	0.108693
1404	MIR181A1HG	0.65721	0.108701
1405	AL354696.2	0.657153	0.108741
1406	CHST12	0.657042	0.108822
1407	C20orf202	0.656988	0.108862
1408	IL18R1	0.656987	0.108862
1409	CCL3L1	0.656371	0.109311
1410	ITGAL	0.656328	0.109342
1411	CD37	0.656311	0.109355
1412	NIBAN1	0.655665	0.109826
1413	POLQ	0.655592	0.10988
1414	PIK3CD	0.655563	0.109901
1415	RGS19	0.655435	0.109994
1416	SEC23B	0.654747	0.110498
1417	LINC02211	0.65465	0.110569
1418	AC114488.1	0.65446	0.110709
1419	UBXN10-AS1	0.654204	0.110897
1420	STK4	0.653871	0.111142
1421	MYEOV	0.653764	0.11122
1422	SPNS2	0.653497	0.111416
1423	SLFN5	0.653487	0.111424
1424	SLC17A5	0.653425	0.11147
1425	NDUFA6-DT	0.652686	0.112014
1426	LRRC37B	0.652634	0.112053
1427	AC097448.1	0.652562	0.112106
1428	INSIG1	0.652353	0.11226
1429	AL139246.3	0.652023	0.112505
1430	ZNF189	0.651926	0.112576
1431	C2orf73	0.651141	0.113158
1432	TNFRSF1B	0.651099	0.113189
1433	KLHL23	0.651087	0.113198
1434	AC010442.1	0.650958	0.113294
1435	FCHO1	0.650751	0.113447
1436	ABRACL	0.650644	0.113527
1437	TMEM104	0.650099	0.113933
1438	CLIC5	0.650007	0.114001
1439	GLYATL1	0.649935	0.114055
1440	IFIH1	0.649903	0.114079
1441	CASP7	0.649843	0.114124
1442	C4BPB	0.649707	0.114225
1443	CDH3	0.649415	0.114443
1444	SH3BP5	0.649367	0.114479
1445	LINC02035	0.648925	0.114809
1446	CCDC77	0.648603	0.11505
1447	AC025259.3	0.648385	0.115213
1448	FAM122C	0.648268	0.1153
1449	AC105219.4	0.646904	0.116325
1450	FOXQ1	0.646777	0.116421
1451	HACD4	0.646697	0.116481
1452	CHMP2B	0.646662	0.116508
1453	KIF18B	0.646239	0.116826
1454	LINC02728	0.646239	0.116827
1455	GRIK5	0.646134	0.116906
1456	SYT11	0.646024	0.116988
1457	HIST1H4J	0.645925	0.117063
1458	ATP8B4	0.645809	0.117151
1459	RRM2	0.64543	0.117438
1460	FAM156A	0.645193	0.117617
1461	LRRC69	0.644841	0.117884
1462	SOCS1	0.644763	0.117943
1463	ABCG5	0.644421	0.118202
1464	AC009133.1	0.644377	0.118236
1465	AC124798.1	0.644374	0.118238
1466	U91328.1	0.643285	0.119066
1467	TMEM120B	0.643092	0.119214
1468	ANK1	0.643047	0.119248
1469	GLCCI1	0.642847	0.1194
1470	DCAF1	0.64277	0.119459
1471	SLC39A14	0.642473	0.119686
1472	SORL1	0.641578	0.12037
1473	RHCE	0.641445	0.120472
1474	PIMREG	0.641352	0.120544
1475	SHKBP1	0.640752	0.121004
1476	ATXN7	0.640513	0.121188
1477	NR4A1	0.640145	0.121471
1478	BX255925.4	0.640141	0.121474
1479	ELL3	0.639904	0.121656
1480	TNFSF15	0.639889	0.121668
1481	ZNFX1	0.639583	0.121904
1482	ZNF628	0.639577	0.121909
1483	LINC01409	0.639265	0.12215
1484	GUCA1B	0.638708	0.12258
1485	KIF11	0.63862	0.122648
1486	LINC02175	0.638608	0.122657
1487	ATXN7L2	0.638422	0.122801
1488	SRSF10	0.638129	0.123028
1489	SLC1A4	0.637912	0.123196
1490	TAF13	0.637751	0.123321
1491	ZDHHC20	0.637389	0.123602
1492	TCF7L2	0.637149	0.123788
1493	SP2	0.637104	0.123823
1494	TNFSF13	0.636975	0.123924
1495	DIAPH3	0.636504	0.12429
1496	ZNF324B	0.636429	0.124349
1497	PIGT	0.636256	0.124484
1498	EMILIN2	0.636082	0.124619
1499	TYMP	0.636056	0.12464
1500	STRIP2	0.635879	0.124778
1501	WDR63	0.635813	0.124829
1502	MMP25	0.635786	0.12485
1503	SPRY1	0.63568	0.124933
1504	CARS	0.635608	0.124989
1505	FERMT1	0.635542	0.12504
1506	ALPK1	0.634895	0.125547
1507	ZNF165	0.634376	0.125954
1508	EPB41	0.634336	0.125985
1509	ASIC3	0.634292	0.126019
1510	AC098484.4	0.633824	0.126387
1511	B4GALNT3	0.63376	0.126437
1512	AC011379.2	0.633343	0.126765
1513	LINC01637	0.633189	0.126886
1514	HOXB4	0.632739	0.127241
1515	DHX57	0.63208	0.127761
1516	ATAD2	0.632073	0.127766
1517	S100A6	0.63153	0.128196
1518	MUC5B-AS1	0.631076	0.128555
1519	CELSR2	0.630719	0.128838
1520	AC124248.1	0.630343	0.129136
1521	SFN	0.630306	0.129166
1522	ELOVL3	0.630104	0.129326
1523	AC022784.1	0.629913	0.129478
1524	SKA3	0.628958	0.130239
1525	ZDHHC7	0.628825	0.130345
1526	AC010336.1	0.628526	0.130583
1527	GCNT1	0.628405	0.13068
1528	AC006064.2	0.628352	0.130723
1529	AL390067.1	0.628206	0.13084
1530	NABP1	0.628203	0.130842
1531	LINC00892	0.628098	0.130926
1532	Z97832.2	0.62808	0.13094
1533	AP004608.1	0.628053	0.130962
1534	AC008894.2	0.627882	0.131099
1535	SLC16A1-AS1	0.627744	0.131209
1536	PVT1	0.627701	0.131243
1537	TMEM201	0.627463	0.131434
1538	IL1RN	0.62743	0.13146
1539	NUDT4	0.626826	0.131945
1540	CD48	0.626791	0.131973
1541	PDIA4	0.626788	0.131975
1542	RPN1	0.626452	0.132246
1543	ACOT8	0.625669	0.132876
1544	SH2D3C	0.625112	0.133325
1545	CNN2	0.624954	0.133453
1546	C1QTNF12	0.624819	0.133562
1547	CNNM4	0.624566	0.133766
1548	CREB3L1	0.62455	0.133779
1549	TRIB2	0.624429	0.133877
1550	PHACTR2	0.62438	0.133917
1551	LPIN1	0.624155	0.134099
1552	CYP39A1	0.623993	0.13423
1553	ACSM6	0.623849	0.134346
1554	CSK	0.623657	0.134503
1555	TP53RK	0.623526	0.134608
1556	PIK3R3	0.623449	0.134671
1557	FGFBP3	0.622944	0.135081
1558	ARHGEF19	0.622673	0.135302
1559	AOAH	0.622521	0.135425
1560	AL499604.1	0.62202	0.135833
1561	PRMT9	0.621954	0.135887
1562	NQO1	0.621949	0.135891
1563	PLA2G10	0.621738	0.136063
1564	DIAPH2-AS1	0.621682	0.136108
1565	AC012485.3	0.621093	0.13659
1566	TMEM45B	0.621039	0.136634
1567	KLK6	0.620912	0.136738
1568	AP001885.2	0.619754	0.137686
1569	ULBP3	0.619374	0.137998
1570	FAM182A	0.619185	0.138154
1571	MYRF-AS1	0.618848	0.13843
1572	MPV17L2	0.618607	0.138629
1573	CBR3-AS1	0.618174	0.138986
1574	ZW10	0.618127	0.139024
1575	C9orf50	0.617969	0.139155
1576	AC097468.3	0.617721	0.13936
1577	IL2RG	0.617707	0.139371
1578	WDFY1	0.617703	0.139374
1579	GAD1	0.617662	0.139409
1580	TMIGD2	0.615962	0.140816
1581	FAM111A	0.61556	0.14115
1582	LHFPL6	0.61529	0.141374
1583	PNPT1	0.615211	0.14144
1584	AL391839.2	0.615057	0.141568
1585	SLC25A19	0.614877	0.141718
1586	FGF9	0.614851	0.141739
1587	MTOR	0.614825	0.141761
1588	TRDC	0.614815	0.141769
1589	AC130371.2	0.614519	0.142016
1590	CTC1	0.614162	0.142313
1591	RORA-AS1	0.614103	0.142363
1592	HM13-AS1	0.614089	0.142374
1593	AC091045.1	0.614074	0.142387
1594	AL023803.1	0.614001	0.142448
1595	AL354836.1	0.613872	0.142556
1596	AC099343.3	0.613408	0.142944
1597	MIR34AHG	0.613327	0.143012
1598	CASZ1	0.613008	0.143279
1599	RNF139-AS1	0.612878	0.143387
1600	SEC24D	0.612484	0.143717
1601	GAN	0.612425	0.143767
1602	PSCA	0.612272	0.143895
1603	TAF4B	0.612223	0.143936
1604	SELENOI	0.611976	0.144144
1605	VCAM1	0.611413	0.144617
1606	FAT1	0.61133	0.144686
1607	FAM111A-DT	0.61074	0.145183
1608	AF111167.2	0.610706	0.145212
1609	ELMO2	0.610485	0.145399
1610	AC010210.1	0.610148	0.145683
1611	METTL4	0.610031	0.145782
1612	SKA1	0.609942	0.145856
1613	CLUH	0.609931	0.145866
1614	BOK-AS1	0.609913	0.145881
1615	WASIR2	0.609337	0.146368
1616	DERL3	0.609319	0.146384
1617	SEPTIN4	0.60929	0.146408
1618	FAM53A	0.609221	0.146467
1619	PBX4	0.609031	0.146627
1620	SPATA1	0.608994	0.146659
1621	CASS4	0.608809	0.146816
1622	GPR183	0.608692	0.146914
1623	WNT10A	0.608526	0.147056
1624	SPNS3	0.608295	0.147252
1625	LINC00861	0.608284	0.147261
1626	TRAFD1	0.608169	0.147358
1627	ARIH2OS	0.607777	0.147692
1628	LGALS3BP	0.607512	0.147917
1629	LUM	0.607464	0.147958
1630	PPIP5K1	0.607374	0.148035
1631	TBCE	0.60685	0.148481
1632	TMEM189	0.606812	0.148513
1633	SH3BGRL2	0.606756	0.148561
1634	AC005696.1	0.606626	0.148671
1635	AC020922.4	0.606473	0.148802
1636	HPS5	0.60637	0.14889
1637	CLIC2	0.605921	0.149274
1638	CASP4	0.605718	0.149447
1639	SH3BP5-AS1	0.60538	0.149736
1640	TRAF3IP2	0.605217	0.149876
1641	METAP1D	0.605026	0.15004
1642	SNAP23	0.604992	0.150069
1643	TRAF3IP2-AS1	0.604957	0.150098
1644	TCF7	0.604258	0.150698
1645	ARNTL2	0.603936	0.150975
1646	ATG9A	0.603758	0.151128
1647	CABLES1	0.603564	0.151295
1648	Z95115.1	0.603537	0.151318
1649	MT-CO1	0.603521	0.151332
1650	GLIPR1	0.603249	0.151566
1651	AC231533.1	0.602454	0.152251
1652	AC008764.6	0.602276	0.152405
1653	ZNF674-AS1	0.602003	0.152642
1654	YARS	0.601891	0.152738
1655	ANXA10	0.601881	0.152747
1656	PLA2R1	0.601839	0.152783
1657	RFTN1	0.601821	0.152799
1658	CCNE2	0.601693	0.152909
1659	IGKV1-6	0.601531	0.15305
1660	ABCB8	0.601335	0.153219
1661	SPINK1	0.601285	0.153263
1662	EBLN2	0.601085	0.153436
1663	NLRC3	0.601025	0.153487
1664	ZWINT	0.600963	0.153541
1665	PCSK7	0.600924	0.153575
1666	LINC00624	0.600922	0.153577
1667	ABCC11	0.600799	0.153683
1668	TFAP2A	0.600558	0.153892
1669	SHLD1	0.600508	0.153936
1670	GOLM1	0.600274	0.154139
1671	AC087286.3	0.600209	0.154196
1672	WRN	0.599901	0.154463
1673	SLC37A1	0.599885	0.154477
1674	PCDHAC1	0.599562	0.154758
1675	RPL22L1	0.599347	0.154945
1676	CYP2S1	0.599036	0.155216
1677	MAP3K13	0.598454	0.155724
1678	AP000446.1	0.598237	0.155913
1679	GBP2	0.598164	0.155978
1680	ADORA2A	0.598083	0.156048
1681	NFKB1	0.597978	0.156139
1682	CU633906.1	0.597483	0.156573
1683	PCSK9	0.597434	0.156615
1684	AL096678.1	0.597238	0.156787
1685	C11orf98	0.597101	0.156907
1686	ARHGAP31	0.597051	0.156951
1687	BTBD11	0.596886	0.157096
1688	KPNA7	0.596639	0.157312
1689	LGALS9	0.596421	0.157504
1690	ZNF335	0.596386	0.157535
1691	AL359317.2	0.596279	0.157629
1692	AC106897.1	0.596001	0.157873
1693	CFAP300	0.595584	0.158239
1694	FUCA1	0.595429	0.158376
1695	NCALD	0.594597	0.159109
1696	AL139353.2	0.594279	0.15939
1697	MAD1L1	0.593971	0.159662
1698	HDAC9	0.593829	0.159787
1699	BTG3	0.593582	0.160006
1700	CD55	0.593001	0.16052
1701	SLC30A7	0.592959	0.160558
1702	LINC00174	0.592312	0.161132
1703	FAM92A	0.59205	0.161364
1704	ISG20	0.592003	0.161406
1705	MDGA1	0.591713	0.161664
1706	UBE2T	0.591542	0.161816
1707	C9orf163	0.591493	0.16186
1708	CARD10	0.590837	0.162444
1709	AL009179.1	0.590685	0.16258
1710	ZFP36	0.590224	0.162991
1711	LPCAT4	0.59021	0.163004
1712	AC004854.2	0.590184	0.163027
1713	AC097532.2	0.589719	0.163442
1714	RANGRF	0.589481	0.163655
1715	AC084024.3	0.589231	0.163879
1716	AC004982.2	0.589172	0.163932
1717	CHPT1	0.588937	0.164142
1718	AC090587.1	0.588829	0.164239
1719	AC012146.1	0.588799	0.164266
1720	FAM117A	0.588762	0.1643
1721	LINC00167	0.58876	0.164301
1722	IRAK4	0.588494	0.164539
1723	ZNF341-AS1	0.588024	0.164961
1724	MMP23B	0.587926	0.16505
1725	LURAP1	0.587857	0.165112
1726	EVL	0.58777	0.16519
1727	PARP4	0.587243	0.165664
1728	NDEL1	0.58718	0.165721
1729	TCHP	0.586996	0.165886
1730	LAMA3	0.58692	0.165955
1731	AC026202.2	0.586839	0.166028
1732	ZAP70	0.586736	0.16612
1733	AC083837.1	0.586701	0.166152
1734	RPN2	0.585793	0.166971
1735	FCMR	0.585344	0.167378
1736	SIRT7	0.585194	0.167514
1737	AC079848.1	0.585021	0.167671
1738	TIGD3	0.584955	0.16773
1739	EML2	0.58468	0.167979
1740	MT-CO2	0.58442	0.168215
1741	KIF18A	0.584331	0.168295
1742	CENPO	0.584241	0.168377
1743	AC136475.1	0.583999	0.168597
1744	RILP	0.583897	0.168689
1745	TMEM140	0.583883	0.168702
1746	RAB31	0.583609	0.168951
1747	LINC002481	0.583562	0.168994
1748	TMPO-AS1	0.582808	0.16968
1749	STK32B	0.58259	0.169879
1750	MPHOSPH6	0.582547	0.169918
1751	ADAP2	0.582536	0.169928
1752	AC083949.1	0.582456	0.170001
1753	TSPAN8	0.582181	0.170251
1754	UNC93B1	0.582135	0.170294
1755	ALDOC	0.582119	0.170309
1756	HOXA10	0.581765	0.170631
1757	AC009226.1	0.581431	0.170937
1758	LINC01943	0.581371	0.170992
1759	SH3D21	0.581363	0.170999
1760	IFNG-AS1	0.58133	0.17103
1761	ZACN	0.581026	0.171307
1762	DNAH9	0.580788	0.171525
1763	GDPGP1	0.580571	0.171724
1764	CD72	0.579547	0.172664
1765	IRAK2	0.579418	0.172782
1766	BX322234.1	0.579207	0.172976
1767	RIN2	0.578821	0.173332
1768	MGAT3	0.57877	0.173379
1769	PEX7	0.578562	0.17357
1770	ABCA6	0.578031	0.17406
1771	TTC39B	0.577795	0.174277
1772	PLVAP	0.577669	0.174393
1773	ENGASE	0.577593	0.174463
1774	RUSC1-AS1	0.577236	0.174793
1775	PRICKLE2-AS3	0.576925	0.175081
1776	ARHGAP15	0.576551	0.175427
1777	RGS10	0.576487	0.175487
1778	ST8SIA4	0.576429	0.17554
1779	TBX21	0.576385	0.175581
1780	AC010896.1	0.576338	0.175625
1781	AC009299.3	0.575973	0.175963
1782	EVPL	0.575785	0.176137
1783	TPP1	0.57573	0.176188
1784	LINC01978	0.575562	0.176344
1785	PHF8	0.575465	0.176434
1786	AC092053.2	0.575221	0.176661
1787	OLFM4	0.575173	0.176705
1788	OSMR	0.575123	0.176752
1789	TACC2	0.574913	0.176947
1790	MDM2	0.574296	0.177521
1791	CLIP2	0.574173	0.177636
1792	LGR6	0.574042	0.177758
1793	AC010643.1	0.573595	0.178175
1794	SAMD5	0.573567	0.178201
1795	ACTR5	0.573465	0.178296
1796	MTHFR	0.572834	0.178886
1797	SERPINI1	0.572584	0.179119
1798	MXRA8	0.572568	0.179134
1799	LMLN	0.57225	0.179432
1800	KLHL6	0.571801	0.179853
1801	NEAT1	0.571643	0.180001
1802	CCDC186	0.571532	0.180105
1803	ERN2	0.57111	0.180501
1804	PIGY-DT	0.571031	0.180575
1805	HCAR3	0.570773	0.180817
1806	AC024560.1	0.570628	0.180954
1807	AC016957.2	0.570251	0.181308
1808	SLC50A1	0.570188	0.181368
1809	TSC22D3	0.569892	0.181646
1810	TRAV14DV4	0.569792	0.181741
1811	FEZ1	0.569723	0.181806
1812	UBE3D	0.569527	0.181991
1813	CCR5AS	0.569526	0.181991
1814	ZBTB24	0.569432	0.18208
1815	YIPF1	0.569219	0.182281
1816	SMAGP	0.56906	0.182431
1817	GRHL1	0.568691	0.182779
1818	KIFC1	0.568665	0.182804
1819	KCTD14	0.568638	0.182829
1820	PKDCC	0.567815	0.183608
1821	UBA7	0.56726	0.184134
1822	RTEL1	0.566856	0.184517
1823	VILL	0.56684	0.184533
1824	AL109976.1	0.566807	0.184564
1825	FGFR1OP	0.566464	0.184889
1826	ABHD18	0.566125	0.185212
1827	POGLUT1	0.565896	0.185429
1828	DNA2	0.565751	0.185567
1829	DBNDD2	0.565488	0.185818
1830	NORAD	0.565366	0.185934
1831	AL033528.2	0.56524	0.186054
1832	TTLL9	0.565141	0.186148
1833	AC004241.1	0.564955	0.186326
1834	PADI1	0.564856	0.186421
1835	ACOT11	0.564694	0.186574
1836	POFUT2	0.564461	0.186797
1837	AC002094.2	0.564134	0.18711
1838	CYTH1	0.563967	0.187269
1839	AC083880.1	0.563827	0.187403
1840	AL137009.1	0.563751	0.187475
1841	KRTAP3-1	0.563669	0.187554
1842	MDK	0.563502	0.187714
1843	MIIP	0.56331	0.187898
1844	FBXO32	0.56325	0.187955
1845	IL17RE	0.563003	0.188192
1846	LY9	0.562957	0.188236
1847	TROAP	0.562882	0.188308
1848	ZNF488	0.562666	0.188515
1849	PASK	0.562452	0.18872
1850	CLDN2	0.562036	0.189119
1851	PLPP6	0.562002	0.189153
1852	ENPP5	0.561936	0.189216
1853	AL049828.1	0.561839	0.189309
1854	PER1	0.561746	0.189399
1855	AL117344.2	0.561337	0.189792
1856	TMEM214	0.561288	0.189839
1857	AL136040.1	0.561146	0.189976
1858	ARFGEF2	0.561031	0.190087
1859	MMP7	0.560871	0.190241
1860	MOGAT3	0.56082	0.190289
1861	AL022328.4	0.560793	0.190315
1862	CSF1	0.560264	0.190825
1863	RNF19B	0.560171	0.190916
1864	PARP15	0.560149	0.190937
1865	AC022167.3	0.559989	0.191091
1866	LINC00649	0.559777	0.191296
1867	TUBE1	0.559559	0.191506
1868	TMEM268	0.559388	0.191671
1869	AC048341.2	0.559123	0.191928
1870	MGME1	0.559095	0.191955
1871	MUC20	0.558967	0.192079
1872	STK10	0.558715	0.192323
1873	SNX21	0.558714	0.192324
1874	TONSL	0.558569	0.192464
1875	MTHFD2	0.558255	0.192769
1876	EPPK1	0.557448	0.193552
1877	MTSS2	0.5573	0.193696
1878	CCDC18	0.557059	0.19393
1879	AP005019.1	0.556908	0.194077
1880	STARD5	0.556237	0.19473
1881	NUGGC	0.556055	0.194907
1882	AL035661.2	0.555977	0.194983
1883	C19orf33	0.555445	0.195503
1884	MTBP	0.55526	0.195683
1885	LINC02432	0.555217	0.195725
1886	ENTPD7	0.555206	0.195735
1887	PTPRR	0.554962	0.195974
1888	TNFRSF21	0.554933	0.196002
1889	AL590714.1	0.554757	0.196175
1890	RNASE1	0.554633	0.196296
1891	CHMP4B	0.554537	0.196389
1892	PTGER2	0.554083	0.196834
1893	GPR82	0.553947	0.196968
1894	MKNK1	0.553784	0.197127
1895	LYSMD2	0.553618	0.197289
1896	SDF4	0.553614	0.197294
1897	LILRB2	0.553545	0.197362
1898	ACKR4	0.553201	0.197699
1899	IFNGR2	0.55281	0.198082
1900	AKNA	0.552672	0.198218
1901	ITPKA	0.552596	0.198293
1902	OSBPL3	0.552529	0.198359
1903	TMEM54	0.552512	0.198375
1904	AC138627.1	0.552441	0.198445
1905	AC092755.2	0.551907	0.198971
1906	EIF3CL	0.551538	0.199334
1907	PREX1	0.551517	0.199355
1908	CLCN7	0.551217	0.199651
1909	PAN3-AS1	0.551121	0.199745
1910	ADAP1	0.551051	0.199814
1911	CCR2	0.550864	0.199998
1912	FP236383.4	0.550689	0.200171
1913	ANLN	0.550505	0.200353
1914	LMO4	0.550274	0.200582
1915	PFAS	0.550233	0.200622
1916	TRIM3	0.550233	0.200622
1917	SPATA41	0.550129	0.200725
1918	MT-ND1	0.550102	0.200752
1919	HIST3H2BB	0.549509	0.201338
1920	PEX3	0.549418	0.201428
1921	NR4A3	0.548929	0.201913
1922	SYTL2	0.547742	0.203092
1923	TNFRSF14	0.547304	0.203527
1924	SPSB2	0.547272	0.203559
1925	TVP23B	0.547135	0.203695
1926	SLC16A1	0.547043	0.203787
1927	STAT1	0.546485	0.204343
1928	VPS37B	0.546247	0.20458
1929	CDHR2	0.546104	0.204723
1930	CSTF2	0.545929	0.204898
1931	TPK1	0.545869	0.204957
1932	CSTB	0.545859	0.204968
1933	MIR924HG	0.545697	0.205129
1934	IL2RA	0.545691	0.205135
1935	HACL1	0.544662	0.206165
1936	FYB1	0.54466	0.206167
1937	GPR35	0.544518	0.206309
1938	TMC8	0.544456	0.206371
1939	TCP11L2	0.543331	0.207499
1940	ANKEF1	0.543289	0.207541
1941	AL024508.2	0.54309	0.207742
1942	CD4	0.543074	0.207758
1943	CAPN15	0.542957	0.207876
1944	TMBIM1	0.542734	0.2081
1945	PLBD2	0.542632	0.208202
1946	AC107959.1	0.542164	0.208673
1947	PDXDC1	0.541976	0.208862
1948	ADGRE5	0.541879	0.208961
1949	AC091214.1	0.541699	0.209142
1950	RASSF6	0.541674	0.209167
1951	CTSS	0.541574	0.209267
1952	CDKN2A	0.54155	0.209292
1953	FKBP11	0.541244	0.209601
1954	CDC25A	0.541219	0.209626
1955	HUS1	0.54119	0.209655
1956	CISH	0.541175	0.209671
1957	NUP98	0.541033	0.209814
1958	MBOAT2	0.540707	0.210143
1959	PDE3B	0.540543	0.210309
1960	AC099063.4	0.540285	0.21057
1961	NT5C3A	0.540183	0.210673
1962	MYLK-AS1	0.539788	0.211073
1963	AL117379.1	0.539685	0.211178
1964	TRIM5	0.539676	0.211186
1965	PIGN	0.539568	0.211295
1966	AGR2	0.539437	0.211428
1967	SLC9A1	0.539345	0.211522
1968	TOX2	0.539268	0.2116
1969	AL158212.2	0.539164	0.211705
1970	ATP2A3	0.539001	0.211871
1971	SH3D19	0.538843	0.212031
1972	SLC35E4	0.538791	0.212084
1973	AL358472.4	0.538733	0.212143
1974	TACR2	0.538669	0.212208
1975	AL831711.1	0.538628	0.212249
1976	PRELP	0.538209	0.212675
1977	LIMA1	0.538206	0.212678
1978	JRK	0.53812	0.212765
1979	MIR497HG	0.538067	0.212819
1980	AP000942.2	0.53799	0.212898
1981	ATP8A1	0.537678	0.213215
1982	AL590560.3	0.537561	0.213334
1983	ZGPAT	0.537343	0.213556
1984	PCAT7	0.537142	0.21376
1985	CYP2J2	0.536893	0.214014
1986	ZNF175	0.536694	0.214217
1987	LHFPL2	0.536629	0.214283
1988	AC005400.1	0.536153	0.214769
1989	NIPAL3	0.535889	0.215039
1990	MTFR1	0.535807	0.215123
1991	WRAP73	0.535587	0.215347
1992	C9orf16	0.535546	0.21539
1993	MT-CYB	0.534813	0.216139
1994	KITLG	0.534764	0.21619
1995	BEAN1	0.534628	0.216329
1996	DDTL	0.534608	0.21635
1997	AC068193.1	0.534554	0.216405
1998	PTTG1	0.534448	0.216514
1999	TPCN1	0.534236	0.216731
[truncated: 15,587 more rows]

## Sheet: Main cluster markers
Supplementary Data2-2. Main cell type markers
Immune cell								Non-Immune cells
T cell	B cell	Myeloid	NK cell	Neutrophil	Plasma	Mast cell	pDC	Epithelial	Fibroblast	Malignant	Endothelial
CD3D	MS4A1	CD14	KLRD1	S100A8	MZB1	TPSB2	LILRA4	CD24	FN1	APOC3	PECAM1
CD3E	BANK1	FCGR3A	GNLY	S100A9	CD38	CD63	TCF4	KRT8	COLA1	TTR	CDH5
CD3G	CD79A	FCGR3B	NKG7	S100A11	IGHG1	CD9	BCL11A	KRT18	COL1A2	ALB	TM4SF1
IL32	CD19	CST3	KLRB1	CSF3R			CD1C	KRT19	COL3A1	APOA1
IL7R	CD74	LYZ	CST7					DEFB1	LUM	APOA2
GZMK		HLA-DPB1	FGFBP2					EPCAM	DCN
CCL5		HLA-DQB1						SOX4
CD4		HLA-DRA						CLDN4
TNFRSF4								CLDN10
TNFRSF18								CLDN7
