# Supplementary material for: Macro CD5L+ deteriorates CD8+T cells exhaustion and impairs combination of Gemcitabine-Oxaliplatin-Lenvatinib-anti-PD1 therapy in intrahepatic cholangiocarcinoma
Source: Nat Commun. 2024 Jan 20;15:621. doi: 10.1038/s41467-024-44795-1 (PMC10799889; doi:10.1038/s41467-024-44795-1)
Supplement: Supplementary file 4 — Supplementary Data 1-9 [file 41467_2024_44795_MOESM4_ESM.zip › Supplementary Data3. Tumor.xlsx]

## Sheet: Genes related to GOLP response
Supplementary Data3-1. Genes in tumor cells related to GOLP response
Genesymbol	Pearson R	P value	Group
AC106820.4	0.983441	6.71738e-05	favorable
OAS1	0.975043	0.000186465	favorable
PATL2	0.97413	0.000203901	favorable
AC068989.1	0.97333	0.00021992	favorable
AC005532.1	0.972843	0.000230038	favorable
CD80	0.971983	0.000248566	favorable
CSPG5	0.97094	0.000272201	favorable
AL078587.2	0.968735	0.000326424	favorable
PLA1A	0.967893	0.000348699	favorable
TNKS2-AS1	0.966848	0.000377551	favorable
44896	0.965437	0.000418699	favorable
IGHG4	0.963898	0.000466491	favorable
SOD2-OT1	0.963622	0.000475364	favorable
AC025031.4	0.962398	0.000516025	favorable
HMGA1P4	0.961246	0.000556119	favorable
AP000866.5	0.960287	0.000590863	favorable
EVI2A	0.96022	0.000593334	favorable
RHBG	0.959232	0.00063053	favorable
ATP10A	0.958087	0.000675325	favorable
ANKFN1	0.957165	0.000712688	favorable
PRSS8	0.956692	0.000732342	favorable
AL162311.3	0.956475	0.000741465	favorable
PRODH	0.955979	0.000762588	favorable
NAALADL1	0.955777	0.000771277	favorable
TMPRSS5	0.95409	0.000846178	favorable
NPIPB15	0.953767	0.000860987	favorable
DLG3	0.95355	0.000871029	favorable
FAM160A1-DT	0.953345	0.000880571	favorable
AC034193.1	0.953328	0.000881343	favorable
IFI6	0.951634	0.00096262	favorable
TRBV6-5	0.949669	0.00106224	favorable
CCDC84-DT	0.949435	0.00107449	favorable
RESF1	0.949309	0.00108115	favorable
SERPINB5	0.949263	0.00108359	favorable
ASIC1	0.948777	0.00110941	favorable
CCR6	0.948627	0.00111747	favorable
ADGRG2	0.948194	0.00114089	favorable
RUFY4	0.947141	0.00119906	favorable
HEPH	0.946798	0.00121836	favorable
GVQW2	0.946173	0.00125403	favorable
AC007325.2	0.945749	0.0012786	favorable
OAS3	0.945205	0.00131048	favorable
AP003721.4	0.944973	0.00132425	favorable
AC124947.1	0.944856	0.0013312	favorable
AL139398.1	0.94479	0.00133516	favorable
ADGRF3	0.944717	0.00133952	favorable
TVP23A	0.944544	0.00134989	favorable
ULBP2	0.944458	0.00135505	favorable
CANT1	0.94413	0.0013749	favorable
XAF1	0.94346	0.00141602	favorable
AL391650.1	0.943202	0.00143198	favorable
ALG1L2	0.942902	0.00145077	favorable
PLEKHO1	0.942553	0.00147276	favorable
OAS2	0.942486	0.00147695	favorable
LAP3	0.941801	0.00152075	favorable
GDPD1	0.941609	0.0015332	favorable
AC023946.1	0.940468	0.00160821	favorable
CXCL16	0.94013	0.00163078	favorable
AC025259.1	0.939652	0.00166312	favorable
DKK4	0.939449	0.00167698	favorable
LAIR2	0.939249	0.00169063	favorable
LAMP3	0.938883	0.00171591	favorable
AC096751.2	0.9383	0.00175656	favorable
HOXA3	0.938156	0.00176665	favorable
HLA-DMA	0.938015	0.0017766	favorable
DEF6	0.937184	0.00183597	favorable
ISG15	0.936869	0.00185874	favorable
CTSA	0.9367	0.00187102	favorable
OASL	0.935826	0.00193534	favorable
HLA-DRB5	0.935061	0.00199267	favorable
AC063960.2	0.933986	0.00207493	favorable
GPR37L1	0.933738	0.0020942	favorable
PLAC8	0.933292	0.00212908	favorable
DDX60	0.933198	0.0021365	favorable
AL021707.7	0.933143	0.00214086	favorable
HIST1H2BJ	0.932908	0.00215943	favorable
MROH6	0.932892	0.00216068	favorable
AC004990.1	0.932491	0.00219265	favorable
DQX1	0.931678	0.00225826	favorable
MAP6D1	0.931061	0.00230883	favorable
GPRC5D	0.930675	0.00234073	favorable
RHBDL1	0.93012	0.00238716	favorable
BLM	0.92965	0.0024269	favorable
MROH7	0.929345	0.00245282	favorable
MFSD2A	0.929293	0.00245733	favorable
TRIM31	0.929093	0.00247448	favorable
HLA-DPB1	0.929033	0.00247958	favorable
HLA-DMB	0.927953	0.00257347	favorable
LCN2	0.927511	0.0026125	favorable
HLA-DPA1	0.927431	0.00261957	favorable
TMC3-AS1	0.927402	0.00262218	favorable
CRISPLD2	0.927284	0.00263264	favorable
AC025283.2	0.92727	0.0026339	favorable
NHS	0.927105	0.00264863	favorable
HLA-DRB1	0.927072	0.00265161	favorable
IFITM1	0.926987	0.00265917	favorable
LINC02100	0.926546	0.00269891	favorable
TRBV7-6	0.926514	0.00270179	favorable
DHRS9	0.926368	0.00271497	favorable
AC020663.3	0.926117	0.00273779	favorable
RNFT1	0.925859	0.0027614	favorable
AC002377.1	0.925256	0.00281693	favorable
AC004893.3	0.92446	0.00289124	favorable
WNT5A	0.923807	0.00295308	favorable
DUOXA2	0.92378	0.00295567	favorable
HIST1H2BB	0.92371	0.00296239	favorable
CMPK2	0.923663	0.00296689	favorable
HLA-DRA	0.923107	0.0030202	favorable
SLC2A10	0.922021	0.00312615	favorable
PRDM1	0.921866	0.00314147	favorable
AL357054.4	0.921664	0.00316148	favorable
CFD	0.921463	0.00318137	favorable
PLEKHS1	0.921408	0.00318685	favorable
STAT2	0.921348	0.00319288	favorable
LINC02236	0.921276	0.00320004	favorable
FGF11	0.921269	0.00320075	favorable
IFI44	0.920682	0.00325968	favorable
HLA-A	0.920472	0.00328094	favorable
ITGB6	0.919986	0.00333037	favorable
FUT8-AS1	0.919475	0.00338281	favorable
MIR222HG	0.919446	0.0033859	favorable
HERC6	0.919441	0.0033864	favorable
BTC	0.919409	0.00338969	favorable
EGR4	0.919255	0.00340564	favorable
STIL	0.91904	0.00342787	favorable
GPRC5A	0.918891	0.00344345	favorable
HLA-C	0.918724	0.00346081	favorable
TNFAIP3	0.918686	0.00346482	favorable
CHAC1	0.918454	0.00348912	favorable
HLA-E	0.918306	0.00350469	favorable
CD101	0.918056	0.00353113	favorable
SIM2	0.917844	0.00355355	favorable
LRRC66	0.917521	0.00358798	favorable
AC024560.5	0.917369	0.0036042	favorable
IRF1	0.917301	0.00361146	favorable
PRR5	0.917263	0.00361562	favorable
LINC02595	0.917074	0.00363591	favorable
AC011511.5	0.916482	0.00369992	favorable
EDN3	0.916451	0.00370333	favorable
MID1	0.916204	0.00373015	favorable
LINC01934	0.916015	0.00375093	favorable
PIWIL2	0.915768	0.00377805	favorable
HCG14	0.915615	0.00379485	favorable
AL023806.1	0.915512	0.00380627	favorable
AL513327.1	0.915254	0.00383482	favorable
KLHDC7B	0.915168	0.00384434	favorable
SP140L	0.914797	0.00388579	favorable
TMC7	0.914646	0.00390271	favorable
C1orf61	0.914022	0.00397306	favorable
PIM2	0.91386	0.00399145	favorable
IFNGR1	0.91313	0.00407487	favorable
DRC1	0.912433	0.00415553	favorable
TAP2	0.912126	0.00419127	favorable
AL357033.3	0.912076	0.00419708	favorable
PARP14	0.912035	0.00420192	favorable
AP000777.2	0.911797	0.00422988	favorable
AC007384.1	0.911642	0.00424807	favorable
SAMD9	0.911617	0.00425108	favorable
TSKU	0.911428	0.0042734	favorable
AL356488.2	0.910547	0.00437827	favorable
GALNT6	0.910422	0.00439329	favorable
AC024075.2	0.910384	0.00439784	favorable
IFI44L	0.910292	0.00440891	favorable
MIR155HG	0.909849	0.00446244	favorable
AC080013.5	0.909318	0.00452718	favorable
CEMIP	0.909275	0.00453238	favorable
PITRM1-AS1	0.909217	0.00453949	favorable
ADM2	0.908966	0.00457035	favorable
VNN3	0.908842	0.00458563	favorable
APOBEC3A	0.908739	0.00459836	favorable
CCR5	0.90866	0.00460803	favorable
RIMS3	0.90812	0.00467504	favorable
SPDEF	0.908052	0.00468353	favorable
MAP3K5	0.90772	0.00472502	favorable
AL157400.3	0.907567	0.00474422	favorable
AC103702.2	0.907294	0.00477873	favorable
PCNA	0.907111	0.00480173	favorable
AL353803.4	0.906709	0.00485281	favorable
RNASET2	0.906655	0.00485973	favorable
CCDC69	0.906234	0.00491362	favorable
UBASH3A	0.90612	0.00492816	favorable
TTYH3	0.90575	0.00497589	favorable
CXCR3	0.904275	0.00516858	favorable
GBP4	0.903991	0.00520628	favorable
ADA	0.903962	0.00521003	favorable
CDRT1	0.903692	0.00524592	favorable
AL035448.1	0.903659	0.00525041	favorable
AC004846.1	0.903471	0.00527547	favorable
HPGD	0.903395	0.00528564	favorable
CPEB3	0.902925	0.00534881	favorable
AP001057.1	0.902885	0.00535411	favorable
PLEKHF1	0.902816	0.00536342	favorable
DDX60L	0.902406	0.00541898	favorable
SLC52A3	0.902325	0.00542998	favorable
CD244	0.902215	0.00544499	favorable
CIITA	0.901896	0.00548849	favorable
RNF125	0.901717	0.00551302	favorable
CD74	0.900867	0.0056303	favorable
MYCBPAP	0.900785	0.00564178	favorable
ACSL5	0.900726	0.00564994	favorable
SOWAHD	0.900539	0.00567596	favorable
VWA2	0.900081	0.00574009	favorable
GBP1	0.89989	0.00576697	favorable
MSX2	0.899593	0.00580886	favorable
AL133245.1	0.899396	0.00583678	favorable
ENTPD1	0.8993	0.0058504	favorable
FANCA	0.898666	0.00594091	favorable
LY6E-DT	0.898534	0.00595973	favorable
ENPP1	0.898397	0.00597946	favorable
KCNK6	0.89826	0.00599921	favorable
AL359711.2	0.898072	0.00602637	favorable
MXD1	0.897794	0.00606657	favorable
CXCL10	0.897772	0.00606969	favorable
SYCP2	0.897689	0.00608174	favorable
DLGAP1-AS2	0.897424	0.00612035	favorable
CCRL2	0.897403	0.00612341	favorable
AC034213.1	0.897361	0.00612958	favorable
AC021701.1	0.897123	0.00616424	favorable
WFS1	0.896341	0.00627935	favorable
HRH1	0.896262	0.00629104	favorable
ABCG1	0.896175	0.00630405	favorable
AP000892.1	0.896025	0.00632619	favorable
PCBP3	0.895892	0.00634597	favorable
ZNF703	0.895203	0.00644912	favorable
SLC35A1	0.894985	0.00648194	favorable
WARS	0.894845	0.00650295	favorable
SPDYE3	0.894287	0.00658765	favorable
AC087386.1	0.894143	0.00660954	favorable
IGLV3-25	0.893626	0.00668852	favorable
FERMT3	0.893549	0.00670044	favorable
BX842570.1	0.893533	0.0067029	favorable
U62317.1	0.893455	0.00671493	favorable
PROCR	0.893209	0.00675279	favorable
PRRX2	0.89268	0.00683466	favorable
PTPN7	0.892581	0.00685013	favorable
EXPH5	0.892158	0.00691601	favorable
EMB	0.891939	0.00695043	favorable
SLC6A9	0.891916	0.00695407	favorable
SRD5A3-AS1	0.891602	0.00700339	favorable
AL590652.1	0.891564	0.00700945	favorable
IGHV1-18	0.891204	0.00706626	favorable
COTL1	0.890669	0.00715131	favorable
RABGAP1L-DT	0.890658	0.00715317	favorable
CMTM1	0.890425	0.00719036	favorable
LIFR	0.890011	0.00725684	favorable
AC104964.4	0.889652	0.00731465	favorable
CASKIN1	0.889426	0.0073513	favorable
RCAN1	0.889129	0.00739958	favorable
SLC4A11	0.889038	0.00741427	favorable
IFIT3	0.888682	0.0074725	favorable
HLA-DQB1	0.888565	0.00749156	favorable
LINC01426	0.888483	0.00750513	favorable
MSLN	0.888103	0.00756751	favorable
SUSD2	0.88755	0.00765913	favorable
NRIP3	0.887473	0.00767178	favorable
TAPBP	0.887302	0.00770038	favorable
IL17C	0.886571	0.00782261	favorable
AC015712.2	0.886456	0.00784194	favorable
HLA-F	0.886228	0.00788043	favorable
BATF	0.886055	0.00790957	favorable
MAB21L4	0.886027	0.00791437	favorable
MFNG	0.885452	0.00801201	favorable
HAPLN3	0.885387	0.0080231	favorable
AL353807.5	0.885384	0.00802353	favorable
LRRK1	0.884625	0.00815355	favorable
LINC01341	0.884503	0.00817461	favorable
FP565260.3	0.884239	0.00822015	favorable
AC002310.2	0.88417	0.00823215	favorable
TIGAR	0.884159	0.00823409	favorable
TNFRSF9	0.88414	0.0082373	favorable
TRAV8-2	0.884088	0.00824637	favorable
CARD8-AS1	0.883623	0.00832704	favorable
AF001548.2	0.883549	0.00833994	favorable
KBTBD11-OT1	0.88284	0.00846413	favorable
AKNAD1	0.882707	0.00848758	favorable
LIPH	0.882626	0.00850182	favorable
BTN3A3	0.882599	0.00850655	favorable
ASCL2	0.882579	0.00851025	favorable
SLC15A3	0.882471	0.00852914	favorable
SOX8	0.882216	0.00857438	favorable
AC084262.2	0.882183	0.00858024	favorable
AC019294.2	0.882158	0.00858467	favorable
AC016027.1	0.882041	0.00860539	favorable
TNFSF9	0.88194	0.00862331	favorable
PLBD1	0.881695	0.00866688	favorable
RNF186	0.881653	0.00867449	favorable
PCDH7	0.881336	0.00873118	favorable
GJB2	0.881067	0.00877927	favorable
COX6B2	0.880728	0.00884033	favorable
RAB4B	0.880666	0.00885151	favorable
AC067838.1	0.880509	0.00887988	favorable
IGLV3-27	0.880444	0.0088917	favorable
HIST1H2AL	0.880179	0.00893975	favorable
AL034550.1	0.879551	0.00905416	favorable
ABCA7	0.879518	0.00906009	favorable
ARHGEF6	0.879047	0.0091466	favorable
ADAM8	0.878986	0.00915787	favorable
ABI3	0.87888	0.00917736	favorable
DAPP1	0.878816	0.00918909	favorable
IGKV4-1	0.878423	0.00926174	favorable
ASB2	0.878389	0.00926814	favorable
AC232271.1	0.878292	0.00928604	favorable
ZC3H12D	0.878155	0.00931143	favorable
RAET1G	0.87806	0.00932915	favorable
MX1	0.878056	0.00932988	favorable
AKAP5	0.877929	0.00935361	favorable
HIST1H2BO	0.877676	0.00940082	favorable
AL356966.1	0.877658	0.0094042	favorable
TNFRSF4	0.877533	0.00942754	favorable
HIST1H3C	0.877515	0.00943081	favorable
CD274	0.87654	0.00961443	favorable
ITGB2-AS1	0.876042	0.00970907	favorable
CCDC170	0.876023	0.00971254	favorable
AP003717.4	0.875955	0.00972552	favorable
ITLN1	0.87525	0.0098605	favorable
BCL2A1	0.875198	0.00987043	favorable
CD226	0.874831	0.0099411	favorable
AC137695.3	0.87482	0.00994317	favorable
DTX2	0.874696	0.00996709	favorable
TRIM69	0.874453	0.0100141	favorable
FAM182B	0.873797	0.0101417	favorable
HIST1H3D	0.873713	0.0101581	favorable
SEC61A2	0.873516	0.0101968	favorable
MYO5C	0.872813	0.0103349	favorable
AL356776.2	0.872571	0.0103828	favorable
MTNR1A	0.872093	0.0104777	favorable
CXCL9	0.871617	0.0105726	favorable
GIMAP2	0.871559	0.0105841	favorable
SLA2	0.871472	0.0106017	favorable
RGS1	0.871364	0.0106232	favorable
SLC12A6	0.870949	0.0107066	favorable
JCHAIN	0.870882	0.0107201	favorable
AXIN2	0.87086	0.0107246	favorable
AC004707.1	0.870837	0.0107293	favorable
TRGV10	0.870679	0.010761	favorable
AL163973.2	0.870289	0.0108401	favorable
IGLV2-23	0.870097	0.010879	favorable
LINC02577	0.870047	0.0108892	favorable
BISPR	0.869969	0.010905	favorable
SLA	0.869761	0.0109475	favorable
AC058791.1	0.86974	0.0109517	favorable
PCDHB9	0.869505	0.0109998	favorable
MX2	0.869208	0.0110606	favorable
FABP6	0.868688	0.0111677	favorable
IGHG1	0.868565	0.011193	favorable
EBI3	0.8685	0.0112063	favorable
TP63	0.868368	0.0112336	favorable
CD164L2	0.868161	0.0112767	favorable
AC130456.2	0.867969	0.0113166	favorable
SLC25A34	0.867878	0.0113354	favorable
SEMA3F	0.867869	0.0113373	favorable
SORD	0.86783	0.0113454	favorable
FOXP3	0.867714	0.0113697	favorable
AC022395.1	0.86735	0.0114456	favorable
LINC02446	0.867308	0.0114544	favorable
UPK2	0.867186	0.0114801	favorable
AC034154.1	0.866928	0.0115341	favorable
TBX15	0.866928	0.0115342	favorable
AL627422.2	0.866889	0.0115425	favorable
AC126696.3	0.86667	0.0115885	favorable
GNPTAB	0.866665	0.0115896	favorable
CDK11A	0.866577	0.0116082	favorable
AC067930.8	0.866342	0.0116578	favorable
AP006287.2	0.866337	0.0116587	favorable
BTN3A1	0.866297	0.0116673	favorable
AC243829.4	0.866129	0.0117029	favorable
FAM111B	0.866025	0.011725	favorable
ALOX5AP	0.865825	0.0117673	favorable
PRKAG2	0.865795	0.0117739	favorable
PLAAT4	0.86572	0.0117898	favorable
NOXO1	0.865718	0.0117902	favorable
TRIM16	0.865466	0.0118438	favorable
TRAV12-2	0.865461	0.0118449	favorable
E2F8	0.865391	0.0118598	favorable
CEMIP2	0.864468	0.0120579	favorable
AL034405.1	0.864221	0.0121113	favorable
TNFSF13B	0.86415	0.0121266	favorable
AL590550.1	0.86411	0.0121352	favorable
TAP1	0.863742	0.012215	favorable
LINC00551	0.863684	0.0122278	favorable
TAS2R19	0.863665	0.0122318	favorable
MYBPC1	0.863588	0.0122486	favorable
ZNF683	0.863281	0.0123156	favorable
IGKV1-5	0.863156	0.0123428	favorable
ABCA13	0.863085	0.0123582	favorable
KCNK10	0.862764	0.0124287	favorable
PARP9	0.862734	0.0124353	favorable
FCSK	0.86265	0.0124537	favorable
CD82	0.862487	0.0124895	favorable
CTLA4	0.862021	0.0125923	favorable
S100A4	0.862018	0.0125929	favorable
CD28	0.862015	0.0125936	favorable
TRBV4-1	0.861885	0.0126224	favorable
AL355312.2	0.861803	0.0126406	favorable
IL20RB	0.86172	0.0126589	favorable
LINC00852	0.861656	0.0126731	favorable
AC005021.1	0.861587	0.0126885	favorable
HLA-DQA1	0.861409	0.012728	favorable
LINC00535	0.861389	0.0127325	favorable
AC090181.2	0.860908	0.0128398	favorable
RAB39B	0.860665	0.0128942	favorable
CD53	0.860544	0.0129214	favorable
AC005342.1	0.860481	0.0129353	favorable
C1GALT1	0.860458	0.0129407	favorable
AC135050.1	0.860031	0.0130367	favorable
MIA	0.85999	0.0130459	favorable
IRAK3	0.859815	0.0130855	favorable
PDK3	0.859754	0.0130992	favorable
RARRES1	0.859747	0.0131009	favorable
IGHV1-3	0.859547	0.0131461	favorable
FITM1	0.859514	0.0131535	favorable
BTNL8	0.859474	0.0131627	favorable
PTAFR	0.859406	0.013178	favorable
ATAD5	0.859304	0.0132012	favorable
TRAV8-6	0.858971	0.0132769	favorable
CSF2RA	0.858956	0.0132803	favorable
TRAT1	0.85891	0.0132908	favorable
CD38	0.858839	0.013307	favorable
USP18	0.85882	0.0133114	favorable
F3	0.858814	0.0133127	favorable
FAM166B	0.858762	0.0133246	favorable
C2CD6	0.85869	0.013341	favorable
BX571846.1	0.858562	0.0133703	favorable
AC024451.4	0.858512	0.0133817	favorable
AC007326.5	0.85844	0.0133983	favorable
AP001610.2	0.858353	0.0134182	favorable
ADAMTS2	0.858096	0.0134773	favorable
SDK2	0.85797	0.0135062	favorable
ZBP1	0.857767	0.013553	favorable
NMUR2	0.857655	0.0135788	favorable
SNAI3	0.857299	0.0136612	favorable
AL365226.2	0.857281	0.0136653	favorable
IKZF3	0.857201	0.0136838	favorable
IGLV1-40	0.856443	0.0138602	favorable
DUOX2	0.85635	0.0138819	favorable
LDLR	0.856194	0.0139184	favorable
ADAT2	0.856114	0.0139373	favorable
IDO1	0.856016	0.0139602	favorable
PTK2B	0.855968	0.0139715	favorable
ARL17B	0.855777	0.0140163	favorable
TRBV7-9	0.855669	0.0140418	favorable
STX19	0.855325	0.0141228	favorable
SRGAP3	0.855076	0.0141816	favorable
LAPTM5	0.854758	0.014257	favorable
AC120498.9	0.854685	0.0142743	favorable
IGLC3	0.854551	0.0143062	favorable
ATP10B	0.85444	0.0143325	favorable
HLA-DOA	0.854437	0.0143333	favorable
SLC52A1	0.854204	0.0143888	favorable
AL662884.3	0.854168	0.0143975	favorable
CYTIP	0.854133	0.0144057	favorable
AL121990.1	0.853846	0.0144743	favorable
GLB1L	0.853811	0.0144829	favorable
AC022613.2	0.853734	0.0145012	favorable
IL4I1	0.853632	0.0145258	favorable
SLC9A3	0.853289	0.014608	favorable
ZMYND15	0.853176	0.0146352	favorable
GIMAP5	0.853159	0.0146394	favorable
AL355388.2	0.853135	0.0146453	favorable
IGLC2	0.853068	0.0146613	favorable
MERTK	0.852423	0.0148173	favorable
AC116158.3	0.852002	0.0149197	favorable
IGLC1	0.851644	0.0150071	favorable
ICOS	0.851456	0.0150532	favorable
HIGD2B	0.851348	0.0150797	favorable
AP000640.1	0.851309	0.0150892	favorable
ABCA12	0.851153	0.0151274	favorable
TRBV2	0.850717	0.0152346	favorable
ALDH1A3	0.850578	0.0152689	favorable
RSAD2	0.850497	0.0152889	favorable
IGLV1-47	0.850399	0.0153131	favorable
ADGRF1	0.850377	0.0153186	favorable
TRGV7	0.850338	0.0153282	favorable
AC084198.2	0.850099	0.0153876	favorable
GIMAP1	0.84992	0.0154319	favorable
MZB1	0.849477	0.0155421	favorable
BTLA	0.849425	0.0155551	favorable
AC008972.2	0.849375	0.0155675	favorable
IGHG2	0.849309	0.0155842	favorable
KLK7	0.849212	0.0156083	favorable
TENT5B	0.84893	0.015679	favorable
DNTTIP1	0.848702	0.0157361	favorable
ECM1	0.848644	0.0157507	favorable
TRBV9	0.84848	0.0157919	favorable
AL118505.1	0.848444	0.0158009	favorable
IL27RA	0.848308	0.0158351	favorable
IFNG	0.847965	0.0159218	favorable
CYP4F22	0.847544	0.0160285	favorable
HSH2D	0.847539	0.0160297	favorable
AC091173.1	0.847461	0.0160495	favorable
ACTA2-AS1	0.847419	0.0160602	favorable
GASK1B	0.847011	0.0161639	favorable
GIMAP8	0.846411	0.0163175	favorable
AC120193.1	0.846233	0.016363	favorable
AL391069.2	0.846206	0.0163702	favorable
GIMAP4	0.846192	0.0163735	favorable
MISP	0.846157	0.0163825	favorable
CALR	0.846111	0.0163943	favorable
TRIM7	0.84588	0.0164539	favorable
CXCL11	0.845781	0.0164793	favorable
ICMT	0.845601	0.0165259	favorable
CXCR6	0.845588	0.0165292	favorable
TRG-AS1	0.845439	0.0165678	favorable
MGAM	0.845381	0.0165826	favorable
EPB41L3	0.845268	0.0166121	favorable
AC007773.1	0.845232	0.0166212	favorable
ATG9B	0.845203	0.0166289	favorable
CD3E	0.845094	0.016657	favorable
VSNL1	0.844864	0.0167167	favorable
BIRC6-AS1	0.844687	0.0167629	favorable
CLCN6	0.844651	0.0167721	favorable
PFKFB2	0.844629	0.0167779	favorable
AL391056.1	0.844527	0.0168044	favorable
CD3D	0.844492	0.0168137	favorable
EPSTI1	0.84444	0.0168271	favorable
SAA2	0.844358	0.0168487	favorable
C5orf17	0.84426	0.0168742	favorable
STPG4	0.844004	0.0169411	favorable
SRGN	0.843982	0.0169471	favorable
XKR8	0.84387	0.0169764	favorable
CD96	0.843752	0.0170072	favorable
SAA1	0.843727	0.0170139	favorable
ABCD2	0.843345	0.0171143	favorable
NXPE3	0.843256	0.0171378	favorable
AIM2	0.843114	0.0171753	favorable
GRHL3	0.843101	0.0171786	favorable
IGKC	0.842934	0.0172228	favorable
ZNF831	0.842795	0.0172596	favorable
ZNF774	0.842747	0.0172723	favorable
AL117336.2	0.842721	0.017279	favorable
SAMD3	0.842542	0.0173265	favorable
P2RY10	0.842475	0.0173443	favorable
GCNT3	0.841944	0.0174856	favorable
AC002091.2	0.841764	0.0175337	favorable
HIST1H1D	0.841484	0.0176085	favorable
GRAP	0.841362	0.0176413	favorable
GBP5	0.841063	0.0177213	favorable
AL354743.2	0.840986	0.017742	favorable
IGHG3	0.840902	0.0177647	favorable
RBM24	0.840824	0.0177857	favorable
CGAS	0.840732	0.0178104	favorable
LINC01140	0.840721	0.0178135	favorable
GPR174	0.840717	0.0178145	favorable
ST8SIA1	0.840183	0.0179588	favorable
XXYLT1-AS2	0.84007	0.0179894	favorable
DCUN1D3	0.839568	0.0181257	favorable
KLRG1	0.839389	0.0181746	favorable
KNL1	0.83911	0.0182506	favorable
AC011611.3	0.839104	0.0182522	favorable
TAGAP	0.838768	0.0183443	favorable
AFAP1L2	0.838666	0.0183722	favorable
SELPLG	0.83858	0.0183957	favorable
SAMD9L	0.838373	0.0184527	favorable
CD200	0.838286	0.0184767	favorable
CLIP3	0.838185	0.0185044	favorable
PREP	0.838112	0.0185246	favorable
GRAMD2A	0.837698	0.0186389	favorable
SYTL3	0.837647	0.0186528	favorable
Z99716.2	0.837397	0.0187222	favorable
MIR646HG	0.837157	0.0187887	favorable
STK31	0.836936	0.0188501	favorable
BCL2L15	0.835793	0.0191698	favorable
RCN3	0.835632	0.0192151	favorable
TNFRSF6B	0.835228	0.0193289	favorable
AC112907.3	0.835168	0.019346	favorable
CD5	0.834968	0.0194025	favorable
CEACAM6	0.834925	0.0194147	favorable
AL136987.1	0.834887	0.0194255	favorable
TRBV5-6	0.834842	0.0194381	favorable
AL359220.1	0.834771	0.0194582	favorable
AC009950.1	0.834651	0.0194924	favorable
TRBV19	0.833718	0.0197579	favorable
CORO1A	0.833706	0.0197615	favorable
TRAC	0.833696	0.0197641	favorable
STEAP2	0.833608	0.0197894	favorable
SH3BP2	0.833558	0.0198036	favorable
SDF2L1	0.83354	0.0198089	favorable
LTA	0.833411	0.0198458	favorable
ETV7	0.833212	0.019903	favorable
KANK3	0.833133	0.0199254	favorable
DUSP2	0.832883	0.0199974	favorable
HLA-DOB	0.832603	0.020078	favorable
MCOLN2	0.832529	0.0200995	favorable
TMEM150B	0.832028	0.0202443	favorable
APOL6	0.831957	0.020265	favorable
RASGRP1	0.831887	0.0202852	favorable
APOBEC3G	0.831703	0.0203388	favorable
KIR2DL4	0.831624	0.0203616	favorable
AC243960.1	0.831525	0.0203905	favorable
SIRPG	0.831403	0.0204259	favorable
MTRNR2L12	0.831314	0.0204519	favorable
MUC1	0.831292	0.0204584	favorable
NCF4	0.830912	0.0205692	favorable
SPTSSB	0.83087	0.0205815	favorable
AC022167.4	0.830771	0.0206106	favorable
MICAL1	0.830692	0.0206337	favorable
RAB33A	0.830462	0.0207012	favorable
ARL15	0.830397	0.0207203	favorable
LINC00243	0.830306	0.0207469	favorable
AF165147.1	0.830171	0.0207865	favorable
OTULINL	0.830056	0.0208205	favorable
SLAMF7	0.830053	0.0208213	favorable
GFI1	0.82979	0.0208988	favorable
AP001042.1	0.829638	0.0209438	favorable
HSPA5	0.829632	0.0209455	favorable
GMFG	0.829559	0.0209669	favorable
SNED1	0.82947	0.0209934	favorable
TSPAN1	0.829121	0.0210968	favorable
EOMES	0.828741	0.0212097	favorable
AC007878.1	0.828452	0.0212956	favorable
ASTE1	0.828374	0.021319	favorable
CEACAM1	0.828309	0.0213384	favorable
ERLIN1	0.828198	0.0213716	favorable
BTN2A2	0.828099	0.0214012	favorable
AL358115.1	0.828085	0.0214053	favorable
AC072022.2	0.828068	0.0214105	favorable
CEP85L	0.827687	0.0215245	favorable
PDZD2	0.827667	0.0215307	favorable
RAG1	0.82763	0.0215418	favorable
MYH14	0.827593	0.0215527	favorable
IGHV3-30	0.826994	0.0217332	favorable
PSTPIP1	0.826992	0.0217336	favorable
IGKV3-15	0.826874	0.0217691	favorable
PTPN22	0.826819	0.021786	favorable
TRAV38-2DV8	0.82673	0.0218127	favorable
SLC7A11	0.826506	0.0218806	favorable
TTC16	0.826501	0.021882	favorable
MYO16	0.826392	0.0219151	favorable
PRR4	0.826378	0.0219194	favorable
CCL5	0.826301	0.0219427	favorable
SYNPO2	0.826017	0.0220291	favorable
GJD3	0.825831	0.0220855	favorable
GOLGA6L9	0.825485	0.0221911	favorable
DM1-AS	0.825318	0.0222419	favorable
AC093484.3	0.825255	0.0222614	favorable
BRCA2	0.824813	0.0223968	favorable
RUNX3	0.824777	0.0224078	favorable
TRBV28	0.824343	0.022541	favorable
GRTP1-AS1	0.824263	0.0225658	favorable
TRBV20-1	0.823887	0.0226818	favorable
RILPL2	0.823865	0.0226885	favorable
AC004865.2	0.823471	0.0228107	favorable
A2M-AS1	0.82345	0.022817	favorable
SH3BP1	0.823378	0.0228393	favorable
CD27	0.823283	0.0228689	favorable
GIMAP6	0.823187	0.0228988	favorable
PRSS22	0.823179	0.0229013	favorable
HCLS1	0.823013	0.022953	favorable
IFI35	0.822781	0.023025	favorable
TAS1R3	0.822724	0.023043	favorable
GBP3	0.822603	0.0230805	favorable
AC069368.2	0.822424	0.0231365	favorable
ATP1A3	0.822285	0.02318	favorable
THEMIS	0.821818	0.0233263	favorable
LINC02384	0.821692	0.0233659	favorable
HELZ2	0.821459	0.0234392	favorable
LY6E	0.821309	0.0234864	favorable
GZMH	0.821175	0.0235286	favorable
HLA-B	0.821148	0.0235371	favorable
PLCE1	0.82105	0.0235681	favorable
GATA3	0.820923	0.0236083	favorable
MUC13	0.82083	0.0236378	favorable
CD69	0.820797	0.0236483	favorable
AC069185.1	0.820639	0.0236983	favorable
C15orf62	0.820558	0.0237238	favorable
COL3A1	0.820248	0.0238224	favorable
AC012173.1	0.82001	0.023898	favorable
AC005775.1	0.819567	0.0240393	favorable
TRDV1	0.819395	0.024094	favorable
AC137630.1	0.81913	0.0241789	favorable
IL21R	0.819046	0.0242057	favorable
AC027277.1	0.818989	0.0242241	favorable
TPM1-AS	0.818852	0.0242681	favorable
BATF2	0.818541	0.0243681	favorable
GZMB	0.818035	0.0245313	favorable
BCAT1	0.817713	0.0246353	favorable
CCDC81	0.817623	0.0246647	favorable
CARD14	0.817231	0.0247919	favorable
C3orf35	0.817215	0.0247969	favorable
CD2	0.81718	0.0248082	favorable
AC093835.1	0.817154	0.0248166	favorable
ZNF101	0.817012	0.0248629	favorable
SIT1	0.81698	0.0248732	favorable
PIK3R5	0.816904	0.0248982	favorable
TNFRSF17	0.816206	0.0251261	favorable
TMPRSS3	0.816078	0.0251679	favorable
TRBC1	0.815925	0.0252181	favorable
TMC5	0.815491	0.0253609	favorable
PLEKHD1	0.815144	0.0254752	favorable
EVA1A	0.814957	0.025537	favorable
ITGB2	0.814635	0.0256435	favorable
SASH3	0.814336	0.0257426	favorable
CDX2	0.81402	0.0258476	favorable
SAMHD1	0.813655	0.0259691	favorable
NT5C2	0.813603	0.0259865	favorable
PGM3	0.813593	0.0259896	favorable
LINC00705	0.813536	0.0260088	favorable
TRAV29DV5	0.813499	0.0260211	favorable
FUT2	0.813413	0.02605	favorable
IGHV3-21	0.813365	0.0260659	favorable
SEMA4B	0.813052	0.0261706	favorable
AC004233.1	0.81241	0.0263862	favorable
GLI2	0.812289	0.0264269	favorable
EPHA1	0.812152	0.0264731	favorable
FUT8	0.81188	0.0265649	favorable
AP001981.2	0.811812	0.0265878	favorable
SERPINB9	0.811655	0.026641	favorable
SLAMF1	0.81159	0.026663	favorable
MEI1	0.811289	0.0267651	favorable
TNIP3	0.810941	0.0268833	favorable
TIGIT	0.810607	0.026997	favorable
MEGF6	0.810574	0.0270082	favorable
NTSR1	0.810441	0.0270534	favorable
ARRDC3-AS1	0.810127	0.0271607	favorable
CD7	0.809895	0.0272403	favorable
AC091588.3	0.809568	0.0273526	favorable
IGKV1-8	0.809561	0.027355	favorable
SLC39A7	0.809344	0.0274296	favorable
AC110611.1	0.809016	0.0275425	favorable
CCNI2	0.809009	0.0275447	favorable
CBR3	0.808947	0.0275664	favorable
HIST1H4F	0.808889	0.0275863	favorable
CLNK	0.808408	0.0277526	favorable
PRKCQ	0.808011	0.02789	favorable
CDC42EP5	0.807754	0.0279794	favorable
TRAV17	0.807623	0.0280249	favorable
FHL2	0.807214	0.0281675	favorable
PCSK6	0.807067	0.028219	favorable
MYB	0.807025	0.0282337	favorable
PDCD1	0.806968	0.0282536	favorable
DDR2	0.806955	0.028258	favorable
ACY3	0.806904	0.0282759	favorable
GHDC	0.806723	0.0283393	favorable
CD6	0.806629	0.0283721	favorable
AL355312.4	0.806358	0.0284674	favorable
CD247	0.806089	0.0285617	favorable
RASAL3	0.806053	0.0285744	favorable
PTPRCAP	0.805988	0.0285975	favorable
HERC5	0.805927	0.0286191	favorable
CD8B	0.80589	0.0286318	favorable
IL2RB	0.805714	0.0286939	favorable
AC069503.1	0.805528	0.0287597	favorable
C16orf54	0.805358	0.0288197	favorable
BIRC3	0.805207	0.0288733	favorable
EPHB3	0.805133	0.0288995	favorable
SMCO2	0.804971	0.0289568	favorable
IQCD	0.804755	0.0290333	favorable
AL356441.1	0.804535	0.0291114	favorable
MAP4K1	0.804458	0.0291391	favorable
RSPH4A	0.804228	0.029221	favorable
PSME2	0.804066	0.0292787	favorable
BDNF	0.803751	0.029391	favorable
AC100835.1	0.803621	0.0294378	favorable
RHOF	0.803509	0.0294776	favorable
SMPDL3B	0.803423	0.0295085	favorable
CLCN4	0.803294	0.0295548	favorable
HLA-G	0.803228	0.0295787	favorable
CDC14A	0.803187	0.0295933	favorable
CCR7	0.803177	0.0295969	favorable
AL357568.2	0.802975	0.0296694	favorable
FGF18	0.802907	0.0296938	favorable
SERINC5	0.802885	0.0297019	favorable
Z94721.3	0.802825	0.0297232	favorable
AC027097.2	0.802485	0.0298458	favorable
SH2D1A	0.802477	0.0298485	favorable
IGLV3-21	0.802294	0.0299148	favorable
KIF16B	0.802195	0.0299503	favorable
HOXB2	0.801325	0.0302657	favorable
AP005482.3	0.801173	0.0303209	favorable
NSFL1C	0.80111	0.030344	favorable
KCNC4	0.800887	0.030425	favorable
AP001347.1	0.800754	0.0304738	favorable
AC099489.1	0.800682	0.0305	favorable
KLRC2	0.800489	0.0305702	favorable
TNFSF10	0.800094	0.030715	favorable
EDARADD	0.800069	0.0307242	favorable
AL022316.1	0.799939	0.0307717	favorable
XKR9	0.799908	0.0307832	favorable
SMG6	0.799864	0.0307992	favorable
ENC1	0.799859	0.0308013	favorable
DSN1	0.799696	0.030861	favorable
PHKA1	0.799584	0.030902	favorable
PCED1B-AS1	0.799394	0.030972	favorable
LINC01238-1	0.799343	0.030991	favorable
NDE1	0.799211	0.0310393	favorable
IL9R	0.799118	0.0310738	favorable
CD3G	0.798762	0.0312054	favorable
BCO1	0.798511	0.0312981	favorable
IGLV6-57	0.798376	0.031348	favorable
IL10RA	0.798189	0.0314174	favorable
BTG3-AS1	0.798166	0.0314262	favorable
GALNT12	0.797873	0.0315348	favorable
TREX1	0.79731	0.0317449	favorable
TRPV2	0.797165	0.0317989	favorable
ITK	0.797086	0.0318284	favorable
LCP2	0.796655	0.0319896	favorable
LINC02405	0.79637	0.0320968	favorable
SLCO4A1	0.796138	0.0321838	favorable
TTYH2	0.796034	0.0322231	favorable
HYOU1	0.795851	0.0322918	favorable
ALDH18A1	0.795704	0.0323474	favorable
AC016999.1	0.795499	0.0324245	favorable
DLEU7	0.7952	0.0325376	favorable
AC022167.2	0.795194	0.0325399	favorable
SELL	0.794855	0.0326687	favorable
SLC35E2A	0.794714	0.032722	favorable
CKAP2	0.794521	0.0327955	favorable
SEMA6B	0.794113	0.0329506	favorable
ZNF726	0.794013	0.0329889	favorable
FYN	0.793986	0.0329989	favorable
AL121895.2	0.793832	0.0330576	favorable
RASGEF1A	0.793609	0.033143	favorable
MIR200CHG	0.793593	0.0331492	favorable
HS3ST3B1	0.793354	0.0332404	favorable
GIMAP7	0.793226	0.0332895	favorable
LINC00944	0.79292	0.033407	favorable
AC023590.1	0.79288	0.0334225	favorable
LINC02605	0.792478	0.0335769	favorable
LINC01134	0.792277	0.0336544	favorable
AL603756.1	0.792133	0.0337102	favorable
EDAR	0.791697	0.0338784	favorable
AC092287.1	0.791605	0.0339141	favorable
FLJ45513	0.791344	0.0340153	favorable
EPS8L1	0.791325	0.0340229	favorable
SLC5A6	0.790976	0.0341581	favorable
GNLY	0.790966	0.0341622	favorable
MANBA	0.790929	0.0341764	favorable
CTSW	0.790469	0.0343556	favorable
TP73	0.790377	0.0343918	favorable
HPSE	0.790353	0.0344009	favorable
LY75	0.790054	0.0345178	favorable
HELB	0.789966	0.0345521	favorable
PARD6G	0.789637	0.0346811	favorable
KLRC4	0.789533	0.034722	favorable
GDPD3	0.789464	0.0347489	favorable
HHLA2	0.789359	0.0347902	favorable
STYK1	0.789166	0.034866	favorable
KLHL32	0.788959	0.0349475	favorable
CLEC2D	0.788568	0.0351017	favorable
IGSF9B	0.788196	0.0352487	favorable
GZMA	0.788131	0.0352747	favorable
IFIT1	0.787819	0.0353982	favorable
ZNF595	0.787029	0.0357125	favorable
MYO1G	0.786748	0.0358243	favorable
LAG3	0.786441	0.0359471	favorable
EIF2AK2	0.786365	0.0359777	favorable
FKBP1C	0.785935	0.03615	favorable
AL590764.1	0.785337	0.0363902	favorable
EAF2	0.785114	0.0364802	favorable
OCIAD1-AS1	0.784815	0.0366007	favorable
IL18RAP	0.784531	0.0367159	favorable
PLK2	0.784062	0.0369058	favorable
PRF1	0.783599	0.0370939	favorable
BTBD16	0.783527	0.0371235	favorable
ARMH1	0.783436	0.0371605	favorable
JAK2	0.783382	0.0371823	favorable
AC015871.7	0.783321	0.0372073	favorable
TINAGL1	0.783057	0.0373148	favorable
TNFRSF25	0.782878	0.0373881	favorable
MFN1	0.782672	0.0374722	favorable
AC103724.3	0.78257	0.0375141	favorable
TIE1	0.782503	0.0375418	favorable
GDA	0.782456	0.0375609	favorable
LINS1	0.78207	0.0377192	favorable
ERAP2	0.781875	0.0377997	favorable
AC107223.1	0.781753	0.0378499	favorable
ARHGAP9	0.780423	0.0383993	favorable
ZNF106	0.78027	0.0384629	favorable
AC138035.1	0.780244	0.0384736	favorable
IL7R	0.780241	0.0384752	favorable
ICAM1	0.780168	0.0385054	favorable
DPY19L2	0.779949	0.0385963	favorable
CASP1	0.778978	0.0390017	favorable
TESPA1	0.778603	0.0391589	favorable
IGKV3-20	0.778508	0.0391987	favorable
ERI1	0.778355	0.039263	favorable
IKZF1	0.778321	0.039277	favorable
AC018754.1	0.778281	0.039294	favorable
AL390957.1	0.77803	0.0393994	favorable
IGLV3-1	0.777915	0.0394478	favorable
JAML	0.777878	0.0394637	favorable
C2CD3	0.77749	0.0396274	favorable
TRIM22	0.777122	0.0397829	favorable
SLC25A45	0.776999	0.0398351	favorable
CCL4	0.776641	0.0399867	favorable
SLCO1B3	0.77661	0.0399997	favorable
DLL4	0.776524	0.0400361	favorable
TRBV6-1	0.776151	0.0401947	favorable
AC011479.4	0.776007	0.0402562	favorable
INPP5D	0.775799	0.040345	favorable
AC020910.5	0.775461	0.0404893	favorable
LAS1L	0.775356	0.040534	favorable
AL138689.2	0.775286	0.0405641	favorable
S100P	0.77487	0.0407421	favorable
LMO7	0.774689	0.0408198	favorable
IL12RB1	0.774563	0.0408738	favorable
FSBP	0.774449	0.0409229	favorable
NDUFB2-AS1	0.774189	0.0410347	favorable
KCNA3	0.773744	0.0412264	favorable
KLRC3	0.773411	0.0413704	favorable
BATF3	0.77339	0.0413796	favorable
NET1	0.77298	0.0415572	favorable
LZTS3	0.772861	0.0416086	favorable
OXER1	0.77274	0.0416609	favorable
ACSBG1	0.772572	0.0417339	favorable
LCK	0.772458	0.0417837	favorable
CARMIL2	0.771648	0.0421365	favorable
FASLG	0.771566	0.0421724	favorable
PDXK	0.771162	0.0423494	favorable
GPATCH3	0.77057	0.0426092	favorable
AP001318.2	0.7705	0.0426398	favorable
ATF7IP2	0.770205	0.0427695	favorable
LINC01480	0.769976	0.0428706	favorable
CA13	0.769928	0.0428916	favorable
KDELR3	0.769218	0.0432055	favorable
GALNS	0.769157	0.0432326	favorable
KLRC1	0.768937	0.0433301	favorable
LINC00426	0.768458	0.0435429	favorable
OTUD7A	0.768408	0.043565	favorable
CD34	0.768376	0.0435793	favorable
LRRC75A	0.767944	0.0437717	favorable
RAPGEF3	0.767274	0.0440714	favorable
IGFLR1	0.767222	0.0440946	favorable
TPRG1	0.76707	0.0441626	favorable
PABPC1L	0.767	0.044194	favorable
CCL4L2	0.766613	0.044368	favorable
OTUD3	0.766323	0.0444983	favorable
SLC30A1	0.765974	0.0446554	favorable
LYN	0.765908	0.0446853	favorable
ST14	0.765664	0.0447955	favorable
ITGB7	0.765508	0.0448661	favorable
AC098595.1	0.765231	0.0449913	favorable
MAPRE2	0.765211	0.0450004	favorable
GMIP	0.765207	0.045002	favorable
KTI12	0.764751	0.0452093	favorable
TOR1B	0.764745	0.0452117	favorable
SLC15A2	0.764278	0.045424	favorable
MUC5B	0.764234	0.0454444	favorable
ARHGEF4	0.764083	0.045513	favorable
AP005717.1	0.763997	0.0455522	favorable
SARDH	0.763872	0.0456093	favorable
PTPRC	0.763801	0.0456417	favorable
DNASE2	0.763767	0.0456572	favorable
TBC1D8B	0.763629	0.0457204	favorable
AHCYL2	0.763565	0.0457495	favorable
TBC1D30	0.763426	0.0458128	favorable
PRMT5-AS1	0.763278	0.0458805	favorable
TMEM164	0.763252	0.0458926	favorable
LTB	0.763206	0.0459139	favorable
C5orf56	0.762974	0.0460198	favorable
BTN3A2	0.761761	0.046578	favorable
SREBF1	0.761736	0.0465898	favorable
WIPF1	0.761656	0.0466268	favorable
ZNF286A	0.76157	0.0466663	favorable
GCHFR	0.761247	0.0468156	favorable
IGHA1	0.761107	0.0468805	favorable
ZFAND4	0.760386	0.0472154	favorable
PARP11	0.76035	0.0472318	favorable
SRC	0.760337	0.0472382	favorable
SEC24C	0.75987	0.0474556	favorable
RASGRP3	0.759657	0.047555	favorable
ANKRD10-IT1	0.758908	0.0479054	favorable
LIME1	0.758361	0.048162	favorable
ADRA2B	0.758324	0.0481795	favorable
CNIH2	0.758234	0.048222	favorable
TSPAN13	0.75807	0.0482989	favorable
ESCO2	0.75795	0.0483554	favorable
RNF39	0.757922	0.0483689	favorable
IGLV2-8	0.757919	0.0483704	favorable
AC105285.1	0.757585	0.0485277	favorable
TMEM204	0.757265	0.0486791	favorable
PML	0.756804	0.0488971	favorable
CFP	0.756551	0.0490171	favorable
FBXO6	0.756512	0.049036	favorable
FAM234B	0.75618	0.0491936	favorable
AVPI1	0.755606	0.0494671	favorable
FCRL3	0.755429	0.0495517	favorable
STX11	0.755392	0.0495691	favorable
APOL3	0.755383	0.0495734	favorable
LRRC2	0.754931	0.0497897	favorable
ACVR1C	0.754547	0.0499738	favorable
LSP1	0.754331	0.0500773
AC092119.3	0.754281	0.0501015
RHOH	0.75421	0.0501356
SOX21-AS1	0.753874	0.0502971
KBTBD8	0.753146	0.0506483
AF131215.6	0.752938	0.0507491
HOPX	0.752141	0.0511353
HBB	0.752018	0.0511952
CST7	0.752017	0.0511957
TRBV30	0.75198	0.0512136
FAM50B	0.751211	0.0515885
AL732314.6	0.750877	0.0517515
AC005842.1	0.750848	0.0517657
MIAT	0.750787	0.0517958
HIST1H1B	0.750566	0.0519039
MHENCR	0.750492	0.05194
PARVG	0.750443	0.0519642
SH2D2A	0.750381	0.0519943
AC090617.3	0.750358	0.0520058
DTX4	0.749783	0.0522878
KIZ	0.749458	0.0524479
ALOXE3	0.748457	0.0529423
TXK	0.748348	0.0529963
SLC26A9	0.748244	0.0530481
GSDMB	0.747916	0.0532107
CRELD2	0.747814	0.0532615
AC084262.1	0.747746	0.0532952
EDRF1-AS1	0.747464	0.0534354
INPP4B	0.747152	0.053591
IL10RB	0.746704	0.0538144
ELOVL6	0.746678	0.0538275
SPN	0.746523	0.0539049
LINC01871	0.746023	0.0541551
CCNB3	0.745774	0.0542798
ARHGAP30	0.745469	0.0544333
DOCK10	0.745395	0.0544704
ICAM4	0.74485	0.0547448
AC003965.1	0.744485	0.0549293
NKG7	0.74407	0.0551393
RGCC	0.744065	0.0551415
DOCK2	0.74398	0.0551845
CARD16	0.742803	0.0557824
DGCR6	0.74233	0.0560235
MAN2A2	0.741842	0.056273
AC078802.1	0.741488	0.0564546
AL355353.1	0.740878	0.0567677
PLEKHG1	0.740872	0.056771
AL138963.4	0.740619	0.0569013
SRPRB	0.740438	0.0569946
LDLRAP1	0.74041	0.0570089
CRELD1	0.740096	0.0571712
AC013264.1	0.739959	0.0572418
CCDC3	0.739109	0.0576816
GPCPD1	0.739056	0.0577093
ZRANB3	0.738742	0.0578725
ASPRV1	0.737336	0.0586058
TBC1D10C	0.737089	0.0587352
PKN2	0.736939	0.0588135
S1PR4	0.736596	0.0589935
CYB5B	0.736296	0.0591511
ARHGAP40	0.736022	0.0592957
IL15RA	0.73576	0.0594336
SP140	0.735509	0.0595662
SYTL1	0.735314	0.0596689
AC130324.2	0.73492	0.0598774
GNA14	0.734861	0.0599085
CTSB	0.73459	0.0600523
INPP5J	0.734441	0.0601312
LCP1	0.733788	0.0604786
KLRK1	0.733706	0.0605223
AL359513.1	0.732989	0.0609046
GNS	0.732555	0.0611369
NRDC	0.732361	0.0612407
DOCK5	0.73208	0.0613912
BDH1	0.73157	0.0616655
IGFBP3	0.731315	0.0618027
AC073270.2	0.731272	0.0618259
C15orf48	0.731033	0.0619547
LINC01357	0.73103	0.0619563
FAM155A	0.730896	0.0620283
PSMB9	0.730705	0.0621315
AC116366.1	0.730619	0.0621784
AL161431.1	0.730215	0.0623967
AL139234.1	0.72975	0.0626485
PPM1K	0.729605	0.0627272
PPP1R16B	0.729369	0.0628556
SEC16B	0.728439	0.0633623
AC092142.1	0.728024	0.0635891
PTPN6	0.727353	0.0639568
EZR	0.726022	0.0646893
MKRN2OS	0.725206	0.0651404
LINC02649	0.725176	0.0651574
STEAP1	0.7249	0.0653103
BAIAP3	0.724569	0.0654941
TNFSF14	0.724485	0.0655406
TRANK1	0.724145	0.0657299
DTHD1	0.724139	0.0657332
CCDC134	0.723679	0.0659897
AL929472.3	0.723476	0.0661029
RAD51	0.723471	0.0661058
MBOAT1	0.723204	0.0662549
ZNF81	0.723147	0.0662867
AP001033.1	0.723103	0.0663116
AC027601.2	0.722653	0.0665632
WAS	0.722606	0.0665897
CAMK4	0.722548	0.0666222
RAD21-AS1	0.722378	0.066718
USP27X-AS1	0.722256	0.0667862
PCDHGC3	0.722215	0.0668095
DENND1C	0.722131	0.0668565
MLKL	0.72204	0.0669079
FAS	0.721789	0.0670487
AC008622.2	0.721694	0.0671025
TENT5A	0.721677	0.0671121
CEACAM21	0.721368	0.0672862
TJP3	0.721355	0.0672933
LINC-PINT	0.721166	0.0674001
FAM102B	0.721054	0.067463
IQSEC2	0.719749	0.0682023
AL035701.1	0.719653	0.0682566
AC009005.1	0.719251	0.0684858
NDNF	0.719226	0.0684995
GZMK	0.719212	0.0685075
AC007255.1	0.719178	0.0685269
LMTK2	0.718542	0.06889
FBXO31	0.718504	0.0689116
PIK3IP1	0.71844	0.0689478
AL132712.2	0.718418	0.0689607
FAM184A	0.718045	0.0691739
TRGC2	0.71793	0.06924
SHD	0.717814	0.0693061
DNAJC28	0.717161	0.0696807
ALDH3B2	0.717129	0.0696995
TBC1D32	0.716883	0.0698409
DNAJA4	0.716587	0.0700114
LIF-AS1	0.716508	0.0700566
IRF8	0.716356	0.0701441
CYBC1	0.716185	0.0702427
AC117382.2	0.716173	0.0702496
AC104695.3	0.716037	0.0703283
IGLV1-44	0.71597	0.0703671
TOM1L2	0.715896	0.0704096
IGHV1-69D	0.715681	0.0705341
CHRNB4	0.715541	0.0706151
NSG1	0.715519	0.0706277
LINC01422	0.714879	0.070999
HIST1H2BH	0.714462	0.0712409
AC092650.1	0.714373	0.0712925
CCR1	0.714051	0.0714804
MAST2	0.714038	0.0714877
LINC01091	0.713993	0.0715142
SBF1	0.713924	0.071554
CRYBG2	0.713903	0.0715666
AFG1L	0.713809	0.0716212
ADAM28	0.713755	0.0716525
CLEC2B	0.713541	0.0717775
PARP8	0.713483	0.0718116
MIB2	0.713065	0.072056
AL096870.6	0.713042	0.072069
TMEM117	0.712901	0.0721518
AL080250.1	0.712063	0.072643
TP53I11	0.712052	0.0726495
AL049796.1	0.711952	0.0727083
SAT1	0.711798	0.072799
SLC2A12	0.711608	0.072911
CHST2	0.711044	0.0732435
MGAM2	0.710979	0.0732819
TLCD3A	0.710691	0.0734518
AC015912.3	0.710564	0.0735268
ZNF239	0.710156	0.0737683
AL354710.2	0.709709	0.0740334
CDCA7	0.70962	0.0740865
CD52	0.709432	0.0741981
ANKRD22	0.709241	0.0743119
BAALC-AS1	0.708531	0.0747344
C6orf132	0.708434	0.0747926
SCML1	0.708197	0.0749342
PI4K2B	0.707987	0.0750593
SYNGR2	0.707136	0.0755696
HBA1	0.707114	0.0755823
LINC02328	0.706857	0.0757367
CA3	0.706636	0.0758696
IGHV3-74	0.706327	0.0760555
AL606760.2	0.706196	0.0761347
JPT1	0.706189	0.0761387
AL353593.1	0.705441	0.0765901
CYP4F12	0.704658	0.0770643
AL031847.1	0.704337	0.0772591
C11orf53	0.704316	0.0772716
DDX58	0.704243	0.0773162
AC137932.3	0.703784	0.077595
LRFN3	0.70353	0.0777497
ZBED3-AS1	0.703387	0.0778374
CDKN2B	0.702746	0.0782282
SNHG19	0.702713	0.0782487
CILP	0.701199	0.0791774
AC012360.1	0.701055	0.0792658
ZFYVE28	0.700951	0.0793301
RHBDL2	0.700948	0.0793315
FAM78A	0.700883	0.0793719
HIST1H4D	0.700541	0.0795825
MACROD2	0.700171	0.0798111
DNHD1	0.700093	0.0798594
BIN2	0.699918	0.0799673
LINC02606	0.699874	0.0799945
PTGES	0.699257	0.0803771
AL357075.4	0.699125	0.0804588
REL	0.699107	0.0804697
FRMD5	0.698966	0.0805571
AL022341.2	0.698859	0.0806235
NFATC2	0.698462	0.0808704
TNFRSF18	0.698169	0.0810528
AP005329.3	0.698112	0.0810888
MDN1	0.697663	0.0813688
SLX1A	0.697343	0.0815685
SPOCK2	0.697294	0.0815992
AC012447.1	0.697236	0.0816352
TRGV3	0.696927	0.0818286
AHI1	0.696886	0.0818545
HEXA	0.69676	0.0819333
IL7	0.696729	0.0819528
CD8A	0.696373	0.0821762
DGKZ	0.696223	0.0822702
AC090587.2	0.695255	0.0828795
AL162258.2	0.695183	0.0829245
CDKN2B-AS1	0.695176	0.0829292
HUS1B	0.694781	0.0831781
PARP10	0.694166	0.0835669
DNMBP	0.694064	0.0836321
CD40	0.693893	0.0837403
AC092053.3	0.69379	0.0838057
ITGA7	0.692919	0.0843586
CMPK1	0.692791	0.0844404
BX255925.1	0.692616	0.0845516
LINC02482	0.692274	0.0847694
CD84	0.692255	0.084782
CKLF	0.692042	0.0849176
AC005838.2	0.692035	0.0849223
HIST1H2AM	0.691891	0.0850145
HCST	0.691065	0.0855427
HOXB6	0.690869	0.0856683
SDCBP2	0.690648	0.0858106
AC108134.3	0.69042	0.0859571
UBE4A	0.690409	0.0859636
USP30-AS1	0.690229	0.0860794
NCF1	0.690211	0.0860915
ZNF878	0.690095	0.0861659
DMXL2	0.689779	0.0863694
PTPRN2	0.689711	0.0864131
CAPN3	0.688926	0.0869201
PID1	0.688798	0.0870024
CFAP47	0.688721	0.0870524
NFKBIB	0.688618	0.0871191
SLC5A3	0.688428	0.0872421
MSH4	0.688335	0.0873024
KIR3DL2	0.688146	0.087425
AC068733.3	0.687788	0.087657
AL357033.4	0.687682	0.0877258
IGHV1-2	0.687164	0.0880633
TMEM229B	0.687076	0.0881201
MANSC1	0.686916	0.0882244
APOLD1	0.686144	0.0887285
FA2H	0.686124	0.0887413
AL137802.2	0.686084	0.0887676
DIS3	0.686048	0.0887913
LRP8	0.685866	0.0889099
HCP5	0.685832	0.088932
AC008438.1	0.68574	0.0889925
HIST1H2AK	0.685327	0.0892631
FMN1	0.685265	0.0893039
AC025580.2	0.685144	0.0893831
AC010491.1	0.684591	0.0897461
LENG8-AS1	0.683881	0.0902135
CEP97	0.683795	0.0902703
LINC00111	0.683409	0.0905254
DTX3L	0.683403	0.0905291
GFPT1	0.683395	0.0905344
MCM6	0.683263	0.090622
DDX11-AS1	0.683197	0.0906653
PYCARD-AS1	0.683188	0.0906711
ARHGAP45	0.683167	0.0906854
GTPBP1	0.683135	0.0907062
WASHC2A	0.683034	0.0907735
HTR3A	0.682874	0.0908791
TMEM62	0.68258	0.0910736
APOBEC3H	0.682481	0.0911395
LINC00930	0.68241	0.0911863
SEC31B	0.682403	0.0911907
TMCC3	0.682331	0.0912389
IFI16	0.682169	0.0913465
NCBP3	0.682063	0.0914168
CIDEC	0.681921	0.0915106
AC026691.1	0.681876	0.0915406
AC124242.1	0.681737	0.0916333
CRTAM	0.681735	0.0916347
CENPU	0.681559	0.0917513
PTP4A2	0.681525	0.0917742
PIF1	0.681187	0.0919992
AC011330.2	0.680942	0.0921627
S1PR1	0.680836	0.0922332
EVI2B	0.6804	0.0925241
CXCL13	0.679931	0.0928382
PSME4	0.679667	0.0930144
PSMB10	0.679331	0.0932401
TSPYL2	0.679277	0.0932762
SLC18B1	0.679233	0.0933056
EXO1	0.678901	0.0935289
AL158835.2	0.678621	0.0937168
CCDC88C	0.678127	0.0940494
SH2D4A	0.67778	0.0942834
GPR171	0.677433	0.0945177
IL12A	0.676706	0.09501
MAP3K8	0.676625	0.0950648
AL049795.1	0.676442	0.0951885
ACTL10	0.676147	0.0953889
NAGA	0.676024	0.0954722
CEP152	0.675933	0.095534
AC130324.3	0.675874	0.0955744
NCK1-DT	0.675539	0.0958024
TRAF3IP3	0.675286	0.0959742
ARFGEF3	0.674834	0.0962827
CTH	0.674702	0.0963728
AL691482.3	0.674609	0.0964359
HOXB-AS3	0.674284	0.0966579
CASP10	0.674192	0.0967208
ZNF594	0.67412	0.0967706
KCTD1	0.673594	0.0971303
SERPINB1	0.67358	0.0971402
LAIR1	0.673325	0.0973153
ORC1	0.673177	0.0974165
AC010680.3	0.672981	0.0975514
SNIP1	0.672289	0.0980274
CRPPA	0.672037	0.0982005
AL512662.2	0.671756	0.0983943
CFAP54	0.671557	0.098532
TMEM165	0.6715	0.0985717
C12orf42	0.67138	0.0986543
SLC8B1	0.671354	0.0986722
AC022150.4	0.671353	0.098673
AL022157.1	0.67133	0.0986891
AL513303.1	0.671103	0.0988457
ACVRL1	0.67085	0.0990206
CCNE1	0.670663	0.0991503
AC007611.1	0.670629	0.0991742
IFI30	0.67035	0.0993671
LINC02693	0.670335	0.0993776
AGBL2	0.670169	0.0994926
ABCC10	0.670006	0.0996063
ANKRA2	0.670001	0.0996094
RTN4IP1	0.669885	0.0996898
PIGU	0.669689	0.0998265
TRPM4	0.669585	0.0998985
GPR180	0.669493	0.0999629
FANCD2	0.66912	0.100223
ZNF500	0.668836	0.100421
AC091057.2	0.668094	0.100939
RAP2B	0.668078	0.10095
ZZEF1	0.667917	0.101062
TSPAN15	0.667894	0.101078
AC007639.1	0.667857	0.101104
AC009065.4	0.667719	0.101201
SLC39A11	0.667536	0.101329
SLC9A8	0.667352	0.101458
AC005332.4	0.667075	0.101653
BRWD3	0.667031	0.101684
FXYD3	0.666925	0.101758
RCSD1	0.666229	0.102248
LINC02321	0.665975	0.102427
KCNK1	0.665498	0.102763
ASCC3	0.664948	0.103151
LYST	0.66494	0.103157
NUP62CL	0.664676	0.103344
AC044849.1	0.664147	0.103718
USP6NL	0.664084	0.103764
AC011446.3	0.663686	0.104046
CACNA1A	0.663629	0.104087
PARP12	0.663461	0.104206
NLRC5	0.663449	0.104214
NPSR1-AS1	0.66339	0.104256
RIPK3	0.663367	0.104273
AC104389.5	0.663176	0.104409
FAM155A-IT1	0.662944	0.104574
AL138724.1	0.662844	0.104645
CDH17	0.662561	0.104847
EFHD2	0.66243	0.10494
PPP1R12B	0.662332	0.10501
PLA2G7	0.662276	0.10505
PLCH1	0.662053	0.10521
LINC01001	0.662011	0.10524
DOK2	0.661887	0.105328
AZGP1	0.661804	0.105388
DMBX1	0.661555	0.105566
HOXB5	0.661315	0.105738
AC011476.3	0.661053	0.105926
PYHIN1	0.660982	0.105976
PAQR7	0.660975	0.105982
AC015712.1	0.660809	0.1061
FOSL2	0.660443	0.106364
IFI27	0.659877	0.106771
BDNF-AS	0.659757	0.106857
CCDC68	0.659626	0.106952
NAGPA	0.659462	0.10707
AC127070.1	0.659406	0.10711
LINC01273	0.659329	0.107166
COG3	0.659284	0.107198
ALDOB	0.659256	0.107218
JAK3	0.658931	0.107453
BAK1	0.658747	0.107586
MORC4	0.658736	0.107594
ABHD17C	0.658577	0.107709
AP1S3	0.658506	0.107761
AC084824.3	0.658369	0.10786
TPX2	0.658182	0.107995
VWA3B	0.657763	0.108298
ABCD1	0.657706	0.10834
AC007216.3	0.657582	0.10843
SAMSN1	0.657499	0.108491
ADARB2	0.657434	0.108537
MALAT1	0.657409	0.108556
ZNF440	0.657401	0.108562
AC025165.2	0.657247	0.108673
HFE	0.65722	0.108693
MIR181A1HG	0.65721	0.108701
AL354696.2	0.657153	0.108741
CHST12	0.657042	0.108822
C20orf202	0.656988	0.108862
IL18R1	0.656987	0.108862
CCL3L1	0.656371	0.109311
ITGAL	0.656328	0.109342
CD37	0.656311	0.109355
NIBAN1	0.655665	0.109826
POLQ	0.655592	0.10988
PIK3CD	0.655563	0.109901
RGS19	0.655435	0.109994
SEC23B	0.654747	0.110498
LINC02211	0.65465	0.110569
AC114488.1	0.65446	0.110709
UBXN10-AS1	0.654204	0.110897
STK4	0.653871	0.111142
MYEOV	0.653764	0.11122
SPNS2	0.653497	0.111416
SLFN5	0.653487	0.111424
SLC17A5	0.653425	0.11147
NDUFA6-DT	0.652686	0.112014
LRRC37B	0.652634	0.112053
AC097448.1	0.652562	0.112106
INSIG1	0.652353	0.11226
AL139246.3	0.652023	0.112505
ZNF189	0.651926	0.112576
C2orf73	0.651141	0.113158
TNFRSF1B	0.651099	0.113189
KLHL23	0.651087	0.113198
AC010442.1	0.650958	0.113294
FCHO1	0.650751	0.113447
ABRACL	0.650644	0.113527
TMEM104	0.650099	0.113933
CLIC5	0.650007	0.114001
GLYATL1	0.649935	0.114055
IFIH1	0.649903	0.114079
CASP7	0.649843	0.114124
C4BPB	0.649707	0.114225
CDH3	0.649415	0.114443
SH3BP5	0.649367	0.114479
LINC02035	0.648925	0.114809
CCDC77	0.648603	0.11505
AC025259.3	0.648385	0.115213
FAM122C	0.648268	0.1153
AC105219.4	0.646904	0.116325
FOXQ1	0.646777	0.116421
HACD4	0.646697	0.116481
CHMP2B	0.646662	0.116508
KIF18B	0.646239	0.116826
LINC02728	0.646239	0.116827
GRIK5	0.646134	0.116906
SYT11	0.646024	0.116988
HIST1H4J	0.645925	0.117063
ATP8B4	0.645809	0.117151
RRM2	0.64543	0.117438
FAM156A	0.645193	0.117617
LRRC69	0.644841	0.117884
SOCS1	0.644763	0.117943
ABCG5	0.644421	0.118202
AC009133.1	0.644377	0.118236
AC124798.1	0.644374	0.118238
U91328.1	0.643285	0.119066
TMEM120B	0.643092	0.119214
ANK1	0.643047	0.119248
GLCCI1	0.642847	0.1194
DCAF1	0.64277	0.119459
SLC39A14	0.642473	0.119686
SORL1	0.641578	0.12037
RHCE	0.641445	0.120472
PIMREG	0.641352	0.120544
SHKBP1	0.640752	0.121004
ATXN7	0.640513	0.121188
NR4A1	0.640145	0.121471
BX255925.4	0.640141	0.121474
ELL3	0.639904	0.121656
TNFSF15	0.639889	0.121668
ZNFX1	0.639583	0.121904
ZNF628	0.639577	0.121909
LINC01409	0.639265	0.12215
GUCA1B	0.638708	0.12258
KIF11	0.63862	0.122648
LINC02175	0.638608	0.122657
ATXN7L2	0.638422	0.122801
SRSF10	0.638129	0.123028
SLC1A4	0.637912	0.123196
TAF13	0.637751	0.123321
ZDHHC20	0.637389	0.123602
TCF7L2	0.637149	0.123788
SP2	0.637104	0.123823
TNFSF13	0.636975	0.123924
DIAPH3	0.636504	0.12429
ZNF324B	0.636429	0.124349
PIGT	0.636256	0.124484
EMILIN2	0.636082	0.124619
TYMP	0.636056	0.12464
STRIP2	0.635879	0.124778
WDR63	0.635813	0.124829
MMP25	0.635786	0.12485
SPRY1	0.63568	0.124933
CARS	0.635608	0.124989
FERMT1	0.635542	0.12504
ALPK1	0.634895	0.125547
ZNF165	0.634376	0.125954
EPB41	0.634336	0.125985
ASIC3	0.634292	0.126019
AC098484.4	0.633824	0.126387
B4GALNT3	0.63376	0.126437
AC011379.2	0.633343	0.126765
LINC01637	0.633189	0.126886
HOXB4	0.632739	0.127241
DHX57	0.63208	0.127761
ATAD2	0.632073	0.127766
S100A6	0.63153	0.128196
MUC5B-AS1	0.631076	0.128555
CELSR2	0.630719	0.128838
AC124248.1	0.630343	0.129136
SFN	0.630306	0.129166
ELOVL3	0.630104	0.129326
AC022784.1	0.629913	0.129478
SKA3	0.628958	0.130239
ZDHHC7	0.628825	0.130345
AC010336.1	0.628526	0.130583
GCNT1	0.628405	0.13068
AC006064.2	0.628352	0.130723
AL390067.1	0.628206	0.13084
NABP1	0.628203	0.130842
LINC00892	0.628098	0.130926
Z97832.2	0.62808	0.13094
AP004608.1	0.628053	0.130962
AC008894.2	0.627882	0.131099
SLC16A1-AS1	0.627744	0.131209
PVT1	0.627701	0.131243
TMEM201	0.627463	0.131434
IL1RN	0.62743	0.13146
NUDT4	0.626826	0.131945
CD48	0.626791	0.131973
PDIA4	0.626788	0.131975
RPN1	0.626452	0.132246
ACOT8	0.625669	0.132876
SH2D3C	0.625112	0.133325
CNN2	0.624954	0.133453
C1QTNF12	0.624819	0.133562
CNNM4	0.624566	0.133766
CREB3L1	0.62455	0.133779
TRIB2	0.624429	0.133877
PHACTR2	0.62438	0.133917
LPIN1	0.624155	0.134099
CYP39A1	0.623993	0.13423
ACSM6	0.623849	0.134346
CSK	0.623657	0.134503
TP53RK	0.623526	0.134608
PIK3R3	0.623449	0.134671
FGFBP3	0.622944	0.135081
ARHGEF19	0.622673	0.135302
AOAH	0.622521	0.135425
AL499604.1	0.62202	0.135833
PRMT9	0.621954	0.135887
NQO1	0.621949	0.135891
PLA2G10	0.621738	0.136063
DIAPH2-AS1	0.621682	0.136108
AC012485.3	0.621093	0.13659
TMEM45B	0.621039	0.136634
KLK6	0.620912	0.136738
AP001885.2	0.619754	0.137686
ULBP3	0.619374	0.137998
FAM182A	0.619185	0.138154
MYRF-AS1	0.618848	0.13843
MPV17L2	0.618607	0.138629
CBR3-AS1	0.618174	0.138986
ZW10	0.618127	0.139024
C9orf50	0.617969	0.139155
AC097468.3	0.617721	0.13936
IL2RG	0.617707	0.139371
WDFY1	0.617703	0.139374
GAD1	0.617662	0.139409
TMIGD2	0.615962	0.140816
FAM111A	0.61556	0.14115
LHFPL6	0.61529	0.141374
PNPT1	0.615211	0.14144
AL391839.2	0.615057	0.141568
SLC25A19	0.614877	0.141718
FGF9	0.614851	0.141739
MTOR	0.614825	0.141761
TRDC	0.614815	0.141769
AC130371.2	0.614519	0.142016
CTC1	0.614162	0.142313
RORA-AS1	0.614103	0.142363
HM13-AS1	0.614089	0.142374
AC091045.1	0.614074	0.142387
AL023803.1	0.614001	0.142448
AL354836.1	0.613872	0.142556
AC099343.3	0.613408	0.142944
MIR34AHG	0.613327	0.143012
CASZ1	0.613008	0.143279
RNF139-AS1	0.612878	0.143387
SEC24D	0.612484	0.143717
GAN	0.612425	0.143767
PSCA	0.612272	0.143895
TAF4B	0.612223	0.143936
SELENOI	0.611976	0.144144
VCAM1	0.611413	0.144617
FAT1	0.61133	0.144686
FAM111A-DT	0.61074	0.145183
AF111167.2	0.610706	0.145212
ELMO2	0.610485	0.145399
AC010210.1	0.610148	0.145683
METTL4	0.610031	0.145782
SKA1	0.609942	0.145856
CLUH	0.609931	0.145866
BOK-AS1	0.609913	0.145881
WASIR2	0.609337	0.146368
DERL3	0.609319	0.146384
SEPTIN4	0.60929	0.146408
FAM53A	0.609221	0.146467
PBX4	0.609031	0.146627
SPATA1	0.608994	0.146659
CASS4	0.608809	0.146816
GPR183	0.608692	0.146914
WNT10A	0.608526	0.147056
SPNS3	0.608295	0.147252
LINC00861	0.608284	0.147261
TRAFD1	0.608169	0.147358
ARIH2OS	0.607777	0.147692
LGALS3BP	0.607512	0.147917
LUM	0.607464	0.147958
PPIP5K1	0.607374	0.148035
TBCE	0.60685	0.148481
TMEM189	0.606812	0.148513
SH3BGRL2	0.606756	0.148561
AC005696.1	0.606626	0.148671
AC020922.4	0.606473	0.148802
HPS5	0.60637	0.14889
CLIC2	0.605921	0.149274
CASP4	0.605718	0.149447
SH3BP5-AS1	0.60538	0.149736
TRAF3IP2	0.605217	0.149876
METAP1D	0.605026	0.15004
SNAP23	0.604992	0.150069
TRAF3IP2-AS1	0.604957	0.150098
TCF7	0.604258	0.150698
ARNTL2	0.603936	0.150975
ATG9A	0.603758	0.151128
CABLES1	0.603564	0.151295
Z95115.1	0.603537	0.151318
MT-CO1	0.603521	0.151332
GLIPR1	0.603249	0.151566
AC231533.1	0.602454	0.152251
AC008764.6	0.602276	0.152405
ZNF674-AS1	0.602003	0.152642
YARS	0.601891	0.152738
ANXA10	0.601881	0.152747
PLA2R1	0.601839	0.152783
RFTN1	0.601821	0.152799
CCNE2	0.601693	0.152909
IGKV1-6	0.601531	0.15305
ABCB8	0.601335	0.153219
SPINK1	0.601285	0.153263
EBLN2	0.601085	0.153436
NLRC3	0.601025	0.153487
ZWINT	0.600963	0.153541
PCSK7	0.600924	0.153575
LINC00624	0.600922	0.153577
ABCC11	0.600799	0.153683
TFAP2A	0.600558	0.153892
SHLD1	0.600508	0.153936
GOLM1	0.600274	0.154139
AC087286.3	0.600209	0.154196
WRN	0.599901	0.154463
SLC37A1	0.599885	0.154477
PCDHAC1	0.599562	0.154758
RPL22L1	0.599347	0.154945
CYP2S1	0.599036	0.155216
MAP3K13	0.598454	0.155724
AP000446.1	0.598237	0.155913
GBP2	0.598164	0.155978
ADORA2A	0.598083	0.156048
NFKB1	0.597978	0.156139
CU633906.1	0.597483	0.156573
PCSK9	0.597434	0.156615
AL096678.1	0.597238	0.156787
C11orf98	0.597101	0.156907
ARHGAP31	0.597051	0.156951
BTBD11	0.596886	0.157096
KPNA7	0.596639	0.157312
LGALS9	0.596421	0.157504
ZNF335	0.596386	0.157535
AL359317.2	0.596279	0.157629
AC106897.1	0.596001	0.157873
CFAP300	0.595584	0.158239
FUCA1	0.595429	0.158376
NCALD	0.594597	0.159109
AL139353.2	0.594279	0.15939
MAD1L1	0.593971	0.159662
HDAC9	0.593829	0.159787
BTG3	0.593582	0.160006
CD55	0.593001	0.16052
SLC30A7	0.592959	0.160558
LINC00174	0.592312	0.161132
FAM92A	0.59205	0.161364
ISG20	0.592003	0.161406
MDGA1	0.591713	0.161664
UBE2T	0.591542	0.161816
C9orf163	0.591493	0.16186
CARD10	0.590837	0.162444
AL009179.1	0.590685	0.16258
ZFP36	0.590224	0.162991
LPCAT4	0.59021	0.163004
AC004854.2	0.590184	0.163027
AC097532.2	0.589719	0.163442
RANGRF	0.589481	0.163655
AC084024.3	0.589231	0.163879
AC004982.2	0.589172	0.163932
CHPT1	0.588937	0.164142
AC090587.1	0.588829	0.164239
AC012146.1	0.588799	0.164266
FAM117A	0.588762	0.1643
LINC00167	0.58876	0.164301
IRAK4	0.588494	0.164539
ZNF341-AS1	0.588024	0.164961
MMP23B	0.587926	0.16505
LURAP1	0.587857	0.165112
EVL	0.58777	0.16519
PARP4	0.587243	0.165664
NDEL1	0.58718	0.165721
TCHP	0.586996	0.165886
LAMA3	0.58692	0.165955
AC026202.2	0.586839	0.166028
ZAP70	0.586736	0.16612
AC083837.1	0.586701	0.166152
RPN2	0.585793	0.166971
FCMR	0.585344	0.167378
SIRT7	0.585194	0.167514
AC079848.1	0.585021	0.167671
TIGD3	0.584955	0.16773
EML2	0.58468	0.167979
MT-CO2	0.58442	0.168215
KIF18A	0.584331	0.168295
CENPO	0.584241	0.168377
AC136475.1	0.583999	0.168597
RILP	0.583897	0.168689
TMEM140	0.583883	0.168702
RAB31	0.583609	0.168951
LINC002481	0.583562	0.168994
TMPO-AS1	0.582808	0.16968
STK32B	0.58259	0.169879
MPHOSPH6	0.582547	0.169918
ADAP2	0.582536	0.169928
AC083949.1	0.582456	0.170001
TSPAN8	0.582181	0.170251
UNC93B1	0.582135	0.170294
ALDOC	0.582119	0.170309
HOXA10	0.581765	0.170631
AC009226.1	0.581431	0.170937
LINC01943	0.581371	0.170992
SH3D21	0.581363	0.170999
IFNG-AS1	0.58133	0.17103
ZACN	0.581026	0.171307
DNAH9	0.580788	0.171525
GDPGP1	0.580571	0.171724
CD72	0.579547	0.172664
IRAK2	0.579418	0.172782
BX322234.1	0.579207	0.172976
RIN2	0.578821	0.173332
MGAT3	0.57877	0.173379
PEX7	0.578562	0.17357
ABCA6	0.578031	0.17406
TTC39B	0.577795	0.174277
PLVAP	0.577669	0.174393
ENGASE	0.577593	0.174463
RUSC1-AS1	0.577236	0.174793
PRICKLE2-AS3	0.576925	0.175081
ARHGAP15	0.576551	0.175427
RGS10	0.576487	0.175487
ST8SIA4	0.576429	0.17554
TBX21	0.576385	0.175581
AC010896.1	0.576338	0.175625
AC009299.3	0.575973	0.175963
EVPL	0.575785	0.176137
TPP1	0.57573	0.176188
LINC01978	0.575562	0.176344
PHF8	0.575465	0.176434
AC092053.2	0.575221	0.176661
OLFM4	0.575173	0.176705
OSMR	0.575123	0.176752
TACC2	0.574913	0.176947
MDM2	0.574296	0.177521
CLIP2	0.574173	0.177636
LGR6	0.574042	0.177758
AC010643.1	0.573595	0.178175
SAMD5	0.573567	0.178201
ACTR5	0.573465	0.178296
MTHFR	0.572834	0.178886
SERPINI1	0.572584	0.179119
MXRA8	0.572568	0.179134
LMLN	0.57225	0.179432
KLHL6	0.571801	0.179853
NEAT1	0.571643	0.180001
CCDC186	0.571532	0.180105
ERN2	0.57111	0.180501
PIGY-DT	0.571031	0.180575
HCAR3	0.570773	0.180817
AC024560.1	0.570628	0.180954
AC016957.2	0.570251	0.181308
SLC50A1	0.570188	0.181368
TSC22D3	0.569892	0.181646
TRAV14DV4	0.569792	0.181741
FEZ1	0.569723	0.181806
UBE3D	0.569527	0.181991
CCR5AS	0.569526	0.181991
ZBTB24	0.569432	0.18208
YIPF1	0.569219	0.182281
SMAGP	0.56906	0.182431
GRHL1	0.568691	0.182779
KIFC1	0.568665	0.182804
KCTD14	0.568638	0.182829
PKDCC	0.567815	0.183608
UBA7	0.56726	0.184134
RTEL1	0.566856	0.184517
VILL	0.56684	0.184533
AL109976.1	0.566807	0.184564
FGFR1OP	0.566464	0.184889
ABHD18	0.566125	0.185212
POGLUT1	0.565896	0.185429
DNA2	0.565751	0.185567
DBNDD2	0.565488	0.185818
NORAD	0.565366	0.185934
AL033528.2	0.56524	0.186054
TTLL9	0.565141	0.186148
AC004241.1	0.564955	0.186326
PADI1	0.564856	0.186421
ACOT11	0.564694	0.186574
POFUT2	0.564461	0.186797
AC002094.2	0.564134	0.18711
CYTH1	0.563967	0.187269
AC083880.1	0.563827	0.187403
AL137009.1	0.563751	0.187475
KRTAP3-1	0.563669	0.187554
MDK	0.563502	0.187714
MIIP	0.56331	0.187898
FBXO32	0.56325	0.187955
IL17RE	0.563003	0.188192
LY9	0.562957	0.188236
TROAP	0.562882	0.188308
ZNF488	0.562666	0.188515
PASK	0.562452	0.18872
CLDN2	0.562036	0.189119
PLPP6	0.562002	0.189153
ENPP5	0.561936	0.189216
AL049828.1	0.561839	0.189309
PER1	0.561746	0.189399
AL117344.2	0.561337	0.189792
TMEM214	0.561288	0.189839
AL136040.1	0.561146	0.189976
ARFGEF2	0.561031	0.190087
MMP7	0.560871	0.190241
MOGAT3	0.56082	0.190289
AL022328.4	0.560793	0.190315
CSF1	0.560264	0.190825
RNF19B	0.560171	0.190916
PARP15	0.560149	0.190937
AC022167.3	0.559989	0.191091
LINC00649	0.559777	0.191296
TUBE1	0.559559	0.191506
TMEM268	0.559388	0.191671
AC048341.2	0.559123	0.191928
MGME1	0.559095	0.191955
MUC20	0.558967	0.192079
STK10	0.558715	0.192323
SNX21	0.558714	0.192324
TONSL	0.558569	0.192464
MTHFD2	0.558255	0.192769
EPPK1	0.557448	0.193552
MTSS2	0.5573	0.193696
CCDC18	0.557059	0.19393
AP005019.1	0.556908	0.194077
STARD5	0.556237	0.19473
NUGGC	0.556055	0.194907
AL035661.2	0.555977	0.194983
C19orf33	0.555445	0.195503
MTBP	0.55526	0.195683
LINC02432	0.555217	0.195725
ENTPD7	0.555206	0.195735
PTPRR	0.554962	0.195974
TNFRSF21	0.554933	0.196002
AL590714.1	0.554757	0.196175
RNASE1	0.554633	0.196296
CHMP4B	0.554537	0.196389
PTGER2	0.554083	0.196834
GPR82	0.553947	0.196968
MKNK1	0.553784	0.197127
LYSMD2	0.553618	0.197289
SDF4	0.553614	0.197294
LILRB2	0.553545	0.197362
ACKR4	0.553201	0.197699
IFNGR2	0.55281	0.198082
AKNA	0.552672	0.198218
ITPKA	0.552596	0.198293
OSBPL3	0.552529	0.198359
TMEM54	0.552512	0.198375
AC138627.1	0.552441	0.198445
AC092755.2	0.551907	0.198971
EIF3CL	0.551538	0.199334
PREX1	0.551517	0.199355
CLCN7	0.551217	0.199651
PAN3-AS1	0.551121	0.199745
ADAP1	0.551051	0.199814
CCR2	0.550864	0.199998
FP236383.4	0.550689	0.200171
ANLN	0.550505	0.200353
LMO4	0.550274	0.200582
PFAS	0.550233	0.200622
TRIM3	0.550233	0.200622
SPATA41	0.550129	0.200725
MT-ND1	0.550102	0.200752
HIST3H2BB	0.549509	0.201338
PEX3	0.549418	0.201428
NR4A3	0.548929	0.201913
SYTL2	0.547742	0.203092
TNFRSF14	0.547304	0.203527
SPSB2	0.547272	0.203559
TVP23B	0.547135	0.203695
SLC16A1	0.547043	0.203787
STAT1	0.546485	0.204343
VPS37B	0.546247	0.20458
CDHR2	0.546104	0.204723
CSTF2	0.545929	0.204898
TPK1	0.545869	0.204957
CSTB	0.545859	0.204968
MIR924HG	0.545697	0.205129
IL2RA	0.545691	0.205135
HACL1	0.544662	0.206165
FYB1	0.54466	0.206167
GPR35	0.544518	0.206309
TMC8	0.544456	0.206371
TCP11L2	0.543331	0.207499
ANKEF1	0.543289	0.207541
AL024508.2	0.54309	0.207742
CD4	0.543074	0.207758
CAPN15	0.542957	0.207876
TMBIM1	0.542734	0.2081
PLBD2	0.542632	0.208202
AC107959.1	0.542164	0.208673
PDXDC1	0.541976	0.208862
ADGRE5	0.541879	0.208961
AC091214.1	0.541699	0.209142
RASSF6	0.541674	0.209167
CTSS	0.541574	0.209267
CDKN2A	0.54155	0.209292
FKBP11	0.541244	0.209601
CDC25A	0.541219	0.209626
HUS1	0.54119	0.209655
CISH	0.541175	0.209671
NUP98	0.541033	0.209814
MBOAT2	0.540707	0.210143
PDE3B	0.540543	0.210309
AC099063.4	0.540285	0.21057
NT5C3A	0.540183	0.210673
MYLK-AS1	0.539788	0.211073
AL117379.1	0.539685	0.211178
TRIM5	0.539676	0.211186
PIGN	0.539568	0.211295
AGR2	0.539437	0.211428
SLC9A1	0.539345	0.211522
TOX2	0.539268	0.2116
AL158212.2	0.539164	0.211705
ATP2A3	0.539001	0.211871
SH3D19	0.538843	0.212031
SLC35E4	0.538791	0.212084
AL358472.4	0.538733	0.212143
TACR2	0.538669	0.212208
AL831711.1	0.538628	0.212249
PRELP	0.538209	0.212675
LIMA1	0.538206	0.212678
JRK	0.53812	0.212765
MIR497HG	0.538067	0.212819
AP000942.2	0.53799	0.212898
ATP8A1	0.537678	0.213215
AL590560.3	0.537561	0.213334
ZGPAT	0.537343	0.213556
PCAT7	0.537142	0.21376
CYP2J2	0.536893	0.214014
ZNF175	0.536694	0.214217
LHFPL2	0.536629	0.214283
AC005400.1	0.536153	0.214769
NIPAL3	0.535889	0.215039
MTFR1	0.535807	0.215123
WRAP73	0.535587	0.215347
C9orf16	0.535546	0.21539
MT-CYB	0.534813	0.216139
KITLG	0.534764	0.21619
BEAN1	0.534628	0.216329
DDTL	0.534608	0.21635
AC068193.1	0.534554	0.216405
PTTG1	0.534448	0.216514
[truncated: 15,588 more rows]

## Sheet: Annotation of tumor metacluster
Supplementary Data3-2. Tumor 4 consensus genes and enriched pathways
Tumor Clusters	Gene Symbol	Description	Biological Process (GO)	Kinase Class (UniProt)	Protein Function (Protein Atlas)	Subcellular Location (Protein Atlas)	Drug (DrugBank)	Canonical Pathways_x000D_	Hallmark Gene Sets_x000D_	GO:0019886 antigen processing and present	GO:0006954 inflammatory response	R-HSA-1280215 Cytokine Signaling in Immune s	M167 PID AP1 PATHWAY	WP2882 Nuclear receptors meta-pathway	GO:0045637 regulation of myeloid cell dif	GO:0008285 negative regulation of cell po	R-HSA-6798695 Neutrophil degranulation	GO:1901214 regulation of neuron death	GO:0043410 positive regulation of MAPK ca	GO:0002699 positive regulation of immune	GO:0010942 positive regulation of cell de	GO:0032496 response to lipopolysaccharide	hsa05142 Chagas disease	WP2431 Spinal cord injury	WP2374 Oncostatin M signaling pathway	GO:0050670 regulation of lymphocyte proli	GO:0009991 response to extracellular stim	R-HSA-3371568 Attenuation phase	hsa05020 Prion disease
C1	MS4A7	membrane spanning 4-domains A7	GO:0007166 cell surface receptor signaling pathway;GO:0007165 signal transduction;GO:0023052 signaling		Predicted intracellular proteins					0	0	0	0	0	0	0	0	0	0	0	0	0	0	0	0	0	0	0	0
	FCER1G	Fc epsilon receptor Ig	GO:0038156 interleukin-3-mediated signaling pathway;GO:0042590 antigen processing and presentation of exogenous peptide antigen via MHC class I;GO:0002283 neutrophil activation involved in immune response		FDA approved drug targets:Small molecule drugs		Benzylpenicilloyl polylysine	(M7)PID FCER1 PATHWAY	(M5921)HALLMARK COMPLEMENT; (M5953)HALLMARK KRAS SIGNALING UP	1	1	0	1	0	0	0	1	0	1	0	0	1	0	0	0	1	0	0	0
	ITGB2	integrin subunit beta 2	GO:0045914 negative regulation of catecholamine metabolic process;GO:0045963 negative regulation of dopamine metabolic process;GO:2000361 regulation of prostaglandin-E synthase activity		Disease related genes; Human disease related genes:Immune system diseases:Primary immunodeficiency; Predicted intracellular proteins; CD markers	Plasma membrane (Supported); Additional: Rods & Rings		(M47)PID INTEGRIN CS PATHWAY; (M169)PID INTEGRIN2 PATHWAY; (M159)PID AMB2 NEUTROPHILS PATHWAY	(M5924)HALLMARK MTORC1 SIGNALING; (M5950)HALLMARK ALLOGRAFT REJECTION; (M5953)HALLMARK KRAS SIGNALING UP	1	1	1	0	0	0	0	1	1	1	1	1	0	1	0	0	0	0	1	0
	AIF1	allograft inflammatory factor 1	GO:0014739 positive regulation of muscle hyperplasia;GO:0014738 regulation of muscle hyperplasia;GO:0071673 positive regulation of smooth muscle cell chemotaxis		Predicted intracellular proteins	Cytosol (Uncertain)				1	1	0	0	0	0	1	0	0	1	0	1	0	0	0	0	1	1	0	0
	CCL3	C-C motif chemokine ligand 3	GO:0002278 eosinophil activation involved in immune response;GO:0043307 eosinophil activation;GO:0043308 eosinophil degranulation		Predicted secreted proteins; Cancer-related genes:Candidate cancer biomarkers		ROX-888	(M54)PID IL12 2PATHWAY; (M5883)NABA SECRETED FACTORS; (M5885)NABA MATRISOME ASSOCIATED		1	1	1	0	0	1	0	0	1	1	1	1	1	1	0	0	1	0	0	0
	SPI1	Spi-1 proto-oncogene	GO:0044027 hypermethylation of CpG island;GO:0120186 negative regulation of protein localization to chromatin;GO:0043314 negative regulation of neutrophil degranulation		Transcription factors:Helix-turn-helix domains; Predicted intracellular proteins; Human disease related genes:Cancers:Cancers of haematopoietic and lymphoid tissues	Nucleoplasm (Supported)		(M254)PID MYC REPRESS PATHWAY; (M28)PID IL4 2PATHWAY; (M279)PID RB 1PATHWAY	(M5950)HALLMARK ALLOGRAFT REJECTION	1	1	0	1	0	1	0	0	0	1	1	0	1	0	0	0	1	0	1	0
	LY86	lymphocyte antigen 86	GO:0031666 positive regulation of lipopolysaccharide-mediated signaling pathway;GO:0031664 regulation of lipopolysaccharide-mediated signaling pathway;GO:0002833 positive regulation of response to biotic stimulus		Predicted secreted proteins				(M5950)HALLMARK ALLOGRAFT REJECTION	0	1	0	0	0	0	0	0	0	0	1	0	0	0	0	0	0	0	0	0
	ALOX5AP	arachidonate 5-lipoxygenase activating protein	GO:0002538 arachidonic acid metabolite production involved in inflammatory response;GO:0002540 leukotriene production involved in inflammatory response;GO:0019372 lipoxygenase pathway		Disease related genes		DG031; AM103; Fiboflapon			0	1	0	0	1	0	0	0	0	0	1	1	0	0	0	0	1	0	0	0
	CCL4L2	C-C motif chemokine ligand 4 like 2			Predicted secreted proteins			(M5883)NABA SECRETED FACTORS; (M5885)NABA MATRISOME ASSOCIATED; (M5889)NABA MATRISOME		0	0	0	0	0	0	0	0	0	1	0	0	0	0	0	0	0	0	0	0
	HLA-DPB1	major histocompatibility complex, class II, DP beta 1	GO:0002399 MHC class II protein complex assembly;GO:0002503 peptide antigen assembly with MHC class II protein complex;GO:0002396 MHC protein complex assembly		Human disease related genes:Skin diseases:Skin and soft tissue diseases; Human disease related genes:Immune system diseases:Allergies and autoimmune diseases; Human disease related genes:Cardiovascular diseases:Cardiac diseases	Cell Junctions (Approved); Additional: Nucleoplasm				1	1	1	0	0	0	0	0	0	0	0	0	0	0	0	0	1	0	0	0
	APOE	apolipoprotein E	GO:0071831 intermediate-density lipoprotein particle clearance;GO:0150200 regulation of transport across blood-brain barrier;GO:0150201 positive regulation of transport across blood-brain barrier		Human disease related genes:Nervous system diseases:Neurodegenerative diseases; Predicted secreted proteins; Human disease related genes:Congenital disorders of metabolism:Other congenital disorders of metabolism; Disease related genes; Candidate cardiovascular disease genes; Human disease related genes:Congenital disorders of metabolism:Congenital disorders of lipid/glycolipid metabolism; Cancer…	Vesicles (Approved)	Zinc; Copper; Zinc acetate; Zinc chloride; Zinc sulfate, unspecified form		(M5905)HALLMARK ADIPOGENESIS; (M5934)HALLMARK XENOBIOTIC METABOLISM	1	1	0	0	0	0	1	0	1	1	1	1	0	1	0	0	0	1	1	0
	HLA-DPA1	major histocompatibility complex, class II, DP alpha 1	GO:0002399 MHC class II protein complex assembly;GO:0002503 peptide antigen assembly with MHC class II protein complex;GO:0002396 MHC protein complex assembly		Predicted intracellular proteins; Human disease related genes:Skin diseases:Skin and soft tissue diseases; Human disease related genes:Immune system diseases:Allergies and autoimmune diseases; Human disease related genes:Cardiovascular diseases:Cardiac diseases	Vesicles (Supported)				1	1	1	0	0	0	0	0	0	1	0	0	0	0	0	0	1	0	0	0
	CD74	CD74 molecule	GO:0035691 macrophage migration inhibitory factor signaling pathway;GO:2000448 positive regulation of macrophage migration inhibitory factor signaling pathway;GO:2000446 regulation of macrophage migration inhibitory factor signaling pathway		Transporters; CD markers; Disease related genes; Potential drug targets; Cancer-related genes:Candidate cancer biomarkers	Golgi apparatus (Supported)			(M5911)HALLMARK INTERFERON ALPHA RESPONSE; (M5913)HALLMARK INTERFERON GAMMA RESPONSE; (M5950)HALLMARK ALLOGRAFT REJECTION	1	1	0	0	0	1	0	0	0	1	1	0	0	0	0	0	1	0	1	0
	LAPTM5	lysosomal protein transmembrane 5	GO:0012502 induction of programmed cell death;GO:0097214 positive regulation of lysosomal membrane permeability;GO:1904093 negative regulation of autophagic cell death		Transporters:Electrochemical Potential-driven transporters	Cytosol (Approved)			(M5953)HALLMARK KRAS SIGNALING UP	1	1	0	0	0	0	0	0	0	1	1	1	0	0	0	0	1	0	1	0
	IL1B	interleukin 1 beta	GO:1903597 negative regulation of gap junction assembly;GO:0035504 regulation of myosin light chain kinase activity;GO:0035505 positive regulation of myosin light chain kinase activity		Predicted intracellular proteins; Human disease related genes:Immune system diseases:Allergies and autoimmune diseases; Transporters:Transporter channels and pores; Predicted secreted proteins; Candidate cardiovascular disease genes; Cancer-related genes:Candidate cancer biomarkers; Human disease related genes:Skin diseases:Skin and soft tissue diseases; FDA approved drug targets:Small molecule d…		Donepezil; Minocycline; VP025; Gallium nitrate; Talmapimod; Etiprednol dicloacetate; VX-702; VX-765; Andrographolide; Canakinumab; Rilonacept; Foreskin keratinocyte (neonatal); Binimetinib; Gevokizumab; Dilmapimod	(M11736)SA MMP CYTOKINE CONNECTION; (M267)PID ANTHRAX PATHWAY; (M36)PID IL27 PATHWAY	(M5897)HALLMARK IL6 JAK STAT3 SIGNALING; (M5902)HALLMARK APOPTOSIS; (M5890)HALLMARK TNFA SIGNALING VIA NFKB	1	1	1	1	1	1	1	0	0	1	1	0	1	1	0	0	1	1	1	1
	HLA-DRB5	major histocompatibility complex, class II, DR beta 5	GO:0002399 MHC class II protein complex assembly;GO:0002503 peptide antigen assembly with MHC class II protein complex;GO:0002396 MHC protein complex assembly		Human disease related genes:Cancers:Cancers of haematopoietic and lymphoid tissues					1	0	1	0	0	0	0	0	0	1	1	0	0	0	0	0	0	0	0	0
	CAPG	capping actin protein, gelsolin like	GO:0051014 actin filament severing;GO:0051016 barbed-end actin filament capping;GO:0051693 actin filament capping		Predicted intracellular proteins	Nucleoplasm (Enhanced)			(M5947)HALLMARK IL2 STAT5 SIGNALING; (M5930)HALLMARK EPITHELIAL MESENCHYMAL TRANSITION; (M5950)HALLMARK ALLOGRAFT REJECTION	0	1	0	0	0	0	0	0	0	0	0	0	0	0	0	0	0	0	0	0
	TREM2	triggering receptor expressed on myeloid cells 2	GO:0034151 regulation of toll-like receptor 6 signaling pathway;GO:0045960 positive regulation of complement activation, classical pathway;GO:0070392 detection of lipoteichoic acid		Disease related genes; Human disease related genes:Congenital disorders of metabolism:Congenital disorders of lipid/glycolipid metabolism; Predicted secreted proteins					1	1	0	1	0	1	1	0	1	1	1	0	1	1	0	0	1	0	1	0
	CCL3L1	C-C motif chemokine ligand 3 like 1	GO:0002548 monocyte chemotaxis;GO:0048247 lymphocyte chemotaxis;GO:0072676 lymphocyte migration							1	1	1	0	0	0	1	0	0	1	0	0	0	1	0	0	0	0	0	0
	HLA-DRA	major histocompatibility complex, class II, DR alpha	GO:0002491 antigen processing and presentation of endogenous peptide antigen via MHC class II;GO:0002469 myeloid dendritic cell antigen processing and presentation;GO:0002468 dendritic cell antigen processing and presentation				1D09C3; Coccidioides immitis spherule	(M290)PID IL12 STAT4 PATHWAY; (M54)PID IL12 2PATHWAY; (M34)PID TCR PATHWAY	(M5950)HALLMARK ALLOGRAFT REJECTION	1	1	1	1	0	1	0	0	0	1	1	0	0	0	0	0	0	0	0	0
	HLA-DQA1	major histocompatibility complex, class II, DQ alpha 1	GO:0002399 MHC class II protein complex assembly;GO:0002503 peptide antigen assembly with MHC class II protein complex;GO:0002396 MHC protein complex assembly		Predicted intracellular proteins; Transporters; Human disease related genes:Immune system diseases:Allergies and autoimmune diseases; Human disease related genes:Endocrine and metabolic diseases:Diabetes; Human disease related genes:Cardiovascular diseases:Cardiac diseases; Human disease related genes:Digestive system diseases:Gastrointestinal diseases; Human disease related genes:Skin diseases:S…				(M5913)HALLMARK INTERFERON GAMMA RESPONSE; (M5950)HALLMARK ALLOGRAFT REJECTION	1	0	1	0	0	0	0	0	0	0	0	0	0	0	0	0	0	0	0	0
	APOC1	apolipoprotein C1	GO:0010900 negative regulation of phosphatidylcholine catabolic process;GO:0150174 negative regulation of phosphatidylcholine metabolic process;GO:0010899 regulation of phosphatidylcholine catabolic process		Predicted secreted proteins; Cancer-related genes:Candidate cancer biomarkers; Candidate cardiovascular disease genes				(M5946)HALLMARK COAGULATION; (M5921)HALLMARK COMPLEMENT	0	0	0	0	0	0	0	0	0	1	0	0	0	0	0	0	1	0	0	0
	CCL4	C-C motif chemokine ligand 4	GO:2000503 positive regulation of natural killer cell chemotaxis;GO:2000501 regulation of natural killer cell chemotaxis;GO:0043922 negative regulation by host of viral transcription		Predicted secreted proteins; Cancer-related genes:Candidate cancer biomarkers			(M54)PID IL12 2PATHWAY; (M5883)NABA SECRETED FACTORS; (M5885)NABA MATRISOME ASSOCIATED	(M5890)HALLMARK TNFA SIGNALING VIA NFKB; (M5950)HALLMARK ALLOGRAFT REJECTION	0	1	1	0	0	0	0	0	0	1	0	0	0	0	0	0	0	0	0	0
	SRGN	serglycin	GO:0033371 T cell secretory granule organization;GO:0033367 protein localization to mast cell secretory granule;GO:0033368 protease localization to mast cell secretory granule		Predicted secreted proteins	Golgi apparatus (Supported)		(M5882)NABA PROTEOGLYCANS; (M5884)NABA CORE MATRISOME; (M5889)NABA MATRISOME	(M5950)HALLMARK ALLOGRAFT REJECTION	0	0	0	0	1	0	0	0	0	0	0	0	0	0	0	0	0	0	0	0
	C1QB	complement C1q B chain	GO:0098883 synapse pruning;GO:0150146 cell junction disassembly;GO:0006958 complement activation, classical pathway		Human disease related genes:Immune system diseases:Primary immunodeficiency; Predicted secreted proteins		Cetuximab; Palivizumab; Daclizumab; Bevacizumab; Zinc; Zinc acetate; Zinc chloride; Zinc sulfate, unspecified form	(M5880)NABA ECM AFFILIATED; (M5885)NABA MATRISOME ASSOCIATED; (M5889)NABA MATRISOME		1	1	0	0	0	0	0	0	0	0	0	0	0	1	0	0	0	0	0	1
	ARHGDIB	Rho GDP dissociation inhibitor beta	GO:1901164 negative regulation of trophoblast cell migration;GO:1901163 regulation of trophoblast cell migration;GO:2000249 regulation of actin cytoskeleton reorganization		Predicted intracellular proteins	Cytosol (Supported)		(M68)PID RHOA REG PATHWAY; (M220)PID CASPASE PATHWAY		1	0	0	0	0	0	0	0	0	0	1	0	0	0	0	0	0	0	0	0
	HLA-DQB1	major histocompatibility complex, class II, DQ beta 1	GO:0002399 MHC class II protein complex assembly;GO:0002503 peptide antigen assembly with MHC class II protein complex;GO:0002396 MHC protein complex assembly		Human disease related genes:Nervous system diseases:Other nervous and sensory system diseases; Predicted intracellular proteins; Human disease related genes:Immune system diseases:Allergies and autoimmune diseases; Human disease related genes:Endocrine and metabolic diseases:Diabetes; Human disease related genes:Cardiovascular diseases:Cardiac diseases; Human disease related genes:Digestive syste…	Rods & Rings (Supported); Additional: Golgi apparatus	Insulin pork			1	1	1	0	0	0	0	0	0	0	0	0	0	1	0	0	0	0	0	0
	C1QC	complement C1q C chain	GO:0045650 negative regulation of macrophage differentiation;GO:0030853 negative regulation of granulocyte differentiation;GO:0098883 synapse pruning		Disease related genes; Human disease related genes:Immune system diseases:Primary immunodeficiency; Predicted secreted proteins		Cetuximab; Palivizumab; Daclizumab; Bevacizumab; Zinc; Copper; Zinc acetate; Zinc chloride; Zinc sulfate, unspecified form	(M5880)NABA ECM AFFILIATED; (M5885)NABA MATRISOME ASSOCIATED; (M5889)NABA MATRISOME	(M5921)HALLMARK COMPLEMENT	1	1	0	0	0	1	0	0	0	0	1	0	0	1	0	0	0	0	0	1
	RGS1	regulator of G protein signaling 1	GO:0061737 leukotriene signaling pathway;GO:0007193 adenylate cyclase-inhibiting G protein-coupled receptor signaling pathway;GO:0008277 regulation of G protein-coupled receptor signaling pathway		Predicted intracellular proteins			(M124)PID CXCR4 PATHWAY	(M5932)HALLMARK INFLAMMATORY RESPONSE	0	1	0	0	0	0	0	0	0	1	0	0	1	0	0	0	0	0	0	0
	TYROBP	transmembrane immune signaling adaptor TYROBP	GO:0110090 positive regulation of hippocampal neuron apoptotic process;GO:0002222 stimulatory killer cell immunoglobulin-like receptor signaling pathway;GO:0002282 microglial cell activation involved in immune response		Disease related genes; Human disease related genes:Congenital disorders of metabolism:Congenital disorders of lipid/glycolipid metabolism; Transporters:Accessory Factors Involved in Transport; Potential drug targets	Plasma membrane (Supported)				1	1	0	1	0	1	1	1	1	0	1	1	0	0	0	0	1	0	1	0
	CD68	CD68 molecule	GO:0002605 negative regulation of dendritic cell antigen processing and presentation;GO:0002578 negative regulation of antigen processing and presentation;GO:0002604 regulation of dendritic cell antigen processing and presentation		Predicted intracellular proteins; CD markers	Golgi apparatus;Vesicles (Supported)				0	1	0	0	0	0	0	1	0	0	1	1	1	0	0	0	0	1	0	0
	LSP1	lymphocyte specific protein 1	GO:0098760 response to interleukin-7;GO:0098761 cellular response to interleukin-7;GO:0006968 cellular defense response		Predicted intracellular proteins			(M199)PID P38 MK2 PATHWAY	(M5938)HALLMARK REACTIVE OXYGEN SPECIES PATHWAY; (M5909)HALLMARK MYOGENESIS	1	0	0	1	0	0	0	0	0	1	0	0	0	0	0	0	0	0	0	0
	C1orf162	chromosome 1 open reading frame 162				Golgi apparatus;Nucleoplasm (Approved)				0	0	0	0	0	0	0	0	0	0	0	0	0	0	0	0	0	0	0	0
	HLA-DRB1	major histocompatibility complex, class II, DR beta 1	GO:0002491 antigen processing and presentation of endogenous peptide antigen via MHC class II;GO:0002469 myeloid dendritic cell antigen processing and presentation;GO:0002468 dendritic cell antigen processing and presentation		Human disease related genes:Nervous system diseases:Other nervous and sensory system diseases; Human disease related genes:Immune system diseases:Allergies and autoimmune diseases; Human disease related genes:Immune system diseases:Other immune system diseases; Human disease related genes:Endocrine and metabolic diseases:Diabetes; Human disease related genes:Cardiovascular diseases:Cardiac diseas…				(M5913)HALLMARK INTERFERON GAMMA RESPONSE	1	1	1	1	0	1	1	0	0	1	1	0	1	1	0	0	1	0	0	0
	MS4A6A	membrane spanning 4-domains A6A	GO:0007166 cell surface receptor signaling pathway;GO:0007165 signal transduction;GO:0023052 signaling		Predicted intracellular proteins	Vesicles (Approved)				0	0	0	0	0	0	0	0	0	0	0	0	0	0	0	0	0	0	0	0
	GPNMB	glycoprotein nmb	GO:0031954 positive regulation of protein autophosphorylation;GO:0031952 regulation of protein autophosphorylation;GO:0050918 positive chemotaxis		Disease related genes; Predicted intracellular proteins; Human disease related genes:Skin diseases:Skin and soft tissue diseases		Glembatumumab vedotin		(M5953)HALLMARK KRAS SIGNALING UP	1	0	0	0	0	0	1	0	1	1	1	0	0	0	0	0	1	0	0	0
	C1QA	complement C1q A chain	GO:0150064 vertebrate eye-specific patterning;GO:0150062 complement-mediated synapse pruning;GO:0098883 synapse pruning		Human disease related genes:Immune system diseases:Allergies and autoimmune diseases; Predicted secreted proteins; Disease related genes; Human disease related genes:Immune system diseases:Primary immunodeficiency; Human disease related genes:Skin diseases:Skin and soft tissue diseases		Cetuximab; Etanercept; Palivizumab; Daclizumab; Bevacizumab	(M5880)NABA ECM AFFILIATED; (M5885)NABA MATRISOME ASSOCIATED; (M5889)NABA MATRISOME	(M5946)HALLMARK COAGULATION; (M5921)HALLMARK COMPLEMENT	1	1	0	0	0	0	0	0	1	0	0	1	0	1	0	0	1	0	0	1
	IFI30	IFI30 lysosomal thiol reductase	GO:0042590 antigen processing and presentation of exogenous peptide antigen via MHC class I;GO:0002474 antigen processing and presentation of peptide antigen via MHC class I;GO:0019886 antigen processing and presentation of exogenous peptide antigen via MHC class II		Predicted intracellular proteins	Cytosol;Vesicles (Supported)			(M5911)HALLMARK INTERFERON ALPHA RESPONSE; (M5913)HALLMARK INTERFERON GAMMA RESPONSE; (M5924)HALLMARK MTORC1 SIGNALING	1	0	1	0	0	0	1	0	0	0	0	0	0	0	0	0	0	0	1	0
	PLEK	pleckstrin	GO:0010920 negative regulation of inositol phosphate biosynthetic process;GO:0010924 regulation of inositol-polyphosphate 5-phosphatase activity;GO:0010925 positive regulation of inositol-polyphosphate 5-phosphatase activity		Predicted intracellular proteins	Nucleoli (Approved)			(M5946)HALLMARK COAGULATION; (M5890)HALLMARK TNFA SIGNALING VIA NFKB; (M5921)HALLMARK COMPLEMENT	1	1	0	0	0	0	0	0	0	1	0	0	0	0	0	0	0	0	0	0
	PLD4	phospholipase D family member 4	GO:1900015 regulation of cytokine production involved in inflammatory response;GO:0002244 hematopoietic progenitor cell differentiation;GO:0006909 phagocytosis		Predicted intracellular proteins; Enzymes; ENZYME proteins:Hydrolases					0	1	0	0	0	0	0	0	0	0	0	0	0	0	0	0	0	0	0	0
C2	KRT20	keratin 20	GO:0045109 intermediate filament organization;GO:0045104 intermediate filament cytoskeleton organization;GO:0045103 intermediate filament-based process		Predicted intracellular proteins	Cytosol (Supported)				0	0	0	0	0	0	0	0	0	0	0	0	0	0	0	0	0	1	0	0
	PPP1CA	protein phosphatase 1 catalytic subunit alpha	GO:0036496 regulation of translational initiation by eIF2 alpha dephosphorylation;GO:1904886 beta-catenin destruction complex disassembly;GO:0005981 regulation of glycogen catabolic process		Predicted intracellular proteins; Enzymes; ENZYME proteins:Hydrolases	Cytosol;Nucleoplasm;Plasma membrane (Supported)	2,6,8-Trimethyl-3-Amino-9-Benzyl-9-Methoxynonanoic Acid	(M185)PID ALK1 PATHWAY; (M181)PID BMP PATHWAY; (M286)PID TGFBR PATHWAY	(M5896)HALLMARK TGF BETA SIGNALING; (M5923)HALLMARK PI3K AKT MTOR SIGNALING	0	0	0	0	0	0	0	0	0	0	0	1	0	0	0	0	0	0	1	1
	JSRP1	junctional sarcoplasmic reticulum protein 1	GO:0060314 regulation of ryanodine-sensitive calcium-release channel activity;GO:0003009 skeletal muscle contraction;GO:0050879 multicellular organismal movement		Predicted intracellular proteins	Endoplasmic reticulum (Approved)				0	0	0	0	0	0	0	0	0	0	0	0	0	0	0	0	0	0	0	0
	EEF1G	eukaryotic translation elongation factor 1 gamma	GO:0006414 translational elongation;GO:0006749 glutathione metabolic process;GO:0006575 cellular modified amino acid metabolic process		Predicted intracellular proteins	Cytosol (Approved); Additional: Golgi apparatus				0	0	0	0	0	0	0	0	0	0	0	0	0	0	0	0	0	0	1	0
	PCSK1N	proprotein convertase subtilisin/kexin type 1 inhibitor	GO:0002021 response to dietary excess;GO:0016486 peptide hormone processing;GO:0140448 signaling receptor ligand precursor processing		Predicted secreted proteins	Vesicles (Approved)			(M5951)HALLMARK SPERMATOGENESIS; (M5953)HALLMARK KRAS SIGNALING UP	0	0	0	0	0	0	0	0	0	0	0	0	0	0	0	0	0	1	1	0
	IFI27	interferon alpha inducible protein 27	GO:0044827 modulation by host of viral genome replication;GO:0046825 regulation of protein export from nucleus;GO:0044788 modulation by host of viral process		Predicted intracellular proteins			(M295)SIG PIP3 SIGNALING IN CARDIAC MYOCTES	(M5911)HALLMARK INTERFERON ALPHA RESPONSE; (M5913)HALLMARK INTERFERON GAMMA RESPONSE	0	0	1	0	0	0	0	0	0	1	0	0	0	0	0	0	0	0	0	0
	CYBA	cytochrome b-245 alpha chain	GO:0003083 negative regulation of renal output by angiotensin;GO:0003106 negative regulation of glomerular filtration by angiotensin;GO:0014895 smooth muscle hypertrophy		Disease related genes; Potential drug targets; Transporters:Transport Electron Carriers; Human disease related genes:Immune system diseases:Primary immunodeficiency; Predicted intracellular proteins			(M278)PID RAC1 PATHWAY		1	0	0	1	1	0	0	1	0	1	0	1	0	0	0	0	1	1	0	1
	LDHB	lactate dehydrogenase B	GO:0006089 lactate metabolic process;GO:0006090 pyruvate metabolic process;GO:1901615 organic hydroxy compound metabolic process		Enzymes; Disease related genes; ENZYME proteins:Oxidoreductases; Predicted intracellular proteins; FDA approved drug targets:Small molecule drugs	Cytosol (Supported)	NADH; 4-Hydroxy-1,2,5-oxadiazole-3-carboxylic acid; Oxamic Acid; Stiripentol; Artenimol		(M5936)HALLMARK OXIDATIVE PHOSPHORYLATION; (M5939)HALLMARK P53 PATHWAY	0	0	0	0	0	0	0	0	0	0	0	0	0	0	0	0	0	0	0	1
	FTH1	ferritin heavy chain 1	GO:0006880 intracellular sequestering of iron ion;GO:0097577 sequestering of iron ion;GO:0051238 sequestering of metal ion		FDA approved drug targets:Small molecule drugs; Human disease related genes:Congenital disorders of metabolism:Congenital disorders of ion transport and metabolism; Predicted intracellular proteins; Candidate cardiovascular disease genes; Disease related genes; ENZYME proteins:Oxidoreductases; Enzymes; Cancer-related genes:Candidate cancer biomarkers		Iron Dextran; Iron; Ferric pyrophosphate citrate; Ferrous gluconate; Ferrous succinate; Ferrous ascorbate; Ferrous fumarate; Ferrous glycine sulfate	(M254)PID MYC REPRESS PATHWAY		0	0	0	0	1	0	1	1	0	0	0	0	0	0	0	0	0	0	0	0
	CLTRN	collectrin, amino acid transport regulator	GO:0070881 regulation of proline transport;GO:1902834 regulation of proline import across plasma membrane;GO:1902836 positive regulation of proline import across plasma membrane		Transporters:Electrochemical Potential-driven transporters	Endoplasmic reticulum;Vesicles (Approved)				0	0	0	0	0	0	0	0	0	0	0	0	0	0	0	0	0	0	0	0
	QPRT	quinolinate phosphoribosyltransferase	GO:0034213 quinolinate catabolic process;GO:0046874 quinolinate metabolic process;GO:0072526 pyridine-containing compound catabolic process		ENZYME proteins:Transferases; Predicted intracellular proteins; Enzymes; FDA approved drug targets:Small molecule drugs	Vesicles (Approved)	Niacin			0	0	0	0	0	0	0	0	0	0	0	0	0	0	0	0	0	0	0	0
	MYL6	myosin light chain 6	GO:0030049 muscle filament sliding;GO:0033275 actin-myosin filament sliding;GO:0070252 actin-mediated cell contraction		Predicted intracellular proteins					0	0	0	0	0	0	0	0	0	0	0	0	0	0	0	0	0	0	0	0
	PDZK1IP1	PDZK1 interacting protein 1				Cytosol (Approved); Additional: Nuclear speckles			(M5945)HALLMARK HEME METABOLISM	0	0	0	0	0	0	0	0	0	0	0	0	0	0	0	0	0	0	0	0
	BEX3	brain expressed X-linked 3	GO:0008625 extrinsic apoptotic signaling pathway via death domain receptors;GO:0006919 activation of cysteine-type endopeptidase activity involved in apoptotic process;GO:0097191 extrinsic apoptotic signaling pathway		Predicted intracellular proteins	Cytosol (Supported)		(M153)PID P75 NTR PATHWAY		0	0	0	0	0	0	0	0	0	0	0	0	0	0	0	0	0	0	1	0
	NDUFS8	NADH:ubiquinone oxidoreductase core subunit S8	GO:0006120 mitochondrial electron transport, NADH to ubiquinone;GO:0010257 NADH dehydrogenase complex assembly;GO:0032981 mitochondrial respiratory chain complex I assembly		Predicted intracellular proteins; Disease related genes; ENZYME proteins; Potential drug targets; Enzymes; Human disease related genes:Congenital disorders of metabolism:Mitochondrial diseases	Mitochondria (Approved)	NADH		(M5936)HALLMARK OXIDATIVE PHOSPHORYLATION	0	0	0	0	1	0	0	0	0	0	0	1	0	0	0	0	0	0	0	1
	CTTN	cortactin	GO:0006930 substrate-dependent cell migration, cell extension;GO:0097062 dendritic spine maintenance;GO:0006929 substrate-dependent cell migration		Cancer-related genes:Mutational cancer driver genes; Predicted intracellular proteins	Cytosol;Plasma membrane (Supported); Additional: Golgi apparatus;Vesicles		(M251)PID SYNDECAN 3 PATHWAY; (M266)PID NCADHERIN PATHWAY; (M156)PID ECADHERIN NASCENT AJ PATHWAY	(M5893)HALLMARK MITOTIC SPINDLE	0	0	0	0	0	0	0	0	0	0	0	0	0	1	0	0	0	0	0	0
	UPK1B	uroplakin 1B	GO:0030855 epithelial cell differentiation;GO:0009617 response to bacterium;GO:0060429 epithelium development		Transporters:Accessory Factors Involved in Transport					0	0	0	0	0	0	0	0	0	0	0	0	1	0	0	0	0	0	0	0
	COX8A	cytochrome c oxidase subunit 8A	GO:0006123 mitochondrial electron transport, cytochrome c to oxygen;GO:0019646 aerobic electron transport chain;GO:0042773 ATP synthesis coupled electron transport		Disease related genes; Potential drug targets; Transporters:Primary Active Transporters		Cholic Acid; N-Formylmethionine		(M5905)HALLMARK ADIPOGENESIS; (M5936)HALLMARK OXIDATIVE PHOSPHORYLATION	0	0	0	0	1	0	0	0	0	0	0	0	0	0	0	0	0	0	0	1
	SMIM24	small integral membrane protein 24	GO:0008150 biological_process		Predicted intracellular proteins	Nucleoplasm (Approved); Additional: Cytosol				0	0	0	0	0	0	0	0	0	0	0	0	0	0	0	0	0	0	0	0
	PERP	p53 apoptosis effector related to PMP22	GO:0002934 desmosome organization;GO:0097202 activation of cysteine-type endopeptidase activity;GO:0097186 amelogenesis					(M236)PID DELTA NP63 PATHWAY; (M256)PID TAP63 PATHWAY; (M145)PID P53 DOWNSTREAM PATHWAY	(M5907)HALLMARK ESTROGEN RESPONSE LATE; (M5939)HALLMARK P53 PATHWAY	0	0	0	0	0	0	0	0	0	0	0	0	0	1	0	0	0	0	1	1
	SLC3A1	solute carrier family 3 member 1	GO:0015811 L-cystine transport;GO:0000101 sulfur amino acid transport;GO:0015810 aspartate transmembrane transport		Human disease related genes:Congenital disorders of metabolism:Congenital disorders of amino acid metabolism; Disease related genes; Potential drug targets; Predicted intracellular proteins; Transporters:Accessory Factors Involved in Transport	Mitochondria (Approved); Additional: Nuclear bodies				0	0	0	0	0	0	0	0	0	0	0	0	0	0	0	0	0	0	0	0
	AKR1C3	aldo-keto reductase family 1 member C3	GO:0006714 sesquiterpenoid metabolic process;GO:0016107 sesquiterpenoid catabolic process;GO:0016487 farnesol metabolic process		ENZYME proteins:Oxidoreductases; Predicted intracellular proteins; Enzymes	Cytosol;Nucleoplasm (Approved); Additional: Endoplasmic reticulum;Nucleoli fibrillar center	NADH; Indomethacin; Androstenedione; Rutin; Prostaglandin D2; Flufenamic acid; Nicotinamide adenine dinucleotide phosphate; 3-carboxamido-1,3,5(10)-estratrien-17(R)-spiro-2'(5',5'-dimethyl-6'oxo)tetrahydropyran		(M5934)HALLMARK XENOBIOTIC METABOLISM	0	0	0	0	1	0	0	0	0	0	0	1	1	0	0	0	0	1	0	0
	ETFB	electron transfer flavoprotein subunit beta	GO:0033539 fatty acid beta-oxidation using acyl-CoA dehydrogenase;GO:0006635 fatty acid beta-oxidation;GO:0019395 fatty acid oxidation		Disease related genes; Predicted intracellular proteins; Human disease related genes:Congenital disorders of metabolism:Congenital disorders of amino acid metabolism	Mitochondria (Enhanced)			(M5905)HALLMARK ADIPOGENESIS; (M5907)HALLMARK ESTROGEN RESPONSE LATE; (M5936)HALLMARK OXIDATIVE PHOSPHORYLATION	0	0	0	0	0	0	0	0	0	0	0	0	0	0	0	0	0	0	0	1
	ACMSD	aminocarboxymuconate semialdehyde decarboxylase	GO:1904984 regulation of quinolinate biosynthetic process;GO:1904985 negative regulation of quinolinate biosynthetic process;GO:1905003 picolinic acid metabolic process		Predicted intracellular proteins; ENZYME proteins:Lyases; Enzymes	Cytosol (Approved)				0	0	0	0	0	0	0	0	0	0	0	0	0	0	0	0	0	0	0	0
	PRAP1	proline rich acidic protein 1	GO:0090233 negative regulation of spindle checkpoint;GO:0140499 negative regulation of mitotic spindle assembly checkpoint signaling;GO:1902426 deactivation of mitotic spindle assembly checkpoint		Predicted secreted proteins					0	0	0	0	0	0	0	0	0	0	0	0	0	0	0	0	0	0	0	0
	OTUB1	OTU deubiquitinase, ubiquitin aldehyde binding 1	GO:0033183 negative regulation of histone ubiquitination;GO:1901314 regulation of histone H2A K63-linked ubiquitination;GO:1901315 negative regulation of histone H2A K63-linked ubiquitination		Peptidases:Cysteine-type peptidases; Predicted intracellular proteins; Enzymes; ENZYME proteins:Hydrolases	Cytosol;Nucleoplasm (Approved)				0	0	0	0	0	0	0	0	0	0	0	0	0	0	0	0	0	0	1	0
	MRS2	magnesium transporter MRS2	GO:0045016 mitochondrial magnesium ion transmembrane transport;GO:1903830 magnesium ion transmembrane transport;GO:0015693 magnesium ion transport		Transporters:Transporter channels and pores					0	0	0	0	0	0	0	0	0	0	0	0	0	0	0	0	0	0	0	1
	PTHLH	parathyroid hormone like hormone	GO:0061182 negative regulation of chondrocyte development;GO:0061181 regulation of chondrocyte development;GO:0002076 osteoblast development		Disease related genes; Predicted secreted proteins; Human disease related genes:Congenital malformations:Congenital malformations of the musculoskeletal system; Cancer-related genes:Candidate cancer biomarkers	Cytosol;Nucleoplasm (Supported); Additional: Golgi apparatus		(M211)PID HEDGEHOG 2PATHWAY	(M5930)HALLMARK EPITHELIAL MESENCHYMAL TRANSITION	0	0	0	0	0	1	1	0	0	0	0	0	0	0	0	0	0	0	0	0
	CIDEB	cell death inducing DFFA like effector b	GO:0038183 bile acid signaling pathway;GO:0097202 activation of cysteine-type endopeptidase activity;GO:0090200 positive regulation of release of cytochrome c from mitochondria		Predicted intracellular proteins					0	0	0	0	0	0	0	0	0	0	0	1	0	0	0	0	0	1	1	0
	RNASE4	ribonuclease A family member 4	GO:0006379 mRNA cleavage;GO:0090502 RNA phosphodiester bond hydrolysis, endonucleolytic;GO:0090501 RNA phosphodiester bond hydrolysis		Predicted secreted proteins		2'-Deoxyuridine 3'-Monophosphate			0	0	0	0	0	0	0	0	0	0	0	0	0	0	0	0	0	0	0	0
	GTF3C6	general transcription factor IIIC subunit 6	GO:0042791 5S class rRNA transcription by RNA polymerase III;GO:0042797 tRNA transcription by RNA polymerase III;GO:0009304 tRNA transcription		Predicted intracellular proteins	Nucleoplasm (Supported); Additional: Nuclear bodies				0	0	0	0	0	0	0	0	0	0	0	0	0	0	0	0	0	0	0	0
	GAMT	guanidinoacetate N-methyltransferase	GO:0006601 creatine biosynthetic process;GO:0006600 creatine metabolic process;GO:0042398 cellular modified amino acid biosynthetic process		Predicted intracellular proteins; Human disease related genes:Congenital disorders of metabolism:Congenital disorders of amino acid metabolism; ENZYME proteins:Transferases; Disease related genes; Enzymes; FDA approved drug targets:Small molecule drugs		Creatine; Guanidine; S-adenosyl-L-homocysteine; Glycocyamine; Phosphocreatine		(M5915)HALLMARK APICAL JUNCTION; (M5956)HALLMARK KRAS SIGNALING DN	0	0	0	0	0	0	0	0	0	0	0	0	0	0	0	0	0	0	0	0
	MRPL21	mitochondrial ribosomal protein L21	GO:0032543 mitochondrial translation;GO:0140053 mitochondrial gene expression;GO:0006412 translation		Ribosomal proteins; Predicted intracellular proteins	Mitochondria;Nucleoplasm (Approved)				0	0	0	0	0	0	0	0	0	0	0	0	0	0	0	0	0	0	0	0
	SPP1	secreted phosphoprotein 1	GO:0048683 regulation of collateral sprouting of intact axon in response to injury;GO:0048685 negative regulation of collateral sprouting of intact axon in response to injury;GO:2000866 positive regulation of estradiol secretion		Predicted secreted proteins; Cancer-related genes:Candidate cancer biomarkers	Golgi apparatus (Enhanced)		(M118)PID INTEGRIN A9B1 PATHWAY; (M63)PID AVB3 OPN PATHWAY; (M277)PID INTEGRIN A4B1 PATHWAY	(M5944)HALLMARK ANGIOGENESIS; (M5947)HALLMARK IL2 STAT5 SIGNALING; (M5930)HALLMARK EPITHELIAL MESENCHYMAL TRANSITION	0	0	0	0	0	1	0	0	0	1	0	1	1	0	0	0	0	1	0	0
	COX6A1	cytochrome c oxidase subunit 6A1	GO:0006123 mitochondrial electron transport, cytochrome c to oxygen;GO:0019646 aerobic electron transport chain;GO:0042773 ATP synthesis coupled electron transport		Disease related genes; Human disease related genes:Nervous system diseases:Neurodegenerative diseases	Mitochondria (Supported)			(M5905)HALLMARK ADIPOGENESIS; (M5936)HALLMARK OXIDATIVE PHOSPHORYLATION	0	0	0	0	1	0	0	0	0	0	0	0	0	0	0	0	0	0	0	1
	PFDN5	prefoldin subunit 5	GO:1905907 negative regulation of amyloid fibril formation;GO:1905906 regulation of amyloid fibril formation;GO:0090090 negative regulation of canonical Wnt signaling pathway		Predicted intracellular proteins	Cytosol;Intermediate filaments (Supported)		(M19)PID P73PATHWAY		0	0	0	0	0	0	0	0	0	0	0	0	0	0	0	0	0	0	1	0
	LAMTOR1	late endosomal/lysosomal adaptor, MAPK and MTOR activator 1	GO:0060620 regulation of cholesterol import;GO:0038202 TORC1 signaling;GO:0010872 regulation of cholesterol esterification		Predicted intracellular proteins	Golgi apparatus (Supported); Additional: Plasma membrane;Vesicles				0	0	0	0	1	0	0	1	0	0	0	0	0	0	0	0	0	0	0	1
	NEB	nebulin	GO:0007525 somatic muscle development;GO:0071691 cardiac muscle thin filament assembly;GO:0055003 cardiac myofibril assembly		Disease related genes; Cancer-related genes:Mutational cancer driver genes; Human disease related genes:Musculoskeletal diseases:Muscular diseases; Predicted intracellular proteins					0	0	0	0	0	0	0	0	0	0	0	0	0	0	0	0	0	0	0	0
	COX4I1	cytochrome c oxidase subunit 4I1	GO:0006123 mitochondrial electron transport, cytochrome c to oxygen;GO:0019646 aerobic electron transport chain;GO:0042773 ATP synthesis coupled electron transport		Disease related genes; Predicted intracellular proteins; Potential drug targets; Transporters:Primary Active Transporters	Mitochondria (Supported)	Cholic Acid; N-Formylmethionine		(M5936)HALLMARK OXIDATIVE PHOSPHORYLATION	0	0	0	0	1	0	0	0	0	0	0	0	0	0	0	0	0	0	0	1
	RAN	RAN, member RAS oncogene family	GO:0035281 pre-miRNA export from nucleus;GO:0061015 snRNA import into nucleus;GO:0006404 RNA import into nucleus		Predicted intracellular proteins; Transporters	Nucleoplasm (Enhanced)	Guanosine-5'-Diphosphate	(M140)PID RANBP2 PATHWAY; (M37)PID NFKAPPAB CANONICAL PATHWAY; (M242)PID AURORA A PATHWAY	(M5925)HALLMARK E2F TARGETS; (M5926)HALLMARK MYC TARGETS V1	1	0	0	0	0	0	0	0	0	0	0	0	1	0	0	0	0	0	0	0
C3	MARCKSL1	MARCKS like 1	GO:0007015 actin filament organization;GO:0030036 actin cytoskeleton organization;GO:0097435 supramolecular fiber organization		Predicted intracellular proteins	Cytosol (Supported); Additional: Actin filaments;Nucleoplasm				1	0	0	0	0	0	0	0	0	0	0	0	0	0	0	0	0	0	0	0
	CYSTM1	cysteine rich transmembrane module containing 1	GO:0008150 biological_process		Predicted intracellular proteins					0	0	0	0	0	0	0	1	0	0	0	0	0	0	0	0	0	0	0	0
	LYZ	lysozyme	GO:0019835 cytolysis;GO:0031640 killing of cells of another organism;GO:0001895 retina homeostasis		Human disease related genes:Nervous system diseases:Neurodegenerative diseases; ENZYME proteins:Hydrolases; Predicted secreted proteins; Disease related genes; Potential drug targets; Enzymes	Actin filaments;Golgi apparatus (Approved); Additional: Nucleoplasm	Aspartic acid; (R)-Propylene glycol; 4-methyl-umbelliferyl-N-acetyl-chitobiose; Sucrose; Arsanilic acid; N-acetyl-beta-D-glucosaminyl-(1->4)-N-acetyl-beta-D-glucosamine; p-Toluenesulfonic acid; Propyl alcohol; Cu-Cyclam; (S)-Aspartimide; Dodecyl sulfate; Triacetylchitotriose; Methylumbelliferyl chitotriose; UNDECA-3,7-DIENE-1,3,7,11-TETRACARBALDEHYDE	(M195)PID CMYB PATHWAY		0	0	0	0	0	0	0	1	0	0	0	0	1	0	0	0	0	0	0	0
	CLDN18	claudin 18	GO:0071847 TNFSF11-mediated signaling pathway;GO:2001205 negative regulation of osteoclast development;GO:2001204 regulation of osteoclast development			Cell Junctions (Approved)			(M5915)HALLMARK APICAL JUNCTION	0	1	0	0	0	1	0	0	0	1	0	1	0	1	0	0	0	0	0	0
	ST6GALNAC1	ST6 N-acetylgalactosaminide alpha-2,6-sialyltransferase 1	GO:0097503 sialylation;GO:0009312 oligosaccharide biosynthetic process;GO:0009311 oligosaccharide metabolic process		ENZYME proteins:Transferases; Predicted intracellular proteins; Enzymes	Golgi apparatus (Approved); Additional: Nucleoplasm				0	0	0	0	0	0	0	0	0	0	0	0	0	0	0	0	0	0	0	0
	AK1	adenylate kinase 1	GO:0006172 ADP biosynthetic process;GO:0009180 purine ribonucleoside diphosphate biosynthetic process;GO:0009136 purine nucleoside diphosphate biosynthetic process		Predicted intracellular proteins; ENZYME proteins:Transferases; Disease related genes; Human disease related genes:Cardiovascular diseases:Hematologic diseases; Enzymes; Potential drug targets	Cytosol (Supported)	Bis(Adenosine)-5'-Pentaphosphate		(M5898)HALLMARK DNA REPAIR; (M5909)HALLMARK MYOGENESIS; (M5939)HALLMARK P53 PATHWAY	0	0	0	0	0	0	0	0	0	0	0	0	0	0	0	0	0	0	0	1
	TSPAN1	tetraspanin 1	GO:0050821 protein stabilization;GO:0031647 regulation of protein stability;GO:0065008 regulation of biological quality			Nucleoplasm;Vesicles (Approved)			(M5953)HALLMARK KRAS SIGNALING UP	0	0	0	0	0	0	0	0	0	0	0	0	0	0	0	0	0	0	1	0
	TSPO	translocator protein	GO:2000853 negative regulation of corticosterone secretion;GO:0010266 response to vitamin B1;GO:2000852 regulation of corticosterone secretion		FDA approved drug targets:Small molecule drugs; Cancer-related genes:Candidate cancer biomarkers	Mitochondria (Supported); Additional: Cytosol;Vesicles	Chlormezanone; Zopiclone		(M5949)HALLMARK PEROXISOME; (M5902)HALLMARK APOPTOSIS	1	0	0	0	1	1	1	0	1	0	0	1	1	0	0	0	1	1	1	0
	MUC1	mucin 1, cell surface associated	GO:0090240 positive regulation of histone H4 acetylation;GO:0010944 negative regulation of transcription by competitive promoter binding;GO:0033629 negative regulation of cell adhesion mediated by integrin		Human disease related genes:Congenital malformations:Congenital malformations of the urinary system; Predicted secreted proteins; CD markers; Disease related genes; Human disease related genes:Urinary system diseases:Kidney diseases; Predicted intracellular proteins; Cancer-related genes:Candidate cancer biomarkers	Plasma membrane (Supported)	TG4010	(M5880)NABA ECM AFFILIATED; (M5885)NABA MATRISOME ASSOCIATED; (M5889)NABA MATRISOME	(M5947)HALLMARK IL2 STAT5 SIGNALING; (M5906)HALLMARK ESTROGEN RESPONSE EARLY	0	0	1	0	0	0	0	0	0	0	0	0	0	0	0	0	0	0	0	0
	PRSS3	serine protease 3	GO:0031638 zymogen activation;GO:0043542 endothelial cell migration;GO:0010631 epithelial cell migration		Peptidases:Serine-type peptidases; ENZYME proteins:Hydrolases; Enzymes; Predicted secreted proteins; Predicted intracellular proteins	Vesicles (Approved); Additional: Endoplasmic reticulum	4-(1,3,2-Dioxaborolan-2-Yloxy)Butan-1-Aminium; 4-Hydroxybutan-1-Aminium; 4-(Hydroxymethyl)Benzamidine; Benzamidine; Diamino-N-[3-(1,3,2-dioxaborolan-2-yloxy)propyl]methaniminium; Guanidine-3-propanol; [4-(1,3,2-Dioxaborolan-2-Yloxy)Methyl]Benzamidine; 1,3,2-Dioxaborolan-2-Ol	(M3468)NABA ECM REGULATORS; (M5885)NABA MATRISOME ASSOCIATED; (M5889)NABA MATRISOME	(M5921)HALLMARK COMPLEMENT	0	0	0	0	0	0	0	1	0	0	0	0	0	0	0	0	0	0	0	0
	KCNE3	potassium voltage-gated channel subfamily E regulatory subunit 3	GO:1905025 negative regulation of membrane repolarization during ventricular cardiac muscle cell action potential;GO:1903765 negative regulation of potassium ion export across plasma membrane;GO:1905032 negative regulation of membrane repolarization during cardiac muscle cell action potential		Human disease related genes:Musculoskeletal diseases:Muscular diseases; Human disease related genes:Congenital disorders of metabolism:Congenital disorders of ion transport and metabolism; Predicted intracellular proteins; Human disease related genes:Cardiovascular diseases:Cardiac diseases	Plasma membrane (Supported)				0	0	0	0	0	0	0	0	0	0	0	0	0	0	0	0	0	0	0	0
	SOD1	superoxide dismutase 1	GO:0097332 response to antipsychotic drug;GO:0034465 response to carbon monoxide;GO:1902177 positive regulation of oxidative stress-induced intrinsic apoptotic signaling pathway		Human disease related genes:Nervous system diseases:Neurodegenerative diseases; Predicted intracellular proteins; Disease related genes; ENZYME proteins:Oxidoreductases; Potential drug targets; Enzymes; Cancer-related genes:Candidate cancer biomarkers	Cytosol;Nucleoplasm;Plasma membrane (Supported)	Dopamine; Isoprenaline; Zinc; 5-fluorouridine; S-oxy-L-cysteine; Arimoclomol; Cannabidiol; Medical Cannabis; Nabiximols; Zinc acetate; Zinc chloride; Zinc sulfate, unspecified form	(M285)PID HNF3A PATHWAY; (M200)PID ERA GENOMIC PATHWAY	(M5938)HALLMARK REACTIVE OXYGEN SPECIES PATHWAY; (M5910)HALLMARK PROTEIN SECRETION; (M5949)HALLMARK PEROXISOME	0	0	1	0	1	1	0	0	1	0	0	1	0	0	0	0	1	1	0	1
	FXYD3	FXYD domain containing ion transport regulator 3	GO:2000649 regulation of sodium ion transmembrane transporter activity;GO:1902305 regulation of sodium ion transmembrane transport;GO:0002028 regulation of sodium ion transport		Predicted intracellular proteins; Transporters:Transporter channels and pores	Nucleoplasm (Approved); Additional: Plasma membrane				0	0	0	0	0	0	0	0	0	0	0	0	0	0	0	0	0	0	0	0
	TSPAN8	tetraspanin 8	GO:0030195 negative regulation of blood coagulation;GO:1900047 negative regulation of hemostasis;GO:0050819 negative regulation of coagulation		Cancer-related genes:Candidate cancer biomarkers	Vesicles (Approved)			(M5910)HALLMARK PROTEIN SECRETION	0	0	0	0	0	0	0	0	0	0	0	0	0	0	0	0	0	0	0	0
	GSTP1	glutathione S-transferase pi 1	GO:0035732 nitric oxide storage;GO:0033484 nitric oxide homeostasis;GO:0051771 negative regulation of nitric-oxide synthase biosynthetic process		Enzymes; Human disease related genes:Cancers:Cancers of male genital organs; ENZYME proteins:Transferases; Predicted intracellular proteins; Cancer-related genes:Candidate cancer biomarkers	Cytosol;Mitochondria (Supported)	Glutathione; Troglitazone; Clozapine; Etacrynic acid; Clomipramine; (9R,10R)-9-(S-glutathionyl)-10-hydroxy-9,10-dihydrophenanthrene; S-Hydroxycysteine; Cibacron Blue; Glutathione sulfonic acid; Deoxycholic acid; S-(4-nitrobenzyl)glutathione; 2-(N-morpholino)ethanesulfonic acid; S-Hexylglutathione; Carbocisteine; Canfosfamide; Ezatiostat; Exisulind; S-NONYL-CYSTEINE; S-(4-BROMOBENZYL)CYSTEINE; Cur…			0	1	0	0	1	0	1	1	0	0	0	1	1	0	0	0	0	0	1	0
	ALDH3A1	aldehyde dehydrogenase 3 family member A1	GO:0006081 cellular aldehyde metabolic process;GO:0006805 xenobiotic metabolic process;GO:0071466 cellular response to xenobiotic stimulus		ENZYME proteins:Oxidoreductases; Predicted intracellular proteins; Enzymes	Cytosol;Plasma membrane (Supported); Additional: Nucleoplasm;Vesicles	NADH		(M5935)HALLMARK FATTY ACID METABOLISM; (M5934)HALLMARK XENOBIOTIC METABOLISM	0	0	0	1	1	0	0	0	0	0	0	0	0	0	0	0	0	0	0	0
	PIGR	polymeric immunoglobulin receptor	GO:0002415 immunoglobulin transcytosis in epithelial cells mediated by polymeric immunoglobulin receptor;GO:0002414 immunoglobulin transcytosis in epithelial cells;GO:0045056 transcytosis		Predicted secreted proteins; Cancer-related genes:Candidate cancer biomarkers			(M28)PID IL4 2PATHWAY	(M5953)HALLMARK KRAS SIGNALING UP	0	0	0	0	0	0	0	1	0	0	0	0	0	0	0	0	0	0	0	0
	TRNP1	TMF1 regulated nuclear protein 1	GO:0021696 cerebellar cortex morphogenesis;GO:0021587 cerebellum morphogenesis;GO:0021575 hindbrain morphogenesis		Predicted intracellular proteins					0	0	0	0	0	0	0	0	0	0	0	0	0	0	0	0	0	0	0	0
	PLA2G10	phospholipase A2 group X	GO:0044269 glycerol ether catabolic process;GO:0062234 platelet activating factor catabolic process;GO:1901502 ether catabolic process		RAS pathway related proteins; ENZYME proteins:Hydrolases; Predicted secreted proteins; Enzymes; FDA approved drug targets:Biotech drugs		Varespladib methyl; Crotalus adamanteus antivenin; Agkistrodon piscivorus antivenin			0	1	0	0	0	0	0	0	0	1	1	0	0	0	0	0	0	0	0	0
	ALDH2	aldehyde dehydrogenase 2 family member	GO:1905627 regulation of serotonin biosynthetic process;GO:1903179 regulation of dopamine biosynthetic process;GO:0006068 ethanol catabolic process		Predicted intracellular proteins; ENZYME proteins:Oxidoreductases; Human disease related genes:Congenital disorders of metabolism:Congenital disorders of carbohydrate metabolism; Enzymes; FDA approved drug targets:Small molecule drugs; Human disease related genes:Other diseases:Mental and behavioural disorders		NADH; Guanidine; Disulfiram; Daidzin; Crotonaldehyde		(M5905)HALLMARK ADIPOGENESIS; (M5934)HALLMARK XENOBIOTIC METABOLISM	0	0	0	0	0	0	0	0	0	0	0	0	0	1	0	0	0	0	0	0
	GPX2	glutathione peroxidase 2	GO:0098869 cellular oxidant detoxification;GO:1990748 cellular detoxification;GO:0097237 cellular response to toxic substance		ENZYME proteins:Oxidoreductases; Predicted intracellular proteins; Enzymes; Cancer-related genes:Candidate cancer biomarkers	Nucleoplasm (Approved); Additional: Cytosol	Glutathione	(M236)PID DELTA NP63 PATHWAY; (M256)PID TAP63 PATHWAY	(M5939)HALLMARK P53 PATHWAY	0	0	0	0	1	0	0	0	0	0	0	1	0	0	0	0	0	0	0	0
	NPDC1	neural proliferation, differentiation and control 1			Predicted intracellular proteins	Nucleoplasm (Approved); Additional: Cytosol				0	0	0	0	0	0	0	0	0	0	0	0	0	0	0	0	0	0	0	0
	AGR3	anterior gradient 3, protein disulphide isomerase family member	GO:0060548 negative regulation of cell death;GO:0010941 regulation of cell death;GO:0048523 negative regulation of cellular process		Predicted intracellular proteins	Endoplasmic reticulum (Supported); Additional: Vesicles				0	0	0	0	0	0	0	0	0	0	0	0	0	0	0	0	0	0	0	0
	NANS	N-acetylneuraminate synthase	GO:0006055 CMP-N-acetylneuraminate biosynthetic process;GO:0046381 CMP-N-acetylneuraminate metabolic process;GO:0009226 nucleotide-sugar biosynthetic process		Predicted intracellular proteins; Human disease related genes:Congenital malformations:Congenital malformations of the musculoskeletal system; ENZYME proteins:Transferases; Disease related genes; Potential drug targets; Enzymes	Nucleoplasm (Enhanced)				0	0	0	0	0	0	0	0	0	0	0	0	0	0	0	0	0	0	0	0
	GALE	UDP-galactose-4-epimerase	GO:0033499 galactose catabolic process via UDP-galactose;GO:0019388 galactose catabolic process;GO:0006012 galactose metabolic process		ENZYME proteins:Isomerase; Predicted intracellular proteins; Disease related genes; Potential drug targets; Human disease related genes:Congenital disorders of metabolism:Congenital disorders of carbohydrate metabolism; Enzymes	Cytosol;Golgi apparatus (Approved)	Uridine diphosphate glucose; Uridine-Diphosphate-N-Acetylgalactosamine; UDP-alpha-D-glucuronic acid; Tetramethylammonium; Uridine-Diphosphate-N-Acetylglucosamine; Galactose-uridine-5'-diphosphate		(M5907)HALLMARK ESTROGEN RESPONSE LATE; (M5937)HALLMARK GLYCOLYSIS	0	0	0	0	0	0	0	0	0	0	0	0	0	0	0	0	0	0	0	0
	CST3	cystatin C	GO:0010711 negative regulation of collagen catabolic process;GO:0060311 negative regulation of elastin catabolic process;GO:0060313 negative regulation of blood vessel remodeling		Human disease related genes:Nervous system diseases:Neurodegenerative diseases; Predicted secreted proteins; Human disease related genes:Nervous system diseases:Eye disease; Disease related genes; Cancer-related genes:Candidate cancer biomarkers	Golgi apparatus;Vesicles (Supported)		(M3468)NABA ECM REGULATORS; (M5885)NABA MATRISOME ASSOCIATED; (M5889)NABA MATRISOME		0	0	0	0	0	0	0	1	0	0	0	0	0	0	0	0	0	0	1	0
	S100P	S100 calcium binding protein P	GO:0043542 endothelial cell migration;GO:0010631 epithelial cell migration;GO:0090132 epithelium migration		Predicted intracellular proteins	Nucleoplasm (Supported)	Cromoglicic acid	(M5883)NABA SECRETED FACTORS; (M5885)NABA MATRISOME ASSOCIATED; (M5889)NABA MATRISOME		0	0	0	0	1	0	0	1	0	0	0	0	0	0	0	0	0	0	0	0
	FAM3D	FAM3 metabolism regulating signaling molecule D	GO:0070093 negative regulation of glucagon secretion;GO:0070092 regulation of glucagon secretion;GO:0046676 negative regulation of insulin secretion		Predicted intracellular proteins; Predicted secreted proteins					0	0	0	0	0	0	0	0	0	0	0	0	0	0	0	0	0	0	0	0
	ALDH1A1	aldehyde dehydrogenase 1 family member A1	GO:0030392 fructosamine catabolic process;GO:0030389 fructosamine metabolic process;GO:0009449 gamma-aminobutyric acid biosynthetic process		ENZYME proteins:Oxidoreductases; Predicted intracellular proteins; Enzymes	Cytosol (Enhanced)	NADH; Vitamin A; Tretinoin; 1,4-Dithiothreitol		(M5949)HALLMARK PEROXISOME; (M5948)HALLMARK BILE ACID METABOLISM; (M5935)HALLMARK FATTY ACID METABOLISM	0	0	0	0	0	0	0	0	0	0	0	0	0	0	0	0	0	0	0	0
	TFF1	trefoil factor 1	GO:0030277 maintenance of gastrointestinal epithelium;GO:0035902 response to immobilization stress;GO:0010669 epithelial structure maintenance		Predicted secreted proteins; Cancer-related genes:Candidate cancer biomarkers		Raloxifene; Afimoxifene	(M285)PID HNF3A PATHWAY; (M200)PID ERA GENOMIC PATHWAY	(M5906)HALLMARK ESTROGEN RESPONSE EARLY; (M5907)HALLMARK ESTROGEN RESPONSE LATE	0	0	0	0	0	0	1	0	0	0	0	1	0	0	0	0	0	0	0	0
	CTSE	cathepsin E	GO:0016540 protein autoprocessing;GO:0019886 antigen processing and presentation of exogenous peptide antigen via MHC class II;GO:0002495 antigen processing and presentation of peptide antigen via MHC class II		Predicted intracellular proteins; Peptidases:Aspartic-type peptidases; Enzymes; ENZYME proteins:Hydrolases	Vesicles (Approved)		(M3468)NABA ECM REGULATORS; (M5885)NABA MATRISOME ASSOCIATED; (M5889)NABA MATRISOME	(M5946)HALLMARK COAGULATION; (M5945)HALLMARK HEME METABOLISM	0	0	0	0	0	0	0	0	0	0	0	0	0	0	0	0	0	0	0	0
	NQO1	NAD(P)H quinone dehydrogenase 1	GO:1905395 response to flavonoid;GO:1904880 response to hydrogen sulfide;GO:1904772 response to tetrachloromethane		ENZYME proteins:Oxidoreductases; Predicted intracellular proteins; Enzymes; Cancer-related genes:Candidate cancer biomarkers	Cytosol (Supported)	Menadione; Dicoumarol; Duroquinone; 3-Hydroxymethyl-5-Aziridinyl-1methyl-2-[1h-Indole-4,7-Dione]-Propanol; ES-936; Cibacron Blue; Flavin adenine dinucleotide; 5-Methoxy-1,2-Dimethyl-3-(Phenoxymethyl)Indole-4,7-Dione; RH-1; Bishydroxy[2h-1-Benzopyran-2-One,1,2-Benzopyrone]; 3-(HYDROXYMETHYL)-1-METHYL-5-(2-METHYLAZIRIDIN-1-YL)-2-PHENYL-1H-INDOLE-4,7-DIONE; Cannabidiol	(M256)PID TAP63 PATHWAY	(M5938)HALLMARK REACTIVE OXYGEN SPECIES PATHWAY; (M5909)HALLMARK MYOGENESIS; (M5934)HALLMARK XENOBIOTIC METABOLISM	0	0	0	1	1	0	0	0	1	0	0	1	0	0	0	0	0	1	1	0
	TESC	tescalcin	GO:0032417 positive regulation of sodium:proton antiporter activity;GO:0032415 regulation of sodium:proton antiporter activity;GO:0030854 positive regulation of granulocyte differentiation		Predicted intracellular proteins	Nucleoplasm (Supported); Additional: Cytosol				0	0	0	0	0	1	1	0	0	0	0	0	1	0	0	0	0	0	1	0
	MICOS10	mitochondrial contact site and cristae organizing system subunit 10	GO:0042407 cristae formation;GO:0007007 inner mitochondrial membrane organization;GO:0007006 mitochondrial membrane organization		Predicted intracellular proteins; Transporters:Accessory Factors Involved in Transport	Mitochondria (Supported)				0	0	0	0	0	0	0	0	0	0	0	0	0	0	0	0	0	0	0	0
	AGR2	anterior gradient 2, protein disulphide isomerase family member	GO:0060480 lung goblet cell differentiation;GO:1903899 positive regulation of PERK-mediated unfolded protein response;GO:0060481 lobar bronchus epithelium development		Predicted intracellular proteins	Endoplasmic reticulum (Supported)			(M5907)HALLMARK ESTROGEN RESPONSE LATE	0	0	0	0	0	0	0	0	0	0	0	0	0	0	0	0	0	0	0	0
	C19orf33	chromosome 19 open reading frame 33	GO:0008150 biological_process		Predicted intracellular proteins	Nucleoplasm (Supported); Additional: Cytosol;Plasma membrane				0	0	0	0	0	0	0	0	0	0	0	0	0	0	0	0	0	0	0	0
	ATP5IF1	ATP synthase inhibitory factor subunit 1	GO:0051882 mitochondrial depolarization;GO:1901030 positive regulation of mitochondrial outer membrane permeabilization involved in apoptotic signaling pathway;GO:1904925 positive regulation of autophagy of mitochondrion in response to mitochondrial depolarization		Predicted intracellular proteins	Mitochondria (Enhanced)				0	0	0	0	0	0	1	0	0	0	1	0	0	0	0	0	0	0	1	0
	TMEM54	transmembrane protein 54	GO:0008150 biological_process			Vesicles (Approved)				0	0	0	0	0	0	0	0	0	0	0	0	0	0	0	0	0	0	0	0
	GFUS	GDP-L-fucose synthase	GO:0042351 'de novo' GDP-L-fucose biosynthetic process;GO:0042350 GDP-L-fucose biosynthetic process;GO:0046368 GDP-L-fucose metabolic process		ENZYME proteins:Oxidoreductases; Predicted intracellular proteins; Enzymes	Cytosol (Approved); Additional: Nucleoplasm	NADH		(M5907)HALLMARK ESTROGEN RESPONSE LATE; (M5937)HALLMARK GLYCOLYSIS	0	0	0	0	0	0	0	0	0	0	0	0	0	0	0	0	0	0	0	0
	CSTB	cystatin B	GO:0008344 adult locomotory behavior;GO:0030534 adult behavior;GO:0007626 locomotory behavior		Transporters:Transporter channels and pores; Disease related genes; Cancer-related genes:Candidate cancer biomarkers; Potential drug targets; Predicted intracellular proteins; Human disease related genes:Nervous system diseases:Epilepsy	Cytosol (Supported); Additional: Nucleoli	Cupric Chloride	(M3468)NABA ECM REGULATORS; (M5885)NABA MATRISOME ASSOCIATED; (M5889)NABA MATRISOME		0	0	0	0	0	0	0	1	1	0	0	0	0	0	0	0	0	0	1	0
C4	KLF6	Kruppel like factor 6	GO:0030183 B cell differentiation;GO:0042113 B cell activation;GO:0030098 lymphocyte differentiation		Disease related genes; Cancer-related genes; Transcription factors:Zinc-coordinating DNA-binding domains; Predicted intracellular proteins	Nucleoplasm (Supported); Additional: Cytosol;Nucleoli;Vesicles			(M5947)HALLMARK IL2 STAT5 SIGNALING; (M5890)HALLMARK TNFA SIGNALING VIA NFKB; (M5891)HALLMARK HYPOXIA	0	0	0	1	0	0	0	0	0	0	0	0	0	0	0	0	0	0	0	0
	SQSTM1	sequestosome 1	GO:0070341 fat cell proliferation;GO:0070342 brown fat cell proliferation;GO:0035973 aggrephagy		Disease related genes; Predicted intracellular proteins; Human disease related genes:Nervous system diseases:Neurodegenerative diseases; Human disease related genes:Musculoskeletal diseases:Skeletal diseases	Cytosol;Vesicles (Enhanced)		(M110)PID IL1 PATHWAY; (M128)PID TNF PATHWAY; (M187)PID TRKR PATHWAY	(M5923)HALLMARK PI3K AKT MTOR SIGNALING; (M5941)HALLMARK UV RESPONSE UP; (M5902)HALLMARK APOPTOSIS	0	0	1	1	1	0	0	0	0	0	0	1	0	0	0	1	0	0	1	0
	ARL4C	ADP ribosylation factor like GTPase 4C	GO:0032456 endocytic recycling;GO:0098876 vesicle-mediated transport to the plasma membrane;GO:0016197 endosomal transport		Predicted intracellular proteins	Plasma membrane (Supported); Additional: Cytosol				0	0	0	0	0	0	0	0	0	0	0	0	0	0	0	0	0	0	0	0
	ZFP36	ZFP36 ring finger protein	GO:1901834 regulation of deadenylation-independent decapping of nuclear-transcribed mRNA;GO:1901835 positive regulation of deadenylation-independent decapping of nuclear-transcribed mRNA;GO:1904246 negative regulation of polynucleotide adenylyltransferase activity		Predicted intracellular proteins	Intermediate filaments (Approved)		(M164)PID ERBB1 DOWNSTREAM PATHWAY	(M5890)HALLMARK TNFA SIGNALING VIA NFKB; (M5891)HALLMARK HYPOXIA; (M5907)HALLMARK ESTROGEN RESPONSE LATE	1	0	0	1	0	1	0	0	0	1	0	0	1	0	1	0	0	1	1	0
	VIM	vimentin	GO:0060020 Bergmann glial cell differentiation;GO:0071225 cellular response to muramyl dipeptide;GO:0070307 lens fiber cell development		Disease related genes; Predicted intracellular proteins; Human disease related genes:Nervous system diseases:Eye disease	Intermediate filaments (Supported)	Artenimol; Phenethyl Isothiocyanate	(M14)PID AURORA B PATHWAY; (M220)PID CASPASE PATHWAY	(M5930)HALLMARK EPITHELIAL MESENCHYMAL TRANSITION	0	0	1	1	0	0	0	0	0	1	0	0	1	0	1	0	1	0	0	0
	TNFRSF12A	TNF receptor superfamily member 12A	GO:2001238 positive regulation of extrinsic apoptotic signaling pathway;GO:2001235 positive regulation of apoptotic signaling pathway;GO:0061041 regulation of wound healing		Predicted intracellular proteins; Cancer-related genes:Candidate cancer biomarkers; CD markers	Cytosol;Plasma membrane (Approved)			(M5892)HALLMARK CHOLESTEROL HOMEOSTASIS; (M5897)HALLMARK IL6 JAK STAT3 SIGNALING; (M5902)HALLMARK APOPTOSIS	0	0	1	1	0	0	0	0	0	0	0	1	0	0	0	0	0	0	0	0
	GDF15	growth differentiation factor 15	GO:0060400 negative regulation of growth hormone receptor signaling pathway;GO:0060398 regulation of growth hormone receptor signaling pathway;GO:0002023 reduction of food intake in response to dietary excess		Disease related genes; Predicted intracellular proteins; Predicted secreted proteins; Cancer-related genes:Candidate cancer biomarkers	Golgi apparatus (Enhanced)		(M256)PID TAP63 PATHWAY; (M19)PID P73PATHWAY; (M145)PID P53 DOWNSTREAM PATHWAY		0	0	0	1	0	0	0	0	1	0	0	0	0	0	0	0	0	1	1	0
	KRT23	keratin 23	GO:0045109 intermediate filament organization;GO:0045104 intermediate filament cytoskeleton organization;GO:0045103 intermediate filament-based process		Predicted intracellular proteins	Intermediate filaments (Approved); Additional: Cytosol				0	0	0	1	0	0	0	0	0	0	0	0	0	0	0	0	0	0	0	0
	HOOK1	hook microtubule tethering protein 1	GO:1905198 manchette assembly;GO:1905719 protein localization to perinuclear region of cytoplasm;GO:0045022 early endosome to late endosome transport		Predicted intracellular proteins					0	0	0	0	0	0	0	0	0	0	0	0	0	0	0	0	0	0	0	0
	NCOA7	nuclear receptor coactivator 7	GO:1900408 negative regulation of cellular response to oxidative stress;GO:1902083 negative regulation of peptidyl-cysteine S-nitrosylation;GO:2000169 regulation of peptidyl-cysteine S-nitrosylation		Predicted intracellular proteins; Transporters:Accessory Factors Involved in Transport	Nuclear bodies;Nucleoplasm (Approved); Additional: Golgi apparatus		(M200)PID ERA GENOMIC PATHWAY	(M5911)HALLMARK INTERFERON ALPHA RESPONSE	0	0	0	0	0	0	0	0	1	0	0	1	0	0	0	0	0	0	1	0
	TRIB1	tribbles pseudokinase 1	GO:0045643 regulation of eosinophil differentiation;GO:0045645 positive regulation of eosinophil differentiation;GO:0045659 negative regulation of neutrophil differentiation	CAMK Ser/Thr protein kinase family	Predicted intracellular proteins; Enzymes; Kinases:CAMK Ser/Thr protein kinases	Cytosol;Plasma membrane (Approved)			(M5890)HALLMARK TNFA SIGNALING VIA NFKB; (M5953)HALLMARK KRAS SIGNALING UP	0	0	0	0	0	1	1	0	0	0	0	0	1	0	0	1	0	0	1	0
	HSPA1A	heat shock protein family A (Hsp70) member 1A	GO:1902380 positive regulation of endoribonuclease activity;GO:0060699 regulation of endoribonuclease activity;GO:0010286 heat acclimation		Disease related genes; Predicted intracellular proteins	Nucleoplasm;Vesicles (Approved); Additional: Cytosol			(M5921)HALLMARK COMPLEMENT	0	0	0	1	1	1	1	1	0	1	0	1	1	0	0	0	0	0	1	1
	JUNB	JunB proto-oncogene, AP-1 transcription factor subunit	GO:0033687 osteoblast proliferation;GO:0060136 embryonic process involved in female pregnancy;GO:0001829 trophectodermal cell differentiation		Transcription factors:Basic domains; Predicted intracellular proteins; Human disease related genes:Cancers:Skin cancers; Human disease related genes:Cancers:Cancers of haematopoietic and lymphoid tissues	Nucleoplasm (Supported)		(M235)PID TCR CALCIUM PATHWAY; (M65)PID FRA PATHWAY; (M60)PID NFAT TFPATHWAY	(M5938)HALLMARK REACTIVE OXYGEN SPECIES PATHWAY; (M5896)HALLMARK TGF BETA SIGNALING; (M5941)HALLMARK UV RESPONSE UP	0	0	1	1	1	1	0	0	0	1	1	1	0	0	0	1	0	0	0	0
	HSPA1B	heat shock protein family A (Hsp70) member 1B	GO:0010286 heat acclimation;GO:0070370 cellular heat acclimation;GO:0070434 positive regulation of nucleotide-binding oligomerization domain containing 2 signaling pathway		Predicted intracellular proteins	Cytosol;Vesicles (Approved); Additional: Nucleoplasm				0	0	0	1	1	1	1	1	0	1	0	1	1	0	0	0	0	0	1	1
	RHOB	ras homolog family member B	GO:0003159 morphogenesis of an endothelium;GO:0061154 endothelial tube morphogenesis;GO:0030865 cortical cytoskeleton organization		Predicted intracellular proteins; Cancer-related genes:Candidate cancer biomarkers		Botulinum toxin type A	(M153)PID P75 NTR PATHWAY; (M124)PID CXCR4 PATHWAY	(M5941)HALLMARK UV RESPONSE UP; (M5902)HALLMARK APOPTOSIS; (M5947)HALLMARK IL2 STAT5 SIGNALING	0	0	0	1	0	0	0	0	0	0	0	1	0	0	1	1	0	0	0	0
	BTG2	BTG anti-proliferation factor 2	GO:0060213 positive regulation of nuclear-transcribed mRNA poly(A) tail shortening;GO:0060211 regulation of nuclear-transcribed mRNA poly(A) tail shortening;GO:0021542 dentate gyrus development		Predicted intracellular proteins; Cancer-related genes:Candidate cancer biomarkers	Vesicles (Approved); Additional: Nucleoplasm		(M145)PID P53 DOWNSTREAM PATHWAY	(M5941)HALLMARK UV RESPONSE UP; (M5902)HALLMARK APOPTOSIS; (M5890)HALLMARK TNFA SIGNALING VIA NFKB	0	0	0	1	0	0	1	0	1	0	0	0	0	0	1	1	0	0	1	0
	HSP90AB1	heat shock protein 90 alpha family class B member 1	GO:1901389 negative regulation of transforming growth factor beta activation;GO:1903660 negative regulation of complement-dependent cytotoxicity;GO:1905323 telomerase holoenzyme complex assembly		Cancer-related genes:Mutated cancer genes; Cancer-related genes:Candidate cancer biomarkers; Cancer-related genes:Mutational cancer driver genes; Predicted intracellular proteins; Transporters:Accessory Factors Involved in Transport	Cytosol (Supported)	Geldanamycin; 9-Butyl-8-(3,4,5-Trimethoxybenzyl)-9h-Purin-6-Amine; Radicicol; Tanespimycin; SNX-5422; CCT-018159; 8-(6-BROMO-BENZO[1,3]DIOXOL-5-YLSULFANYL)-9-(3-ISOPROPYLAMINO-PROPYL)-ADENINE; 4-{4-[4-(3-AMINOPROPOXY)PHENYL]-1H-PYRAZOL-5-YL}-6-CHLOROBENZENE-1,3-DIOL; (5E)-14-CHLORO-15,17-DIHYDROXY-4,7,8,9,10,11-HEXAHYDRO-2-BENZOXACYCLOPENTADECINE-1,12(3H,13H)-DIONE; (5Z)-12-CHLORO-13,15-DIHYDROXY…	(M237)PID VEGFR1 2 PATHWAY	(M5926)HALLMARK MYC TARGETS V1	1	0	0	1	1	0	0	1	1	1	0	0	0	0	0	0	0	0	1	0
	PNRC1	proline rich nuclear receptor coactivator 1			Predicted intracellular proteins	Nucleoli;Nucleoplasm (Approved)			(M5892)HALLMARK CHOLESTEROL HOMEOSTASIS; (M5890)HALLMARK TNFA SIGNALING VIA NFKB; (M5891)HALLMARK HYPOXIA	0	0	0	0	0	0	0	0	0	0	0	0	0	0	0	0	0	0	0	0
	JUND	JunD proto-oncogene, AP-1 transcription factor subunit	GO:0002076 osteoblast development;GO:0043032 positive regulation of macrophage activation;GO:0043030 regulation of macrophage activation		Transcription factors:Basic domains; Predicted intracellular proteins; Cancer-related genes:Candidate cancer biomarkers	Nucleoplasm (Supported)		(M65)PID FRA PATHWAY; (M166)PID ATF2 PATHWAY; (M167)PID AP1 PATHWAY		0	1	0	1	1	0	0	0	0	0	0	1	1	0	1	1	0	0	0	0
	MCL1	MCL1 apoptosis regulator, BCL2 family member	GO:1903378 positive regulation of oxidative stress-induced neuron intrinsic apoptotic signaling pathway;GO:1902177 positive regulation of oxidative stress-induced intrinsic apoptotic signaling pathway;GO:1903223 positive regulation of oxidative stress-induced neuron death		Predicted intracellular proteins; Cancer-related genes:Candidate cancer biomarkers	Mitochondria (Enhanced)	Isosorbide	(M183)PID IL6 7 PATHWAY; (M255)PID HIF1 TFPATHWAY; (M40)PID E2F PATHWAY	(M5902)HALLMARK APOPTOSIS; (M5890)HALLMARK TNFA SIGNALING VIA NFKB	0	0	1	1	0	0	0	0	1	0	0	1	0	0	0	0	0	0	1	0
	QSOX1	quiescin sulfhydryl oxidase 1	GO:0085029 extracellular matrix assembly;GO:0016242 negative regulation of macroautophagy;GO:0010507 negative regulation of autophagy		Predicted secreted proteins; ENZYME proteins:Oxidoreductases; Predicted intracellular proteins; Enzymes	Golgi apparatus (Supported); Additional: Vesicles			(M5930)HALLMARK EPITHELIAL MESENCHYMAL TRANSITION; (M5937)HALLMARK GLYCOLYSIS	0	0	0	0	0	0	0	1	0	0	0	0	0	0	0	0	0	0	1	0
	LMNA	lamin A/C	GO:1990683 DNA double-strand break attachment to nuclear envelope;GO:0030951 establishment or maintenance of microtubule cytoskeleton polarity;GO:1900114 positive regulation of histone H3-K9 trimethylation		Human disease related genes:Congenital malformations:Other congenital malformations; Human disease related genes:Nervous system diseases:Neurodegenerative diseases; Human disease related genes:Congenital malformations:Congenital malformations of skin; Human disease related genes:Congenital disorders of metabolism:Other congenital disorders of metabolism; Disease related genes; Human disease relat…	Nuclear speckles (Supported)		(M220)PID CASPASE PATHWAY	(M5902)HALLMARK APOPTOSIS	0	0	0	1	1	0	1	0	0	0	0	0	0	0	0	1	0	0	1	0
	PROX1	prospero homeobox 1	GO:0002194 hepatocyte cell migration;GO:0043049 otic placode formation;GO:0061114 branching involved in pancreas morphogenesis		Transcription factors:Helix-turn-helix domains; Predicted intracellular proteins	Nucleoplasm (Enhanced); Additional: Cytosol				0	0	0	0	0	0	1	0	0	0	0	0	0	0	0	1	0	1	1	0
	CCN1	cellular communication network factor 1	GO:0002041 intussusceptive angiogenesis;GO:0003278 apoptotic process involved in heart morphogenesis;GO:0060591 chondroblast differentiation		Predicted secreted proteins			(M212)PID INTEGRIN5 PATHWAY; (M169)PID INTEGRIN2 PATHWAY; (M53)PID INTEGRIN3 PATHWAY	(M5942)HALLMARK UV RESPONSE DN; (M5890)HALLMARK TNFA SIGNALING VIA NFKB; (M5891)HALLMARK HYPOXIA	0	0	0	1	0	0	0	0	0	0	0	1	0	0	1	1	0	0	1	0
	ATF3	activating transcription factor 3	GO:0061394 regulation of transcription from RNA polymerase II promoter in response to arsenic-containing substance;GO:1903984 positive regulation of TRAIL-activated apoptotic signaling pathway;GO:1903121 regulation of TRAIL-activated apoptotic signaling pathway		Transcription factors:Basic domains; Predicted intracellular proteins	Nucleoli;Nucleoplasm (Supported)		(M166)PID ATF2 PATHWAY; (M167)PID AP1 PATHWAY; (M2)PID SMAD2 3NUCLEAR PATHWAY	(M5892)HALLMARK CHOLESTEROL HOMEOSTASIS; (M5922)HALLMARK UNFOLDED PROTEIN RESPONSE; (M5941)HALLMARK UV RESPONSE UP	0	0	0	1	1	0	0	0	0	0	0	1	0	0	0	1	0	1	1	0
	DNAJB1	DnaJ heat shock protein family (Hsp40) member B1	GO:0090084 negative regulation of inclusion body assembly;GO:0097201 negative regulation of transcription from RNA polymerase II promoter in response to stress;GO:1900034 regulation of cellular response to heat		Cancer-related genes; Predicted intracellular proteins	Nucleoplasm (Supported)			(M5941)HALLMARK UV RESPONSE UP	0	0	0	1	1	0	0	0	0	0	0	0	0	0	0	0	0	0	1	0
	DEPP1	DEPP1 autophagy regulator	GO:0006914 autophagy;GO:0061919 process utilizing autophagic mechanism;GO:0010506 regulation of autophagy		Predicted intracellular proteins	Mitochondria (Supported); Additional: Vesicles				0	0	0	0	0	0	0	0	0	0	0	0	0	0	0	0	0	0	0	0
	CLDN10	claudin 10	GO:0016338 calcium-independent cell-cell adhesion via plasma membrane cell-adhesion molecules;GO:0070830 bicellular tight junction assembly;GO:0120192 tight junction assembly		Disease related genes; Predicted intracellular proteins; Human disease related genes:Skin diseases:Skin and soft tissue diseases					0	0	0	1	0	0	0	0	0	0	0	0	0	1	0	0	0	0	0	0
	NFKBIA	NFKB inhibitor alpha	GO:0070427 nucleotide-binding oligomerization domain containing 1 signaling pathway;GO:0007253 cytoplasmic sequestering of NF-kappaB;GO:0070431 nucleotide-binding oligomerization domain containing 2 signaling pathway		Transcription factors:Immunoglobulin fold; Disease related genes; Human disease related genes:Cancers:Cancers of haematopoietic and lymphoid tissues; Human disease related genes:Immune system diseases:Primary immunodeficiency; Predicted intracellular proteins; Cancer-related genes:Candidate cancer biomarkers	Cytosol (Enhanced)	Acetylsalicylic acid; Bardoxolone methyl; Astaxanthin	(M26)PID NFKAPPAB ATYPICAL PATHWAY; (M37)PID NFKAPPAB CANONICAL PATHWAY; (M45)PID CD40 PATHWAY	(M5941)HALLMARK UV RESPONSE UP; (M5890)HALLMARK TNFA SIGNALING VIA NFKB; (M5913)HALLMARK INTERFERON GAMMA RESPONSE	1	0	1	1	1	1	0	0	0	1	0	0	1	1	1	1	0	0	1	0
	S100A11	S100 calcium binding protein A11	GO:0008156 negative regulation of DNA replication;GO:0014911 positive regulation of smooth muscle cell migration;GO:0014910 regulation of smooth muscle cell migration		Predicted intracellular proteins	Cytosol;Nucleoplasm (Supported); Additional: Nuclear speckles	Phosphonothreonine	(M5883)NABA SECRETED FACTORS; (M5885)NABA MATRISOME ASSOCIATED; (M5889)NABA MATRISOME	(M5892)HALLMARK CHOLESTEROL HOMEOSTASIS	0	0	0	0	0	0	1	1	0	0	0	0	1	0	0	0	0	0	0	0
	FOS	Fos proto-oncogene, AP-1 transcription factor subunit	GO:0001661 conditioned taste aversion;GO:0009629 response to gravity;GO:0030431 sleep		Transcription factors:Basic domains; Predicted intracellular proteins; Cancer-related genes:Candidate cancer biomarkers	Nucleoplasm (Supported)	Nadroparin	(M134)PID TCR RAS PATHWAY; (M206)PID PDGFRA PATHWAY; (M268)PID S1P S1P2 PATHWAY	(M5941)HALLMARK UV RESPONSE UP; (M5890)HALLMARK TNFA SIGNALING VIA NFKB; (M5891)HALLMARK HYPOXIA	1	1	1	1	1	1	0	0	1	1	0	1	1	1	1	1	0	1	1	1
	MAFF	MAF bZIP transcription factor F	GO:0007567 parturition;GO:0035914 skeletal muscle cell differentiation;GO:0045604 regulation of epidermal cell differentiation		Transcription factors:Basic domains; Predicted intracellular proteins	Nucleoplasm (Approved); Additional: Mitochondria			(M5946)HALLMARK COAGULATION; (M5947)HALLMARK IL2 STAT5 SIGNALING; (M5890)HALLMARK TNFA SIGNALING VIA NFKB	0	0	0	1	1	0	0	0	0	0	0	0	0	0	0	1	0	0	0	0
	TM4SF1	transmembrane 4 L six family member 1	GO:0001825 blastocyst formation;GO:0001824 blastocyst development;GO:0001701 in utero embryonic development						(M5939)HALLMARK P53 PATHWAY	0	0	0	0	0	0	0	0	0	0	0	0	0	0	0	0	0	0	0	0
	CLDN4	claudin 4	GO:1905050 positive regulation of metallopeptidase activity;GO:0016338 calcium-independent cell-cell adhesion via plasma membrane cell-adhesion molecules;GO:0070293 renal absorption		Disease related genes; Cancer-related genes:Candidate cancer biomarkers; Human disease related genes:Other congenital disorders:Chromosomal abnormalities; Potential drug targets; Transporters:Transporter channels and pores	Plasma membrane (Supported)			(M5915)HALLMARK APICAL JUNCTION	0	0	0	1	0	0	0	0	0	0	0	1	0	1	0	1	0	0	1	0
	EGR1	early growth response 1	GO:0072303 positive regulation of glomerular metanephric mesangial cell proliferation;GO:0071505 response to mycophenolic acid;GO:0071506 cellular response to mycophenolic acid		Transcription factors:Zinc-coordinating DNA-binding domains; Predicted intracellular proteins; Cancer-related genes:Candidate cancer biomarkers	Nucleoplasm (Enhanced)		(M11)PID PRL SIGNALING EVENTS PATHWAY; (M270)PID MAPK TRK PATHWAY; (M271)PID PI3K PLC TRK PATHWAY	(M5890)HALLMARK TNFA SIGNALING VIA NFKB	1	1	1	1	1	0	0	0	1	1	0	1	0	0	1	1	0	0	1	1
	CLDN1	claudin 1	GO:0061772 xenobiotic transport across blood-nerve barrier;GO:1903545 cellular response to butyrate;GO:1903544 response to butyrate		Disease related genes; Human disease related genes:Congenital malformations:Congenital malformations of skin; Transporters:Transporter channels and pores; Potential drug targets			(M72)PID NECTIN PATHWAY		0	0	0	1	0	0	0	0	0	1	0	1	1	1	0	0	0	0	1	0
	JUN	Jun proto-oncogene, AP-1 transcription factor subunit	GO:0035026 leading edge cell differentiation;GO:0072740 cellular response to anisomycin;GO:0072739 response to anisomycin		FDA approved drug targets:Small molecule drugs; Transcription factors:Basic domains; Predicted intracellular proteins; Cancer-related genes:Candidate cancer biomarkers	Nucleoplasm (Enhanced)	Adapalene; Vinblastine; Irbesartan; Arsenic trioxide; LGD-1550	(M190)PID TCR JNK PATHWAY; (M206)PID PDGFRA PATHWAY; (M268)PID S1P S1P2 PATHWAY	(M5897)HALLMARK IL6 JAK STAT3 SIGNALING; (M5902)HALLMARK APOPTOSIS; (M5890)HALLMARK TNFA SIGNALING VIA NFKB	1	0	1	1	1	0	1	0	1	1	1	1	0	1	0	1	0	0	1	1
	CXCL8	C-X-C motif chemokine ligand 8	GO:2000535 regulation of entry of bacterium into host cell;GO:0050930 induction of positive chemotaxis;GO:0060354 negative regulation of cell adhesion molecule production		Predicted secreted proteins; Cancer-related genes:Candidate cancer biomarkers; Candidate cardiovascular disease genes	Golgi apparatus (Approved)	ABT-510; MDX-018; Rivanicline; Tapinarof	(M251)PID SYNDECAN 3 PATHWAY; (M252)PID IL8 CXCR1 PATHWAY; (M240)PID SYNDECAN 2 PATHWAY	(M5930)HALLMARK EPITHELIAL MESENCHYMAL TRANSITION; (M5932)HALLMARK INFLAMMATORY RESPONSE	0	0	1	1	1	0	1	0	0	1	0	0	1	1	1	1	0	0	1	1
	WEE1	WEE1 G2 checkpoint kinase	GO:0000086 G2/M transition of mitotic cell cycle;GO:0044839 cell cycle G2/M phase transition;GO:2000134 negative regulation of G1/S transition of mitotic cell cycle	Other	Enzymes; ENZYME proteins:Transferases; Kinases; Predicted intracellular proteins; Cancer-related genes:Candidate cancer biomarkers	Nucleoli (Approved)	9-HYDROXY-4-PHENYL-6H-PYRROLO[3,4-C]CARBAZOLE-1,3-DIONE; 9-HYDROXY-6-(3-HYDROXYPROPYL)-4-(2-METHOXYPHENYL)PYRROLO[3,4-C]CARBAZOLE-1,3(2H,6H)-DIONE; N-[4-(2-CHLOROPHENYL)-1,3-DIOXO-1,2,3,6-TETRAHYDROPYRROLO[3,4-C]CARBAZOL-9-YL]FORMAMIDE; 4-(2-chlorophenyl)-8-(2-hydroxyethyl)-6-methylpyrrolo[3,4-e]indole-1,3(2H,6H)-dione; 3-(9-HYDROXY-1,3-DIOXO-4-PHENYL-2,3-DIHYDROPYRROLO[3,4-C]CARBAZOL-6(1H)-YL)PR…	(M10154)SA G2 AND M PHASES; (M129)PID PLK1 PATHWAY	(M5902)HALLMARK APOPTOSIS; (M5925)HALLMARK E2F TARGETS	0	0	0	1	0	0	0	0	0	0	0	0	0	0	0	0	0	0	0	0
	IER2	immediate early response 2	GO:0071774 response to fibroblast growth factor;GO:0070848 response to growth factor;GO:0030182 neuron differentiation		Predicted intracellular proteins	Nucleoplasm (Enhanced)			(M5890)HALLMARK TNFA SIGNALING VIA NFKB	0	0	0	1	0	0	0	0	0	0	0	0	0	0	0	0	0	0	0	0
