# Supplementary material for: Macro CD5L+ deteriorates CD8+T cells exhaustion and impairs combination of Gemcitabine-Oxaliplatin-Lenvatinib-anti-PD1 therapy in intrahepatic cholangiocarcinoma
Source: Nat Commun. 2024 Jan 20;15:621. doi: 10.1038/s41467-024-44795-1 (PMC10799889; doi:10.1038/s41467-024-44795-1)
Supplement: Supplementary file 4 — Supplementary Data 1-9 [file 41467_2024_44795_MOESM4_ESM.zip › Supplementary Data4. Myeloid.xlsx]

## Sheet: Myeloid subtype markers
Supplementary Data4-1. Myeloid percentage change and their gene markers
myeloid_type	Post-GOLP	Pre-GOLP	Post-GOLP_percentage	Pre-GOLP_percentage	Changes	Markers
DC CD1C	1581	1203	12.07	15.57	-3.5	CD1C, CD1E, FCER1A, PLD4, AREG
DC IDO1	164	257	1.25	3.33	-2.08	IDO1, FCGR3A
DC TYMS	709	253	5.41	3.27	2.14	TYMS, STMN1, HMGB2
Macro CD3	1098	1053	8.38	13.63	-5.25	CD3D, CD3E, IL32, CCL5
Macro CD5L	47	331	0.36	4.28	-3.92	CD5L, SLC40A1, MARCO, SELENOP
Macro FBP1	1871	97	14.29	1.26	13.03	FN1, FBP1
Macro GPNMB	2908	1216	22.2	15.73	6.47	GPNMB, CYP27A1, LIPA
Macro IGLC2	231	40	1.76	0.52	1.24	IGLC2, IGHG1, IGHG2, IGLV3-25
Macro MRC1	43	1	0.33	0.01	0.32	MRC1, CCL22, EBI3, FCGR3A
Macro SPINK1	33	75	0.25	0.97	-0.72	SPINK1, KRT18, KRT8
Mono CCL20	524	155	4	2.01	1.99	CCL20, VCAN, RETN, CXCL3
Mono CCL3	1804	1085	13.77	14.04	-0.27	CCL3, CCL3L1, C3
Mono CXCL10	618	737	4.72	9.54	-4.82	CXCL10, MX1, GBP1
Mono FCN1	1466	1225	11.19	15.85	-4.66	FCN1, S100A9, CD55

## Sheet: Myleoid_post_pathways
Supplementary Data4-2. Significant differential genes and their functional annotation in Post-GOLT.
Gene Symbol	Description	Biological Process (GO)	Kinase Class (UniProt)	Protein Function (Protein Atlas)	Subcellular Location (Protein Atlas)	Drug (DrugBank)	Canonical Pathways_x000D_	Hallmark Gene Sets_x000D_	GO:0002250 adaptive immune response	GO:0043408 regulation of MAPK cascade	GO:0071396 cellular response to lipid	GO:0006954 inflammatory response	M53 PID INTEGRIN3 PATHWAY	GO:0061448 connective tissue development	GO:0009725 response to hormone	M5884 NABA CORE MATRISOME	GO:0030155 regulation of cell adhesion	GO:0035239 tube morphogenesis	R-HSA-2173782 Binding and Uptake of Ligands	GO:0001822 kidney development	WP3624 Lung fibrosis	GO:0043549 regulation of kinase activity	GO:0045596 negative regulation of cell di	GO:0002526 acute inflammatory response	GO:0050921 positive regulation of chemota	GO:0050678 regulation of epithelial cell	GO:0001775 cell activation	M28 PID IL4 2PATHWAY
NRN1	neuritin 1	GO:1990138 neuron projection extension;GO:0048588 developmental cell growth;GO:0016049 cell growth							0.0	0.0	0.0	0.0	1.0	0.0	0.0	0.0	0.0	0.0	0.0	0.0	0.0	0.0	0.0	0.0	0.0	0.0	0.0	0.0
CCL4	C-C motif chemokine ligand 4	GO:2000503 positive regulation of natural killer cell chemotaxis;GO:2000501 regulation of natural killer cell chemotaxis;GO:0043922 negative regulation by host of viral transcription		Predicted secreted proteins; Cancer-related genes:Candidate cancer biomarkers			(M54)PID IL12 2PATHWAY; (M5883)NABA SECRETED FACTORS; (M5885)NABA MATRISOME ASSOCIATED	(M5890)HALLMARK TNFA SIGNALING VIA NFKB; (M5950)HALLMARK ALLOGRAFT REJECTION	1.0	1.0	1.0	1.0	1.0	0.0	0.0	0.0	0.0	1.0	0.0	0.0	1.0	1.0	0.0	0.0	1.0	0.0	0.0	0.0
RAB12	RAB12, member RAS oncogene family	GO:0032482 Rab protein signal transduction;GO:0006904 vesicle docking involved in exocytosis;GO:0048278 vesicle docking		Predicted intracellular proteins	Vesicles (Approved)				0.0	0.0	0.0	0.0	0.0	0.0	1.0	0.0	0.0	0.0	1.0	0.0	0.0	0.0	0.0	0.0	0.0	0.0	0.0	0.0
ENO2	enolase 2	GO:0006735 NADH regeneration;GO:0061621 canonical glycolysis;GO:0061718 glucose catabolic process to pyruvate		Candidate cardiovascular disease genes; Cancer-related genes:Candidate cancer biomarkers; ENZYME proteins:Lyases; Enzymes; Predicted intracellular proteins	Cytosol;Plasma membrane (Supported)	2-Phosphoglycolic Acid		(M5935)HALLMARK FATTY ACID METABOLISM; (M5941)HALLMARK UV RESPONSE UP; (M5902)HALLMARK APOPTOSIS	0.0	0.0	0.0	0.0	0.0	0.0	0.0	0.0	0.0	0.0	0.0	0.0	0.0	0.0	0.0	0.0	0.0	0.0	0.0	0.0
FOXK2	forkhead box K2	GO:0006735 NADH regeneration;GO:0061621 canonical glycolysis;GO:0061718 glucose catabolic process to pyruvate		Transcription factors:Helix-turn-helix domains; Predicted intracellular proteins	Nucleoplasm (Supported); Additional: Mitochondria;Vesicles				0.0	0.0	0.0	0.0	0.0	0.0	0.0	0.0	0.0	0.0	0.0	0.0	0.0	0.0	0.0	0.0	0.0	0.0	0.0	0.0
GLUL	glutamate-ammonia ligase	GO:0006542 glutamine biosynthetic process;GO:0019676 ammonia assimilation cycle;GO:0019740 nitrogen utilization		ENZYME proteins:Ligase; Human disease related genes:Congenital disorders of metabolism:Congenital disorders of amino acid metabolism; Disease related genes; Potential drug targets; Enzymes; Predicted intracellular proteins; ENZYME proteins:Transferases	Cytosol;Mitochondria (Supported); Additional: Plasma membrane	L-Glutamine; Glutamic acid		(M5935)HALLMARK FATTY ACID METABOLISM	0.0	0.0	0.0	0.0	0.0	0.0	0.0	0.0	0.0	1.0	0.0	0.0	0.0	0.0	0.0	0.0	0.0	1.0	0.0	0.0
IL1R2	interleukin 1 receptor type 2	GO:0032690 negative regulation of interleukin-1 alpha production;GO:2000660 negative regulation of interleukin-1-mediated signaling pathway;GO:2000659 regulation of interleukin-1-mediated signaling pathway		Predicted secreted proteins; CD markers; Cancer-related genes:Candidate cancer biomarkers			(M110)PID IL1 PATHWAY	(M5897)HALLMARK IL6 JAK STAT3 SIGNALING; (M5947)HALLMARK IL2 STAT5 SIGNALING	0.0	0.0	0.0	1.0	1.0	0.0	0.0	0.0	0.0	0.0	0.0	0.0	0.0	0.0	0.0	0.0	0.0	0.0	0.0	0.0
ELAPOR1	endosome-lysosome associated apoptosis and autophagy regulator 1	GO:2000786 positive regulation of autophagosome assembly;GO:0044090 positive regulation of vacuole organization;GO:2000785 regulation of autophagosome assembly		Predicted intracellular proteins	Plasma membrane (Supported)				0.0	0.0	0.0	0.0	0.0	0.0	0.0	0.0	0.0	0.0	0.0	0.0	0.0	1.0	0.0	0.0	0.0	0.0	0.0	0.0
DKK3	dickkopf WNT signaling pathway inhibitor 3	GO:1902612 regulation of anti-Mullerian hormone signaling pathway;GO:1902613 negative regulation of anti-Mullerian hormone signaling pathway;GO:0032345 negative regulation of aldosterone metabolic process		Predicted secreted proteins	Vesicles (Supported); Additional: Cytosol;Nuclear bodies				0.0	0.0	0.0	0.0	0.0	0.0	0.0	0.0	0.0	0.0	0.0	0.0	0.0	0.0	0.0	0.0	0.0	0.0	0.0	0.0
TRAV12-3	T cell receptor alpha variable 12-3	GO:0002250 adaptive immune response;GO:0006955 immune response;GO:0002376 immune system process		Predicted intracellular proteins					1.0	0.0	0.0	0.0	0.0	0.0	0.0	0.0	0.0	0.0	0.0	0.0	0.0	0.0	0.0	0.0	0.0	0.0	0.0	0.0
HMGB2	high mobility group box 2	GO:0032075 positive regulation of nuclease activity;GO:0006265 DNA topological change;GO:0045654 positive regulation of megakaryocyte differentiation		Predicted secreted proteins; Predicted intracellular proteins	Nucleoplasm (Supported); Additional: Nucleoli			(M5902)HALLMARK APOPTOSIS; (M5925)HALLMARK E2F TARGETS	1.0	0.0	1.0	1.0	0.0	0.0	1.0	0.0	1.0	1.0	0.0	0.0	0.0	0.0	0.0	0.0	0.0	1.0	1.0	0.0
H2AC14	H2A clustered histone 14			Predicted intracellular proteins	Nucleoplasm (Approved)				0.0	0.0	0.0	0.0	0.0	0.0	0.0	0.0	0.0	0.0	0.0	0.0	0.0	0.0	0.0	0.0	0.0	0.0	0.0	0.0
SLAMF6	SLAM family member 6	GO:0072540 T-helper 17 cell lineage commitment;GO:0072539 T-helper 17 cell differentiation;GO:0002295 T-helper cell lineage commitment		CD markers	Cytosol;Plasma membrane (Approved)				1.0	0.0	1.0	0.0	0.0	0.0	0.0	0.0	0.0	0.0	1.0	0.0	0.0	0.0	0.0	0.0	0.0	0.0	1.0	0.0
ITGA1	integrin subunit alpha 1	GO:0032516 positive regulation of phosphoprotein phosphatase activity;GO:0042059 negative regulation of epidermal growth factor receptor signaling pathway;GO:1901185 negative regulation of ERBB signaling pathway		Transporters:Accessory Factors Involved in Transport; CD markers; Cancer-related genes:Candidate cancer biomarkers			(M11)PID PRL SIGNALING EVENTS PATHWAY; (M274)PID LYMPH ANGIOGENESIS PATHWAY; (M47)PID INTEGRIN CS PATHWAY		0.0	1.0	0.0	1.0	1.0	0.0	0.0	0.0	0.0	1.0	0.0	0.0	0.0	1.0	0.0	0.0	0.0	0.0	0.0	0.0
ITGB8	integrin subunit beta 8	GO:0061520 Langerhans cell differentiation;GO:0060022 hard palate development;GO:1901388 regulation of transforming growth factor beta activation		Cancer-related genes:Candidate cancer biomarkers	Cytosol;Plasma membrane (Approved)		(M212)PID INTEGRIN5 PATHWAY; (M47)PID INTEGRIN CS PATHWAY	(M5932)HALLMARK INFLAMMATORY RESPONSE	0.0	0.0	0.0	0.0	1.0	1.0	0.0	0.0	0.0	1.0	0.0	0.0	0.0	0.0	0.0	0.0	0.0	0.0	1.0	0.0
KLRK1	killer cell lectin like receptor K1	GO:2000502 negative regulation of natural killer cell chemotaxis;GO:1901624 negative regulation of lymphocyte chemotaxis;GO:2000501 regulation of natural killer cell chemotaxis		Transporters:Transporter channels and pores; CD markers; Cancer-related genes:Candidate cancer biomarkers	Plasma membrane (Supported)			(M5913)HALLMARK INTERFERON GAMMA RESPONSE	1.0	0.0	1.0	1.0	0.0	0.0	0.0	0.0	1.0	0.0	1.0	0.0	0.0	0.0	0.0	0.0	1.0	0.0	1.0	0.0
PHLPP1	PH domain and leucine rich repeat protein phosphatase 1	GO:0002667 regulation of T cell anergy;GO:0002911 regulation of lymphocyte anergy;GO:0002664 regulation of T cell tolerance induction		Enzymes; ENZYME proteins:Hydrolases; Predicted intracellular proteins					0.0	1.0	0.0	0.0	1.0	0.0	0.0	0.0	0.0	0.0	0.0	0.0	0.0	0.0	0.0	0.0	0.0	0.0	0.0	0.0
TMEM163	transmembrane protein 163	GO:0062111 zinc ion import into organelle;GO:0099180 zinc ion import into synaptic vesicle;GO:0071577 zinc ion transmembrane transport		Transporters:Electrochemical Potential-driven transporters					0.0	0.0	0.0	0.0	0.0	0.0	0.0	0.0	0.0	0.0	0.0	0.0	0.0	0.0	0.0	0.0	0.0	0.0	0.0	0.0
PRKY	protein kinase Y-linked (pseudogene)	GO:0018105 peptidyl-serine phosphorylation;GO:0018209 peptidyl-serine modification;GO:0006468 protein phosphorylation							0.0	0.0	0.0	0.0	0.0	0.0	0.0	0.0	0.0	0.0	0.0	0.0	0.0	0.0	0.0	0.0	0.0	0.0	0.0	0.0
SH3BP5-AS1	SH3BP5 antisense RNA 1								0.0	0.0	0.0	0.0	0.0	0.0	0.0	0.0	0.0	0.0	0.0	0.0	0.0	0.0	0.0	0.0	0.0	0.0	0.0	0.0
H3C8	H3 clustered histone 8	GO:0006335 DNA replication-dependent chromatin assembly;GO:0034723 DNA replication-dependent chromatin organization;GO:0032200 telomere organization		Predicted intracellular proteins; Disease related genes					0.0	0.0	0.0	1.0	0.0	0.0	0.0	0.0	0.0	1.0	0.0	0.0	0.0	0.0	0.0	0.0	0.0	0.0	0.0	0.0
TTC7B	tetratricopeptide repeat domain 7B	GO:0046854 phosphatidylinositol phosphate biosynthetic process;GO:0006661 phosphatidylinositol biosynthetic process;GO:0046488 phosphatidylinositol metabolic process		Predicted intracellular proteins	Plasma membrane (Supported)				0.0	0.0	0.0	0.0	0.0	0.0	0.0	0.0	0.0	0.0	0.0	0.0	0.0	0.0	0.0	0.0	0.0	0.0	0.0	0.0
SLC27A2	solute carrier family 27 member 2	GO:0097089 methyl-branched fatty acid metabolic process;GO:0042760 very long-chain fatty acid catabolic process;GO:0001561 fatty acid alpha-oxidation		Enzymes; ENZYME proteins:Ligase; Transporters				(M5949)HALLMARK PEROXISOME; (M5948)HALLMARK BILE ACID METABOLISM; (M5906)HALLMARK ESTROGEN RESPONSE EARLY	0.0	0.0	0.0	0.0	0.0	0.0	0.0	0.0	0.0	0.0	0.0	0.0	0.0	0.0	0.0	0.0	0.0	0.0	0.0	0.0
NUPR1	nuclear protein 1, transcriptional regulator	GO:1904691 negative regulation of type B pancreatic cell proliferation;GO:1903862 positive regulation of oxidative phosphorylation;GO:2000194 regulation of female gonad development		Predicted intracellular proteins	Nucleoplasm (Supported); Additional: Cytokinetic bridge			(M5924)HALLMARK MTORC1 SIGNALING; (M5939)HALLMARK P53 PATHWAY	0.0	0.0	1.0	1.0	0.0	0.0	0.0	0.0	0.0	0.0	0.0	0.0	0.0	0.0	0.0	1.0	0.0	1.0	0.0	0.0
TRBV11-2	T cell receptor beta variable 11-2	GO:0002250 adaptive immune response;GO:0006955 immune response;GO:0007166 cell surface receptor signaling pathway							1.0	0.0	0.0	0.0	0.0	0.0	0.0	0.0	0.0	0.0	0.0	0.0	0.0	0.0	0.0	0.0	0.0	0.0	0.0	0.0
TRBV20-1	T cell receptor beta variable 20-1	GO:0002250 adaptive immune response;GO:0006955 immune response;GO:0007166 cell surface receptor signaling pathway		Predicted intracellular proteins					1.0	0.0	0.0	0.0	0.0	0.0	0.0	0.0	0.0	0.0	0.0	0.0	0.0	0.0	0.0	0.0	0.0	0.0	0.0	0.0
DRD4	dopamine receptor D4	GO:0051586 positive regulation of dopamine uptake involved in synaptic transmission;GO:0051944 positive regulation of catecholamine uptake involved in synaptic transmission;GO:0032417 positive regulation of sodium:proton antiporter activity		G-protein coupled receptors:GPCRs excl olfactory receptors; FDA approved drug targets:Small molecule drugs; Human disease related genes:Other diseases:Mental and behavioural disorders	Plasma membrane (Uncertain); Additional: Centrosome	Ziprasidone; Cabergoline; Ropinirole; Olanzapine; Clozapine; Loxapine; Remoxipride; Pramipexole; Chlorpromazine; Buspirone; Amoxapine; Lisuride; Apomorphine; Dopamine; Pergolide; Bromocriptine; Quetiapine; Levodopa; Aripiprazole; Paliperidone; Methotrimeprazine; Flibanserin; Iloperidone; Rotigotine; Asenapine; Sumanirole; Perospirone; Pipamperone; Pardoprunox; Aripiprazole lauroxil			0.0	1.0	0.0	1.0	0.0	0.0	1.0	0.0	0.0	0.0	0.0	0.0	0.0	1.0	0.0	0.0	0.0	0.0	0.0	0.0
AQP9	aquaporin 9	GO:0015722 canalicular bile acid transport;GO:1904823 purine nucleobase transmembrane transport;GO:0015855 pyrimidine nucleobase transport		Transporters:Transporter channels and pores				(M5948)HALLMARK BILE ACID METABOLISM; (M5932)HALLMARK INFLAMMATORY RESPONSE; (M5934)HALLMARK XENOBIOTIC METABOLISM	0.0	0.0	0.0	0.0	0.0	0.0	1.0	0.0	0.0	0.0	0.0	0.0	0.0	0.0	0.0	0.0	0.0	0.0	0.0	0.0
CHSY1	chondroitin sulfate synthase 1	GO:0030206 chondroitin sulfate biosynthetic process;GO:0050650 chondroitin sulfate proteoglycan biosynthetic process;GO:0051923 sulfation		ENZYME proteins:Transferases; Predicted secreted proteins; Human disease related genes:Congenital malformations:Other congenital malformations; Disease related genes; Potential drug targets; Enzymes; Human disease related genes:Congenital disorders of metabolism:Congenital disorders of glycan/glycoprotein metabolism					0.0	0.0	0.0	0.0	0.0	1.0	0.0	0.0	0.0	0.0	0.0	0.0	0.0	0.0	0.0	0.0	0.0	0.0	0.0	0.0
EGR1	early growth response 1	GO:0072303 positive regulation of glomerular metanephric mesangial cell proliferation;GO:0071505 response to mycophenolic acid;GO:0071506 cellular response to mycophenolic acid		Predicted intracellular proteins; Transcription factors:Zinc-coordinating DNA-binding domains; Cancer-related genes:Candidate cancer biomarkers	Nucleoplasm (Enhanced)		(M11)PID PRL SIGNALING EVENTS PATHWAY; (M270)PID MAPK TRK PATHWAY; (M271)PID PI3K PLC TRK PATHWAY	(M5890)HALLMARK TNFA SIGNALING VIA NFKB	0.0	0.0	1.0	1.0	1.0	1.0	1.0	0.0	0.0	1.0	0.0	1.0	1.0	1.0	0.0	0.0	0.0	1.0	1.0	0.0
ABCC11	ATP binding cassette subfamily C member 11	GO:0071716 leukotriene transport;GO:0015865 purine nucleotide transport;GO:0015721 bile acid and bile salt transport		Enzymes; ENZYME proteins; Transporters:Primary Active Transporters; Predicted intracellular proteins					0.0	0.0	0.0	0.0	0.0	0.0	0.0	0.0	0.0	0.0	0.0	0.0	0.0	0.0	0.0	0.0	0.0	0.0	0.0	0.0
CCL5	C-C motif chemokine ligand 5	GO:2000503 positive regulation of natural killer cell chemotaxis;GO:0031584 activation of phospholipase D activity;GO:0033634 positive regulation of cell-cell adhesion mediated by integrin		Human disease related genes:Immune system diseases:Allergies and autoimmune diseases; Predicted secreted proteins; Human disease related genes:Skin diseases:Skin and soft tissue diseases; Cancer-related genes:Candidate cancer biomarkers		Heparin Disaccharide I-S; Heparin Disaccharide Iii-S	(M165)PID SYNDECAN 4 PATHWAY; (M198)PID SYNDECAN 1 PATHWAY; (M254)PID MYC REPRESS PATHWAY	(M5890)HALLMARK TNFA SIGNALING VIA NFKB; (M5913)HALLMARK INTERFERON GAMMA RESPONSE; (M5921)HALLMARK COMPLEMENT	1.0	1.0	1.0	1.0	1.0	0.0	1.0	0.0	1.0	1.0	0.0	0.0	1.0	1.0	0.0	0.0	1.0	0.0	1.0	0.0
ABALON	apoptotic BCL2L1-antisense long non-coding RNA								0.0	0.0	0.0	0.0	0.0	0.0	0.0	0.0	0.0	0.0	0.0	0.0	0.0	0.0	0.0	0.0	0.0	0.0	0.0	0.0
RPS4Y1	ribosomal protein S4 Y-linked 1	GO:0006412 translation;GO:0043043 peptide biosynthetic process;GO:0043604 amide biosynthetic process		Ribosomal proteins; Predicted intracellular proteins					0.0	0.0	0.0	0.0	0.0	0.0	0.0	0.0	0.0	0.0	0.0	0.0	0.0	0.0	0.0	0.0	0.0	0.0	0.0	0.0
KCP	kielin cysteine rich BMP regulator			Predicted secreted proteins			(M3008)NABA ECM GLYCOPROTEINS; (M5884)NABA CORE MATRISOME; (M5889)NABA MATRISOME		0.0	0.0	0.0	0.0	0.0	0.0	0.0	1.0	0.0	0.0	0.0	0.0	0.0	0.0	0.0	0.0	0.0	0.0	0.0	0.0
ANKRD28	ankyrin repeat domain 28			Predicted intracellular proteins					0.0	0.0	0.0	0.0	0.0	0.0	0.0	0.0	0.0	0.0	1.0	0.0	0.0	0.0	0.0	0.0	0.0	0.0	0.0	0.0
DUSP1	dual specificity phosphatase 1	GO:0090027 negative regulation of monocyte chemotaxis;GO:1903753 negative regulation of p38MAPK cascade;GO:0070262 peptidyl-serine dephosphorylation		Enzymes; ENZYME proteins:Hydrolases; Predicted intracellular proteins; Cancer-related genes:Candidate cancer biomarkers	Nucleoli (Approved); Additional: Cytosol		(M76)PID P38 ALPHA BETA PATHWAY; (M12705)SIG CD40PATHWAYMAP; (M166)PID ATF2 PATHWAY	(M5942)HALLMARK UV RESPONSE DN; (M5890)HALLMARK TNFA SIGNALING VIA NFKB; (M5891)HALLMARK HYPOXIA	0.0	1.0	0.0	1.0	0.0	0.0	0.0	0.0	1.0	0.0	0.0	0.0	0.0	1.0	0.0	0.0	1.0	0.0	0.0	0.0
NHSL1	NHS like 1	GO:0030154 cell differentiation;GO:0048869 cellular developmental process;GO:0032502 developmental process		Predicted intracellular proteins	Nuclear membrane (Approved); Additional: Nucleoplasm				0.0	0.0	0.0	0.0	0.0	0.0	0.0	0.0	0.0	0.0	0.0	0.0	0.0	0.0	0.0	0.0	0.0	0.0	0.0	0.0
DMTN	dematin actin binding protein	GO:0070560 protein secretion by platelet;GO:0035585 calcium-mediated signaling using extracellular calcium source;GO:0090315 negative regulation of protein targeting to membrane		Predicted intracellular proteins				(M5945)HALLMARK HEME METABOLISM	1.0	0.0	0.0	0.0	0.0	0.0	1.0	0.0	1.0	1.0	0.0	0.0	0.0	0.0	1.0	0.0	0.0	0.0	1.0	0.0
USP53	ubiquitin specific peptidase 53	GO:0010996 response to auditory stimulus;GO:0016579 protein deubiquitination;GO:0007605 sensory perception of sound		Enzymes; Predicted intracellular proteins; Peptidases:Cysteine-type peptidases	Cytosol;Plasma membrane (Approved)				0.0	0.0	0.0	0.0	0.0	0.0	0.0	0.0	0.0	0.0	0.0	0.0	0.0	0.0	0.0	0.0	0.0	0.0	0.0	0.0
None	None	None	None	None	None	None	None	None	nan	nan	nan	nan	nan	nan	nan	nan	nan	nan	nan	nan	nan	nan	nan	nan	nan	nan	nan	nan
TSC22D1	TSC22 domain family member 1	GO:0006366 transcription by RNA polymerase II;GO:0006351 transcription, DNA-templated;GO:0097659 nucleic acid-templated transcription		Transcription factors:Basic domains; Predicted intracellular proteins	Nuclear bodies;Nucleoplasm (Approved)			(M5908)HALLMARK ANDROGEN RESPONSE; (M5890)HALLMARK TNFA SIGNALING VIA NFKB; (M5939)HALLMARK P53 PATHWAY	0.0	0.0	0.0	0.0	0.0	0.0	0.0	0.0	0.0	0.0	0.0	0.0	0.0	0.0	0.0	0.0	0.0	0.0	0.0	0.0
RHOH	ras homolog family member H	GO:0043652 engulfment of apoptotic cell;GO:0016601 Rac protein signal transduction;GO:0045576 mast cell activation		Human disease related genes:Skin diseases:Skin and soft tissue diseases; Predicted intracellular proteins; Cancer-related genes; Disease related genes	Golgi apparatus;Vesicles (Approved)			(M5947)HALLMARK IL2 STAT5 SIGNALING	1.0	0.0	0.0	1.0	0.0	0.0	0.0	0.0	1.0	0.0	0.0	0.0	0.0	0.0	0.0	0.0	1.0	0.0	1.0	0.0
None	None	None	None	None	None	None	None	None	nan	nan	nan	nan	nan	nan	nan	nan	nan	nan	nan	nan	nan	nan	nan	nan	nan	nan	nan	nan
SH3RF3	SH3 domain containing ring finger 3	GO:0051865 protein autoubiquitination;GO:0032436 positive regulation of proteasomal ubiquitin-dependent protein catabolic process;GO:0046330 positive regulation of JNK cascade		Enzymes; Predicted intracellular proteins; ENZYME proteins:Transferases	Nucleoplasm (Supported)				0.0	1.0	0.0	0.0	0.0	0.0	0.0	0.0	0.0	0.0	0.0	0.0	0.0	0.0	0.0	0.0	0.0	0.0	0.0	0.0
LINC01366	long intergenic non-protein coding RNA 1366								0.0	0.0	0.0	0.0	0.0	0.0	0.0	0.0	0.0	0.0	0.0	0.0	0.0	0.0	0.0	0.0	0.0	0.0	0.0	0.0
H2AC13	H2A clustered histone 13	GO:0008150 biological_process		Predicted intracellular proteins	Nucleoplasm (Approved)				0.0	0.0	0.0	0.0	0.0	0.0	0.0	0.0	0.0	0.0	0.0	0.0	0.0	0.0	0.0	0.0	0.0	0.0	0.0	0.0
PDE3B	phosphodiesterase 3B	GO:0043951 negative regulation of cAMP-mediated signaling;GO:0033629 negative regulation of cell adhesion mediated by integrin;GO:0050995 negative regulation of lipid catabolic process		Enzymes; ENZYME proteins:Hydrolases; FDA approved drug targets:Small molecule drugs	Endoplasmic reticulum (Approved)	Amrinone; 6-(4-{[2-(3-iodobenzyl)-3-oxocyclohex-1-en-1-yl]amino}phenyl)-5-methyl-4,5-dihydropyridazin-3(2H)-one; Hg9a-9, Nonanoyl-N-Hydroxyethylglucamide; 3-isobutyl-1-methyl-7H-xanthine			0.0	0.0	0.0	1.0	1.0	0.0	1.0	0.0	1.0	1.0	0.0	0.0	0.0	0.0	0.0	0.0	1.0	0.0	0.0	0.0
LHFPL6	LHFPL tetraspan subfamily member 6			Transporters:Transporter channels and pores; Disease related genes; Potential drug targets	Nucleoli (Approved)				0.0	0.0	0.0	0.0	0.0	0.0	0.0	0.0	0.0	0.0	0.0	0.0	0.0	0.0	0.0	0.0	0.0	0.0	0.0	0.0
IGHV1-3	immunoglobulin heavy variable 1-3	GO:0006910 phagocytosis, recognition;GO:0006958 complement activation, classical pathway;GO:0002455 humoral immune response mediated by circulating immunoglobulin		Predicted secreted proteins					1.0	0.0	0.0	0.0	0.0	0.0	0.0	0.0	0.0	0.0	0.0	0.0	0.0	0.0	0.0	0.0	0.0	0.0	0.0	0.0
SGPP2	sphingosine-1-phosphate phosphatase 2	GO:0061469 regulation of type B pancreatic cell proliferation;GO:0006670 sphingosine metabolic process;GO:0046519 sphingoid metabolic process							0.0	0.0	0.0	0.0	0.0	0.0	0.0	0.0	0.0	0.0	0.0	0.0	0.0	0.0	0.0	0.0	0.0	1.0	0.0	0.0
IGLV6-57	immunoglobulin lambda variable 6-57	GO:0002377 immunoglobulin production;GO:0002440 production of molecular mediator of immune response;GO:0002250 adaptive immune response		Predicted secreted proteins					1.0	0.0	0.0	0.0	0.0	0.0	0.0	0.0	0.0	0.0	0.0	0.0	0.0	0.0	0.0	0.0	0.0	0.0	0.0	0.0
CCL22	C-C motif chemokine ligand 22	GO:0002548 monocyte chemotaxis;GO:0048247 lymphocyte chemotaxis;GO:0072676 lymphocyte migration		Predicted secreted proteins			(M5883)NABA SECRETED FACTORS; (M5885)NABA MATRISOME ASSOCIATED; (M5889)NABA MATRISOME	(M5932)HALLMARK INFLAMMATORY RESPONSE; (M5950)HALLMARK ALLOGRAFT REJECTION	1.0	1.0	0.0	1.0	0.0	0.0	0.0	0.0	0.0	0.0	0.0	0.0	0.0	0.0	0.0	0.0	0.0	0.0	0.0	0.0
TRBV6-2	T cell receptor beta variable 6-2								0.0	0.0	0.0	0.0	0.0	0.0	0.0	0.0	0.0	0.0	0.0	0.0	0.0	0.0	0.0	0.0	0.0	0.0	0.0	0.0
INSR	insulin receptor	GO:0031017 exocrine pancreas development;GO:2000194 regulation of female gonad development;GO:0060267 positive regulation of respiratory burst	Tyr protein kinase family	FDA approved drug targets:Small molecule drugs; CD markers; Human disease related genes:Endocrine and metabolic diseases:Other endocrine and metabolic diseases; FDA approved drug targets:Biotech drugs; Kinases:Tyr protein kinases; Disease related genes; Enzymes; RAS pathway related proteins; Human disease related genes:Endocrine and metabolic diseases:Diabetes; Predicted intracellular proteins; E…	Vesicles (Approved); Additional: Plasma membrane	Insulin human; Insulin lispro; Insulin glargine; Insulin pork; Mecasermin; Insulin aspart; Insulin detemir; Insulin glulisine; Adenosine-5'-[Beta, Gamma-Methylene]Triphosphate; NN344; AT1391; [4-({5-(AMINOCARBONYL)-4-[(3-METHYLPHENYL)AMINO]PYRIMIDIN-2-YL}AMINO)PHENYL]ACETIC ACID; Chromic chloride; Insulin degludec; Fostamatinib; Brigatinib; Mecasermin rinfabate	(M247)PID INSULIN GLUCOSE PATHWAY; (M91)PID TCPTP PATHWAY; (M16)PID INSULIN PATHWAY		1.0	1.0	0.0	0.0	1.0	0.0	1.0	0.0	0.0	1.0	0.0	0.0	0.0	1.0	0.0	0.0	0.0	0.0	0.0	0.0
ERRFI1	ERBB receptor feedback inhibitor 1	GO:0060426 lung vasculature development;GO:0071474 cellular hyperosmotic response;GO:0010616 negative regulation of cardiac muscle adaptation		Predicted intracellular proteins	Cytosol (Supported)			(M5892)HALLMARK CHOLESTEROL HOMEOSTASIS; (M5891)HALLMARK HYPOXIA	0.0	1.0	1.0	0.0	1.0	0.0	1.0	0.0	0.0	1.0	0.0	0.0	0.0	1.0	0.0	0.0	0.0	1.0	0.0	0.0
MLPH	melanophilin	GO:0032402 melanosome transport;GO:0032401 establishment of melanosome localization;GO:0051904 pigment granule transport		Human disease related genes:Immune system diseases:Primary immunodeficiency; Predicted intracellular proteins; Disease related genes				(M5906)HALLMARK ESTROGEN RESPONSE EARLY	0.0	0.0	0.0	0.0	0.0	0.0	0.0	0.0	0.0	0.0	0.0	0.0	0.0	0.0	0.0	0.0	0.0	0.0	0.0	0.0
NFE2L3	NFE2 like bZIP transcription factor 3	GO:0006366 transcription by RNA polymerase II;GO:0006351 transcription, DNA-templated;GO:0097659 nucleic acid-templated transcription		Transcription factors:Basic domains; Predicted intracellular proteins	Nucleoplasm;Vesicles (Approved)				0.0	0.0	0.0	0.0	0.0	0.0	0.0	0.0	0.0	0.0	0.0	0.0	0.0	0.0	0.0	0.0	0.0	0.0	0.0	0.0
None	None	None	None	None	None	None	None	None	nan	nan	nan	nan	nan	nan	nan	nan	nan	nan	nan	nan	nan	nan	nan	nan	nan	nan	nan	nan
MMP2-AS1	MMP2 antisense RNA 1								0.0	0.0	0.0	0.0	0.0	0.0	0.0	0.0	0.0	0.0	0.0	0.0	0.0	0.0	0.0	0.0	0.0	0.0	0.0	0.0
ZCCHC12	zinc finger CCHC-type containing 12			Predicted intracellular proteins	Nuclear bodies (Approved)		(M223)PID BETA CATENIN NUC PATHWAY		0.0	0.0	0.0	0.0	0.0	0.0	0.0	0.0	0.0	0.0	0.0	0.0	0.0	0.0	0.0	0.0	0.0	0.0	0.0	0.0
MIR210HG	MIR210 host gene								0.0	0.0	0.0	0.0	0.0	0.0	0.0	0.0	0.0	0.0	0.0	0.0	0.0	0.0	0.0	0.0	0.0	0.0	0.0	0.0
TREM1	triggering receptor expressed on myeloid cells 1	GO:0032602 chemokine production;GO:0002367 cytokine production involved in immune response;GO:0070945 neutrophil-mediated killing of gram-negative bacterium		Predicted secreted proteins; CD markers	Golgi apparatus (Approved)	D-tartaric acid			1.0	0.0	0.0	1.0	1.0	0.0	0.0	0.0	0.0	1.0	1.0	0.0	0.0	0.0	0.0	1.0	0.0	0.0	0.0	0.0
SYNJ2	synaptojanin 2	GO:0046838 phosphorylated carbohydrate dephosphorylation;GO:0046855 inositol phosphate dephosphorylation;GO:0071545 inositol phosphate catabolic process		Enzymes; ENZYME proteins:Hydrolases; Predicted intracellular proteins	Microtubules (Approved); Additional: Cytosol			(M5942)HALLMARK UV RESPONSE DN	1.0	0.0	0.0	0.0	0.0	0.0	0.0	0.0	0.0	0.0	1.0	0.0	0.0	0.0	0.0	0.0	0.0	0.0	0.0	0.0
MDM2	MDM2 proto-oncogene	GO:0036369 transcription factor catabolic process;GO:0007089 traversing start control point of mitotic cell cycle;GO:0072717 cellular response to actinomycin D		Cancer-related genes:Candidate cancer biomarkers; Human disease related genes:Cancers:Cancers of soft tissues and bone; Human disease related genes:Cancers:Cancers of eye, brain, and central nervous system; Human disease related genes:Cancers:Cancers of male genital organs; Human disease related genes:Cancers:Cancers of the breast and female genital organs; Disease related genes; Potential drug t…	Cytosol;Nucleoplasm (Supported); Additional: Golgi apparatus	Zinc; Cis-[4,5-Bis-(4-Bromophenyl)-2-(2-Ethoxy-4-Methoxyphenyl)-4,5-Dihydroimidazol-1-Yl]-[4-(2-Hydroxyethyl)Piperazin-1-Yl]Methanone; Cis-[4,5-Bis-(4-Chlorophenyl)-2-(2-Isopropoxy-4-Methoxyphenyl)-4,5-Dihyd Roimidazol-1-Yl]-Piperazin-1-Yl-Methanone; Zinc acetate; Zinc chloride; Zinc sulfate, unspecified form	(M140)PID RANBP2 PATHWAY; (M1529)SA G1 AND S PHASES; (M242)PID AURORA A PATHWAY	(M5939)HALLMARK P53 PATHWAY	0.0	0.0	0.0	0.0	1.0	0.0	0.0	0.0	0.0	1.0	0.0	0.0	0.0	1.0	0.0	0.0	0.0	0.0	0.0	0.0
IGHG1	immunoglobulin heavy constant gamma 1 (G1m marker)	GO:0097278 complement-dependent cytotoxicity;GO:0001788 antibody-dependent cellular cytotoxicity;GO:0001794 type IIa hypersensitivity		Predicted secreted proteins; FDA approved drug targets:Biotech drugs; Predicted intracellular proteins; Disease related genes			(M28)PID IL4 2PATHWAY		1.0	0.0	0.0	1.0	0.0	0.0	0.0	0.0	0.0	0.0	0.0	0.0	0.0	0.0	0.0	1.0	0.0	0.0	0.0	1.0
SLC25A28	solute carrier family 25 member 28	GO:0048250 iron import into the mitochondrion;GO:0034755 iron ion transmembrane transport;GO:0006826 iron ion transport		Transporters:Electrochemical Potential-driven transporters; Predicted intracellular proteins				(M5911)HALLMARK INTERFERON ALPHA RESPONSE; (M5913)HALLMARK INTERFERON GAMMA RESPONSE	0.0	0.0	0.0	0.0	0.0	0.0	0.0	0.0	0.0	0.0	0.0	0.0	0.0	0.0	0.0	0.0	0.0	0.0	0.0	0.0
THEMIS	thymocyte selection associated	GO:0043383 negative T cell selection;GO:0043368 positive T cell selection;GO:0045058 T cell selection		Predicted intracellular proteins	Cytosol (Approved); Additional: Nucleoplasm				1.0	0.0	0.0	0.0	0.0	0.0	0.0	0.0	0.0	0.0	0.0	0.0	0.0	0.0	0.0	0.0	0.0	0.0	1.0	0.0
None	None	None	None	None	None	None	None	None	nan	nan	nan	nan	nan	nan	nan	nan	nan	nan	nan	nan	nan	nan	nan	nan	nan	nan	nan	nan
TRBV5-4	T cell receptor beta variable 5-4	GO:0002250 adaptive immune response;GO:0006955 immune response;GO:0007166 cell surface receptor signaling pathway		Predicted intracellular proteins					1.0	0.0	0.0	0.0	0.0	0.0	0.0	0.0	0.0	0.0	0.0	0.0	0.0	0.0	0.0	0.0	0.0	0.0	0.0	0.0
PLCH2	phospholipase C eta 2	GO:0048015 phosphatidylinositol-mediated signaling;GO:0048017 inositol lipid-mediated signaling;GO:0046488 phosphatidylinositol metabolic process		Enzymes; ENZYME proteins:Hydrolases; Predicted intracellular proteins					0.0	0.0	0.0	0.0	0.0	0.0	0.0	0.0	0.0	0.0	0.0	0.0	0.0	0.0	0.0	0.0	0.0	0.0	0.0	0.0
None	None	None	None	None	None	None	None	None	nan	nan	nan	nan	nan	nan	nan	nan	nan	nan	nan	nan	nan	nan	nan	nan	nan	nan	nan	nan
CCDC141	coiled-coil domain containing 141	GO:0051642 centrosome localization;GO:0021799 cerebral cortex radially oriented cell migration;GO:0061842 microtubule organizing center localization		Predicted intracellular proteins	Nucleoplasm (Approved)				0.0	0.0	0.0	0.0	0.0	0.0	0.0	0.0	0.0	0.0	0.0	0.0	0.0	0.0	0.0	0.0	0.0	0.0	0.0	0.0
RHOB	ras homolog family member B	GO:0003159 morphogenesis of an endothelium;GO:0061154 endothelial tube morphogenesis;GO:0030865 cortical cytoskeleton organization		Predicted intracellular proteins; Cancer-related genes:Candidate cancer biomarkers		Botulinum toxin type A	(M153)PID P75 NTR PATHWAY; (M124)PID CXCR4 PATHWAY	(M5941)HALLMARK UV RESPONSE UP; (M5902)HALLMARK APOPTOSIS; (M5947)HALLMARK IL2 STAT5 SIGNALING	0.0	0.0	0.0	1.0	0.0	0.0	0.0	0.0	0.0	1.0	0.0	0.0	0.0	0.0	0.0	0.0	0.0	0.0	0.0	0.0
GFI1	growth factor independent 1 transcriptional repressor	GO:0010956 negative regulation of calcidiol 1-monooxygenase activity;GO:0070105 positive regulation of interleukin-6-mediated signaling pathway;GO:0010957 negative regulation of vitamin D biosynthetic process		Human disease related genes:Immune system diseases:Primary immunodeficiency; Transcription factors:Zinc-coordinating DNA-binding domains; Predicted intracellular proteins; Disease related genes			(M254)PID MYC REPRESS PATHWAY	(M5951)HALLMARK SPERMATOGENESIS	1.0	0.0	1.0	0.0	0.0	0.0	0.0	0.0	0.0	0.0	0.0	0.0	0.0	0.0	0.0	0.0	1.0	0.0	1.0	0.0
None	None	None	None	None	None	None	None	None	nan	nan	nan	nan	nan	nan	nan	nan	nan	nan	nan	nan	nan	nan	nan	nan	nan	nan	nan	nan
PLEKHA7	pleckstrin homology domain containing A7	GO:0045218 zonula adherens maintenance;GO:0034334 adherens junction maintenance;GO:0044331 cell-cell adhesion mediated by cadherin		Predicted intracellular proteins	Cell Junctions;Nucleoplasm (Enhanced); Additional: Cytosol		(M232)PID ECADHERIN STABILIZATION PATHWAY		0.0	0.0	0.0	0.0	0.0	0.0	0.0	0.0	0.0	0.0	0.0	0.0	0.0	0.0	0.0	0.0	0.0	0.0	0.0	0.0
IGKV3-15	immunoglobulin kappa variable 3-15	GO:0002377 immunoglobulin production;GO:0002440 production of molecular mediator of immune response;GO:0002250 adaptive immune response		Predicted secreted proteins					1.0	0.0	0.0	0.0	0.0	0.0	0.0	0.0	0.0	0.0	0.0	0.0	0.0	0.0	0.0	0.0	0.0	0.0	0.0	0.0
ZFP36	ZFP36 ring finger protein	GO:1901834 regulation of deadenylation-independent decapping of nuclear-transcribed mRNA;GO:1901835 positive regulation of deadenylation-independent decapping of nuclear-transcribed mRNA;GO:1904246 negative regulation of polynucleotide adenylyltransferase activity		Predicted intracellular proteins	Intermediate filaments (Approved)		(M164)PID ERBB1 DOWNSTREAM PATHWAY	(M5890)HALLMARK TNFA SIGNALING VIA NFKB; (M5891)HALLMARK HYPOXIA; (M5907)HALLMARK ESTROGEN RESPONSE LATE	1.0	0.0	1.0	1.0	0.0	0.0	1.0	0.0	1.0	0.0	0.0	0.0	0.0	0.0	1.0	0.0	0.0	1.0	0.0	0.0
TRBV4-1	T cell receptor beta variable 4-1	GO:0002250 adaptive immune response;GO:0006955 immune response;GO:0007166 cell surface receptor signaling pathway		Predicted intracellular proteins					1.0	0.0	0.0	0.0	0.0	0.0	0.0	0.0	0.0	0.0	0.0	0.0	0.0	0.0	0.0	0.0	0.0	0.0	0.0	0.0
None	None	None	None	None	None	None	None	None	nan	nan	nan	nan	nan	nan	nan	nan	nan	nan	nan	nan	nan	nan	nan	nan	nan	nan	nan	nan
CHRNA1	cholinergic receptor nicotinic alpha 1 subunit	GO:0048630 skeletal muscle tissue growth;GO:0046716 muscle cell cellular homeostasis;GO:0007274 neuromuscular synaptic transmission		Human disease related genes:Congenital malformations:Other congenital malformations; Transporters:Transporter channels and pores; Disease related genes; Human disease related genes:Nervous system diseases:Other nervous and sensory system diseases	Plasma membrane (Supported)	Lamotrigine; Agmatine	(M175)PID ERBB2 ERBB3 PATHWAY	(M5909)HALLMARK MYOGENESIS	0.0	0.0	0.0	0.0	0.0	0.0	0.0	0.0	0.0	0.0	0.0	0.0	0.0	0.0	0.0	0.0	0.0	0.0	0.0	0.0
MIR155HG	MIR155 host gene	GO:0035195 gene silencing by miRNA;GO:0035194 post-transcriptional gene silencing by RNA;GO:0016441 posttranscriptional gene silencing							0.0	0.0	0.0	0.0	0.0	0.0	0.0	0.0	0.0	0.0	0.0	0.0	0.0	0.0	0.0	0.0	0.0	0.0	0.0	0.0
TSPAN5	tetraspanin 5	GO:0045747 positive regulation of Notch signaling pathway;GO:0008593 regulation of Notch signaling pathway;GO:0072659 protein localization to plasma membrane						(M5945)HALLMARK HEME METABOLISM	0.0	0.0	0.0	0.0	0.0	0.0	0.0	0.0	0.0	0.0	0.0	0.0	0.0	0.0	0.0	0.0	0.0	0.0	0.0	0.0
None	None	None	None	None	None	None	None	None	nan	nan	nan	nan	nan	nan	nan	nan	nan	nan	nan	nan	nan	nan	nan	nan	nan	nan	nan	nan
CXCL3	C-X-C motif chemokine ligand 3	GO:0061844 antimicrobial humoral immune response mediated by antimicrobial peptide;GO:0030593 neutrophil chemotaxis;GO:0070098 chemokine-mediated signaling pathway		Predicted secreted proteins			(M5883)NABA SECRETED FACTORS; (M5885)NABA MATRISOME ASSOCIATED; (M5889)NABA MATRISOME	(M5897)HALLMARK IL6 JAK STAT3 SIGNALING; (M5890)HALLMARK TNFA SIGNALING VIA NFKB	1.0	0.0	1.0	1.0	1.0	0.0	0.0	0.0	0.0	0.0	0.0	0.0	0.0	0.0	0.0	0.0	0.0	0.0	0.0	0.0
CXCL2	C-X-C motif chemokine ligand 2	GO:0061844 antimicrobial humoral immune response mediated by antimicrobial peptide;GO:0030593 neutrophil chemotaxis;GO:0070098 chemokine-mediated signaling pathway		Predicted secreted proteins; Cancer-related genes:Candidate cancer biomarkers			(M5883)NABA SECRETED FACTORS; (M5885)NABA MATRISOME ASSOCIATED; (M5889)NABA MATRISOME	(M5941)HALLMARK UV RESPONSE UP; (M5890)HALLMARK TNFA SIGNALING VIA NFKB	1.0	0.0	1.0	1.0	1.0	0.0	0.0	0.0	0.0	0.0	0.0	0.0	1.0	0.0	0.0	0.0	0.0	0.0	0.0	0.0
SRGAP1	SLIT-ROBO Rho GTPase activating protein 1	GO:0030336 negative regulation of cell migration;GO:2000146 negative regulation of cell motility;GO:0051271 negative regulation of cellular component movement		Predicted intracellular proteins; Disease related genes	Cytosol (Approved)		(M68)PID RHOA REG PATHWAY		0.0	0.0	0.0	0.0	0.0	0.0	0.0	0.0	0.0	0.0	0.0	0.0	0.0	0.0	0.0	0.0	0.0	0.0	0.0	0.0
KLF6	Kruppel like factor 6	GO:0030183 B cell differentiation;GO:0042113 B cell activation;GO:0030098 lymphocyte differentiation		Transcription factors:Zinc-coordinating DNA-binding domains; Predicted intracellular proteins; Cancer-related genes; Disease related genes	Nucleoplasm (Supported); Additional: Cytosol;Nucleoli;Vesicles			(M5947)HALLMARK IL2 STAT5 SIGNALING; (M5890)HALLMARK TNFA SIGNALING VIA NFKB; (M5891)HALLMARK HYPOXIA	0.0	0.0	0.0	0.0	0.0	0.0	0.0	0.0	0.0	0.0	0.0	0.0	0.0	0.0	0.0	0.0	0.0	0.0	1.0	0.0
CD69	CD69 molecule	GO:0071466 cellular response to xenobiotic stimulus;GO:0009410 response to xenobiotic stimulus;GO:0070887 cellular response to chemical stimulus		CD markers				(M5902)HALLMARK APOPTOSIS; (M5890)HALLMARK TNFA SIGNALING VIA NFKB; (M5913)HALLMARK INTERFERON GAMMA RESPONSE	0.0	0.0	0.0	0.0	0.0	0.0	0.0	0.0	0.0	0.0	0.0	0.0	0.0	0.0	0.0	0.0	0.0	0.0	0.0	0.0
TMCC3	transmembrane and coiled-coil domain family 3			Transporters; Predicted intracellular proteins	Endoplasmic reticulum (Approved); Additional: Vesicles				0.0	0.0	0.0	0.0	0.0	0.0	0.0	0.0	0.0	0.0	0.0	0.0	0.0	0.0	0.0	0.0	0.0	0.0	0.0	0.0
FMN1	formin 1	GO:0072092 ureteric bud invasion;GO:0072093 metanephric renal vesicle formation;GO:0072033 renal vesicle formation		Predicted intracellular proteins	Nucleoplasm (Supported); Additional: Cytosol		(M184)PID ECADHERIN KERATINOCYTE PATHWAY		0.0	0.0	0.0	0.0	0.0	1.0	0.0	0.0	1.0	1.0	0.0	1.0	0.0	1.0	0.0	0.0	0.0	0.0	0.0	0.0
GDF11	growth differentiation factor 11	GO:0021512 spinal cord anterior/posterior patterning;GO:0021511 spinal cord patterning;GO:0010862 positive regulation of pathway-restricted SMAD protein phosphorylation		Predicted secreted proteins	Vesicles (Approved)		(M5883)NABA SECRETED FACTORS; (M5885)NABA MATRISOME ASSOCIATED; (M5889)NABA MATRISOME		0.0	0.0	0.0	1.0	0.0	1.0	0.0	0.0	0.0	0.0	0.0	1.0	0.0	1.0	1.0	0.0	0.0	0.0	0.0	0.0
EVA1C	eva-1 homolog C	GO:0008150 biological_process		Predicted intracellular proteins					0.0	0.0	0.0	0.0	0.0	0.0	0.0	0.0	0.0	0.0	0.0	0.0	0.0	0.0	0.0	0.0	0.0	0.0	0.0	0.0
ITM2A	integral membrane protein 2A	GO:0002317 plasma cell differentiation;GO:0042985 negative regulation of amyloid precursor protein biosynthetic process;GO:0002313 mature B cell differentiation involved in immune response		Predicted intracellular proteins	Vesicles (Approved); Additional: Golgi apparatus;Plasma membrane				1.0	0.0	0.0	0.0	0.0	0.0	0.0	0.0	0.0	0.0	0.0	0.0	0.0	0.0	0.0	0.0	0.0	0.0	1.0	0.0
None	None	None	None	None	None	None	None	None	nan	nan	nan	nan	nan	nan	nan	nan	nan	nan	nan	nan	nan	nan	nan	nan	nan	nan	nan	nan
TP53BP2	tumor protein p53 binding protein 2	GO:1900119 positive regulation of execution phase of apoptosis;GO:1900117 regulation of execution phase of apoptosis;GO:0072332 intrinsic apoptotic signaling pathway by p53 class mediator		Predicted intracellular proteins; Cancer-related genes:Candidate cancer biomarkers	Cell Junctions;Cytosol (Enhanced)		(M145)PID P53 DOWNSTREAM PATHWAY		0.0	0.0	0.0	0.0	0.0	0.0	0.0	0.0	0.0	0.0	0.0	0.0	0.0	0.0	0.0	0.0	0.0	0.0	0.0	0.0
FBP1	fructose-bisphosphatase 1	GO:0005986 sucrose biosynthetic process;GO:0005985 sucrose metabolic process;GO:0046351 disaccharide biosynthetic process		ENZYME proteins:Hydrolases; Human disease related genes:Congenital disorders of metabolism:Congenital disorders of carbohydrate metabolism; Disease related genes; Potential drug targets; Enzymes; Predicted intracellular proteins	Mitochondria (Approved)	Adenosine phosphate; 2,5-Anhydroglucitol-1,6-Biphosphate; {4-[3-(6,7-Diethoxy-Quinazolin-4-Ylamino)-Phenyl]-Thiazol-2-Yl}-Methanol; Mdl-29951; Fructose-6-phosphate; MB-07803; Managlinat dialanetil; N-[7-(3-AMINOPHENYL)-5-METHOXY-1,3-BENZOXAZOL-2-YL]-2,5-DICHLOROBENZENESULFONAMIDE; 2,5-DICHLORO-N-(5-CHLORO-1,3-BENZOXAZOL-2-YL)BENZENESULFONAMIDE; 2,5-DICHLORO-N-[5-METHOXY-7-(6-METHOXYPYRIDIN-3-YL)-…		(M5891)HALLMARK HYPOXIA; (M5934)HALLMARK XENOBIOTIC METABOLISM	0.0	0.0	0.0	0.0	0.0	0.0	1.0	0.0	0.0	0.0	0.0	0.0	0.0	0.0	0.0	0.0	0.0	0.0	0.0	0.0
CEBPB	CCAAT enhancer binding protein beta	GO:2000120 positive regulation of sodium-dependent phosphate transport;GO:1901329 regulation of odontoblast differentiation;GO:2000118 regulation of sodium-dependent phosphate transport		Transcription factors:Basic domains; Predicted intracellular proteins	Nucleoplasm (Enhanced)	Quercetin	(M182)PID IL3 PATHWAY; (M229)PID P38 ALPHA BETA DOWNSTREAM PATHWAY; (M161)PID IFNG PATHWAY	(M5922)HALLMARK UNFOLDED PROTEIN RESPONSE; (M5890)HALLMARK TNFA SIGNALING VIA NFKB; (M5921)HALLMARK COMPLEMENT	1.0	0.0	1.0	1.0	1.0	0.0	1.0	0.0	1.0	0.0	0.0	0.0	1.0	0.0	0.0	1.0	0.0	1.0	0.0	1.0
TRBV4-2	T cell receptor beta variable 4-2	GO:0002250 adaptive immune response;GO:0006955 immune response;GO:0007166 cell surface receptor signaling pathway		Predicted intracellular proteins					1.0	0.0	0.0	0.0	0.0	0.0	0.0	0.0	0.0	0.0	0.0	0.0	0.0	0.0	0.0	0.0	0.0	0.0	0.0	0.0
CHIT1	chitinase 1	GO:0044245 polysaccharide digestion;GO:0006030 chitin metabolic process;GO:0006032 chitin catabolic process		Enzymes; ENZYME proteins:Hydrolases; Predicted secreted proteins; Candidate cardiovascular disease genes		2-acetylamino-2-deoxy-b-D-allopyranose; 2-(Acetylamino)-2-Deoxy-6-O-Methyl-Alpha-D-Allopyranose; Argifin; Argadin; Allosamizoline			1.0	0.0	0.0	0.0	0.0	0.0	0.0	0.0	0.0	0.0	0.0	0.0	0.0	0.0	0.0	0.0	0.0	0.0	0.0	0.0
NES	nestin	GO:0030842 regulation of intermediate filament depolymerization;GO:0030844 positive regulation of intermediate filament depolymerization;GO:0045108 regulation of intermediate filament polymerization or depolymerization		Predicted intracellular proteins	Intermediate filaments (Enhanced)				0.0	0.0	0.0	0.0	0.0	0.0	0.0	0.0	0.0	0.0	0.0	0.0	0.0	1.0	0.0	0.0	0.0	1.0	0.0	0.0
None	None	None	None	None	None	None	None	None	nan	nan	nan	nan	nan	nan	nan	nan	nan	nan	nan	nan	nan	nan	nan	nan	nan	nan	nan	nan
SDC4	syndecan 4	GO:1903553 positive regulation of extracellular exosome assembly;GO:1903551 regulation of extracellular exosome assembly;GO:1903543 positive regulation of exosomal secretion		Transporters; Predicted secreted proteins; Cancer-related genes	Golgi apparatus (Approved); Additional: Plasma membrane		(M165)PID SYNDECAN 4 PATHWAY; (M53)PID INTEGRIN3 PATHWAY; (M5880)NABA ECM AFFILIATED	(M5890)HALLMARK TNFA SIGNALING VIA NFKB; (M5891)HALLMARK HYPOXIA; (M5930)HALLMARK EPITHELIAL MESENCHYMAL TRANSITION	1.0	0.0	0.0	1.0	1.0	0.0	0.0	0.0	1.0	1.0	0.0	1.0	0.0	1.0	0.0	0.0	0.0	0.0	0.0	0.0
FAM184A	family with sequence similarity 184 member A	GO:0008150 biological_process		Predicted intracellular proteins	Golgi apparatus (Supported); Additional: Cytosol;Nucleoplasm				0.0	0.0	0.0	0.0	0.0	0.0	0.0	0.0	0.0	0.0	0.0	0.0	0.0	0.0	0.0	0.0	0.0	0.0	0.0	0.0
CTLA4	cytotoxic T-lymphocyte associated protein 4	GO:0045590 negative regulation of regulatory T cell differentiation;GO:0030889 negative regulation of B cell proliferation;GO:0045589 regulation of regulatory T cell differentiation		Human disease related genes:Immune system diseases:Primary immunodeficiency; CD markers; Human disease related genes:Immune system diseases:Allergies and autoimmune diseases; Human disease related genes:Immune system diseases:Other immune system diseases; Human disease related genes:Nervous system diseases:Other nervous and sensory system diseases; FDA approved drug targets:Biotech drugs; Human d…		Ipilimumab	(M60)PID NFAT TFPATHWAY	(M5947)HALLMARK IL2 STAT5 SIGNALING	1.0	0.0	0.0	0.0	0.0	0.0	0.0	0.0	1.0	0.0	0.0	0.0	0.0	0.0	1.0	0.0	0.0	0.0	0.0	0.0
PTGDS	prostaglandin D2 synthase	GO:0019371 cyclooxygenase pathway;GO:0045187 regulation of circadian sleep/wake cycle, sleep;GO:0042749 regulation of circadian sleep/wake cycle		Enzymes; ENZYME proteins:Isomerase; Predicted secreted proteins; Predicted intracellular proteins		Vitamin A		(M5934)HALLMARK XENOBIOTIC METABOLISM	1.0	0.0	0.0	0.0	0.0	0.0	0.0	0.0	0.0	0.0	0.0	0.0	0.0	0.0	0.0	0.0	0.0	0.0	1.0	0.0
ARHGAP6	Rho GTPase activating protein 6	GO:0051895 negative regulation of focal adhesion assembly;GO:0150118 negative regulation of cell-substrate junction organization;GO:0048041 focal adhesion assembly		Predicted intracellular proteins	Cytosol (Supported)		(M68)PID RHOA REG PATHWAY		0.0	0.0	0.0	1.0	0.0	0.0	0.0	0.0	1.0	0.0	0.0	0.0	0.0	0.0	0.0	0.0	0.0	0.0	0.0	0.0
RBP1	retinol binding protein 1	GO:0002138 retinoic acid biosynthetic process;GO:0006776 vitamin A metabolic process;GO:0016102 diterpenoid biosynthetic process		Predicted intracellular proteins	Cytosol (Approved); Additional: Nucleoplasm	Acitretin	(M207)PID RETINOIC ACID PATHWAY	(M5948)HALLMARK BILE ACID METABOLISM	0.0	0.0	0.0	0.0	0.0	0.0	0.0	0.0	0.0	0.0	0.0	0.0	0.0	0.0	0.0	0.0	0.0	0.0	0.0	0.0
NELL2	neural EGFL like 2	GO:0070050 neuron cellular homeostasis;GO:0009566 fertilization;GO:0060249 anatomical structure homeostasis		Predicted secreted proteins; Predicted intracellular proteins	Vesicles (Approved)		(M3008)NABA ECM GLYCOPROTEINS; (M5884)NABA CORE MATRISOME; (M5889)NABA MATRISOME		0.0	0.0	0.0	0.0	0.0	0.0	0.0	1.0	0.0	0.0	0.0	0.0	0.0	0.0	0.0	0.0	0.0	0.0	0.0	0.0
PLA2G2D	phospholipase A2 group IID	GO:0002361 CD4-positive, CD25-positive, alpha-beta regulatory T cell differentiation;GO:0045066 regulatory T cell differentiation;GO:0002864 regulation of acute inflammatory response to antigenic stimulus		Enzymes; ENZYME proteins:Hydrolases; RAS pathway related proteins; Predicted secreted proteins		Lauric acid; Stearic acid			1.0	0.0	1.0	1.0	0.0	0.0	0.0	0.0	1.0	0.0	0.0	0.0	0.0	0.0	0.0	0.0	0.0	0.0	1.0	0.0
CFLAR-AS1	CFLAR antisense RNA 1								0.0	0.0	0.0	0.0	0.0	0.0	0.0	0.0	0.0	0.0	0.0	0.0	0.0	0.0	0.0	0.0	0.0	0.0	0.0	0.0
ZFP36L2	ZFP36 ring finger protein like 2	GO:0097011 cellular response to granulocyte macrophage colony-stimulating factor stimulus;GO:0097012 response to granulocyte macrophage colony-stimulating factor;GO:0048103 somatic stem cell division		Predicted intracellular proteins; Cancer-related genes:Mutational cancer driver genes; Disease related genes					1.0	0.0	1.0	1.0	0.0	0.0	1.0	0.0	1.0	0.0	0.0	0.0	0.0	0.0	1.0	0.0	0.0	0.0	1.0	0.0
AMZ1	archaelysin family metallopeptidase 1	GO:0006508 proteolysis;GO:0019538 protein metabolic process;GO:1901564 organonitrogen compound metabolic process		Enzymes; Predicted intracellular proteins; Peptidases:Metallopeptidases					0.0	0.0	0.0	0.0	0.0	0.0	0.0	0.0	0.0	0.0	0.0	0.0	0.0	0.0	0.0	0.0	0.0	0.0	0.0	0.0
PELI1	pellino E3 ubiquitin protein ligase 1	GO:0008592 regulation of Toll signaling pathway;GO:0034141 positive regulation of toll-like receptor 3 signaling pathway;GO:0034139 regulation of toll-like receptor 3 signaling pathway		Enzymes; Predicted intracellular proteins; ENZYME proteins:Transferases	Intermediate filaments;Nucleoli;Nucleoplasm (Approved)			(M5913)HALLMARK INTERFERON GAMMA RESPONSE	1.0	0.0	1.0	1.0	0.0	0.0	0.0	0.0	1.0	0.0	0.0	0.0	0.0	0.0	0.0	0.0	0.0	0.0	0.0	0.0
MARCO	macrophage receptor with collagenous structure	GO:0097242 amyloid-beta clearance;GO:0043277 apoptotic cell clearance;GO:0007193 adenylate cyclase-inhibiting G protein-coupled receptor signaling pathway		Predicted intracellular proteins	Golgi apparatus (Approved); Additional: Vesicles	Titanium dioxide; Silicon dioxide		(M5932)HALLMARK INFLAMMATORY RESPONSE	1.0	1.0	0.0	0.0	0.0	0.0	0.0	0.0	0.0	0.0	1.0	0.0	0.0	1.0	0.0	0.0	0.0	0.0	0.0	0.0
TRBV6-5	T cell receptor beta variable 6-5	GO:0002250 adaptive immune response;GO:0006955 immune response;GO:0007166 cell surface receptor signaling pathway		Predicted intracellular proteins					1.0	0.0	0.0	0.0	0.0	0.0	0.0	0.0	0.0	0.0	0.0	0.0	0.0	0.0	0.0	0.0	0.0	0.0	0.0	0.0
ELL2	elongation factor for RNA polymerase II 2	GO:0042795 snRNA transcription by RNA polymerase II;GO:0009301 snRNA transcription;GO:0032968 positive regulation of transcription elongation from RNA polymerase II promoter		Predicted intracellular proteins	Nucleoplasm (Supported)			(M5908)HALLMARK ANDROGEN RESPONSE; (M5945)HALLMARK HEME METABOLISM	0.0	0.0	0.0	0.0	0.0	0.0	0.0	0.0	0.0	0.0	0.0	0.0	0.0	0.0	0.0	0.0	0.0	0.0	0.0	0.0
ITK	IL2 inducible T cell kinase	GO:0001865 NK T cell differentiation;GO:0046629 gamma-delta T cell activation;GO:0038083 peptidyl-tyrosine autophosphorylation	Tyr protein kinase family	Human disease related genes:Immune system diseases:Primary immunodeficiency; Kinases:Tyr protein kinases; Cancer-related genes; Disease related genes; Potential drug targets; Enzymes; Predicted intracellular proteins; ENZYME proteins:Transferases	Cytosol;Plasma membrane (Uncertain)	Staurosporine; Pazopanib; Fostamatinib; Zanubrutinib	(M141)PID PI3KCI PATHWAY; (M7)PID FCER1 PATHWAY; (M34)PID TCR PATHWAY	(M5950)HALLMARK ALLOGRAFT REJECTION	1.0	0.0	1.0	1.0	0.0	0.0	0.0	0.0	0.0	0.0	0.0	0.0	0.0	1.0	0.0	0.0	0.0	0.0	1.0	0.0
NFKBIA	NFKB inhibitor alpha	GO:0070427 nucleotide-binding oligomerization domain containing 1 signaling pathway;GO:0007253 cytoplasmic sequestering of NF-kappaB;GO:0070431 nucleotide-binding oligomerization domain containing 2 signaling pathway		Human disease related genes:Immune system diseases:Primary immunodeficiency; Transcription factors:Immunoglobulin fold; Cancer-related genes:Candidate cancer biomarkers; Human disease related genes:Cancers:Cancers of haematopoietic and lymphoid tissues; Disease related genes; Predicted intracellular proteins	Cytosol (Enhanced)	Acetylsalicylic acid; Bardoxolone methyl; Astaxanthin	(M26)PID NFKAPPAB ATYPICAL PATHWAY; (M37)PID NFKAPPAB CANONICAL PATHWAY; (M45)PID CD40 PATHWAY	(M5941)HALLMARK UV RESPONSE UP; (M5890)HALLMARK TNFA SIGNALING VIA NFKB; (M5913)HALLMARK INTERFERON GAMMA RESPONSE	1.0	0.0	1.0	1.0	1.0	0.0	0.0	0.0	1.0	0.0	0.0	0.0	0.0	0.0	1.0	0.0	0.0	0.0	0.0	0.0
TRAV8-3	T cell receptor alpha variable 8-3	GO:0002250 adaptive immune response;GO:0006955 immune response;GO:0002376 immune system process		Predicted intracellular proteins					1.0	0.0	0.0	0.0	0.0	0.0	0.0	0.0	0.0	0.0	0.0	0.0	0.0	0.0	0.0	0.0	0.0	0.0	0.0	0.0
ANKRD22	ankyrin repeat domain 22			Predicted intracellular proteins	Nucleoplasm (Approved)				0.0	0.0	0.0	0.0	0.0	0.0	0.0	0.0	0.0	0.0	0.0	0.0	0.0	0.0	0.0	0.0	0.0	0.0	0.0	0.0
DEPP1	DEPP1 autophagy regulator	GO:0006914 autophagy;GO:0061919 process utilizing autophagic mechanism;GO:0010506 regulation of autophagy		Predicted intracellular proteins	Mitochondria (Supported); Additional: Vesicles				0.0	0.0	0.0	0.0	0.0	0.0	0.0	0.0	0.0	0.0	0.0	0.0	0.0	0.0	0.0	0.0	0.0	0.0	0.0	0.0
TNFRSF21	TNF receptor superfamily member 21	GO:0097252 oligodendrocyte apoptotic process;GO:0034349 glial cell apoptotic process;GO:0032696 negative regulation of interleukin-13 production		CD markers	Cytosol;Plasma membrane (Supported)			(M5944)HALLMARK ANGIOGENESIS; (M5897)HALLMARK IL6 JAK STAT3 SIGNALING; (M5947)HALLMARK IL2 STAT5 SIGNALING	1.0	0.0	0.0	1.0	0.0	0.0	0.0	0.0	1.0	0.0	0.0	0.0	0.0	0.0	0.0	0.0	0.0	0.0	0.0	0.0
RBFOX2	RNA binding fox-1 homolog 2	GO:0010724 regulation of definitive erythrocyte differentiation;GO:0021942 radial glia guided migration of Purkinje cell;GO:0021932 hindbrain radial glia guided cell migration		Predicted intracellular proteins	Nucleoplasm (Supported)				0.0	0.0	1.0	0.0	1.0	0.0	1.0	0.0	1.0	0.0	0.0	0.0	0.0	0.0	0.0	0.0	0.0	0.0	0.0	0.0
FCGR2B	Fc gamma receptor IIb	GO:0001811 negative regulation of type I hypersensitivity;GO:0001797 negative regulation of type IIa hypersensitivity;GO:0001814 negative regulation of antibody-dependent cellular cytotoxicity		CD markers; Human disease related genes:Immune system diseases:Allergies and autoimmune diseases; FDA approved drug targets:Biotech drugs; Disease related genes; Cancer-related genes		Etanercept; Human immunoglobulin G; Abciximab; Tositumomab; Alemtuzumab; Antithymocyte immunoglobulin (rabbit); Palivizumab; Daclizumab; Bevacizumab; Sarilumab	(M7)PID FCER1 PATHWAY; (M10)PID BCR 5PATHWAY	(M5950)HALLMARK ALLOGRAFT REJECTION	1.0	1.0	1.0	1.0	0.0	0.0	0.0	0.0	1.0	0.0	1.0	0.0	0.0	0.0	1.0	0.0	0.0	0.0	1.0	0.0
MMP19	matrix metallopeptidase 19	GO:0001554 luteolysis;GO:0001542 ovulation from ovarian follicle;GO:0030728 ovulation		Human disease related genes:Congenital malformations:Congenital malformations of eye; Predicted secreted proteins; Peptidases:Metallopeptidases; Disease related genes; Potential drug targets; Enzymes	Endoplasmic reticulum;Vesicles (Approved)	Marimastat	(M3468)NABA ECM REGULATORS; (M5885)NABA MATRISOME ASSOCIATED; (M5889)NABA MATRISOME		0.0	0.0	0.0	1.0	1.0	0.0	1.0	0.0	0.0	1.0	0.0	0.0	0.0	0.0	0.0	0.0	0.0	0.0	0.0	0.0
TRBV19	T cell receptor beta variable 19	GO:0002250 adaptive immune response;GO:0006955 immune response;GO:0007166 cell surface receptor signaling pathway		Predicted intracellular proteins					1.0	0.0	0.0	0.0	0.0	0.0	0.0	0.0	0.0	0.0	0.0	0.0	0.0	0.0	0.0	0.0	0.0	0.0	0.0	0.0
ETS2	ETS proto-oncogene 2, transcription factor	GO:0001712 ectodermal cell fate commitment;GO:0001705 ectoderm formation;GO:0010668 ectodermal cell differentiation		Transcription factors:Helix-turn-helix domains; RAS pathway related proteins; Predicted intracellular proteins	Nucleoplasm (Enhanced); Additional: Cytosol;Plasma membrane		(M195)PID CMYB PATHWAY	(M5919)HALLMARK HEDGEHOG SIGNALING; (M5890)HALLMARK TNFA SIGNALING VIA NFKB; (M5934)HALLMARK XENOBIOTIC METABOLISM	0.0	0.0	0.0	0.0	0.0	1.0	0.0	0.0	0.0	0.0	0.0	0.0	0.0	0.0	0.0	0.0	0.0	0.0	0.0	0.0
ST7-AS1	ST7 antisense RNA 1								0.0	0.0	0.0	0.0	0.0	0.0	0.0	0.0	0.0	0.0	0.0	0.0	0.0	0.0	0.0	0.0	0.0	0.0	0.0	0.0
COL6A2	collagen type VI alpha 2 chain	GO:0009749 response to glucose;GO:0009746 response to hexose;GO:0034284 response to monosaccharide		Predicted intracellular proteins; Predicted secreted proteins; Human disease related genes:Musculoskeletal diseases:Muscular diseases; Disease related genes	Cytosol (Approved); Additional: Plasma membrane		(M5887)NABA BASEMENT MEMBRANES; (M3005)NABA COLLAGENS; (M198)PID SYNDECAN 1 PATHWAY	(M5909)HALLMARK MYOGENESIS; (M5930)HALLMARK EPITHELIAL MESENCHYMAL TRANSITION	0.0	0.0	0.0	0.0	1.0	0.0	0.0	1.0	0.0	0.0	0.0	0.0	0.0	0.0	0.0	0.0	0.0	0.0	0.0	0.0
FZD8	frizzled class receptor 8	GO:0043507 positive regulation of JUN kinase activity;GO:0035567 non-canonical Wnt signaling pathway;GO:0033077 T cell differentiation in thymus		G-protein coupled receptors:GPCRs excl olfactory receptors; G-protein coupled receptors:Family fz/smo receptors	Endoplasmic reticulum (Approved)		(M77)PID WNT SIGNALING PATHWAY; (M5493)WNT SIGNALING	(M5895)HALLMARK WNT BETA CATENIN SIGNALING; (M5930)HALLMARK EPITHELIAL MESENCHYMAL TRANSITION	0.0	1.0	0.0	1.0	1.0	0.0	0.0	0.0	0.0	1.0	0.0	0.0	0.0	1.0	0.0	0.0	0.0	0.0	1.0	0.0
PCOLCE2	procollagen C-endopeptidase enhancer 2	GO:1990830 cellular response to leukemia inhibitory factor;GO:1990823 response to leukemia inhibitory factor;GO:0010952 positive regulation of peptidase activity		Predicted secreted proteins	Cytosol;Nucleoplasm (Approved)		(M3008)NABA ECM GLYCOPROTEINS; (M5884)NABA CORE MATRISOME; (M5889)NABA MATRISOME	(M5930)HALLMARK EPITHELIAL MESENCHYMAL TRANSITION	0.0	0.0	0.0	1.0	1.0	0.0	0.0	1.0	0.0	0.0	0.0	0.0	0.0	0.0	0.0	0.0	0.0	0.0	0.0	0.0
ARRDC3	arrestin domain containing 3	GO:0031651 negative regulation of heat generation;GO:0090327 negative regulation of locomotion involved in locomotory behavior;GO:0090325 regulation of locomotion involved in locomotory behavior		Transporters:Accessory Factors Involved in Transport; Predicted intracellular proteins					0.0	0.0	0.0	0.0	0.0	1.0	0.0	0.0	0.0	0.0	0.0	0.0	0.0	1.0	0.0	0.0	0.0	0.0	0.0	0.0
ZNF831	zinc finger protein 831			Predicted intracellular proteins					0.0	0.0	0.0	0.0	0.0	0.0	0.0	0.0	0.0	0.0	0.0	0.0	0.0	0.0	0.0	0.0	0.0	0.0	0.0	0.0
PDLIM4	PDZ and LIM domain 4	GO:0098976 excitatory chemical synaptic transmission;GO:0031532 actin cytoskeleton reorganization;GO:0007268 chemical synaptic transmission		Human disease related genes:Musculoskeletal diseases:Skeletal diseases; Predicted intracellular proteins	Actin filaments;Cytosol (Approved)			(M5930)HALLMARK EPITHELIAL MESENCHYMAL TRANSITION	0.0	0.0	0.0	0.0	0.0	0.0	0.0	0.0	0.0	0.0	0.0	0.0	0.0	0.0	0.0	0.0	0.0	0.0	0.0	0.0
VEGFA	vascular endothelial growth factor A	GO:1903570 regulation of protein kinase D signaling;GO:1903572 positive regulation of protein kinase D signaling;GO:1901551 negative regulation of endothelial cell development		FDA approved drug targets:Small molecule drugs; Candidate cardiovascular disease genes; Cancer-related genes:Candidate cancer biomarkers; Human disease related genes:Nervous system diseases:Other nervous and sensory system diseases; Predicted secreted proteins; Human disease related genes:Nervous system diseases:Eye disease; FDA approved drug targets:Biotech drugs; Human disease related genes:Mus…		Bevacizumab; Minocycline; Gliclazide; Carvedilol; Ranibizumab; Pidolic acid; Vandetanib; ABT-510; Veglin; Denibulin; SNS-032; Bevasiranib; Dalteparin; Aflibercept; Chondroitin sulfate; Foreskin keratinocyte (neonatal); Brolucizumab	(M137)PID VEGF VEGFR PATHWAY; (M103)PID S1P S1P1 PATHWAY; (M118)PID INTEGRIN A9B1 PATHWAY	(M5919)HALLMARK HEDGEHOG SIGNALING; (M5944)HALLMARK ANGIOGENESIS; (M5922)HALLMARK UNFOLDED PROTEIN RESPONSE	0.0	1.0	1.0	1.0	1.0	0.0	0.0	0.0	1.0	1.0	0.0	1.0	1.0	1.0	1.0	0.0	1.0	1.0	1.0	0.0
EREG	epiregulin	GO:0042700 luteinizing hormone signaling pathway;GO:0048160 primary follicle stage;GO:0001550 ovarian cumulus expansion		Human disease related genes:Cancers:Cancers of the digestive system; Predicted secreted proteins	Vesicles (Approved)		(M201)PID ERBB NETWORK PATHWAY; (M13)PID ERBB4 PATHWAY; (M5883)NABA SECRETED FACTORS	(M5902)HALLMARK APOPTOSIS; (M5932)HALLMARK INFLAMMATORY RESPONSE; (M5950)HALLMARK ALLOGRAFT REJECTION	1.0	0.0	1.0	1.0	1.0	0.0	1.0	0.0	0.0	1.0	1.0	0.0	0.0	1.0	1.0	0.0	0.0	1.0	0.0	0.0
SLC1A3	solute carrier family 1 member 3	GO:0009449 gamma-aminobutyric acid biosynthetic process;GO:0140009 L-aspartate import across plasma membrane;GO:0009448 gamma-aminobutyric acid metabolic process		Cancer-related genes:Mutated cancer genes; Predicted intracellular proteins; Disease related genes; Potential drug targets; Transporters:Electrochemical Potential-driven transporters; Human disease related genes:Nervous system diseases:Neurodegenerative diseases	Nucleoli;Vesicles (Approved)	Glutamic acid			0.0	0.0	0.0	0.0	0.0	0.0	1.0	0.0	0.0	0.0	0.0	0.0	0.0	0.0	0.0	0.0	0.0	0.0	0.0	0.0
DUSP4	dual specificity phosphatase 4	GO:0001706 endoderm formation;GO:0007492 endoderm development;GO:0070373 negative regulation of ERK1 and ERK2 cascade		Enzymes; ENZYME proteins:Hydrolases; Predicted intracellular proteins; Cancer-related genes:Candidate cancer biomarkers	Nucleoplasm (Supported)			(M5890)HALLMARK TNFA SIGNALING VIA NFKB	0.0	1.0	0.0	1.0	1.0	0.0	0.0	0.0	0.0	0.0	0.0	0.0	1.0	0.0	0.0	0.0	0.0	0.0	0.0	0.0
AK4	adenylate kinase 4	GO:0006172 ADP biosynthetic process;GO:0009180 purine ribonucleoside diphosphate biosynthetic process;GO:0009136 purine nucleoside diphosphate biosynthetic process		Enzymes; Predicted intracellular proteins; ENZYME proteins:Transferases	Mitochondria (Supported)			(M5891)HALLMARK HYPOXIA; (M5924)HALLMARK MTORC1 SIGNALING; (M5937)HALLMARK GLYCOLYSIS	0.0	0.0	0.0	0.0	0.0	0.0	0.0	0.0	0.0	0.0	0.0	0.0	0.0	0.0	0.0	0.0	0.0	0.0	0.0	0.0
TFPI	tissue factor pathway inhibitor	GO:0030195 negative regulation of blood coagulation;GO:1900047 negative regulation of hemostasis;GO:0050819 negative regulation of coagulation		FDA approved drug targets:Small molecule drugs; FDA approved drug targets:Biotech drugs; Predicted secreted proteins; Candidate cardiovascular disease genes		Coagulation factor VIIa Recombinant Human; Dalteparin; Andexanet alfa	(M165)PID SYNDECAN 4 PATHWAY	(M5942)HALLMARK UV RESPONSE DN; (M5953)HALLMARK KRAS SIGNALING UP	0.0	0.0	1.0	0.0	0.0	0.0	1.0	0.0	0.0	1.0	0.0	0.0	0.0	0.0	0.0	0.0	0.0	0.0	0.0	0.0
FPR2	formyl peptide receptor 2	GO:0061901 regulation of 1-phosphatidylinositol-3-kinase activity;GO:0061903 positive regulation of 1-phosphatidylinositol-3-kinase activity;GO:0002430 complement receptor mediated signaling pathway		G-protein coupled receptors:GPCRs excl olfactory receptors; G-protein coupled receptors:Chemokines and chemotactic factors receptors			(M174)PID UPA UPAR PATHWAY		1.0	1.0	1.0	1.0	0.0	0.0	0.0	0.0	0.0	1.0	0.0	0.0	0.0	1.0	0.0	0.0	1.0	0.0	1.0	0.0
None	None	None	None	None	None	None	None	None	nan	nan	nan	nan	nan	nan	nan	nan	nan	nan	nan	nan	nan	nan	nan	nan	nan	nan	nan	nan
SDC1	syndecan 1	GO:0048627 myoblast development;GO:1903553 positive regulation of extracellular exosome assembly;GO:1903551 regulation of extracellular exosome assembly		Transporters; CD markers; Cancer-related genes:Candidate cancer biomarkers; Predicted secreted proteins; Predicted intracellular proteins	Focal adhesion sites (Approved)		(M212)PID INTEGRIN5 PATHWAY; (M53)PID INTEGRIN3 PATHWAY; (M198)PID SYNDECAN 1 PATHWAY	(M5930)HALLMARK EPITHELIAL MESENCHYMAL TRANSITION; (M5937)HALLMARK GLYCOLYSIS; (M5939)HALLMARK P53 PATHWAY	0.0	0.0	0.0	1.0	1.0	0.0	1.0	0.0	0.0	1.0	0.0	1.0	0.0	1.0	0.0	0.0	0.0	0.0	0.0	0.0
IRS2	insulin receptor substrate 2	GO:0010748 negative regulation of long-chain fatty acid import across plasma membrane;GO:0140213 negative regulation of long-chain fatty acid import into cell;GO:0010746 regulation of long-chain fatty acid import across plasma membrane		Predicted intracellular proteins; Cancer-related genes:Mutational cancer driver genes	Cytosol (Supported); Additional: Aggresome		(M1718)SIG IL4RECEPTOR IN B LYPHOCYTES; (M125)PID IGF1 PATHWAY; (M233)PID EPO PATHWAY	(M5890)HALLMARK TNFA SIGNALING VIA NFKB; (M5891)HALLMARK HYPOXIA; (M5937)HALLMARK GLYCOLYSIS	1.0	0.0	0.0	1.0	1.0	0.0	1.0	0.0	0.0	1.0	0.0	0.0	0.0	1.0	0.0	0.0	1.0	0.0	0.0	1.0
SGMS2	sphingomyelin synthase 2	GO:0006686 sphingomyelin biosynthetic process;GO:0006684 sphingomyelin metabolic process;GO:0046513 ceramide biosynthetic process		Human disease related genes:Musculoskeletal diseases:Skeletal diseases; Disease related genes; Potential drug targets; Enzymes; Predicted intracellular proteins; ENZYME proteins:Transferases				(M5932)HALLMARK INFLAMMATORY RESPONSE	0.0	0.0	0.0	0.0	0.0	0.0	0.0	0.0	0.0	0.0	0.0	0.0	0.0	0.0	0.0	0.0	0.0	0.0	0.0	0.0
COL6A1	collagen type VI alpha 1 chain	GO:0035987 endodermal cell differentiation;GO:0001706 endoderm formation;GO:0007492 endoderm development		Cancer-related genes:Candidate cancer biomarkers; Predicted secreted proteins; Human disease related genes:Musculoskeletal diseases:Muscular diseases; Human disease related genes:Musculoskeletal diseases:Skeletal diseases; Disease related genes	Cytosol (Approved)		(M5887)NABA BASEMENT MEMBRANES; (M3005)NABA COLLAGENS; (M198)PID SYNDECAN 1 PATHWAY	(M5947)HALLMARK IL2 STAT5 SIGNALING	0.0	0.0	0.0	0.0	1.0	0.0	0.0	1.0	0.0	0.0	0.0	0.0	0.0	0.0	0.0	0.0	0.0	0.0	0.0	0.0
PIK3IP1	phosphoinositide-3-kinase interacting protein 1	GO:0043553 negative regulation of phosphatidylinositol 3-kinase activity;GO:0090219 negative regulation of lipid kinase activity;GO:0014067 negative regulation of phosphatidylinositol 3-kinase signaling		Predicted intracellular proteins			(M5883)NABA SECRETED FACTORS; (M5885)NABA MATRISOME ASSOCIATED; (M5889)NABA MATRISOME		0.0	0.0	0.0	1.0	1.0	0.0	0.0	0.0	0.0	0.0	0.0	0.0	0.0	1.0	0.0	0.0	0.0	0.0	0.0	0.0
GZMH	granzyme H	GO:0019835 cytolysis;GO:0006915 apoptotic process;GO:0012501 programmed cell death		Enzymes; Predicted secreted proteins; Peptidases:Serine-type peptidases					0.0	0.0	0.0	0.0	0.0	0.0	0.0	0.0	0.0	0.0	0.0	0.0	0.0	0.0	0.0	0.0	0.0	0.0	0.0	0.0
TRAV27	T cell receptor alpha variable 27	GO:0050830 defense response to Gram-positive bacterium;GO:0042742 defense response to bacterium;GO:0002250 adaptive immune response		Predicted intracellular proteins					1.0	0.0	0.0	0.0	0.0	0.0	0.0	0.0	0.0	0.0	0.0	0.0	0.0	0.0	0.0	0.0	0.0	0.0	0.0	0.0
UBE2M	ubiquitin conjugating enzyme E2 M	GO:0045116 protein neddylation;GO:0043687 post-translational protein modification;GO:0043525 positive regulation of neuron apoptotic process		Enzymes; Predicted intracellular proteins; ENZYME proteins:Transferases	Nucleoplasm (Enhanced); Additional: Cytosol;Nuclear bodies;Nucleoli		(M119)PID ERB GENOMIC PATHWAY; (M200)PID ERA GENOMIC PATHWAY		0.0	0.0	0.0	1.0	0.0	0.0	0.0	0.0	0.0	0.0	0.0	0.0	0.0	0.0	0.0	0.0	0.0	0.0	0.0	0.0
IGHV2-5	immunoglobulin heavy variable 2-5	GO:0006910 phagocytosis, recognition;GO:0006958 complement activation, classical pathway;GO:0002455 humoral immune response mediated by circulating immunoglobulin		Predicted secreted proteins					1.0	0.0	0.0	0.0	0.0	0.0	0.0	0.0	0.0	0.0	0.0	0.0	0.0	0.0	0.0	0.0	0.0	0.0	0.0	0.0
None	None	None	None	None	None	None	None	None	nan	nan	nan	nan	nan	nan	nan	nan	nan	nan	nan	nan	nan	nan	nan	nan	nan	nan	nan	nan
SH3BP5	SH3 domain binding protein 5	GO:0061099 negative regulation of protein tyrosine kinase activity;GO:0050732 negative regulation of peptidyl-tyrosine phosphorylation;GO:0061097 regulation of protein tyrosine kinase activity		Predicted intracellular proteins	Nuclear bodies;Nucleoplasm (Enhanced)		(M10)PID BCR 5PATHWAY	(M5906)HALLMARK ESTROGEN RESPONSE EARLY	0.0	0.0	0.0	0.0	0.0	0.0	0.0	0.0	0.0	0.0	0.0	0.0	0.0	1.0	0.0	0.0	0.0	0.0	0.0	0.0
TRAV3	T cell receptor alpha variable 3	GO:0002250 adaptive immune response;GO:0006955 immune response;GO:0002376 immune system process		Predicted intracellular proteins					1.0	0.0	0.0	0.0	0.0	0.0	0.0	0.0	0.0	0.0	0.0	0.0	0.0	0.0	0.0	0.0	0.0	0.0	0.0	0.0
SMAP2	small ArfGAP2	GO:0050790 regulation of catalytic activity;GO:0065009 regulation of molecular function;GO:0065007 biological regulation		Predicted intracellular proteins	Cytosol (Supported); Additional: Nucleoplasm				0.0	0.0	0.0	0.0	0.0	0.0	0.0	0.0	0.0	0.0	0.0	0.0	0.0	0.0	0.0	0.0	0.0	0.0	0.0	0.0
DDIT4	DNA damage inducible transcript 4	GO:0045820 negative regulation of glycolytic process;GO:0048011 neurotrophin TRK receptor signaling pathway;GO:0010801 negative regulation of peptidyl-threonine phosphorylation		Predicted intracellular proteins	Cytosol (Supported)		(M121)PID MTOR 4PATHWAY; (M145)PID P53 DOWNSTREAM PATHWAY	(M5922)HALLMARK UNFOLDED PROTEIN RESPONSE; (M5891)HALLMARK HYPOXIA; (M5924)HALLMARK MTORC1 SIGNALING	0.0	0.0	1.0	1.0	1.0	0.0	1.0	0.0	0.0	0.0	0.0	0.0	0.0	0.0	0.0	0.0	0.0	0.0	0.0	0.0
ETS1	ETS proto-oncogene 1, transcription factor	GO:0030578 PML body organization;GO:0030575 nuclear body organization;GO:1904996 positive regulation of leukocyte adhesion to vascular endothelial cell		Transcription factors:Helix-turn-helix domains; RAS pathway related proteins; Predicted intracellular proteins	Nucleoplasm (Enhanced)		(M44)PID HIF2PATHWAY; (M92)PID ANGIOPOIETIN RECEPTOR PATHWAY; (M281)PID FAK PATHWAY	(M5891)HALLMARK HYPOXIA; (M5950)HALLMARK ALLOGRAFT REJECTION; (M5953)HALLMARK KRAS SIGNALING UP	0.0	0.0	1.0	0.0	0.0	0.0	0.0	0.0	1.0	1.0	0.0	0.0	0.0	0.0	0.0	0.0	0.0	0.0	0.0	1.0
NCS1	neuronal calcium sensor 1	GO:0070588 calcium ion transmembrane transport;GO:0006816 calcium ion transport;GO:0010975 regulation of neuron projection development		Predicted intracellular proteins	Plasma membrane (Enhanced)	Calcium citrate; Calcium Phosphate; Calcium phosphate dihydrate		(M5947)HALLMARK IL2 STAT5 SIGNALING	0.0	0.0	0.0	0.0	0.0	0.0	0.0	0.0	0.0	0.0	0.0	0.0	0.0	0.0	0.0	0.0	0.0	0.0	0.0	0.0
METRNL	meteorin like, glial cell differentiation regulator	GO:0090336 positive regulation of brown fat cell differentiation;GO:0014850 response to muscle activity;GO:0090335 regulation of brown fat cell differentiation		Predicted secreted proteins; Predicted intracellular proteins					0.0	0.0	1.0	0.0	0.0	0.0	0.0	0.0	0.0	0.0	0.0	0.0	0.0	0.0	0.0	0.0	0.0	0.0	0.0	0.0
FILIP1L	filamin A interacting protein 1 like	GO:0008150 biological_process		Predicted intracellular proteins	Plasma membrane (Approved)				0.0	0.0	0.0	0.0	0.0	0.0	0.0	0.0	0.0	0.0	0.0	0.0	0.0	0.0	0.0	0.0	0.0	0.0	0.0	0.0
None	None	None	None	None	None	None	None	None	nan	nan	nan	nan	nan	nan	nan	nan	nan	nan	nan	nan	nan	nan	nan	nan	nan	nan	nan	nan
GPRC5A	G protein-coupled receptor class C group 5 member A	GO:0007175 negative regulation of epidermal growth factor-activated receptor activity;GO:0042059 negative regulation of epidermal growth factor receptor signaling pathway;GO:0007176 regulation of epidermal growth factor-activated receptor activity		G-protein coupled receptors:GPCRs excl olfactory receptors; G-protein coupled receptors:Family 3 (C) receptors; Predicted intracellular proteins	Plasma membrane;Vesicles (Enhanced)	Tretinoin			0.0	0.0	0.0	0.0	0.0	0.0	0.0	0.0	0.0	0.0	0.0	0.0	0.0	1.0	0.0	0.0	0.0	0.0	0.0	0.0
FAM149A	family with sequence similarity 149 member A			Predicted intracellular proteins	Golgi apparatus (Approved)				0.0	0.0	0.0	0.0	0.0	0.0	0.0	0.0	0.0	0.0	0.0	0.0	0.0	0.0	0.0	0.0	0.0	0.0	0.0	0.0
LINC02244	long intergenic non-protein coding RNA 2244								0.0	0.0	0.0	0.0	0.0	0.0	0.0	0.0	0.0	0.0	0.0	0.0	0.0	0.0	0.0	0.0	0.0	0.0	0.0	0.0
SLC16A10	solute carrier family 16 member 10	GO:0070460 thyroid-stimulating hormone secretion;GO:0070327 thyroid hormone transport;GO:0015801 aromatic amino acid transport		Transporters:Electrochemical Potential-driven transporters	Cell Junctions;Vesicles (Supported)				0.0	0.0	0.0	0.0	1.0	0.0	0.0	0.0	0.0	0.0	0.0	0.0	0.0	0.0	0.0	0.0	0.0	0.0	0.0	0.0
SYTL3	synaptotagmin like 3	GO:0006887 exocytosis;GO:0032940 secretion by cell;GO:0140352 export from cell		Predicted intracellular proteins	Nucleoli fibrillar center;Vesicles (Approved)				0.0	0.0	0.0	0.0	0.0	0.0	0.0	0.0	0.0	0.0	0.0	0.0	0.0	0.0	0.0	0.0	0.0	0.0	0.0	0.0
DENND5A	DENN domain containing 5A	GO:0042147 retrograde transport, endosome to Golgi;GO:0010977 negative regulation of neuron projection development;GO:0016482 cytosolic transport		Human disease related genes:Nervous system diseases:Epilepsy; Predicted intracellular proteins; Disease related genes	Golgi apparatus;Vesicles (Approved)			(M5947)HALLMARK IL2 STAT5 SIGNALING; (M5890)HALLMARK TNFA SIGNALING VIA NFKB	0.0	0.0	0.0	0.0	0.0	0.0	0.0	0.0	0.0	0.0	1.0	0.0	0.0	0.0	0.0	0.0	0.0	0.0	0.0	0.0
ANKRD34A	ankyrin repeat domain 34A			Predicted intracellular proteins	Cytosol (Enhanced)				0.0	0.0	0.0	0.0	0.0	0.0	0.0	0.0	0.0	0.0	0.0	0.0	0.0	0.0	0.0	0.0	0.0	0.0	0.0	0.0
TRAV21	T cell receptor alpha variable 21	GO:0002250 adaptive immune response;GO:0009617 response to bacterium;GO:0051707 response to other organism		Predicted intracellular proteins					1.0	0.0	0.0	0.0	0.0	0.0	0.0	0.0	0.0	0.0	0.0	0.0	0.0	0.0	0.0	0.0	0.0	0.0	0.0	0.0
CORO6	coronin 6	GO:0007015 actin filament organization;GO:0097435 supramolecular fiber organization;GO:0030036 actin cytoskeleton organization		Predicted intracellular proteins	Golgi apparatus (Approved)				0.0	0.0	0.0	0.0	0.0	0.0	0.0	0.0	0.0	0.0	0.0	0.0	0.0	0.0	0.0	0.0	0.0	0.0	0.0	0.0
DUSP8	dual specificity phosphatase 8	GO:0035335 peptidyl-tyrosine dephosphorylation;GO:0043409 negative regulation of MAPK cascade;GO:0006470 protein dephosphorylation		Enzymes; ENZYME proteins:Hydrolases; Predicted intracellular proteins	Cytosol (Approved)		(M76)PID P38 ALPHA BETA PATHWAY; (M166)PID ATF2 PATHWAY		0.0	1.0	0.0	0.0	0.0	0.0	0.0	0.0	0.0	0.0	0.0	0.0	0.0	0.0	0.0	0.0	0.0	0.0	0.0	0.0
TRBV7-3	T cell receptor beta variable 7-3	GO:0002250 adaptive immune response;GO:0006955 immune response;GO:0007166 cell surface receptor signaling pathway		Predicted intracellular proteins					1.0	0.0	0.0	0.0	0.0	0.0	0.0	0.0	0.0	0.0	0.0	0.0	0.0	0.0	0.0	0.0	0.0	0.0	0.0	0.0
TRAV5	T cell receptor alpha variable 5	GO:0002250 adaptive immune response;GO:0009617 response to bacterium;GO:0051707 response to other organism		Predicted intracellular proteins					1.0	0.0	0.0	0.0	0.0	0.0	0.0	0.0	0.0	0.0	0.0	0.0	0.0	0.0	0.0	0.0	0.0	0.0	0.0	0.0
ECM1	extracellular matrix protein 1	GO:0030502 negative regulation of bone mineralization;GO:0002063 chondrocyte development;GO:0003416 endochondral bone growth		Predicted secreted proteins; Human disease related genes:Congenital disorders of metabolism:Congenital disorders of lipid/glycolipid metabolism; Disease related genes	Cytosol (Approved); Additional: Nucleoplasm		(M3008)NABA ECM GLYCOPROTEINS; (M5884)NABA CORE MATRISOME; (M5889)NABA MATRISOME	(M5947)HALLMARK IL2 STAT5 SIGNALING; (M5930)HALLMARK EPITHELIAL MESENCHYMAL TRANSITION	0.0	0.0	0.0	1.0	0.0	1.0	0.0	1.0	0.0	1.0	0.0	0.0	0.0	0.0	0.0	0.0	1.0	1.0	0.0	0.0
COL1A1	collagen type I alpha 1 chain	GO:0071306 cellular response to vitamin E;GO:1902618 cellular response to fluoride;GO:1902617 response to fluoride		Cancer-related genes:Candidate cancer biomarkers; Predicted secreted proteins; Human disease related genes:Congenital malformations:Congenital malformations of skin; Human disease related genes:Congenital malformations:Congenital malformations of the musculoskeletal system; FDA approved drug targets:Biotech drugs; Human disease related genes:Musculoskeletal diseases:Skeletal diseases; Disease rel…	Endoplasmic reticulum (Approved); Additional: Vesicles	Collagenase clostridium histolyticum; Halofuginone; Clove oil; Vonicog Alfa; Von Willebrand Factor Human	(M274)PID LYMPH ANGIOGENESIS PATHWAY; (M53)PID INTEGRIN3 PATHWAY; (M3005)NABA COLLAGENS	(M5942)HALLMARK UV RESPONSE DN; (M5909)HALLMARK MYOGENESIS; (M5930)HALLMARK EPITHELIAL MESENCHYMAL TRANSITION	0.0	0.0	1.0	1.0	1.0	1.0	1.0	1.0	1.0	1.0	1.0	0.0	0.0	0.0	0.0	0.0	0.0	0.0	0.0	1.0
CCL20	C-C motif chemokine ligand 20	GO:0072679 thymocyte migration;GO:0035584 calcium-mediated signaling using intracellular calcium source;GO:0072678 T cell migration		Predicted secreted proteins			(M5883)NABA SECRETED FACTORS; (M5885)NABA MATRISOME ASSOCIATED; (M5889)NABA MATRISOME	(M5890)HALLMARK TNFA SIGNALING VIA NFKB; (M5932)HALLMARK INFLAMMATORY RESPONSE; (M5953)HALLMARK KRAS SIGNALING UP	1.0	1.0	0.0	1.0	1.0	0.0	0.0	0.0	0.0	1.0	0.0	0.0	0.0	0.0	0.0	0.0	1.0	0.0	0.0	0.0
IGLV3-21	immunoglobulin lambda variable 3-21	GO:0002377 immunoglobulin production;GO:0002440 production of molecular mediator of immune response;GO:0002250 adaptive immune response		Predicted secreted proteins					1.0	0.0	0.0	0.0	0.0	0.0	0.0	0.0	0.0	0.0	0.0	0.0	0.0	0.0	0.0	0.0	0.0	0.0	0.0	0.0
IGHV3-21	immunoglobulin heavy variable 3-21	GO:0006910 phagocytosis, recognition;GO:0006958 complement activation, classical pathway;GO:0002455 humoral immune response mediated by circulating immunoglobulin		Predicted secreted proteins					1.0	0.0	0.0	0.0	0.0	0.0	0.0	0.0	0.0	0.0	0.0	0.0	0.0	0.0	0.0	0.0	0.0	0.0	0.0	0.0
NECTIN3	nectin cell adhesion molecule 3	GO:0002089 lens morphogenesis in camera-type eye;GO:0007157 heterophilic cell-cell adhesion via plasma membrane cell adhesion molecules;GO:0061951 establishment of protein localization to plasma membrane		Predicted intracellular proteins; CD markers	Cytosol (Approved); Additional: Cell Junctions		(M72)PID NECTIN PATHWAY	(M5915)HALLMARK APICAL JUNCTION	0.0	0.0	0.0	0.0	0.0	0.0	0.0	0.0	0.0	0.0	0.0	0.0	0.0	0.0	0.0	0.0	0.0	0.0	0.0	0.0
PRKAG2-AS1	PRKAG2 antisense RNA 1								0.0	0.0	0.0	0.0	0.0	0.0	0.0	0.0	0.0	0.0	0.0	0.0	0.0	0.0	0.0	0.0	0.0	0.0	0.0	0.0
CCN2	cellular communication network factor 2	GO:0034059 response to anoxia;GO:0070278 extracellular matrix constituent secretion;GO:0070318 positive regulation of G0 to G1 transition		Predicted secreted proteins; Cancer-related genes:Candidate cancer biomarkers	Golgi apparatus;Vesicles (Approved)		(M159)PID AMB2 NEUTROPHILS PATHWAY; (M286)PID TGFBR PATHWAY; (M3008)NABA ECM GLYCOPROTEINS	(M5891)HALLMARK HYPOXIA; (M5930)HALLMARK EPITHELIAL MESENCHYMAL TRANSITION	1.0	1.0	0.0	1.0	1.0	1.0	1.0	1.0	0.0	1.0	0.0	0.0	1.0	1.0	0.0	0.0	0.0	1.0	0.0	0.0
MUC5B	mucin 5B, oligomeric mucus/gel-forming			Human disease related genes:Respiratory diseases:Lung diseases; Predicted secreted proteins; Predicted intracellular proteins; Disease related genes	Vesicles (Supported)		(M5880)NABA ECM AFFILIATED; (M5885)NABA MATRISOME ASSOCIATED; (M5889)NABA MATRISOME		0.0	0.0	0.0	1.0	0.0	0.0	0.0	0.0	0.0	0.0	0.0	0.0	1.0	0.0	0.0	0.0	0.0	0.0	0.0	0.0
CLDN4	claudin 4	GO:1905050 positive regulation of metallopeptidase activity;GO:0070293 renal absorption;GO:0016338 calcium-independent cell-cell adhesion via plasma membrane cell-adhesion molecules		Cancer-related genes:Candidate cancer biomarkers; Disease related genes; Potential drug targets; Human disease related genes:Other congenital disorders:Chromosomal abnormalities; Transporters:Transporter channels and pores	Plasma membrane (Supported)			(M5915)HALLMARK APICAL JUNCTION	0.0	0.0	0.0	1.0	1.0	0.0	1.0	0.0	0.0	1.0	0.0	0.0	1.0	0.0	0.0	0.0	0.0	0.0	0.0	0.0
SMIM3	small integral membrane protein 3				Vesicles (Approved)				0.0	0.0	0.0	0.0	0.0	0.0	0.0	0.0	0.0	0.0	0.0	0.0	0.0	0.0	0.0	0.0	0.0	0.0	0.0	0.0
HBB	hemoglobin subunit beta	GO:0030185 nitric oxide transport;GO:0015671 oxygen transport;GO:0070293 renal absorption		FDA approved drug targets:Small molecule drugs; Human disease related genes:Cardiovascular diseases:Hematologic diseases; Disease related genes; Transporters:Transporter channels and pores; Predicted intracellular proteins		Iron Dextran; Zinc; 4-Carboxycinnamic Acid; Pentaerythritol tetranitrate; 2-[(2-methoxy-5-methylphenoxy)methyl]pyridine; 4-[(5-methoxy-2-methylphenoxy)methyl]pyridine; Sebacic acid; 2-[4-({[(3,5-DICHLOROPHENYL)AMINO]CARBONYL}AMINO)PHENOXY]-2-METHYLPROPANOIC ACID; 2,6-dicarboxynaphthalene; Efaproxiral; Trimesic acid; Nitrous acid; Copper; Ferric pyrophosphate; Sodium ferric gluconate complex; Ferr…		(M5945)HALLMARK HEME METABOLISM	0.0	0.0	0.0	1.0	0.0	0.0	0.0	0.0	0.0	1.0	1.0	0.0	0.0	0.0	0.0	0.0	0.0	0.0	1.0	0.0
ECHDC3	enoyl-CoA hydratase domain containing 3	GO:1900078 positive regulation of cellular response to insulin stimulus;GO:1900076 regulation of cellular response to insulin stimulus;GO:0006631 fatty acid metabolic process		Predicted intracellular proteins					0.0	0.0	0.0	0.0	0.0	0.0	0.0	0.0	0.0	0.0	0.0	0.0	0.0	0.0	0.0	0.0	0.0	0.0	0.0	0.0
VNN1	vanin 1	GO:0015939 pantothenate metabolic process;GO:0002544 chronic inflammatory response;GO:0033089 positive regulation of T cell differentiation in thymus		Enzymes; ENZYME proteins:Hydrolases; Predicted intracellular proteins	Vesicles (Approved)			(M5935)HALLMARK FATTY ACID METABOLISM; (M5934)HALLMARK XENOBIOTIC METABOLISM	1.0	0.0	0.0	1.0	0.0	0.0	0.0	0.0	1.0	0.0	0.0	0.0	0.0	0.0	0.0	1.0	0.0	0.0	0.0	0.0
ST6GALNAC2	ST6 N-acetylgalactosaminide alpha-2,6-sialyltransferase 2	GO:1990743 protein sialylation;GO:0097503 sialylation;GO:0019082 viral protein processing		Enzymes; Predicted intracellular proteins; ENZYME proteins:Transferases				(M5907)HALLMARK ESTROGEN RESPONSE LATE	0.0	0.0	0.0	0.0	0.0	0.0	0.0	0.0	0.0	0.0	0.0	0.0	0.0	0.0	0.0	0.0	0.0	0.0	0.0	0.0
None	None	None	None	None	None	None	None	None	nan	nan	nan	nan	nan	nan	nan	nan	nan	nan	nan	nan	nan	nan	nan	nan	nan	nan	nan	nan
DTHD1	death domain containing 1	GO:0007165 signal transduction;GO:0023052 signaling;GO:0007154 cell communication		Predicted intracellular proteins					0.0	0.0	0.0	0.0	0.0	0.0	0.0	0.0	0.0	0.0	0.0	0.0	0.0	0.0	0.0	0.0	0.0	0.0	0.0	0.0
FAAH2	fatty acid amide hydrolase 2	GO:0019369 arachidonic acid metabolic process;GO:0033559 unsaturated fatty acid metabolic process;GO:0001676 long-chain fatty acid metabolic process		Enzymes; ENZYME proteins:Hydrolases; Predicted intracellular proteins					0.0	0.0	0.0	0.0	0.0	0.0	0.0	0.0	0.0	0.0	0.0	0.0	0.0	0.0	0.0	0.0	0.0	0.0	0.0	0.0
YPEL4	yippee like 4			Predicted intracellular proteins					0.0	0.0	0.0	0.0	0.0	0.0	0.0	0.0	0.0	0.0	0.0	0.0	0.0	0.0	0.0	0.0	0.0	0.0	0.0	0.0
ELOVL6	ELOVL fatty acid elongase 6	GO:0019367 fatty acid elongation, saturated fatty acid;GO:0019368 fatty acid elongation, unsaturated fatty acid;GO:0034625 fatty acid elongation, monounsaturated fatty acid		Enzymes; ENZYME proteins:Transferases				(M5905)HALLMARK ADIPOGENESIS; (M5924)HALLMARK MTORC1 SIGNALING	0.0	0.0	0.0	0.0	0.0	0.0	0.0	0.0	0.0	0.0	0.0	0.0	0.0	0.0	0.0	0.0	0.0	0.0	0.0	0.0
SULT1C2	sulfotransferase family 1C member 2	GO:0051923 sulfation;GO:0009308 amine metabolic process;GO:0006790 sulfur compound metabolic process		Predicted intracellular proteins					0.0	0.0	0.0	0.0	0.0	0.0	0.0	0.0	0.0	0.0	0.0	0.0	0.0	0.0	0.0	0.0	0.0	0.0	0.0	0.0
EGR4	early growth response 4	GO:0008284 positive regulation of cell population proliferation;GO:0045944 positive regulation of transcription by RNA polymerase II;GO:0045893 positive regulation of transcription, DNA-templated		Predicted intracellular proteins; Transcription factors:Zinc-coordinating DNA-binding domains			(M60)PID NFAT TFPATHWAY; (M272)PID CD8 TCR DOWNSTREAM PATHWAY		0.0	0.0	0.0	0.0	1.0	0.0	0.0	0.0	0.0	0.0	0.0	0.0	0.0	0.0	0.0	0.0	0.0	0.0	0.0	0.0
None	None	None	None	None	None	None	None	None	nan	nan	nan	nan	nan	nan	nan	nan	nan	nan	nan	nan	nan	nan	nan	nan	nan	nan	nan	nan
H1-3	H1.3 linker histone, cluster member	GO:0098532 histone H3-K27 trimethylation;GO:0070734 histone H3-K27 methylation;GO:0016584 nucleosome positioning		Predicted intracellular proteins					0.0	0.0	0.0	0.0	0.0	0.0	0.0	0.0	0.0	0.0	0.0	0.0	0.0	0.0	0.0	0.0	0.0	0.0	0.0	0.0
PCGF2	polycomb group ring finger 2	GO:0036353 histone H2A-K119 monoubiquitination;GO:0035518 histone H2A monoubiquitination;GO:0033522 histone H2A ubiquitination		Predicted intracellular proteins; Disease related genes	Nucleoplasm (Supported)				0.0	0.0	0.0	0.0	0.0	1.0	0.0	0.0	0.0	0.0	0.0	0.0	0.0	0.0	0.0	0.0	0.0	0.0	0.0	0.0
SLC19A2	solute carrier family 19 member 2	GO:0071934 thiamine transmembrane transport;GO:0015888 thiamine transport;GO:0042723 thiamine-containing compound metabolic process		Human disease related genes:Nervous system diseases:Other nervous and sensory system diseases; Human disease related genes:Cardiovascular diseases:Hematologic diseases; Human disease related genes:Endocrine and metabolic diseases:Other endocrine and metabolic diseases; Disease related genes; Potential drug targets; Transporters:Electrochemical Potential-driven transporters	Cytosol (Approved)			(M5906)HALLMARK ESTROGEN RESPONSE EARLY; (M5939)HALLMARK P53 PATHWAY	0.0	0.0	0.0	0.0	0.0	0.0	0.0	0.0	0.0	0.0	0.0	0.0	0.0	0.0	0.0	0.0	0.0	0.0	0.0	0.0
None	None	None	None	None	None	None	None	None	nan	nan	nan	nan	nan	nan	nan	nan	nan	nan	nan	nan	nan	nan	nan	nan	nan	nan	nan	nan
C1S	complement C1s	GO:0006958 complement activation, classical pathway;GO:0002455 humoral immune response mediated by circulating immunoglobulin;GO:0006956 complement activation		Human disease related genes:Immune system diseases:Primary immunodeficiency; ENZYME proteins:Hydrolases; Predicted secreted proteins; Human disease related genes:Congenital malformations:Congenital malformations of skin; FDA approved drug targets:Biotech drugs; Disease related genes; Enzymes; Predicted intracellular proteins; Peptidases:Serine-type peptidases	Nucleoplasm (Approved); Additional: Cytosol	Zinc; 2-(2-Hydroxy-1,1-Dihydroxymethyl-Ethylamino)-Ethanesulfonic Acid; Human C1-esterase inhibitor; Copper; Conestat alfa; Zinc acetate; Zinc chloride; Zinc sulfate, unspecified form		(M5911)HALLMARK INTERFERON ALPHA RESPONSE; (M5946)HALLMARK COAGULATION; (M5913)HALLMARK INTERFERON GAMMA RESPONSE	1.0	0.0	0.0	1.0	0.0	0.0	0.0	0.0	0.0	0.0	0.0	0.0	0.0	0.0	0.0	0.0	0.0	0.0	0.0	0.0
APCDD1	APC down-regulated 1	GO:0043615 astrocyte cell migration;GO:0042487 regulation of odontogenesis of dentin-containing tooth;GO:0042481 regulation of odontogenesis		Human disease related genes:Skin diseases:Skin and soft tissue diseases; Predicted intracellular proteins; Disease related genes					0.0	0.0	0.0	0.0	0.0	0.0	0.0	0.0	0.0	0.0	0.0	0.0	0.0	0.0	0.0	0.0	0.0	0.0	0.0	0.0
SLC12A8	solute carrier family 12 member 8	GO:0055064 chloride ion homeostasis;GO:0055083 monovalent inorganic anion homeostasis;GO:0006884 cell volume homeostasis		Transporters:Electrochemical Potential-driven transporters; Disease related genes; Potential drug targets	Nucleoplasm (Approved)				0.0	0.0	0.0	0.0	0.0	0.0	0.0	0.0	0.0	0.0	0.0	0.0	0.0	0.0	0.0	0.0	0.0	0.0	0.0	0.0
TRAV19	T cell receptor alpha variable 19	GO:0002377 immunoglobulin production;GO:0002440 production of molecular mediator of immune response;GO:0002250 adaptive immune response		Predicted intracellular proteins					1.0	0.0	0.0	0.0	0.0	0.0	0.0	0.0	0.0	0.0	0.0	0.0	0.0	0.0	0.0	0.0	0.0	0.0	0.0	0.0
ODF3L1	outer dense fiber of sperm tails 3 like 1			Predicted intracellular proteins					0.0	0.0	0.0	0.0	0.0	0.0	0.0	0.0	0.0	0.0	0.0	0.0	0.0	0.0	0.0	0.0	0.0	0.0	0.0	0.0
WWTR1	WW domain containing transcription regulator 1	GO:0072307 regulation of metanephric nephron tubule epithelial cell differentiation;GO:0072182 regulation of nephron tubule epithelial cell differentiation;GO:2000696 regulation of epithelial cell differentiation involved in kidney development		Predicted intracellular proteins; Cancer-related genes	Nuclear bodies;Nucleoplasm (Supported); Additional: Cytosol			(M5896)HALLMARK TGF BETA SIGNALING; (M5909)HALLMARK MYOGENESIS	0.0	0.0	0.0	0.0	0.0	0.0	0.0	0.0	0.0	0.0	0.0	1.0	0.0	1.0	1.0	0.0	0.0	0.0	0.0	0.0
CXCR4	C-X-C motif chemokine receptor 4	GO:2000448 positive regulation of macrophage migration inhibitory factor signaling pathway;GO:1990478 response to ultrasound;GO:2000446 regulation of macrophage migration inhibitory factor signaling pathway		Human disease related genes:Immune system diseases:Primary immunodeficiency; Transporters; FDA approved drug targets:Small molecule drugs; CD markers; G-protein coupled receptors:Chemokines and chemotactic factors receptors; Cancer-related genes:Candidate cancer biomarkers; Disease related genes; G-protein coupled receptors:GPCRs excl olfactory receptors		Framycetin; AMD-070; Plerixafor; Ibalizumab	(M55)PID S1P S1P3 PATHWAY; (M257)PID EPHRINB REV PATHWAY; (M165)PID SYNDECAN 4 PATHWAY	(M5923)HALLMARK PI3K AKT MTOR SIGNALING; (M5891)HALLMARK HYPOXIA; (M5924)HALLMARK MTORC1 SIGNALING	1.0	0.0	1.0	1.0	1.0	0.0	0.0	0.0	1.0	1.0	0.0	0.0	0.0	0.0	0.0	0.0	1.0	0.0	0.0	0.0
PHC2	polyhomeotic homolog 2	GO:0045892 negative regulation of transcription, DNA-templated;GO:1903507 negative regulation of nucleic acid-templated transcription;GO:1902679 negative regulation of RNA biosynthetic process		Predicted intracellular proteins	Nucleoplasm (Supported)				0.0	0.0	0.0	0.0	0.0	0.0	0.0	0.0	0.0	0.0	0.0	0.0	0.0	0.0	0.0	0.0	0.0	0.0	0.0	0.0
TAMALIN	trafficking regulator and scaffold protein tamalin	GO:0099152 regulation of neurotransmitter receptor transport, endosome to postsynaptic membrane;GO:1905749 regulation of endosome to plasma membrane protein transport;GO:2001135 regulation of endocytic recycling		Predicted intracellular proteins	Vesicles (Approved); Additional: Nuclear bodies				0.0	0.0	0.0	0.0	0.0	0.0	0.0	0.0	0.0	0.0	0.0	0.0	0.0	0.0	0.0	0.0	0.0	0.0	0.0	0.0
CCNA1	cyclin A1	GO:0007141 male meiosis I;GO:0007140 male meiotic nuclear division;GO:0000079 regulation of cyclin-dependent protein serine/threonine kinase activity		Predicted intracellular proteins; Cancer-related genes:Candidate cancer biomarkers	Nuclear bodies;Nucleoplasm (Approved)		(M3686)SA REG CASCADE OF CYCLIN EXPR; (M195)PID CMYB PATHWAY	(M5951)HALLMARK SPERMATOGENESIS; (M5902)HALLMARK APOPTOSIS; (M5907)HALLMARK ESTROGEN RESPONSE LATE	0.0	0.0	0.0	0.0	1.0	0.0	0.0	0.0	0.0	0.0	0.0	0.0	0.0	1.0	0.0	0.0	0.0	0.0	0.0	0.0
ADARB2	adenosine deaminase RNA specific B2 (inactive)	GO:0006382 adenosine to inosine editing;GO:0016553 base conversion or substitution editing;GO:0009451 RNA modification		Predicted intracellular proteins					0.0	0.0	0.0	0.0	0.0	0.0	0.0	0.0	0.0	0.0	0.0	0.0	0.0	0.0	0.0	0.0	0.0	0.0	0.0	0.0
NTRK3	neurotrophic receptor tyrosine kinase 3	GO:0099151 regulation of postsynaptic density assembly;GO:0099150 regulation of postsynaptic specialization assembly;GO:1904889 regulation of excitatory synapse assembly	Tyr protein kinase family	FDA approved drug targets:Small molecule drugs; Human disease related genes:Cancers:Head and neck cancers; Cancer-related genes:Candidate cancer biomarkers; Human disease related genes:Cancers:Cancers of eye, brain, and central nervous system; Kinases:Tyr protein kinases; Disease related genes; Enzymes; Predicted intracellular proteins; ENZYME proteins:Transferases	Nucleoli;Nucleoli rim (Supported); Additional: Nuclear membrane	Entrectinib; Fostamatinib; Larotrectinib	(M100)PID SHP2 PATHWAY; (M187)PID TRKR PATHWAY	(M5941)HALLMARK UV RESPONSE UP	0.0	1.0	1.0	1.0	1.0	0.0	1.0	0.0	0.0	1.0	0.0	0.0	0.0	1.0	1.0	0.0	1.0	0.0	0.0	0.0
TRBV24-1	T cell receptor beta variable 24-1	GO:0002250 adaptive immune response;GO:0006955 immune response;GO:0007166 cell surface receptor signaling pathway		Predicted intracellular proteins					1.0	0.0	0.0	0.0	0.0	0.0	0.0	0.0	0.0	0.0	0.0	0.0	0.0	0.0	0.0	0.0	0.0	0.0	0.0	0.0
MET	MET proto-oncogene, receptor tyrosine kinase	GO:0070494 regulation of thrombin-activated receptor signaling pathway;GO:0070495 negative regulation of thrombin-activated receptor signaling pathway;GO:1905098 negative regulation of guanyl-nucleotide exchange factor activity	Tyr protein kinase family	Human disease related genes:Cancers:Cancers of the digestive system; Human disease related genes:Nervous system diseases:Ear disease; FDA approved drug targets:Small molecule drugs; Cancer-related genes:Mutated cancer genes; Cancer-related genes:Candidate cancer biomarkers; Human disease related genes:Cancers:Cancers of soft tissues and bone; Predicted secreted proteins; Human disease related gen…	Cytosol;Plasma membrane (Approved)	K-252a; SGX-523; 1-(4-fluorophenyl)-N-[3-fluoro-4-(1H-pyrrolo[2,3-b]pyridin-4-yloxy)phenyl]-2-oxo-1,2-dihydropyridine-3-carboxamide; N-({4-[(2-aminopyridin-4-yl)oxy]-3-fluorophenyl}carbamoyl)-2-(4-fluorophenyl)acetamide; 2-(4-fluorophenyl)-N-{[3-fluoro-4-(1H-pyrrolo[2,3-b]pyridin-4-yloxy)phenyl]carbamoyl}acetamide; N-(3-chlorophenyl)-N-methyl-2-oxo-3-[(3,4,5-trimethyl-1H-pyrrol-2-yl)methyl]-2H-in…	(M86)PID ARF6 PATHWAY; (M232)PID ECADHERIN STABILIZATION PATHWAY; (M91)PID TCPTP PATHWAY	(M5942)HALLMARK UV RESPONSE DN; (M5932)HALLMARK INFLAMMATORY RESPONSE; (M5937)HALLMARK GLYCOLYSIS	1.0	0.0	1.0	1.0	1.0	0.0	0.0	0.0	0.0	1.0	0.0	0.0	0.0	1.0	0.0	0.0	1.0	0.0	0.0	0.0
LINC00309	long intergenic non-protein coding RNA 309								0.0	0.0	0.0	0.0	0.0	0.0	0.0	0.0	0.0	0.0	0.0	0.0	0.0	0.0	0.0	0.0	0.0	0.0	0.0	0.0
DMKN	dermokine	GO:1903575 cornified envelope assembly;GO:0071709 membrane assembly;GO:0044091 membrane biogenesis		Predicted secreted proteins; Predicted intracellular proteins	Cytosol;Nucleoplasm (Approved)				1.0	0.0	0.0	0.0	0.0	0.0	0.0	0.0	0.0	0.0	0.0	0.0	0.0	0.0	0.0	0.0	0.0	0.0	0.0	0.0
GPR171	G protein-coupled receptor 171	GO:0035589 G protein-coupled purinergic nucleotide receptor signaling pathway;GO:0035590 purinergic nucleotide receptor signaling pathway;GO:0045638 negative regulation of myeloid cell differentiation		G-protein coupled receptors:GPCRs excl olfactory receptors; Predicted intracellular proteins					0.0	0.0	0.0	0.0	0.0	0.0	0.0	0.0	1.0	0.0	0.0	0.0	0.0	0.0	1.0	0.0	0.0	0.0	0.0	0.0
GPR150	G protein-coupled receptor 150	GO:0007186 G protein-coupled receptor signaling pathway;GO:0007165 signal transduction;GO:0023052 signaling		G-protein coupled receptors:GPCRs excl olfactory receptors					0.0	0.0	0.0	1.0	0.0	0.0	0.0	0.0	0.0	0.0	0.0	0.0	0.0	0.0	0.0	0.0	0.0	0.0	0.0	0.0
None	None	None	None	None	None	None	None	None	nan	nan	nan	nan	nan	nan	nan	nan	nan	nan	nan	nan	nan	nan	nan	nan	nan	nan	nan	nan
DAB2IP	DAB2 interacting protein	GO:0036324 vascular endothelial growth factor receptor-2 signaling pathway;GO:0043553 negative regulation of phosphatidylinositol 3-kinase activity;GO:0021814 cell motility involved in cerebral cortex radial glia guided migration		Predicted intracellular proteins; Disease related genes			(M269)PID RAS PATHWAY		1.0	1.0	1.0	1.0	0.0	0.0	0.0	0.0	0.0	1.0	0.0	0.0	0.0	1.0	1.0	0.0	0.0	1.0	0.0	0.0
MXRA7	matrix remodeling associated 7			Predicted secreted proteins; Predicted intracellular proteins	Endoplasmic reticulum (Enhanced)				0.0	0.0	0.0	0.0	0.0	0.0	0.0	0.0	0.0	0.0	0.0	0.0	0.0	0.0	0.0	0.0	0.0	0.0	0.0	0.0
MT1A	metallothionein 1A	GO:0010273 detoxification of copper ion;GO:1990169 stress response to copper ion;GO:0061687 detoxification of inorganic compound		Predicted intracellular proteins; Cancer-related genes:Candidate cancer biomarkers		Nitric Oxide; Zinc; Zinc acetate; Zinc chloride; Zinc sulfate, unspecified form			0.0	0.0	0.0	0.0	0.0	0.0	0.0	0.0	0.0	0.0	0.0	0.0	0.0	0.0	0.0	0.0	0.0	0.0	0.0	0.0
ZFAND5	zinc finger AN1-type containing 5	GO:0010761 fibroblast migration;GO:0003016 respiratory system process;GO:0048745 smooth muscle tissue development		Predicted intracellular proteins	Nucleoplasm (Approved); Additional: Cytosol;Nuclear bodies		(M136)PID FOXO PATHWAY		0.0	0.0	0.0	0.0	0.0	1.0	0.0	0.0	0.0	1.0	0.0	0.0	0.0	0.0	0.0	0.0	0.0	0.0	0.0	0.0
TRAV41	T cell receptor alpha variable 41	GO:0002250 adaptive immune response;GO:0006955 immune response;GO:0002376 immune system process		Predicted intracellular proteins					1.0	0.0	0.0	0.0	0.0	0.0	0.0	0.0	0.0	0.0	0.0	0.0	0.0	0.0	0.0	0.0	0.0	0.0	0.0	0.0
HS3ST3A1	heparan sulfate-glucosamine 3-sulfotransferase 3A1	GO:0006024 glycosaminoglycan biosynthetic process;GO:0006023 aminoglycan biosynthetic process;GO:0030203 glycosaminoglycan metabolic process		Enzymes; Predicted intracellular proteins; ENZYME proteins:Transferases	Microtubules (Approved)	Adenosine 3',5'-diphosphate; O2-Sulfo-Glucuronic Acid; N,O6-Disulfo-Glucosamine; 1,4-Dideoxy-5-Dehydro-O2-Sulfo-Glucuronic Acid			0.0	0.0	0.0	0.0	0.0	0.0	0.0	0.0	0.0	0.0	0.0	0.0	0.0	0.0	0.0	0.0	0.0	0.0	0.0	0.0
KCNJ2-AS1	KCNJ2 antisense RNA 1								0.0	0.0	0.0	0.0	0.0	0.0	0.0	0.0	0.0	0.0	0.0	0.0	0.0	0.0	0.0	0.0	0.0	0.0	0.0	0.0
RGS1	regulator of G protein signaling 1	GO:0061737 leukotriene signaling pathway;GO:0007193 adenylate cyclase-inhibiting G protein-coupled receptor signaling pathway;GO:0008277 regulation of G protein-coupled receptor signaling pathway		Predicted intracellular proteins			(M124)PID CXCR4 PATHWAY	(M5932)HALLMARK INFLAMMATORY RESPONSE	1.0	0.0	0.0	1.0	0.0	0.0	0.0	0.0	0.0	0.0	0.0	0.0	0.0	0.0	0.0	0.0	0.0	0.0	0.0	0.0
CDH26	cadherin 26	GO:0035710 CD4-positive, alpha-beta T cell activation;GO:0046631 alpha-beta T cell activation;GO:0007156 homophilic cell adhesion via plasma membrane adhesion molecules		Predicted intracellular proteins	Plasma membrane (Supported); Additional: Microtubules				0.0	0.0	0.0	0.0	0.0	0.0	0.0	0.0	0.0	0.0	0.0	0.0	0.0	0.0	0.0	0.0	0.0	0.0	1.0	0.0
COL1A2	collagen type I alpha 2 chain	GO:0070208 protein heterotrimerization;GO:0043589 skin morphogenesis;GO:0070206 protein trimerization		Cancer-related genes:Candidate cancer biomarkers; Predicted secreted proteins; Human disease related genes:Congenital malformations:Congenital malformations of skin; Human disease related genes:Congenital malformations:Congenital malformations of the musculoskeletal system; Human disease related genes:Musculoskeletal diseases:Skeletal diseases; Disease related genes	Endoplasmic reticulum (Supported)	Collagenase clostridium histolyticum	(M274)PID LYMPH ANGIOGENESIS PATHWAY; (M65)PID FRA PATHWAY; (M53)PID INTEGRIN3 PATHWAY	(M5942)HALLMARK UV RESPONSE DN; (M5930)HALLMARK EPITHELIAL MESENCHYMAL TRANSITION	0.0	0.0	0.0	1.0	1.0	1.0	0.0	1.0	0.0	1.0	1.0	0.0	0.0	0.0	0.0	0.0	1.0	0.0	0.0	1.0
TRBV7-9	T cell receptor beta variable 7-9	GO:0002250 adaptive immune response;GO:0006955 immune response;GO:0007166 cell surface receptor signaling pathway		Predicted intracellular proteins					1.0	0.0	0.0	0.0	0.0	0.0	0.0	0.0	0.0	0.0	0.0	0.0	0.0	0.0	0.0	0.0	0.0	0.0	0.0	0.0
RFX8	regulatory factor X8	GO:0006357 regulation of transcription by RNA polymerase II;GO:0006355 regulation of transcription, DNA-templated;GO:1903506 regulation of nucleic acid-templated transcription		Transcription factors:Helix-turn-helix domains; Predicted intracellular proteins	Nucleoplasm (Approved); Additional: Nuclear bodies				0.0	0.0	0.0	0.0	0.0	0.0	0.0	0.0	0.0	0.0	0.0	0.0	0.0	0.0	0.0	0.0	0.0	0.0	0.0	0.0
CD8A	CD8a molecule	GO:0045065 cytotoxic T cell differentiation;GO:0002456 T cell mediated immunity;GO:0019882 antigen processing and presentation		Human disease related genes:Immune system diseases:Primary immunodeficiency; Predicted intracellular proteins; CD markers; Disease related genes	Plasma membrane (Supported)		(M88)PID CD8 TCR PATHWAY; (M54)PID IL12 2PATHWAY; (M272)PID CD8 TCR DOWNSTREAM PATHWAY	(M5950)HALLMARK ALLOGRAFT REJECTION	1.0	0.0	0.0	1.0	0.0	0.0	0.0	0.0	0.0	0.0	1.0	0.0	0.0	0.0	0.0	0.0	0.0	0.0	1.0	0.0
TRAV25	T cell receptor alpha variable 25	GO:0002250 adaptive immune response;GO:0009617 response to bacterium;GO:0051707 response to other organism		Predicted intracellular proteins					1.0	0.0	0.0	0.0	0.0	0.0	0.0	0.0	0.0	0.0	0.0	0.0	0.0	0.0	0.0	0.0	0.0	0.0	0.0	0.0
MBD2	methyl-CpG binding domain protein 2	GO:0006346 DNA methylation-dependent heterochromatin assembly;GO:0042711 maternal behavior;GO:0060746 parental behavior		Predicted intracellular proteins; Cancer-related genes:Candidate cancer biomarkers	Nucleoplasm (Enhanced); Additional: Cytosol		(M101)PID HDAC CLASSI PATHWAY		0.0	0.0	0.0	0.0	0.0	0.0	1.0	0.0	0.0	0.0	0.0	0.0	0.0	0.0	0.0	0.0	0.0	0.0	0.0	0.0
HBA2	hemoglobin subunit alpha 2	GO:0030185 nitric oxide transport;GO:0015671 oxygen transport;GO:0015669 gas transport		FDA approved drug targets:Small molecule drugs; Human disease related genes:Cardiovascular diseases:Hematologic diseases; Disease related genes; Transporters:Transporter channels and pores; Predicted intracellular proteins		Iron Dextran; Iron; Zinc; 4-Carboxycinnamic Acid; Pentaerythritol tetranitrate; 2-[(2-methoxy-5-methylphenoxy)methyl]pyridine; 4-[(5-methoxy-2-methylphenoxy)methyl]pyridine; Sebacic acid; 2-[4-({[(3,5-DICHLOROPHENYL)AMINO]CARBONYL}AMINO)PHENOXY]-2-METHYLPROPANOIC ACID; 2,6-dicarboxynaphthalene; Efaproxiral; Trimesic acid; Nitrous acid; Copper; Ferric pyrophosphate; Sodium ferric gluconate complex…			0.0	0.0	0.0	0.0	0.0	0.0	0.0	0.0	0.0	0.0	1.0	0.0	0.0	0.0	0.0	0.0	0.0	0.0	0.0	0.0
TRBV7-2	T cell receptor beta variable 7-2	GO:0002250 adaptive immune response;GO:0006955 immune response;GO:0007166 cell surface receptor signaling pathway		Predicted intracellular proteins					1.0	0.0	0.0	0.0	0.0	0.0	0.0	0.0	0.0	0.0	0.0	0.0	0.0	0.0	0.0	0.0	0.0	0.0	0.0	0.0
None	None	None	None	None	None	None	None	None	nan	nan	nan	nan	nan	nan	nan	nan	nan	nan	nan	nan	nan	nan	nan	nan	nan	nan	nan	nan
TRAV20	T cell receptor alpha variable 20	GO:0002250 adaptive immune response;GO:0009617 response to bacterium;GO:0051707 response to other organism		Predicted intracellular proteins					1.0	0.0	0.0	0.0	0.0	0.0	0.0	0.0	0.0	0.0	0.0	0.0	0.0	0.0	0.0	0.0	0.0	0.0	0.0	0.0
TRAV10	T cell receptor alpha variable 10	GO:0002250 adaptive immune response;GO:0009617 response to bacterium;GO:0051707 response to other organism		Predicted intracellular proteins					1.0	0.0	0.0	0.0	0.0	0.0	0.0	0.0	0.0	0.0	0.0	0.0	0.0	0.0	0.0	0.0	0.0	0.0	0.0	0.0
IGLC1	immunoglobulin lambda constant 1	GO:0006910 phagocytosis, recognition;GO:0006958 complement activation, classical pathway;GO:0002455 humoral immune response mediated by circulating immunoglobulin		Predicted secreted proteins; Predicted intracellular proteins					1.0	0.0	0.0	0.0	0.0	0.0	0.0	0.0	0.0	0.0	0.0	0.0	0.0	0.0	0.0	0.0	0.0	0.0	0.0	0.0
None	None	None	None	None	None	None	None	None	nan	nan	nan	nan	nan	nan	nan	nan	nan	nan	nan	nan	nan	nan	nan	nan	nan	nan	nan	nan
DIXDC1	DIX domain containing 1	GO:0021869 forebrain ventricular zone progenitor cell division;GO:0021846 cell proliferation in forebrain;GO:0021799 cerebral cortex radially oriented cell migration		Predicted intracellular proteins	Cytosol (Supported)		(M5493)WNT SIGNALING		0.0	1.0	0.0	0.0	0.0	0.0	0.0	0.0	0.0	0.0	0.0	0.0	0.0	0.0	1.0	0.0	0.0	1.0	0.0	0.0
GZMB	granzyme B	GO:1900739 regulation of protein insertion into mitochondrial membrane involved in apoptotic signaling pathway;GO:1900740 positive regulation of protein insertion into mitochondrial membrane involved in apoptotic signaling pathway;GO:0140507 granzyme-mediated programmed cell death signaling pathway		ENZYME proteins:Hydrolases; Predicted secreted proteins; Enzymes; Predicted intracellular proteins; Peptidases:Serine-type peptidases			(M7997)SA CASPASE CASCADE; (M220)PID CASPASE PATHWAY; (M54)PID IL12 2PATHWAY	(M5921)HALLMARK COMPLEMENT; (M5950)HALLMARK ALLOGRAFT REJECTION	1.0	0.0	0.0	0.0	0.0	0.0	0.0	0.0	0.0	0.0	0.0	0.0	0.0	1.0	0.0	0.0	1.0	0.0	0.0	0.0
WNT5A	Wnt family member 5A	GO:0036517 chemoattraction of serotonergic neuron axon;GO:0061341 non-canonical Wnt signaling pathway involved in heart development;GO:0061346 planar cell polarity pathway involved in heart morphogenesis		Human disease related genes:Congenital malformations:Other congenital malformations; Predicted secreted proteins; Disease related genes			(M77)PID WNT SIGNALING PATHWAY; (M23)PID WNT NONCANONICAL PATHWAY; (M254)PID MYC REPRESS PATHWAY	(M5903)HALLMARK NOTCH SIGNALING; (M5930)HALLMARK EPITHELIAL MESENCHYMAL TRANSITION	1.0	1.0	1.0	1.0	1.0	1.0	0.0	0.0	1.0	1.0	1.0	1.0	0.0	1.0	1.0	0.0	1.0	1.0	1.0	0.0
ALPK3	alpha kinase 3	GO:0055013 cardiac muscle cell development;GO:0055006 cardiac cell development;GO:0055007 cardiac muscle cell differentiation	Atypical: Alpha-type protein kinase family	Kinases:Atypical kinases; Disease related genes; Potential drug targets; Enzymes; Predicted intracellular proteins; ENZYME proteins:Transferases	Nucleoplasm (Approved)				0.0	0.0	0.0	0.0	0.0	0.0	0.0	0.0	0.0	0.0	0.0	0.0	0.0	0.0	0.0	0.0	0.0	0.0	0.0	0.0
DSP	desmoplakin	GO:0086073 bundle of His cell-Purkinje myocyte adhesion involved in cell communication;GO:0086042 cardiac muscle cell-cardiac muscle cell adhesion;GO:0003223 ventricular compact myocardium morphogenesis		Human disease related genes:Congenital malformations:Congenital malformations of the circulatory system; Human disease related genes:Cardiovascular diseases:Cardiac diseases; Human disease related genes:Congenital malformations:Congenital malformations of skin; Disease related genes; Predicted intracellular proteins	Cell Junctions (Supported)	Zinc; Artenimol; Zinc acetate	(M142)PID AJDISS 2PATHWAY		0.0	0.0	0.0	0.0	0.0	0.0	0.0	0.0	0.0	0.0	0.0	0.0	1.0	0.0	0.0	0.0	0.0	0.0	0.0	0.0
LINC01093	long intergenic non-protein coding RNA 1093								0.0	0.0	0.0	0.0	0.0	0.0	0.0	0.0	0.0	0.0	0.0	0.0	0.0	0.0	0.0	0.0	0.0	0.0	0.0	0.0
NECTIN4	nectin cell adhesion molecule 4	GO:0007157 heterophilic cell-cell adhesion via plasma membrane cell adhesion molecules;GO:0046718 viral entry into host cell;GO:0044409 entry into host		Human disease related genes:Congenital malformations:Congenital malformations of skin; Predicted secreted proteins; Disease related genes	Plasma membrane (Supported)	Enfortumab vedotin		(M5915)HALLMARK APICAL JUNCTION	0.0	0.0	0.0	0.0	0.0	0.0	0.0	0.0	0.0	0.0	0.0	0.0	0.0	0.0	0.0	0.0	0.0	0.0	0.0	0.0
SAA1	serum amyloid A1	GO:0048246 macrophage chemotaxis;GO:1905517 macrophage migration;GO:0006953 acute-phase response		Predicted secreted proteins; Disease related genes					0.0	0.0	1.0	1.0	0.0	0.0	0.0	0.0	1.0	0.0	1.0	0.0	0.0	0.0	0.0	1.0	0.0	0.0	1.0	0.0
NNMT	nicotinamide N-methyltransferase	GO:0006769 nicotinamide metabolic process;GO:0010967 regulation of polyamine biosynthetic process;GO:0009820 alkaloid metabolic process		Enzymes; FDA approved drug targets:Small molecule drugs; Predicted intracellular proteins; ENZYME proteins:Transferases	Golgi apparatus (Approved); Additional: Cytosol	Niacin		(M5930)HALLMARK EPITHELIAL MESENCHYMAL TRANSITION	0.0	0.0	0.0	0.0	0.0	0.0	0.0	0.0	0.0	0.0	0.0	0.0	0.0	0.0	0.0	0.0	0.0	0.0	0.0	0.0
SPRY1	sprouty RTK signaling antagonist 1	GO:0060940 epithelial to mesenchymal transition involved in cardiac fibroblast development;GO:0051387 negative regulation of neurotrophin TRK receptor signaling pathway;GO:0060935 cardiac fibroblast cell differentiation		Predicted intracellular proteins; Cancer-related genes:Candidate cancer biomarkers	Cytosol;Golgi apparatus (Approved); Additional: Nucleoplasm				0.0	1.0	0.0	1.0	1.0	0.0	0.0	0.0	0.0	1.0	0.0	1.0	0.0	1.0	1.0	0.0	0.0	0.0	0.0	0.0
TSKU	tsukushi, small leucine rich proteoglycan	GO:0042635 positive regulation of hair cycle;GO:0061073 ciliary body morphogenesis;GO:1904761 negative regulation of myofibroblast differentiation		Predicted secreted proteins	Nucleoplasm (Approved); Additional: Nuclear bodies		(M3008)NABA ECM GLYCOPROTEINS; (M5884)NABA CORE MATRISOME; (M5889)NABA MATRISOME	(M5906)HALLMARK ESTROGEN RESPONSE EARLY	0.0	0.0	0.0	0.0	0.0	1.0	0.0	1.0	0.0	0.0	0.0	0.0	0.0	0.0	1.0	0.0	0.0	0.0	0.0	0.0
AREG	amphiregulin	GO:0060598 dichotomous subdivision of terminal units involved in mammary gland duct morphogenesis;GO:0060751 branch elongation involved in mammary gland duct branching;GO:0042695 thelarche		Human disease related genes:Cancers:Cancers of the digestive system; Cancer-related genes:Candidate cancer biomarkers	Mitochondria (Approved)		(M201)PID ERBB NETWORK PATHWAY; (M5883)NABA SECRETED FACTORS; (M5885)NABA MATRISOME ASSOCIATED	(M5890)HALLMARK TNFA SIGNALING VIA NFKB; (M5906)HALLMARK ESTROGEN RESPONSE EARLY; (M5907)HALLMARK ESTROGEN RESPONSE LATE	0.0	0.0	0.0	1.0	1.0	0.0	1.0	0.0	0.0	1.0	1.0	0.0	0.0	1.0	1.0	0.0	0.0	1.0	0.0	0.0
MME	membrane metalloendopeptidase	GO:0046449 creatinine metabolic process;GO:0061837 neuropeptide processing;GO:0072338 cellular lactam metabolic process		FDA approved drug targets:Small molecule drugs; Candidate cardiovascular disease genes; CD markers; Cancer-related genes:Candidate cancer biomarkers; ENZYME proteins:Hydrolases; Predicted intracellular proteins; Peptidases:Metallopeptidases; Disease related genes; Enzymes; Human disease related genes:Nervous system diseases:Neurodegenerative diseases		Candoxatril; Omapatrilat; N-[3-[(1-Aminoethyl)(Hydroxy)Phosphoryl]-2-(1,1'-Biphenyl-4-Ylmethyl)Propanoyl]Alanine; Phosphoramidon; N-(3-Phenyl-2-Sulfanylpropanoyl)Phenylalanylalanine; [2(R,S)-2-Sulfanylheptanoyl]-Phe-Ala; Daglutril; 2-[(1S)-1-BENZYL-2-SULFANYLETHYL]-1H-IMIDAZO[4,5-C]PYRIDIN-5-IUM; Thiorphan; Sacubitril; Candoxatrilat			0.0	0.0	0.0	1.0	1.0	0.0	0.0	0.0	0.0	0.0	0.0	1.0	0.0	0.0	0.0	0.0	0.0	0.0	0.0	0.0
MTRNR2L8	MT-RNR2 like 8 (pseudogene)	GO:1900118 negative regulation of execution phase of apoptosis;GO:1900117 regulation of execution phase of apoptosis;GO:2000272 negative regulation of signaling receptor activity		Predicted secreted proteins; Predicted intracellular proteins					0.0	0.0	0.0	0.0	1.0	0.0	0.0	0.0	0.0	0.0	0.0	0.0	0.0	0.0	0.0	0.0	0.0	0.0	0.0	0.0
GPER1	G protein-coupled estrogen receptor 1	GO:0030264 nuclear fragmentation involved in apoptotic nuclear change;GO:2000724 positive regulation of cardiac vascular smooth muscle cell differentiation;GO:0030263 apoptotic chromosome condensation		G-protein coupled receptors:GPCRs excl olfactory receptors; Transporters; Predicted intracellular proteins	Nucleoli (Approved); Additional: Cytosol;Nucleoplasm;Vesicles	Estradiol; Genistein; MK-0354; Estradiol acetate; Estradiol benzoate; Estradiol cypionate; Estradiol dienanthate; Estradiol valerate		(M5907)HALLMARK ESTROGEN RESPONSE LATE	1.0	1.0	1.0	1.0	0.0	0.0	1.0	0.0	0.0	1.0	0.0	0.0	0.0	1.0	1.0	0.0	0.0	0.0	0.0	0.0
PDGFB	platelet derived growth factor subunit B	GO:0072255 metanephric glomerular mesangial cell development;GO:0072209 metanephric mesangial cell differentiation;GO:0072254 metanephric glomerular mesangial cell differentiation		Candidate cardiovascular disease genes; Human disease related genes:Cancers:Cancers of eye, brain, and central nervous system; Cancer-related genes:Candidate cancer biomarkers; Predicted secreted proteins; Predicted intracellular proteins; Disease related genes; Human disease related genes:Cancers:Cancers of the lung and pleura; RAS pathway related proteins; Human disease related genes:Nervous sy…	Vesicles (Approved)	Pegpleranib	(M103)PID S1P S1P1 PATHWAY; (M55)PID S1P S1P3 PATHWAY; (M72)PID NECTIN PATHWAY	(M5946)HALLMARK COAGULATION; (M5891)HALLMARK HYPOXIA; (M5921)HALLMARK COMPLEMENT	1.0	1.0	1.0	1.0	1.0	1.0	1.0	0.0	1.0	1.0	0.0	1.0	1.0	1.0	1.0	0.0	1.0	1.0	0.0	0.0
PCAT7	prostate cancer associated transcript 7								0.0	0.0	0.0	0.0	0.0	0.0	0.0	0.0	0.0	0.0	0.0	0.0	0.0	0.0	0.0	0.0	0.0	0.0	0.0	0.0
CD8B	CD8b molecule	GO:0050852 T cell receptor signaling pathway;GO:0050851 antigen receptor-mediated signaling pathway;GO:0002429 immune response-activating cell surface receptor signaling pathway		Predicted intracellular proteins; CD markers	Plasma membrane (Supported)		(M88)PID CD8 TCR PATHWAY; (M54)PID IL12 2PATHWAY; (M272)PID CD8 TCR DOWNSTREAM PATHWAY	(M5950)HALLMARK ALLOGRAFT REJECTION	1.0	0.0	0.0	1.0	0.0	0.0	0.0	0.0	0.0	0.0	1.0	0.0	0.0	0.0	0.0	0.0	0.0	0.0	1.0	0.0
GZMK	granzyme K	GO:0006508 proteolysis;GO:0019538 protein metabolic process;GO:1901564 organonitrogen compound metabolic process		Enzymes; Predicted secreted proteins; Peptidases:Serine-type peptidases				(M5921)HALLMARK COMPLEMENT	0.0	0.0	0.0	0.0	0.0	0.0	0.0	0.0	0.0	0.0	0.0	0.0	0.0	0.0	0.0	0.0	0.0	0.0	0.0	0.0
SH3PXD2B	SH3 and PX domains 2B	GO:0071800 podosome assembly;GO:0042554 superoxide anion generation;GO:0060612 adipose tissue development		Human disease related genes:Congenital malformations:Other congenital malformations; Predicted intracellular proteins; Disease related genes	Nucleoplasm (Approved); Additional: Nucleoli fibrillar center				0.0	0.0	0.0	0.0	0.0	1.0	0.0	0.0	0.0	0.0	0.0	0.0	0.0	0.0	0.0	0.0	0.0	0.0	0.0	0.0
TRBV27	T cell receptor beta variable 27	GO:0002250 adaptive immune response;GO:0006955 immune response;GO:0007166 cell surface receptor signaling pathway		Predicted intracellular proteins					1.0	0.0	0.0	0.0	0.0	0.0	0.0	0.0	0.0	0.0	0.0	0.0	0.0	0.0	0.0	0.0	0.0	0.0	0.0	0.0
RNF144B	ring finger protein 144B	GO:0032436 positive regulation of proteasomal ubiquitin-dependent protein catabolic process;GO:2000060 positive regulation of ubiquitin-dependent protein catabolic process;GO:1901800 positive regulation of proteasomal protein catabolic process		Enzymes; ENZYME proteins:Transferases	Nucleoli (Approved); Additional: Mitochondria		(M145)PID P53 DOWNSTREAM PATHWAY	(M5932)HALLMARK INFLAMMATORY RESPONSE	0.0	0.0	0.0	0.0	0.0	0.0	0.0	0.0	0.0	0.0	0.0	0.0	0.0	0.0	0.0	0.0	0.0	0.0	0.0	0.0
CEBPD	CCAAT enhancer binding protein delta	GO:0045669 positive regulation of osteoblast differentiation;GO:0002244 hematopoietic progenitor cell differentiation;GO:0045444 fat cell differentiation		Transcription factors:Basic domains; Predicted intracellular proteins	Nucleoplasm (Approved)		(M106)PID HNF3B PATHWAY; (M183)PID IL6 7 PATHWAY; (M236)PID DELTA NP63 PATHWAY	(M5890)HALLMARK TNFA SIGNALING VIA NFKB	0.0	0.0	0.0	1.0	0.0	0.0	0.0	0.0	0.0	0.0	0.0	0.0	0.0	0.0	0.0	0.0	1.0	0.0	1.0	0.0
SOD2-OT1	SOD2 overlapping transcript 1								0.0	0.0	0.0	0.0	0.0	0.0	0.0	0.0	0.0	0.0	0.0	0.0	0.0	0.0	0.0	0.0	0.0	0.0	0.0	0.0
TRBV5-5	T cell receptor beta variable 5-5	GO:0002250 adaptive immune response;GO:0006955 immune response;GO:0007166 cell surface receptor signaling pathway		Predicted intracellular proteins					1.0	0.0	0.0	0.0	0.0	0.0	0.0	0.0	0.0	0.0	0.0	0.0	0.0	0.0	0.0	0.0	0.0	0.0	0.0	0.0
SDK1	sidekick cell adhesion molecule 1	GO:0048148 behavioral response to cocaine;GO:0010842 retina layer formation;GO:0042220 response to cocaine		Predicted intracellular proteins	Cytosol (Approved)				0.0	0.0	0.0	0.0	0.0	0.0	0.0	0.0	0.0	0.0	0.0	0.0	0.0	0.0	0.0	0.0	0.0	0.0	0.0	0.0
IGHV5-51	immunoglobulin heavy variable 5-51	GO:0006910 phagocytosis, recognition;GO:0006958 complement activation, classical pathway;GO:0002455 humoral immune response mediated by circulating immunoglobulin		Predicted secreted proteins					1.0	0.0	0.0	0.0	0.0	0.0	0.0	0.0	0.0	0.0	0.0	0.0	0.0	0.0	0.0	0.0	0.0	0.0	0.0	0.0
None	None	None	None	None	None	None	None	None	nan	nan	nan	nan	nan	nan	nan	nan	nan	nan	nan	nan	nan	nan	nan	nan	nan	nan	nan	nan
MTRNR2L12	MT-RNR2 like 12 (pseudogene)	GO:1900118 negative regulation of execution phase of apoptosis;GO:1900117 regulation of execution phase of apoptosis;GO:2000272 negative regulation of signaling receptor activity		Predicted secreted proteins; Predicted intracellular proteins					0.0	0.0	0.0	0.0	0.0	0.0	0.0	0.0	0.0	0.0	0.0	0.0	0.0	0.0	0.0	0.0	0.0	0.0	0.0	0.0
None	None	None	None	None	None	None	None	None	nan	nan	nan	nan	nan	nan	nan	nan	nan	nan	nan	nan	nan	nan	nan	nan	nan	nan	nan	nan
PAQR5	progestin and adipoQ receptor family member 5	GO:0048477 oogenesis;GO:0007292 female gamete generation;GO:0007281 germ cell development			Vesicles (Approved)				0.0	0.0	0.0	0.0	0.0	0.0	0.0	0.0	0.0	0.0	0.0	0.0	0.0	0.0	0.0	0.0	0.0	0.0	0.0	0.0
CYP27B1	cytochrome P450 family 27 subfamily B member 1	GO:0010956 negative regulation of calcidiol 1-monooxygenase activity;GO:0010979 regulation of vitamin D 24-hydroxylase activity;GO:0010980 positive regulation of vitamin D 24-hydroxylase activity		ENZYME proteins:Oxidoreductases; Disease related genes; Human disease related genes:Congenital disorders of metabolism:Congenital disorders of cofactor/vitamin metabolism; Enzymes; Potential drug targets; Human disease related genes:Endocrine and metabolic diseases:Diabetes; Predicted intracellular proteins		Alfacalcidol			1.0	0.0	1.0	1.0	0.0	0.0	1.0	0.0	0.0	0.0	0.0	0.0	0.0	0.0	0.0	0.0	0.0	0.0	0.0	0.0
None	None	None	None	None	None	None	None	None	nan	nan	nan	nan	nan	nan	nan	nan	nan	nan	nan	nan	nan	nan	nan	nan	nan	nan	nan	nan
DRAIC	downregulated RNA in cancer, inhibitor of cell invasion and migration								0.0	0.0	0.0	0.0	0.0	0.0	0.0	0.0	0.0	0.0	0.0	0.0	0.0	0.0	0.0	0.0	0.0	0.0	0.0	0.0
None	None	None	None	None	None	None	None	None	nan	nan	nan	nan	nan	nan	nan	nan	nan	nan	nan	nan	nan	nan	nan	nan	nan	nan	nan	nan
B4GALT2	beta-1,4-galactosyltransferase 2	GO:0021680 cerebellar Purkinje cell layer development;GO:0008542 visual learning;GO:0007632 visual behavior		Enzymes; ENZYME proteins:Transferases	Golgi apparatus;Vesicles (Supported)			(M5937)HALLMARK GLYCOLYSIS	0.0	0.0	0.0	0.0	0.0	0.0	0.0	0.0	0.0	0.0	0.0	0.0	0.0	0.0	0.0	0.0	0.0	0.0	0.0	0.0
MIR3945HG	MIR3945 host gene								0.0	0.0	0.0	0.0	0.0	0.0	0.0	0.0	0.0	0.0	0.0	0.0	0.0	0.0	0.0	0.0	0.0	0.0	0.0	0.0
ABHD12B	abhydrolase domain containing 12B	GO:0006660 phosphatidylserine catabolic process;GO:0052651 monoacylglycerol catabolic process;GO:0046462 monoacylglycerol metabolic process		Predicted intracellular proteins	Nucleoplasm (Uncertain)				0.0	0.0	0.0	0.0	0.0	0.0	0.0	0.0	0.0	0.0	0.0	0.0	0.0	0.0	0.0	0.0	0.0	0.0	0.0	0.0
None	None	None	None	None	None	None	None	None	nan	nan	nan	nan	nan	nan	nan	nan	nan	nan	nan	nan	nan	nan	nan	nan	nan	nan	nan	nan
FOXD1	forkhead box D1	GO:0060678 dichotomous subdivision of terminal units involved in ureteric bud branching;GO:0072127 renal capsule development;GO:0072213 metanephric capsule development		Transcription factors:Helix-turn-helix domains; Predicted intracellular proteins					0.0	0.0	0.0	1.0	0.0	1.0	0.0	0.0	0.0	1.0	0.0	1.0	0.0	0.0	0.0	0.0	0.0	0.0	0.0	0.0
ARMC12	armadillo repeat containing 12	GO:0120317 sperm mitochondrial sheath assembly;GO:0120316 sperm flagellum assembly;GO:0044458 motile cilium assembly		Predicted intracellular proteins	Nucleoplasm;Plasma membrane (Approved)				0.0	0.0	0.0	0.0	0.0	0.0	0.0	0.0	0.0	0.0	0.0	0.0	0.0	0.0	0.0	0.0	0.0	0.0	0.0	0.0
None	None	None	None	None	None	None	None	None	nan	nan	nan	nan	nan	nan	nan	nan	nan	nan	nan	nan	nan	nan	nan	nan	nan	nan	nan	nan
TRBV13	T cell receptor beta variable 13	GO:0002250 adaptive immune response;GO:0006955 immune response;GO:0007166 cell surface receptor signaling pathway		Predicted intracellular proteins					1.0	0.0	0.0	0.0	0.0	0.0	0.0	0.0	0.0	0.0	0.0	0.0	0.0	0.0	0.0	0.0	0.0	0.0	0.0	0.0
PER1	period circadian regulator 1	GO:0097167 circadian regulation of translation;GO:2000323 negative regulation of glucocorticoid receptor signaling pathway;GO:2000322 regulation of glucocorticoid receptor signaling pathway		Predicted intracellular proteins; Cancer-related genes	Cytosol (Supported); Additional: Nucleoplasm		(M95)PID CIRCADIAN PATHWAY	(M5890)HALLMARK TNFA SIGNALING VIA NFKB	0.0	1.0	0.0	0.0	0.0	0.0	0.0	0.0	0.0	0.0	0.0	0.0	0.0	0.0	0.0	0.0	0.0	0.0	0.0	0.0
FZD6	frizzled class receptor 6	GO:0035880 embryonic nail plate morphogenesis;GO:1904693 midbrain morphogenesis;GO:0048104 establishment of body hair or bristle planar orientation		Human disease related genes:Skin diseases:Skin and soft tissue diseases; Disease related genes; Potential drug targets; G-protein coupled receptors:GPCRs excl olfactory receptors; G-protein coupled receptors:Family fz/smo receptors	Plasma membrane (Supported)		(M77)PID WNT SIGNALING PATHWAY; (M23)PID WNT NONCANONICAL PATHWAY; (M5493)WNT SIGNALING		0.0	0.0	0.0	1.0	1.0	0.0	0.0	0.0	0.0	1.0	0.0	0.0	0.0	1.0	0.0	0.0	0.0	1.0	1.0	0.0
LINC02580	long intergenic non-protein coding RNA 2580								0.0	0.0	0.0	0.0	0.0	0.0	0.0	0.0	0.0	0.0	0.0	0.0	0.0	0.0	0.0	0.0	0.0	0.0	0.0	0.0
JDP2	Jun dimerization protein 2	GO:0031065 positive regulation of histone deacetylation;GO:0090312 positive regulation of protein deacetylation;GO:0031063 regulation of histone deacetylation		Transcription factors:Basic domains; Predicted intracellular proteins	Nuclear speckles;Nucleoplasm (Approved)		(M166)PID ATF2 PATHWAY		0.0	0.0	0.0	0.0	0.0	0.0	0.0	0.0	0.0	0.0	0.0	0.0	0.0	0.0	1.0	0.0	0.0	0.0	0.0	0.0
CCL17	C-C motif chemokine ligand 17	GO:0045662 negative regulation of myoblast differentiation;GO:0002548 monocyte chemotaxis;GO:0048247 lymphocyte chemotaxis		Predicted secreted proteins			(M28)PID IL4 2PATHWAY; (M5883)NABA SECRETED FACTORS; (M5885)NABA MATRISOME ASSOCIATED	(M5932)HALLMARK INFLAMMATORY RESPONSE	1.0	1.0	0.0	1.0	0.0	0.0	0.0	0.0	0.0	0.0	0.0	0.0	0.0	0.0	1.0	0.0	0.0	0.0	0.0	1.0
AFAP1L2	actin filament associated protein 1 like 2	GO:0045742 positive regulation of epidermal growth factor receptor signaling pathway;GO:1901186 positive regulation of ERBB signaling pathway;GO:0061098 positive regulation of protein tyrosine kinase activity		Predicted intracellular proteins	Cytosol;Plasma membrane (Approved)			(M5916)HALLMARK APICAL SURFACE	0.0	0.0	1.0	1.0	0.0	0.0	0.0	0.0	0.0	0.0	0.0	0.0	0.0	1.0	0.0	0.0	0.0	0.0	0.0	0.0
CRYAB	crystallin alpha B	GO:0007021 tubulin complex assembly;GO:1905907 negative regulation of amyloid fibril formation;GO:1905906 regulation of amyloid fibril formation		Cancer-related genes:Candidate cancer biomarkers; Predicted intracellular proteins; Human disease related genes:Musculoskeletal diseases:Muscular diseases; Human disease related genes:Nervous system diseases:Eye disease; Disease related genes; Human disease related genes:Cardiovascular diseases:Cardiac diseases	Cytosol;Plasma membrane (Enhanced)			(M5909)HALLMARK MYOGENESIS	0.0	0.0	0.0	0.0	0.0	0.0	0.0	0.0	0.0	0.0	0.0	0.0	0.0	0.0	0.0	0.0	0.0	0.0	0.0	0.0
NKD1	NKD inhibitor of WNT signaling pathway 1	GO:1901229 regulation of non-canonical Wnt signaling pathway via JNK cascade;GO:1901231 positive regulation of non-canonical Wnt signaling pathway via JNK cascade;GO:1901232 regulation of convergent extension involved in axis elongation		Predicted intracellular proteins	Nucleoli fibrillar center (Approved)		(M70)PID PS1 PATHWAY; (M5493)WNT SIGNALING	(M5895)HALLMARK WNT BETA CATENIN SIGNALING	0.0	0.0	0.0	0.0	0.0	0.0	0.0	0.0	0.0	0.0	0.0	0.0	0.0	0.0	0.0	0.0	0.0	0.0	0.0	0.0
KLRC4	killer cell lectin like receptor C4	GO:0002223 stimulatory C-type lectin receptor signaling pathway;GO:1990840 response to lectin;GO:1990858 cellular response to lectin		Transporters:Transporter channels and pores					1.0	0.0	1.0	0.0	0.0	0.0	0.0	0.0	0.0	0.0	0.0	0.0	0.0	0.0	0.0	0.0	0.0	0.0	0.0	0.0
None	None	None	None	None	None	None	None	None	nan	nan	nan	nan	nan	nan	nan	nan	nan	nan	nan	nan	nan	nan	nan	nan	nan	nan	nan	nan
None	None	None	None	None	None	None	None	None	nan	nan	nan	nan	nan	nan	nan	nan	nan	nan	nan	nan	nan	nan	nan	nan	nan	nan	nan	nan
ACSL1	acyl-CoA synthetase long chain family member 1	GO:0010747 positive regulation of long-chain fatty acid import across plasma membrane;GO:0140214 positive regulation of long-chain fatty acid import into cell;GO:0034201 response to oleic acid		Enzymes; ENZYME proteins:Ligase; Predicted intracellular proteins	Vesicles (Uncertain)	Adenosine phosphate; ATP		(M5949)HALLMARK PEROXISOME; (M5948)HALLMARK BILE ACID METABOLISM; (M5935)HALLMARK FATTY ACID METABOLISM	0.0	0.0	0.0	1.0	0.0	0.0	1.0	0.0	0.0	0.0	0.0	0.0	0.0	1.0	0.0	0.0	0.0	0.0	0.0	0.0
LINC02446	long intergenic non-protein coding RNA 2446								0.0	0.0	0.0	0.0	0.0	0.0	0.0	0.0	0.0	0.0	0.0	0.0	0.0	0.0	0.0	0.0	0.0	0.0	0.0	0.0
COL3A1	collagen type III alpha 1 chain	GO:0048144 fibroblast proliferation;GO:0032905 transforming growth factor beta1 production;GO:0036022 limb joint morphogenesis		Predicted secreted proteins; Human disease related genes:Congenital malformations:Congenital malformations of skin; FDA approved drug targets:Biotech drugs; Disease related genes; Predicted intracellular proteins	Endoplasmic reticulum (Approved)	Collagenase clostridium histolyticum	(M3005)NABA COLLAGENS; (M198)PID SYNDECAN 1 PATHWAY; (M8)PID ENDOTHELIN PATHWAY	(M5944)HALLMARK ANGIOGENESIS; (M5942)HALLMARK UV RESPONSE DN; (M5909)HALLMARK MYOGENESIS	0.0	0.0	0.0	1.0	1.0	1.0	1.0	1.0	0.0	1.0	1.0	0.0	0.0	0.0	0.0	0.0	0.0	1.0	1.0	0.0
TRAV1-1	T cell receptor alpha variable 1-1	GO:0002250 adaptive immune response;GO:0009617 response to bacterium;GO:0051707 response to other organism		Predicted intracellular proteins					1.0	0.0	0.0	0.0	0.0	0.0	0.0	0.0	0.0	0.0	0.0	0.0	0.0	0.0	0.0	0.0	0.0	0.0	0.0	0.0
SLC2A14	solute carrier family 2 member 14	GO:0070837 dehydroascorbic acid transport;GO:0046323 glucose import;GO:1904659 glucose transmembrane transport		Transporters:Electrochemical Potential-driven transporters; Predicted intracellular proteins	Plasma membrane (Approved)				0.0	0.0	0.0	0.0	0.0	0.0	0.0	0.0	0.0	0.0	0.0	0.0	0.0	0.0	0.0	0.0	0.0	0.0	0.0	0.0
CES1	carboxylesterase 1	GO:0090122 cholesterol ester hydrolysis involved in cholesterol transport;GO:0090119 vesicle-mediated cholesterol transport;GO:0120188 regulation of bile acid secretion		Enzymes; ENZYME proteins:Hydrolases; Predicted intracellular proteins	Endoplasmic reticulum (Supported)	Tacrine; Meperidine; Levocarnitine; Dextropropoxyphene; Cocaine; Naloxone; Diamorphine; Probucol; Hydroxy-Phenyl-Acetic Acid 8-Methyl-8-Aza-Bicyclo[3.2.1]Oct-3-Yl Ester; Cholic Acid; 4-Piperidino-Piperidine; N-acetyl-alpha-neuraminic acid; Thenoyltrifluoroacetone; Cyclandelate; Avasimibe; (1R)-1,2,2-trimethylpropyl (R)-methylphosphinate; (1S,7S,8S,8AR)-1,2,3,7,8,8A-HEXAHYDRO-7-METHYL-8-[2-[(2R,4R…	(M13096)SA PROGRAMMED CELL DEATH; (M40)PID E2F PATHWAY	(M5934)HALLMARK XENOBIOTIC METABOLISM	0.0	0.0	1.0	0.0	0.0	0.0	1.0	0.0	0.0	0.0	0.0	0.0	0.0	0.0	0.0	0.0	0.0	0.0	0.0	0.0
TP73	tumor protein p73	GO:0060044 negative regulation of cardiac muscle cell proliferation;GO:0048714 positive regulation of oligodendrocyte differentiation;GO:0042771 intrinsic apoptotic signaling pathway in response to DNA damage by p53 class mediator		Transcription factors:Immunoglobulin fold; Predicted intracellular proteins	Nucleoplasm (Supported); Additional: Golgi apparatus	Zinc; Zinc acetate; Zinc chloride; Zinc sulfate, unspecified form	(M40)PID E2F PATHWAY; (M19)PID P73PATHWAY; (M145)PID P53 DOWNSTREAM PATHWAY		0.0	1.0	0.0	0.0	0.0	0.0	0.0	0.0	0.0	0.0	0.0	1.0	0.0	0.0	1.0	0.0	0.0	0.0	0.0	0.0
MMP8	matrix metallopeptidase 8	GO:1903980 positive regulation of microglial cell activation;GO:0150078 positive regulation of neuroinflammatory response;GO:1903978 regulation of microglial cell activation		Cancer-related genes:Candidate cancer biomarkers; ENZYME proteins:Hydrolases; Predicted secreted proteins; Peptidases:Metallopeptidases; Enzymes; Predicted intracellular proteins	Vesicles (Approved)	Marimastat; 1-Hydroxyamine-2-Isobutylmalonic Acid; 2-Thiomethyl-3-Phenylpropanoic Acid; 2-(Biphenyl-4-Sulfonyl)-1,2,3,4-Tetrahydro-Isoquinoline-3-Carboxylic Acid; 5-[4-(2-Hydroxyethyl)-1-piperidinyl]-5-phenyl-2,4,6(1H,3H,5H)-pyrimidinetrione; Glycinamide; Batimastat; N-{2-[(4'-CYANO-1,1'-BIPHENYL-4-YL)OXY]ETHYL}-N'-HYDROXY-N-METHYLUREA; (5S)-5-(2-amino-2-oxoethyl)-4-oxo-N-[(3-oxo-3,4-dihydro-2H-1…	(M3468)NABA ECM REGULATORS; (M5885)NABA MATRISOME ASSOCIATED; (M5889)NABA MATRISOME	(M5946)HALLMARK COAGULATION; (M5921)HALLMARK COMPLEMENT	1.0	1.0	1.0	1.0	1.0	0.0	0.0	0.0	0.0	0.0	0.0	0.0	0.0	0.0	0.0	0.0	0.0	0.0	0.0	0.0
ANGPTL4	angiopoietin like 4	GO:0043335 protein unfolding;GO:0051005 negative regulation of lipoprotein lipase activity;GO:0060192 negative regulation of lipase activity		Predicted secreted proteins; Predicted intracellular proteins	Nucleoplasm;Vesicles (Approved)		(M5883)NABA SECRETED FACTORS; (M5885)NABA MATRISOME ASSOCIATED; (M5889)NABA MATRISOME	(M5891)HALLMARK HYPOXIA; (M5905)HALLMARK ADIPOGENESIS; (M5937)HALLMARK GLYCOLYSIS	0.0	0.0	0.0	1.0	0.0	0.0	0.0	0.0	0.0	1.0	0.0	0.0	0.0	0.0	0.0	0.0	0.0	0.0	0.0	0.0
None	None	None	None	None	None	None	None	None	nan	nan	nan	nan	nan	nan	nan	nan	nan	nan	nan	nan	nan	nan	nan	nan	nan	nan	nan	nan
CFTR	CF transmembrane conductance regulator	GO:1902161 positive regulation of cyclic nucleotide-gated ion channel activity;GO:1902159 regulation of cyclic nucleotide-gated ion channel activity;GO:1902941 regulation of voltage-gated chloride channel activity		Human disease related genes:Congenital disorders of metabolism:Congenital disorders of ion transport and metabolism; FDA approved drug targets:Small molecule drugs; Cancer-related genes:Candidate cancer biomarkers; Human disease related genes:Digestive system diseases:Pancreas diseases; Human disease related genes:Congenital malformations:Congenital malformations of genital organs; Disease relate…		ATP; Bumetanide; Glyburide; Ibuprofen; Colforsin; Phosphoaminophosphonic Acid-Adenylate Ester; Dexfosfoserine; Crofelemer; Lonidamine; Ivacaftor; Dexibuprofen; Lumacaftor; Tezacaftor; Elexacaftor		(M5951)HALLMARK SPERMATOGENESIS	0.0	0.0	1.0	0.0	0.0	0.0	1.0	0.0	0.0	0.0	1.0	0.0	0.0	0.0	0.0	0.0	0.0	0.0	0.0	0.0
THBS2	thrombospondin 2	GO:0051965 positive regulation of synapse assembly;GO:0051963 regulation of synapse assembly;GO:1901890 positive regulation of cell junction assembly		Predicted secreted proteins; Disease related genes; Cancer-related genes:Candidate cancer biomarkers	Plasma membrane (Approved); Additional: Cytosol;Nuclear speckles		(M277)PID INTEGRIN A4B1 PATHWAY; (M18)PID INTEGRIN1 PATHWAY; (M3008)NABA ECM GLYCOPROTEINS	(M5930)HALLMARK EPITHELIAL MESENCHYMAL TRANSITION	0.0	0.0	0.0	0.0	1.0	0.0	0.0	1.0	0.0	1.0	0.0	0.0	0.0	0.0	0.0	0.0	0.0	0.0	0.0	0.0
MT2A	metallothionein 2A	GO:0036018 cellular response to erythropoietin;GO:0036015 response to interleukin-3;GO:0036016 cellular response to interleukin-3		Predicted intracellular proteins		Zinc; Zinc acetate; Zinc chloride; Zinc sulfate, unspecified form	(M167)PID AP1 PATHWAY	(M5891)HALLMARK HYPOXIA; (M5901)HALLMARK G2M CHECKPOINT; (M5913)HALLMARK INTERFERON GAMMA RESPONSE	0.0	0.0	0.0	1.0	0.0	0.0	0.0	0.0	0.0	0.0	0.0	0.0	1.0	0.0	0.0	0.0	0.0	0.0	0.0	0.0
None	None	None	None	None	None	None	None	None	nan	nan	nan	nan	nan	nan	nan	nan	nan	nan	nan	nan	nan	nan	nan	nan	nan	nan	nan	nan
ARFGEF3	ARFGEF family member 3	GO:0032012 regulation of ARF protein signal transduction;GO:0046578 regulation of Ras protein signal transduction;GO:0051056 regulation of small GTPase mediated signal transduction		Predicted intracellular proteins					0.0	0.0	0.0	0.0	0.0	0.0	0.0	0.0	0.0	0.0	0.0	0.0	0.0	0.0	0.0	0.0	0.0	0.0	0.0	0.0
AHNAK2	AHNAK nucleoprotein 2	GO:0043484 regulation of RNA splicing;GO:0051252 regulation of RNA metabolic process;GO:0019219 regulation of nucleobase-containing compound metabolic process		Predicted intracellular proteins; Cancer-related genes:Mutational cancer driver genes	Cytosol (Enhanced); Additional: Plasma membrane				0.0	0.0	0.0	0.0	0.0	0.0	0.0	0.0	0.0	0.0	0.0	0.0	0.0	0.0	0.0	0.0	0.0	0.0	0.0	0.0
TNFSF4	TNF superfamily member 4	GO:0035712 T-helper 2 cell activation;GO:0035713 response to nitrogen dioxide;GO:1900281 positive regulation of CD4-positive, alpha-beta T cell costimulation		CD markers; Human disease related genes:Immune system diseases:Allergies and autoimmune diseases; Cancer-related genes:Candidate cancer biomarkers; Human disease related genes:Skin diseases:Skin and soft tissue diseases; Disease related genes; Predicted intracellular proteins	Nucleoplasm;Vesicles (Approved)		(M5883)NABA SECRETED FACTORS; (M5885)NABA MATRISOME ASSOCIATED; (M5889)NABA MATRISOME		1.0	0.0	1.0	1.0	0.0	0.0	1.0	0.0	1.0	0.0	0.0	0.0	0.0	0.0	1.0	1.0	0.0	0.0	1.0	0.0
PDE6H	phosphodiesterase 6H	GO:0045745 positive regulation of G protein-coupled receptor signaling pathway;GO:0045742 positive regulation of epidermal growth factor receptor signaling pathway;GO:1901186 positive regulation of ERBB signaling pathway		ENZYME proteins:Hydrolases; Human disease related genes:Nervous system diseases:Eye disease; Disease related genes; Potential drug targets; Enzymes; Predicted intracellular proteins	Vesicles (Uncertain)	Sildenafil; Vardenafil	(M117)PID CONE PATHWAY		0.0	1.0	0.0	0.0	0.0	0.0	0.0	0.0	0.0	0.0	0.0	0.0	0.0	0.0	0.0	0.0	0.0	0.0	0.0	0.0
RHCG	Rh family C glycoprotein	GO:0070634 transepithelial ammonium transport;GO:0015837 amine transport;GO:0072488 ammonium transmembrane transport		Transporters:Transporter channels and pores				(M5916)HALLMARK APICAL SURFACE	0.0	0.0	0.0	0.0	0.0	0.0	0.0	0.0	0.0	0.0	0.0	0.0	0.0	0.0	0.0	0.0	0.0	0.0	0.0	0.0
LINC01262	long intergenic non-protein coding RNA 1262								0.0	0.0	0.0	0.0	0.0	0.0	0.0	0.0	0.0	0.0	0.0	0.0	0.0	0.0	0.0	0.0	0.0	0.0	0.0	0.0
SERPINE1	serpin family E member 1	GO:0035490 regulation of leukotriene production involved in inflammatory response;GO:0035491 positive regulation of leukotriene production involved in inflammatory response;GO:1901331 positive regulation of odontoblast differentiation		Candidate cardiovascular disease genes; Cancer-related genes:Candidate cancer biomarkers; Human disease related genes:Cardiovascular diseases:Hematologic diseases; Predicted secreted proteins; FDA approved drug targets:Biotech drugs; Human disease related genes:Musculoskeletal diseases:Skeletal diseases; Disease related genes	Cytosol (Approved)	Alteplase; Urokinase; Reteplase; Anistreplase; Tenecteplase; Drotrecogin alfa; Troglitazone; Fibrinolysin; Copper	(M44)PID HIF2PATHWAY; (M174)PID UPA UPAR PATHWAY; (M255)PID HIF1 TFPATHWAY	(M5896)HALLMARK TGF BETA SIGNALING; (M5946)HALLMARK COAGULATION; (M5942)HALLMARK UV RESPONSE DN	1.0	0.0	1.0	1.0	1.0	0.0	0.0	0.0	1.0	1.0	0.0	0.0	0.0	0.0	0.0	0.0	1.0	0.0	0.0	0.0
KLF9	Kruppel like factor 9	GO:0071387 cellular response to cortisol stimulus;GO:0051414 response to cortisol;GO:0010839 negative regulation of keratinocyte proliferation		Predicted intracellular proteins; Transcription factors:Zinc-coordinating DNA-binding domains	Nucleoplasm (Supported); Additional: Cytosol;Plasma membrane			(M5890)HALLMARK TNFA SIGNALING VIA NFKB	0.0	0.0	1.0	0.0	0.0	0.0	1.0	0.0	0.0	0.0	0.0	0.0	0.0	0.0	0.0	0.0	0.0	1.0	0.0	0.0
CLEC4E	C-type lectin domain family 4 member E	GO:0061760 antifungal innate immune response;GO:0038094 Fc-gamma receptor signaling pathway;GO:0002292 T cell differentiation involved in immune response		Predicted intracellular proteins	Cytosol (Uncertain)	Cholesterol	(M5880)NABA ECM AFFILIATED; (M5885)NABA MATRISOME ASSOCIATED; (M5889)NABA MATRISOME		1.0	0.0	1.0	1.0	0.0	0.0	0.0	0.0	0.0	0.0	0.0	0.0	0.0	0.0	0.0	0.0	0.0	0.0	1.0	0.0
LINC00239	long intergenic non-protein coding RNA 239								0.0	0.0	0.0	0.0	0.0	0.0	0.0	0.0	0.0	0.0	0.0	0.0	0.0	0.0	0.0	0.0	0.0	0.0	0.0	0.0
None	None	None	None	None	None	None	None	None	nan	nan	nan	nan	nan	nan	nan	nan	nan	nan	nan	nan	nan	nan	nan	nan	nan	nan	nan	nan
RAI14	retinoic acid induced 14	GO:0007283 spermatogenesis;GO:0048232 male gamete generation;GO:0007276 gamete generation		Predicted intracellular proteins	Nucleoplasm (Supported); Additional: Actin filaments;Cytosol				0.0	0.0	0.0	0.0	0.0	0.0	0.0	0.0	0.0	0.0	0.0	0.0	0.0	0.0	0.0	0.0	0.0	0.0	0.0	0.0
MAFA	MAF bZIP transcription factor A	GO:0007263 nitric oxide mediated signal transduction;GO:0030073 insulin secretion;GO:0030072 peptide hormone secretion		Transcription factors:Basic domains; Predicted intracellular proteins; Disease related genes					0.0	0.0	0.0	0.0	0.0	0.0	0.0	0.0	0.0	0.0	0.0	0.0	0.0	0.0	0.0	0.0	0.0	0.0	0.0	0.0
None	None	None	None	None	None	None	None	None	nan	nan	nan	nan	nan	nan	nan	nan	nan	nan	nan	nan	nan	nan	nan	nan	nan	nan	nan	nan
HSD17B2	hydroxysteroid 17-beta dehydrogenase 2	GO:0006703 estrogen biosynthetic process;GO:0120178 steroid hormone biosynthetic process;GO:0008210 estrogen metabolic process		Enzymes; Predicted intracellular proteins; ENZYME proteins:Oxidoreductases	Endoplasmic reticulum (Approved)	NADH; Estradiol acetate; Estradiol benzoate; Estradiol cypionate; Estradiol dienanthate; Estradiol valerate		(M5934)HALLMARK XENOBIOTIC METABOLISM	0.0	0.0	0.0	0.0	0.0	0.0	0.0	0.0	0.0	0.0	0.0	0.0	0.0	0.0	0.0	0.0	0.0	0.0	0.0	0.0
TRBV5-6	T cell receptor beta variable 5-6	GO:0002250 adaptive immune response;GO:0006955 immune response;GO:0007166 cell surface receptor signaling pathway		Predicted intracellular proteins					1.0	0.0	0.0	0.0	0.0	0.0	0.0	0.0	0.0	0.0	0.0	0.0	0.0	0.0	0.0	0.0	0.0	0.0	0.0	0.0
None	None	None	None	None	None	None	None	None	nan	nan	nan	nan	nan	nan	nan	nan	nan	nan	nan	nan	nan	nan	nan	nan	nan	nan	nan	nan
SPARC	secreted protein acidic and cysteine rich	GO:0001937 negative regulation of endothelial cell proliferation;GO:0010595 positive regulation of endothelial cell migration;GO:0016525 negative regulation of angiogenesis		Cancer-related genes:Candidate cancer biomarkers; Predicted secreted proteins; Human disease related genes:Congenital malformations:Congenital malformations of the musculoskeletal system; Disease related genes; Predicted intracellular proteins	Vesicles (Approved)	Calcium citrate; Calcium Phosphate; Calcium phosphate dihydrate	(M3008)NABA ECM GLYCOPROTEINS; (M5884)NABA CORE MATRISOME; (M5889)NABA MATRISOME	(M5946)HALLMARK COAGULATION; (M5909)HALLMARK MYOGENESIS; (M5930)HALLMARK EPITHELIAL MESENCHYMAL TRANSITION	0.0	0.0	0.0	0.0	1.0	0.0	0.0	1.0	0.0	1.0	1.0	0.0	0.0	1.0	0.0	0.0	0.0	1.0	0.0	0.0
None	None	None	None	None	None	None	None	None	nan	nan	nan	nan	nan	nan	nan	nan	nan	nan	nan	nan	nan	nan	nan	nan	nan	nan	nan	nan
None	None	None	None	None	None	None	None	None	nan	nan	nan	nan	nan	nan	nan	nan	nan	nan	nan	nan	nan	nan	nan	nan	nan	nan	nan	nan
ALKAL2	ALK and LTK ligand 2	GO:0070376 regulation of ERK5 cascade;GO:0070378 positive regulation of ERK5 cascade;GO:0061098 positive regulation of protein tyrosine kinase activity		Predicted secreted proteins; Predicted intracellular proteins					0.0	1.0	0.0	0.0	0.0	0.0	0.0	0.0	0.0	0.0	0.0	0.0	0.0	1.0	0.0	0.0	0.0	0.0	0.0	0.0
NLRP3	NLR family pyrin domain containing 3	GO:0044546 NLRP3 inflammasome complex assembly;GO:0140632 inflammasome complex assembly;GO:0045630 positive regulation of T-helper 2 cell differentiation		Human disease related genes:Immune system diseases:Other immune system diseases; Human disease related genes:Immune system diseases:Allergies and autoimmune diseases; Cancer-related genes:Mutational cancer driver genes; Disease related genes; Predicted intracellular proteins				(M5932)HALLMARK INFLAMMATORY RESPONSE; (M5950)HALLMARK ALLOGRAFT REJECTION	1.0	0.0	1.0	1.0	0.0	0.0	0.0	0.0	1.0	0.0	0.0	0.0	0.0	1.0	0.0	0.0	0.0	0.0	0.0	0.0
RAPGEF5	Rap guanine nucleotide exchange factor 5	GO:0007265 Ras protein signal transduction;GO:0007264 small GTPase mediated signal transduction;GO:0043547 positive regulation of GTPase activity		RAS pathway related proteins; Predicted intracellular proteins	Nucleoplasm (Supported); Additional: Nuclear bodies			(M5893)HALLMARK MITOTIC SPINDLE	0.0	0.0	0.0	1.0	0.0	0.0	0.0	0.0	0.0	0.0	0.0	0.0	0.0	0.0	0.0	0.0	0.0	0.0	0.0	0.0
SDK2	sidekick cell adhesion molecule 2	GO:0060219 camera-type eye photoreceptor cell differentiation;GO:0010842 retina layer formation;GO:0001754 eye photoreceptor cell differentiation			Nucleoplasm (Approved)				0.0	0.0	0.0	0.0	0.0	0.0	0.0	0.0	0.0	0.0	0.0	0.0	0.0	0.0	0.0	0.0	0.0	0.0	0.0	0.0
IGHV3-15	immunoglobulin heavy variable 3-15	GO:0006910 phagocytosis, recognition;GO:0006958 complement activation, classical pathway;GO:0002455 humoral immune response mediated by circulating immunoglobulin		Predicted secreted proteins					1.0	0.0	0.0	0.0	0.0	0.0	0.0	0.0	0.0	0.0	0.0	0.0	0.0	0.0	0.0	0.0	0.0	0.0	0.0	0.0
SPARCL1	SPARC like 1	GO:0099560 synaptic membrane adhesion;GO:0098742 cell-cell adhesion via plasma-membrane adhesion molecules;GO:0050808 synapse organization		Predicted secreted proteins; Predicted intracellular proteins; Cancer-related genes:Candidate cancer biomarkers			(M3008)NABA ECM GLYCOPROTEINS; (M5884)NABA CORE MATRISOME; (M5889)NABA MATRISOME	(M5905)HALLMARK ADIPOGENESIS; (M5953)HALLMARK KRAS SIGNALING UP	0.0	0.0	0.0	0.0	0.0	0.0	0.0	1.0	0.0	0.0	0.0	0.0	0.0	0.0	0.0	0.0	0.0	0.0	0.0	0.0
IGHG3	immunoglobulin heavy constant gamma 3 (G3m marker)	GO:0001895 retina homeostasis;GO:0006910 phagocytosis, recognition;GO:0006958 complement activation, classical pathway		Predicted secreted proteins; Predicted intracellular proteins			(M28)PID IL4 2PATHWAY		1.0	0.0	0.0	0.0	0.0	0.0	0.0	0.0	0.0	0.0	0.0	0.0	0.0	0.0	0.0	0.0	0.0	0.0	0.0	1.0
EVC2	EvC ciliary complex subunit 2	GO:0007224 smoothened signaling pathway;GO:0007166 cell surface receptor signaling pathway;GO:0007165 signal transduction		Human disease related genes:Congenital malformations:Congenital malformations of the musculoskeletal system; Disease related genes	Cytokinetic bridge;Microtubules (Approved); Additional: Cytosol;Nucleoplasm				0.0	0.0	0.0	0.0	0.0	0.0	0.0	0.0	0.0	0.0	0.0	0.0	0.0	0.0	0.0	0.0	0.0	0.0	0.0	0.0
None	None	None	None	None	None	None	None	None	nan	nan	nan	nan	nan	nan	nan	nan	nan	nan	nan	nan	nan	nan	nan	nan	nan	nan	nan	nan
SPP1	secreted phosphoprotein 1	GO:0048683 regulation of collateral sprouting of intact axon in response to injury;GO:0048685 negative regulation of collateral sprouting of intact axon in response to injury;GO:2000866 positive regulation of estradiol secretion		Predicted secreted proteins; Cancer-related genes:Candidate cancer biomarkers	Golgi apparatus (Enhanced)		(M118)PID INTEGRIN A9B1 PATHWAY; (M63)PID AVB3 OPN PATHWAY; (M277)PID INTEGRIN A4B1 PATHWAY	(M5944)HALLMARK ANGIOGENESIS; (M5947)HALLMARK IL2 STAT5 SIGNALING; (M5930)HALLMARK EPITHELIAL MESENCHYMAL TRANSITION	0.0	0.0	1.0	1.0	1.0	0.0	1.0	1.0	0.0	0.0	0.0	0.0	1.0	0.0	1.0	0.0	0.0	0.0	0.0	0.0
ITPKC	inositol-trisphosphate 3-kinase C	GO:0032958 inositol phosphate biosynthetic process;GO:0043647 inositol phosphate metabolic process;GO:0046173 polyol biosynthetic process		Enzymes; Predicted intracellular proteins; ENZYME proteins:Transferases	Nuclear speckles (Supported)				0.0	0.0	0.0	0.0	0.0	0.0	0.0	0.0	0.0	0.0	0.0	0.0	0.0	0.0	0.0	0.0	0.0	0.0	0.0	0.0
CNIH2	cornichon family AMPA receptor auxiliary protein 2	GO:1902684 negative regulation of receptor localization to synapse;GO:1901609 negative regulation of vesicle transport along microtubule;GO:1902804 negative regulation of synaptic vesicle transport		Transporters:Accessory Factors Involved in Transport				(M5951)HALLMARK SPERMATOGENESIS	0.0	0.0	0.0	0.0	0.0	0.0	0.0	0.0	0.0	0.0	1.0	0.0	0.0	0.0	0.0	0.0	0.0	0.0	0.0	0.0
IGHV4-61	immunoglobulin heavy variable 4-61	GO:0006910 phagocytosis, recognition;GO:0006958 complement activation, classical pathway;GO:0002455 humoral immune response mediated by circulating immunoglobulin		Predicted secreted proteins					1.0	0.0	0.0	0.0	0.0	0.0	0.0	0.0	0.0	0.0	0.0	0.0	0.0	0.0	0.0	0.0	0.0	0.0	0.0	0.0
IGHV1-2	immunoglobulin heavy variable 1-2			Predicted secreted proteins					0.0	0.0	0.0	0.0	0.0	0.0	0.0	0.0	0.0	0.0	0.0	0.0	0.0	0.0	0.0	0.0	0.0	0.0	0.0	0.0
ETV1	ETS variant transcription factor 1	GO:0048934 peripheral nervous system neuron differentiation;GO:0048935 peripheral nervous system neuron development;GO:0007638 mechanosensory behavior		Transcription factors:Helix-turn-helix domains; Human disease related genes:Cancers:Cancers of soft tissues and bone; Human disease related genes:Cancers:Cancers of male genital organs; Disease related genes; Predicted intracellular proteins; Cancer-related genes	Nucleoplasm (Approved)		(M199)PID P38 MK2 PATHWAY	(M5953)HALLMARK KRAS SIGNALING UP	0.0	0.0	0.0	1.0	0.0	0.0	0.0	0.0	0.0	0.0	0.0	0.0	0.0	0.0	0.0	0.0	0.0	0.0	0.0	0.0
KCNE1	potassium voltage-gated channel subfamily E regulatory subunit 1	GO:0090315 negative regulation of protein targeting to membrane;GO:0098915 membrane repolarization during ventricular cardiac muscle cell action potential;GO:0099625 ventricular cardiac muscle cell membrane repolarization		Human disease related genes:Cardiovascular diseases:Cardiac diseases; Disease related genes		Azimilide			0.0	0.0	0.0	0.0	0.0	0.0	1.0	0.0	0.0	0.0	0.0	0.0	0.0	0.0	0.0	0.0	0.0	0.0	0.0	0.0
TRBV9	T cell receptor beta variable 9	GO:0002250 adaptive immune response;GO:0006955 immune response;GO:0007166 cell surface receptor signaling pathway		Predicted intracellular proteins					1.0	0.0	0.0	0.0	0.0	0.0	0.0	0.0	0.0	0.0	0.0	0.0	0.0	0.0	0.0	0.0	0.0	0.0	0.0	0.0
JUND	JunD proto-oncogene, AP-1 transcription factor subunit	GO:0002076 osteoblast development;GO:0043032 positive regulation of macrophage activation;GO:0043030 regulation of macrophage activation		Transcription factors:Basic domains; Predicted intracellular proteins; Cancer-related genes:Candidate cancer biomarkers	Nucleoplasm (Supported)		(M65)PID FRA PATHWAY; (M166)PID ATF2 PATHWAY; (M167)PID AP1 PATHWAY		1.0	0.0	1.0	0.0	1.0	0.0	1.0	0.0	0.0	0.0	0.0	0.0	0.0	0.0	0.0	0.0	0.0	0.0	0.0	0.0
AEBP1	AE binding protein 1	GO:1904026 regulation of collagen fibril organization;GO:1903053 regulation of extracellular matrix organization;GO:1902903 regulation of supramolecular fiber organization		Predicted secreted proteins; Peptidases:Metallopeptidases; Human disease related genes:Congenital malformations:Congenital malformations of skin; Disease related genes; Potential drug targets; Enzymes; Predicted intracellular proteins	Vesicles (Supported); Additional: Cytosol;Nucleoplasm		(M3008)NABA ECM GLYCOPROTEINS; (M5884)NABA CORE MATRISOME; (M5889)NABA MATRISOME	(M5909)HALLMARK MYOGENESIS	0.0	0.0	0.0	0.0	0.0	0.0	0.0	1.0	0.0	0.0	0.0	0.0	0.0	0.0	0.0	0.0	0.0	0.0	0.0	0.0
IGHG2	immunoglobulin heavy constant gamma 2 (G2m marker)	GO:0006910 phagocytosis, recognition;GO:0006958 complement activation, classical pathway;GO:0002455 humoral immune response mediated by circulating immunoglobulin		Predicted secreted proteins; FDA approved drug targets:Biotech drugs; Predicted intracellular proteins					1.0	0.0	0.0	0.0	0.0	0.0	0.0	0.0	0.0	0.0	0.0	0.0	0.0	0.0	0.0	0.0	0.0	0.0	0.0	0.0
CXCL13	C-X-C motif chemokine ligand 13	GO:0002518 lymphocyte chemotaxis across high endothelial venule;GO:0035766 cell chemotaxis to fibroblast growth factor;GO:0035768 endothelial cell chemotaxis to fibroblast growth factor		Predicted secreted proteins; Cancer-related genes:Candidate cancer biomarkers			(M222)PID CXCR3 PATHWAY; (M5883)NABA SECRETED FACTORS; (M5885)NABA MATRISOME ASSOCIATED	(M5897)HALLMARK IL6 JAK STAT3 SIGNALING; (M5950)HALLMARK ALLOGRAFT REJECTION	1.0	0.0	1.0	1.0	0.0	0.0	0.0	0.0	1.0	1.0	0.0	0.0	0.0	0.0	0.0	0.0	1.0	0.0	0.0	0.0
None	None	None	None	None	None	None	None	None	nan	nan	nan	nan	nan	nan	nan	nan	nan	nan	nan	nan	nan	nan	nan	nan	nan	nan	nan	nan
MOXD1	monooxygenase DBH like 1	GO:0006589 octopamine biosynthetic process;GO:0046333 octopamine metabolic process;GO:0042439 ethanolamine-containing compound metabolic process		Predicted intracellular proteins	Cytosol (Approved)				0.0	0.0	0.0	0.0	0.0	0.0	0.0	0.0	0.0	0.0	0.0	0.0	0.0	0.0	0.0	0.0	0.0	0.0	0.0	0.0
CAVIN2	caveolae associated protein 2	GO:0097320 plasma membrane tubulation;GO:0007009 plasma membrane organization;GO:0010256 endomembrane system organization		Predicted intracellular proteins	Plasma membrane (Enhanced); Additional: Cytosol			(M5905)HALLMARK ADIPOGENESIS	1.0	0.0	0.0	0.0	0.0	0.0	0.0	0.0	0.0	0.0	0.0	0.0	0.0	0.0	0.0	0.0	0.0	0.0	0.0	0.0
MUC6	mucin 6, oligomeric mucus/gel-forming	GO:0030277 maintenance of gastrointestinal epithelium;GO:0010669 epithelial structure maintenance;GO:0022600 digestive system process		Predicted secreted proteins; Predicted intracellular proteins			(M5880)NABA ECM AFFILIATED; (M5885)NABA MATRISOME ASSOCIATED; (M5889)NABA MATRISOME		0.0	0.0	0.0	1.0	0.0	0.0	0.0	0.0	0.0	0.0	0.0	0.0	0.0	0.0	0.0	0.0	0.0	0.0	0.0	0.0
HSPB8	heat shock protein family B (small) member 8	GO:1905335 regulation of aggrephagy;GO:1905337 positive regulation of aggrephagy;GO:0016239 positive regulation of macroautophagy		Predicted intracellular proteins; Human disease related genes:Nervous system diseases:Neurodegenerative diseases; Disease related genes	Cytosol (Supported); Additional: Nucleoplasm			(M5905)HALLMARK ADIPOGENESIS; (M5906)HALLMARK ESTROGEN RESPONSE EARLY; (M5907)HALLMARK ESTROGEN RESPONSE LATE	0.0	0.0	0.0	0.0	1.0	0.0	0.0	0.0	0.0	0.0	0.0	0.0	0.0	0.0	0.0	0.0	0.0	0.0	0.0	0.0
SERPINA3	serpin family A member 3	GO:0030277 maintenance of gastrointestinal epithelium;GO:0010669 epithelial structure maintenance;GO:0006953 acute-phase response		Predicted secreted proteins; Predicted intracellular proteins; Candidate cardiovascular disease genes; Cancer-related genes:Candidate cancer biomarkers		Zinc; Zinc acetate; Zinc chloride; Zinc sulfate, unspecified form	(M3468)NABA ECM REGULATORS; (M5885)NABA MATRISOME ASSOCIATED; (M5889)NABA MATRISOME	(M5907)HALLMARK ESTROGEN RESPONSE LATE; (M5953)HALLMARK KRAS SIGNALING UP	0.0	0.0	0.0	1.0	0.0	0.0	0.0	0.0	0.0	1.0	0.0	0.0	0.0	0.0	0.0	1.0	0.0	0.0	0.0	0.0
CHST1	carbohydrate sulfotransferase 1	GO:0006012 galactose metabolic process;GO:0018146 keratan sulfate biosynthetic process;GO:0006044 N-acetylglucosamine metabolic process		Enzymes; Predicted intracellular proteins; ENZYME proteins:Transferases				(M5937)HALLMARK GLYCOLYSIS	0.0	0.0	0.0	1.0	0.0	0.0	0.0	0.0	0.0	0.0	0.0	0.0	0.0	0.0	0.0	0.0	0.0	0.0	0.0	0.0
SERP2	stress associated endoplasmic reticulum protein family member 2	GO:0030968 endoplasmic reticulum unfolded protein response;GO:0034620 cellular response to unfolded protein;GO:0035967 cellular response to topologically incorrect protein		Predicted intracellular proteins	Endoplasmic reticulum (Approved)				0.0	0.0	0.0	0.0	0.0	0.0	0.0	0.0	0.0	0.0	0.0	0.0	0.0	0.0	0.0	0.0	0.0	0.0	0.0	0.0
UGT2A3	UDP glucuronosyltransferase family 2 member A3	GO:0052695 cellular glucuronidation;GO:0006063 uronic acid metabolic process;GO:0019585 glucuronate metabolic process		Enzymes; ENZYME proteins:Transferases					0.0	0.0	0.0	0.0	0.0	0.0	0.0	0.0	0.0	0.0	0.0	0.0	0.0	0.0	0.0	0.0	0.0	0.0	0.0	0.0
TNFAIP3	TNF alpha induced protein 3	GO:0034147 regulation of toll-like receptor 5 signaling pathway;GO:0034148 negative regulation of toll-like receptor 5 signaling pathway;GO:0070429 negative regulation of nucleotide-binding oligomerization domain containing 1 signaling pathway		Cancer-related genes:Candidate cancer biomarkers; Human disease related genes:Immune system diseases:Allergies and autoimmune diseases; ENZYME proteins:Hydrolases; Human disease related genes:Cancers:Cancers of haematopoietic and lymphoid tissues; Human disease related genes:Skin diseases:Skin and soft tissue diseases; Peptidases:Cysteine-type peptidases; Disease related genes; Potential drug tar…	Centrosome;Cytosol (Approved)		(M37)PID NFKAPPAB CANONICAL PATHWAY; (M45)PID CD40 PATHWAY; (M128)PID TNF PATHWAY	(M5890)HALLMARK TNFA SIGNALING VIA NFKB; (M5891)HALLMARK HYPOXIA; (M5913)HALLMARK INTERFERON GAMMA RESPONSE	1.0	0.0	1.0	1.0	1.0	0.0	0.0	0.0	0.0	1.0	0.0	0.0	0.0	1.0	0.0	0.0	0.0	1.0	1.0	0.0
DNAH11	dynein axonemal heavy chain 11	GO:0035545 determination of left/right asymmetry in nervous system;GO:0120229 protein localization to motile cilium;GO:0060287 epithelial cilium movement involved in determination of left/right asymmetry		Predicted intracellular proteins; Human disease related genes:Respiratory diseases:Tracheobronchial diseases; Disease related genes					0.0	0.0	0.0	0.0	0.0	0.0	0.0	0.0	0.0	0.0	0.0	0.0	0.0	0.0	0.0	0.0	0.0	0.0	0.0	0.0
PLOD2	procollagen-lysine,2-oxoglutarate 5-dioxygenase 2	GO:0046946 hydroxylysine metabolic process;GO:0046947 hydroxylysine biosynthetic process;GO:0017185 peptidyl-lysine hydroxylation		ENZYME proteins:Oxidoreductases; Human disease related genes:Congenital malformations:Congenital malformations of the musculoskeletal system; Disease related genes; Potential drug targets; Enzymes; Predicted intracellular proteins	Cytosol;Nucleoli (Uncertain)	Ascorbic acid	(M3468)NABA ECM REGULATORS; (M5885)NABA MATRISOME ASSOCIATED; (M5889)NABA MATRISOME	(M5924)HALLMARK MTORC1 SIGNALING; (M5930)HALLMARK EPITHELIAL MESENCHYMAL TRANSITION; (M5937)HALLMARK GLYCOLYSIS	0.0	0.0	0.0	1.0	1.0	0.0	0.0	0.0	0.0	0.0	0.0	0.0	0.0	0.0	0.0	0.0	0.0	0.0	0.0	0.0
IGLV3-19	immunoglobulin lambda variable 3-19	GO:0002377 immunoglobulin production;GO:0002440 production of molecular mediator of immune response;GO:0002250 adaptive immune response		Predicted secreted proteins					1.0	0.0	0.0	0.0	0.0	0.0	0.0	0.0	0.0	0.0	0.0	0.0	0.0	0.0	0.0	0.0	0.0	0.0	0.0	0.0
None	None	None	None	None	None	None	None	None	nan	nan	nan	nan	nan	nan	nan	nan	nan	nan	nan	nan	nan	nan	nan	nan	nan	nan	nan	nan
None	None	None	None	None	None	None	None	None	nan	nan	nan	nan	nan	nan	nan	nan	nan	nan	nan	nan	nan	nan	nan	nan	nan	nan	nan	nan
LINC02207	long intergenic non-protein coding RNA 2207								0.0	0.0	0.0	0.0	0.0	0.0	0.0	0.0	0.0	0.0	0.0	0.0	0.0	0.0	0.0	0.0	0.0	0.0	0.0	0.0
CSPG4	chondroitin sulfate proteoglycan 4	GO:0097178 ruffle assembly;GO:0006929 substrate-dependent cell migration;GO:0031529 ruffle organization			Plasma membrane (Enhanced); Additional: Nucleoplasm		(M18)PID INTEGRIN1 PATHWAY; (M5880)NABA ECM AFFILIATED; (M5885)NABA MATRISOME ASSOCIATED		0.0	1.0	0.0	1.0	1.0	0.0	0.0	0.0	0.0	1.0	0.0	0.0	0.0	1.0	0.0	0.0	0.0	1.0	0.0	0.0
CCN1	cellular communication network factor 1	GO:0002041 intussusceptive angiogenesis;GO:0003278 apoptotic process involved in heart morphogenesis;GO:0060591 chondroblast differentiation		Predicted secreted proteins			(M212)PID INTEGRIN5 PATHWAY; (M169)PID INTEGRIN2 PATHWAY; (M53)PID INTEGRIN3 PATHWAY	(M5942)HALLMARK UV RESPONSE DN; (M5890)HALLMARK TNFA SIGNALING VIA NFKB; (M5891)HALLMARK HYPOXIA	0.0	1.0	0.0	1.0	1.0	1.0	0.0	1.0	1.0	1.0	0.0	0.0	0.0	1.0	0.0	0.0	0.0	0.0	0.0	0.0
C7orf57	chromosome 7 open reading frame 57			Predicted intracellular proteins					0.0	0.0	0.0	0.0	0.0	0.0	0.0	0.0	0.0	0.0	0.0	0.0	0.0	0.0	0.0	0.0	0.0	0.0	0.0	0.0
THBS1	thrombospondin 1	GO:0010751 negative regulation of nitric oxide mediated signal transduction;GO:0002581 negative regulation of antigen processing and presentation of peptide or polysaccharide antigen via MHC class II;GO:0010748 negative regulation of long-chain fatty acid import across plasma membrane		Predicted secreted proteins; Candidate cardiovascular disease genes; Cancer-related genes:Candidate cancer biomarkers	Plasma membrane (Approved)		(M165)PID SYNDECAN 4 PATHWAY; (M277)PID INTEGRIN A4B1 PATHWAY; (M53)PID INTEGRIN3 PATHWAY	(M5896)HALLMARK TGF BETA SIGNALING; (M5946)HALLMARK COAGULATION; (M5930)HALLMARK EPITHELIAL MESENCHYMAL TRANSITION	1.0	1.0	1.0	1.0	1.0	0.0	1.0	1.0	1.0	1.0	0.0	0.0	0.0	1.0	0.0	0.0	1.0	1.0	0.0	0.0
TFF2	trefoil factor 2	GO:0060455 negative regulation of gastric acid secretion;GO:0060453 regulation of gastric acid secretion;GO:0060457 negative regulation of digestive system process		Predicted secreted proteins; Cancer-related genes:Candidate cancer biomarkers		Pidolic acid		(M5956)HALLMARK KRAS SIGNALING DN	0.0	0.0	0.0	1.0	0.0	0.0	0.0	0.0	0.0	0.0	0.0	0.0	0.0	0.0	0.0	0.0	0.0	0.0	0.0	0.0
SLC6A7	solute carrier family 6 member 7	GO:0015824 proline transport;GO:0035524 proline transmembrane transport;GO:0015804 neutral amino acid transport		Transporters:Electrochemical Potential-driven transporters		Proline			0.0	0.0	0.0	0.0	0.0	0.0	0.0	0.0	0.0	0.0	0.0	0.0	0.0	0.0	0.0	0.0	0.0	0.0	0.0	0.0
FSTL1	follistatin like 1	GO:0061484 hematopoietic stem cell homeostasis;GO:0043542 endothelial cell migration;GO:0045446 endothelial cell differentiation		Predicted secreted proteins; Predicted intracellular proteins	Cytosol;Vesicles (Approved)		(M5883)NABA SECRETED FACTORS; (M5885)NABA MATRISOME ASSOCIATED; (M5889)NABA MATRISOME	(M5944)HALLMARK ANGIOGENESIS; (M5930)HALLMARK EPITHELIAL MESENCHYMAL TRANSITION	0.0	0.0	0.0	1.0	0.0	0.0	0.0	0.0	0.0	0.0	0.0	0.0	0.0	0.0	0.0	0.0	0.0	0.0	0.0	0.0
SH2D4A	SH2 domain containing 4A			Predicted intracellular proteins	Cytosol (Enhanced)				0.0	0.0	0.0	0.0	0.0	0.0	0.0	0.0	0.0	0.0	0.0	0.0	0.0	0.0	0.0	0.0	0.0	0.0	0.0	0.0
SULF1	sulfatase 1	GO:0014846 esophagus smooth muscle contraction;GO:0060686 negative regulation of prostatic bud formation;GO:0060685 regulation of prostatic bud formation		Predicted intracellular proteins			(M3468)NABA ECM REGULATORS; (M5885)NABA MATRISOME ASSOCIATED; (M5889)NABA MATRISOME		0.0	0.0	1.0	1.0	0.0	1.0	0.0	0.0	0.0	1.0	0.0	1.0	0.0	0.0	0.0	0.0	0.0	1.0	0.0	0.0
WDR86	WD repeat domain 86			Predicted intracellular proteins					0.0	0.0	0.0	0.0	0.0	0.0	0.0	0.0	0.0	0.0	0.0	0.0	0.0	0.0	0.0	0.0	0.0	0.0	0.0	0.0
VTCN1	V-set domain containing T cell activation inhibitor 1	GO:0001562 response to protozoan;GO:0032743 positive regulation of interleukin-2 production;GO:0032663 regulation of interleukin-2 production		Predicted intracellular proteins	Plasma membrane (Approved); Additional: Cell Junctions;Focal adhesion sites				1.0	0.0	1.0	0.0	0.0	0.0	0.0	0.0	1.0	0.0	0.0	0.0	0.0	0.0	0.0	0.0	0.0	0.0	0.0	0.0
COLEC12	collectin subfamily member 12	GO:0009756 carbohydrate mediated signaling;GO:0060355 positive regulation of cell adhesion molecule production;GO:0034138 toll-like receptor 3 signaling pathway			Golgi apparatus;Vesicles (Approved); Additional: Cell Junctions		(M5880)NABA ECM AFFILIATED; (M5885)NABA MATRISOME ASSOCIATED; (M5889)NABA MATRISOME		1.0	0.0	0.0	1.0	0.0	0.0	1.0	0.0	0.0	0.0	1.0	0.0	0.0	0.0	0.0	0.0	0.0	0.0	0.0	0.0
AKR1C3	aldo-keto reductase family 1 member C3	GO:0006714 sesquiterpenoid metabolic process;GO:0016107 sesquiterpenoid catabolic process;GO:0016487 farnesol metabolic process		Enzymes; Predicted intracellular proteins; ENZYME proteins:Oxidoreductases	Cytosol;Nucleoplasm (Approved); Additional: Endoplasmic reticulum;Nucleoli fibrillar center	NADH; Indomethacin; Androstenedione; Rutin; Prostaglandin D2; Flufenamic acid; Nicotinamide adenine dinucleotide phosphate; 3-carboxamido-1,3,5(10)-estratrien-17(R)-spiro-2'(5',5'-dimethyl-6'oxo)tetrahydropyran		(M5934)HALLMARK XENOBIOTIC METABOLISM	0.0	0.0	1.0	0.0	0.0	0.0	1.0	0.0	0.0	0.0	0.0	0.0	0.0	0.0	0.0	0.0	0.0	0.0	0.0	0.0
LINC01579	long intergenic non-protein coding RNA 1579								0.0	0.0	0.0	0.0	0.0	0.0	0.0	0.0	0.0	0.0	0.0	0.0	0.0	0.0	0.0	0.0	0.0	0.0	0.0	0.0
EFNA5	ephrin A5	GO:0048668 collateral sprouting;GO:0048672 positive regulation of collateral sprouting;GO:1904321 response to forskolin		RAS pathway related proteins; Cancer-related genes:Candidate cancer biomarkers	Cytosol;Vesicles (Approved)		(M177)PID EPHA FWDPATHWAY; (M62)PID EPHB FWD PATHWAY	(M5916)HALLMARK APICAL SURFACE; (M5901)HALLMARK G2M CHECKPOINT	0.0	0.0	1.0	1.0	1.0	0.0	1.0	0.0	1.0	0.0	0.0	0.0	0.0	1.0	1.0	0.0	0.0	0.0	0.0	0.0
HPGD	15-hydroxyprostaglandin dehydrogenase	GO:1905828 regulation of prostaglandin catabolic process;GO:0097070 ductus arteriosus closure;GO:0070493 thrombin-activated receptor signaling pathway		ENZYME proteins:Oxidoreductases; Cancer-related genes:Candidate cancer biomarkers; Human disease related genes:Congenital malformations:Congenital malformations of the musculoskeletal system; Human disease related genes:Musculoskeletal diseases:Skeletal diseases; Disease related genes; Potential drug targets; Enzymes; Predicted intracellular proteins	Cytosol (Supported); Additional: Nucleoplasm	NADH		(M5908)HALLMARK ANDROGEN RESPONSE; (M5935)HALLMARK FATTY ACID METABOLISM	1.0	0.0	1.0	0.0	0.0	0.0	0.0	0.0	0.0	1.0	0.0	1.0	0.0	0.0	0.0	0.0	0.0	0.0	0.0	0.0
TFF3	trefoil factor 3	GO:0030277 maintenance of gastrointestinal epithelium;GO:0010669 epithelial structure maintenance;GO:0022600 digestive system process		Predicted secreted proteins; Predicted intracellular proteins; Cancer-related genes:Candidate cancer biomarkers	Nucleoplasm (Approved); Additional: Nucleoli		(M28)PID IL4 2PATHWAY; (M255)PID HIF1 TFPATHWAY	(M5906)HALLMARK ESTROGEN RESPONSE EARLY; (M5907)HALLMARK ESTROGEN RESPONSE LATE; (M5937)HALLMARK GLYCOLYSIS	0.0	0.0	0.0	0.0	0.0	0.0	0.0	0.0	0.0	0.0	0.0	0.0	0.0	0.0	0.0	0.0	0.0	0.0	0.0	1.0
ATP12A	ATPase H+/K+ transporting non-gastric alpha2 subunit	GO:0010248 establishment or maintenance of transmembrane electrochemical gradient;GO:0030007 cellular potassium ion homeostasis;GO:0036376 sodium ion export across plasma membrane		Enzymes; ENZYME proteins; Transporters:Primary Active Transporters	Actin filaments;Plasma membrane (Approved); Additional: Cytosol				0.0	0.0	0.0	0.0	0.0	0.0	0.0	0.0	0.0	0.0	0.0	0.0	0.0	0.0	0.0	0.0	0.0	0.0	0.0	0.0
None	None	None	None	None	None	None	None	None	nan	nan	nan	nan	nan	nan	nan	nan	nan	nan	nan	nan	nan	nan	nan	nan	nan	nan	nan	nan
NLRP6	NLR family pyrin domain containing 6	GO:0070946 neutrophil-mediated killing of gram-positive bacterium;GO:0070255 regulation of mucus secretion;GO:0070942 neutrophil mediated cytotoxicity		Predicted intracellular proteins					1.0	1.0	1.0	1.0	0.0	0.0	0.0	0.0	0.0	0.0	0.0	0.0	0.0	0.0	0.0	1.0	0.0	0.0	0.0	0.0
LINC02539	long intergenic non-protein coding RNA 2539								0.0	0.0	0.0	0.0	0.0	0.0	0.0	0.0	0.0	0.0	0.0	0.0	0.0	0.0	0.0	0.0	0.0	0.0	0.0	0.0
PKHD1	PKHD1 ciliary IPT domain containing fibrocystin/polyductin	GO:1904054 regulation of cholangiocyte proliferation;GO:0051660 establishment of centrosome localization;GO:0000132 establishment of mitotic spindle orientation		Predicted intracellular proteins; Disease related genes; Human disease related genes:Congenital malformations:Congenital malformations of the urinary system				(M5916)HALLMARK APICAL SURFACE	0.0	1.0	0.0	0.0	0.0	0.0	0.0	0.0	1.0	1.0	0.0	1.0	0.0	0.0	0.0	0.0	0.0	1.0	0.0	0.0
CAMP	cathelicidin antimicrobial peptide	GO:0071224 cellular response to peptidoglycan;GO:0032494 response to peptidoglycan;GO:0042119 neutrophil activation		Predicted secreted proteins; Transporters:Transporter channels and pores		Selenocysteine			1.0	0.0	1.0	1.0	0.0	0.0	0.0	0.0	0.0	1.0	0.0	0.0	0.0	1.0	0.0	0.0	0.0	0.0	1.0	0.0
HRK	harakiri, BCL2 interacting protein	GO:0090200 positive regulation of release of cytochrome c from mitochondria;GO:0090199 regulation of release of cytochrome c from mitochondria;GO:0010822 positive regulation of mitochondrion organization		Predicted intracellular proteins			(M166)PID ATF2 PATHWAY		0.0	0.0	0.0	0.0	0.0	0.0	0.0	0.0	0.0	0.0	0.0	0.0	0.0	1.0	0.0	0.0	0.0	0.0	0.0	0.0
KCNK12	potassium two pore domain channel subfamily K member 12	GO:0030322 stabilization of membrane potential;GO:0071805 potassium ion transmembrane transport;GO:0006813 potassium ion transport		Voltage-gated ion channels:Two-P Potassium Channels					0.0	0.0	0.0	0.0	0.0	0.0	0.0	0.0	0.0	0.0	0.0	0.0	0.0	0.0	0.0	0.0	0.0	0.0	0.0	0.0
FKBP5	FKBP prolyl isomerase 5	GO:0000413 protein peptidyl-prolyl isomerization;GO:0018208 peptidyl-proline modification;GO:0061077 chaperone-mediated protein folding		Human disease related genes:Other diseases:Mental and behavioural disorders; Cancer-related genes:Candidate cancer biomarkers; Enzymes; ENZYME proteins:Isomerase; Predicted intracellular proteins	Nucleoplasm (Enhanced)		(M115)PID REG GR PATHWAY	(M5908)HALLMARK ANDROGEN RESPONSE; (M5906)HALLMARK ESTROGEN RESPONSE EARLY; (M5907)HALLMARK ESTROGEN RESPONSE LATE	1.0	0.0	0.0	0.0	0.0	0.0	0.0	0.0	0.0	0.0	0.0	0.0	0.0	0.0	0.0	0.0	0.0	0.0	0.0	0.0
TSC22D3	TSC22 domain family member 3	GO:0070236 negative regulation of activation-induced cell death of T cells;GO:0070235 regulation of activation-induced cell death of T cells;GO:0070233 negative regulation of T cell apoptotic process		Transcription factors:Basic domains; Predicted intracellular proteins	Cytosol (Approved); Additional: Golgi apparatus;Nuclear speckles				0.0	0.0	0.0	0.0	0.0	0.0	0.0	0.0	0.0	0.0	0.0	0.0	0.0	0.0	0.0	0.0	1.0	0.0	0.0	0.0
ALK	ALK receptor tyrosine kinase	GO:0090648 response to environmental enrichment;GO:0036269 swimming behavior;GO:0060159 regulation of dopamine receptor signaling pathway	Tyr protein kinase family	FDA approved drug targets:Small molecule drugs; Cancer-related genes:Mutated cancer genes; CD markers; Human disease related genes:Cancers:Cancers of haematopoietic and lymphoid tissues; Kinases:Tyr protein kinases; Disease related genes; Enzymes; Human disease related genes:Cancers:Cancers of the lung and pleura; Predicted intracellular proteins; ENZYME proteins:Transferases	Plasma membrane (Supported)	ATP; Crizotinib; Ceritinib; Alectinib; Fostamatinib; Lorlatinib; Gilteritinib; Brigatinib			0.0	1.0	0.0	0.0	1.0	0.0	0.0	0.0	0.0	1.0	0.0	0.0	0.0	1.0	0.0	1.0	0.0	0.0	0.0	0.0
None	None	None	None	None	None	None	None	None	nan	nan	nan	nan	nan	nan	nan	nan	nan	nan	nan	nan	nan	nan	nan	nan	nan	nan	nan	nan
None	None	None	None	None	None	None	None	None	nan	nan	nan	nan	nan	nan	nan	nan	nan	nan	nan	nan	nan	nan	nan	nan	nan	nan	nan	nan
SLCO4A1	solute carrier organic anion transporter family member 4A1	GO:0070327 thyroid hormone transport;GO:0043252 sodium-independent organic anion transport;GO:0009914 hormone transport		Transporters:Electrochemical Potential-driven transporters	Cell Junctions (Supported)				0.0	0.0	0.0	0.0	0.0	0.0	0.0	0.0	0.0	0.0	0.0	0.0	0.0	0.0	0.0	0.0	0.0	0.0	0.0	0.0
FN1	fibronectin 1	GO:1904235 regulation of substrate-dependent cell migration, cell attachment to substrate;GO:1904237 positive regulation of substrate-dependent cell migration, cell attachment to substrate;GO:0150102 negative regulation of monocyte activation		Candidate cardiovascular disease genes; Cancer-related genes:Candidate cancer biomarkers; Predicted secreted proteins; Cancer-related genes:Mutational cancer driver genes; Human disease related genes:Congenital malformations:Congenital malformations of the musculoskeletal system; FDA approved drug targets:Biotech drugs; Disease related genes; Human disease related genes:Urinary system diseases:Ki…		Zinc; Lanoteplase; Ocriplasmin; Zinc acetate; Zinc chloride; Zinc sulfate, unspecified form	(M212)PID INTEGRIN5 PATHWAY; (M118)PID INTEGRIN A9B1 PATHWAY; (M274)PID LYMPH ANGIOGENESIS PATHWAY	(M5946)HALLMARK COAGULATION; (M5921)HALLMARK COMPLEMENT; (M5930)HALLMARK EPITHELIAL MESENCHYMAL TRANSITION	1.0	1.0	0.0	1.0	1.0	0.0	0.0	1.0	1.0	1.0	0.0	0.0	0.0	1.0	0.0	1.0	0.0	0.0	1.0	0.0
PAGE5	PAGE family member 5			Predicted intracellular proteins	Mitochondria (Approved)				0.0	0.0	0.0	0.0	0.0	0.0	0.0	0.0	0.0	0.0	0.0	0.0	0.0	0.0	0.0	0.0	0.0	0.0	0.0	0.0
None	None	None	None	None	None	None	None	None	nan	nan	nan	nan	nan	nan	nan	nan	nan	nan	nan	nan	nan	nan	nan	nan	nan	nan	nan	nan
CPE	carboxypeptidase E	GO:0033366 protein localization to secretory granule;GO:0030070 insulin processing;GO:1901142 insulin metabolic process		Enzymes; ENZYME proteins:Hydrolases; Predicted intracellular proteins; Peptidases:Metallopeptidases	Centrosome (Approved); Additional: Nucleoplasm;Vesicles	Insulin human; Insulin pork	(M67)PID ARF6 TRAFFICKING PATHWAY	(M5907)HALLMARK ESTROGEN RESPONSE LATE; (M5953)HALLMARK KRAS SIGNALING UP	0.0	0.0	0.0	0.0	0.0	0.0	0.0	0.0	0.0	0.0	0.0	0.0	0.0	0.0	0.0	0.0	0.0	0.0	0.0	0.0
None	None	None	None	None	None	None	None	None	nan	nan	nan	nan	nan	nan	nan	nan	nan	nan	nan	nan	nan	nan	nan	nan	nan	nan	nan	nan
IGLV4-69	immunoglobulin lambda variable 4-69	GO:0002377 immunoglobulin production;GO:0002440 production of molecular mediator of immune response;GO:0002250 adaptive immune response		Predicted secreted proteins					1.0	0.0	0.0	0.0	0.0	0.0	0.0	0.0	0.0	0.0	0.0	0.0	0.0	0.0	0.0	0.0	0.0	0.0	0.0	0.0
CA12	carbonic anhydrase 12	GO:0055064 chloride ion homeostasis;GO:0055083 monovalent inorganic anion homeostasis;GO:0055081 anion homeostasis		Human disease related genes:Congenital disorders of metabolism:Congenital disorders of ion transport and metabolism; FDA approved drug targets:Small molecule drugs; ENZYME proteins:Lyases; Disease related genes; Enzymes		Benzthiazide; Hydroflumethiazide; Acetazolamide; Zonisamide; Ellagic acid		(M5891)HALLMARK HYPOXIA; (M5906)HALLMARK ESTROGEN RESPONSE EARLY; (M5907)HALLMARK ESTROGEN RESPONSE LATE	0.0	0.0	0.0	0.0	0.0	0.0	0.0	0.0	0.0	0.0	0.0	0.0	0.0	0.0	0.0	0.0	0.0	0.0	0.0	0.0
BEAN1	brain expressed associated with NEDD4 1			Predicted intracellular proteins; Human disease related genes:Nervous system diseases:Neurodegenerative diseases; Disease related genes	Nucleoplasm (Uncertain); Additional: Centrosome				0.0	0.0	0.0	0.0	0.0	0.0	0.0	0.0	0.0	0.0	0.0	0.0	0.0	0.0	0.0	0.0	0.0	0.0	0.0	0.0
LINC01670	long intergenic non-protein coding RNA 1670								0.0	0.0	0.0	0.0	0.0	0.0	0.0	0.0	0.0	0.0	0.0	0.0	0.0	0.0	0.0	0.0	0.0	0.0	0.0	0.0
OR2B11	olfactory receptor family 2 subfamily B member 11	GO:0050911 detection of chemical stimulus involved in sensory perception of smell;GO:0007608 sensory perception of smell;GO:0050907 detection of chemical stimulus involved in sensory perception		G-protein coupled receptors:Odorant/olfactory and gustatory receptors					0.0	0.0	0.0	0.0	0.0	0.0	0.0	0.0	0.0	0.0	0.0	0.0	0.0	0.0	0.0	0.0	0.0	0.0	0.0	0.0
PARAL1	PPARG activating RBM14 associated lncRNA 1								0.0	0.0	0.0	0.0	0.0	0.0	0.0	0.0	0.0	0.0	0.0	0.0	0.0	0.0	0.0	0.0	0.0	0.0	0.0	0.0
MT3	metallothionein 3	GO:2000296 negative regulation of hydrogen peroxide catabolic process;GO:0097214 positive regulation of lysosomal membrane permeability;GO:2000376 positive regulation of oxygen metabolic process		Predicted intracellular proteins		Zinc; Zinc acetate; Zinc chloride; Zinc sulfate, unspecified form		(M5921)HALLMARK COMPLEMENT	1.0	1.0	0.0	1.0	0.0	0.0	1.0	0.0	0.0	0.0	0.0	0.0	0.0	1.0	1.0	0.0	0.0	0.0	0.0	0.0
OSR2	odd-skipped related transciption factor 2	GO:0036023 embryonic skeletal limb joint morphogenesis;GO:0036022 limb joint morphogenesis;GO:0033687 osteoblast proliferation		Predicted intracellular proteins; Transcription factors:Zinc-coordinating DNA-binding domains	Plasma membrane (Approved); Additional: Nucleoplasm				0.0	0.0	0.0	0.0	0.0	1.0	0.0	0.0	0.0	0.0	0.0	1.0	0.0	0.0	0.0	0.0	0.0	1.0	0.0	0.0
None	None	None	None	None	None	None	None	None	nan	nan	nan	nan	nan	nan	nan	nan	nan	nan	nan	nan	nan	nan	nan	nan	nan	nan	nan	nan
None	None	None	None	None	None	None	None	None	nan	nan	nan	nan	nan	nan	nan	nan	nan	nan	nan	nan	nan	nan	nan	nan	nan	nan	nan	nan
CYGB	cytoglobin	GO:2000490 negative regulation of hepatic stellate cell activation;GO:2000489 regulation of hepatic stellate cell activation;GO:0010764 negative regulation of fibroblast migration		Transporters:Transporter channels and pores; Predicted intracellular proteins	Nuclear speckles (Supported); Additional: Cytosol				1.0	0.0	0.0	0.0	0.0	0.0	0.0	0.0	0.0	0.0	0.0	0.0	0.0	0.0	0.0	0.0	0.0	0.0	0.0	0.0
SAP30	Sin3A associated protein 30	GO:0052472 modulation by host of symbiont transcription;GO:0035914 skeletal muscle cell differentiation;GO:0051851 modulation by host of symbiont process		Predicted intracellular proteins	Nucleoplasm (Supported)		(M219)PID HEDGEHOG GLI PATHWAY; (M101)PID HDAC CLASSI PATHWAY; (M105)PID TELOMERASE PATHWAY	(M5903)HALLMARK NOTCH SIGNALING; (M5891)HALLMARK HYPOXIA; (M5901)HALLMARK G2M CHECKPOINT	0.0	0.0	0.0	0.0	0.0	0.0	0.0	0.0	0.0	0.0	0.0	0.0	0.0	0.0	0.0	0.0	0.0	0.0	0.0	0.0
IGHV3-11	immunoglobulin heavy variable 3-11	GO:0006910 phagocytosis, recognition;GO:0006958 complement activation, classical pathway;GO:0002455 humoral immune response mediated by circulating immunoglobulin		Predicted secreted proteins					1.0	0.0	0.0	0.0	0.0	0.0	0.0	0.0	0.0	0.0	0.0	0.0	0.0	0.0	0.0	0.0	0.0	0.0	0.0	0.0
IGHV1-69D	immunoglobulin heavy variable 1-69D	GO:0006910 phagocytosis, recognition;GO:0006958 complement activation, classical pathway;GO:0002455 humoral immune response mediated by circulating immunoglobulin		Predicted secreted proteins					1.0	0.0	0.0	0.0	0.0	0.0	0.0	0.0	0.0	0.0	0.0	0.0	0.0	0.0	0.0	0.0	0.0	0.0	0.0	0.0
NIPAL4	NIPA like domain containing 4	GO:1903830 magnesium ion transmembrane transport;GO:0015693 magnesium ion transport;GO:0098662 inorganic cation transmembrane transport		Human disease related genes:Congenital malformations:Congenital malformations of skin; Transporters:Electrochemical Potential-driven transporters; Disease related genes; Potential drug targets					0.0	0.0	0.0	0.0	0.0	0.0	0.0	0.0	0.0	0.0	0.0	0.0	0.0	0.0	0.0	0.0	0.0	0.0	0.0	0.0
IGHV3-20	immunoglobulin heavy variable 3-20	GO:0006910 phagocytosis, recognition;GO:0006958 complement activation, classical pathway;GO:0002455 humoral immune response mediated by circulating immunoglobulin		Predicted secreted proteins					1.0	0.0	0.0	0.0	0.0	0.0	0.0	0.0	0.0	0.0	0.0	0.0	0.0	0.0	0.0	0.0	0.0	0.0	0.0	0.0
PHEX	phosphate regulating endopeptidase homolog X-linked	GO:1990418 response to insulin-like growth factor stimulus;GO:1904383 response to sodium phosphate;GO:0071374 cellular response to parathyroid hormone stimulus		Human disease related genes:Congenital disorders of metabolism:Congenital disorders of ion transport and metabolism; Peptidases:Metallopeptidases; Disease related genes; Potential drug targets; Enzymes				(M5921)HALLMARK COMPLEMENT	0.0	0.0	1.0	0.0	0.0	1.0	1.0	0.0	0.0	0.0	0.0	0.0	0.0	0.0	0.0	0.0	0.0	0.0	0.0	0.0
PKP2	plakophilin 2	GO:0002159 desmosome assembly;GO:0048496 maintenance of animal organ identity;GO:0086073 bundle of His cell-Purkinje myocyte adhesion involved in cell communication		Predicted intracellular proteins; Human disease related genes:Cardiovascular diseases:Cardiac diseases; Disease related genes	Cell Junctions (Enhanced); Additional: Nucleoplasm			(M5937)HALLMARK GLYCOLYSIS	0.0	0.0	0.0	0.0	0.0	0.0	0.0	0.0	0.0	0.0	0.0	0.0	0.0	0.0	1.0	0.0	0.0	0.0	0.0	0.0
MAGI2	membrane associated guanylate kinase, WW and PDZ domain containing 2	GO:0003402 planar cell polarity pathway involved in axis elongation;GO:0072015 glomerular visceral epithelial cell development;GO:0032926 negative regulation of activin receptor signaling pathway		Transporters:Accessory Factors Involved in Transport; Disease related genes; Potential drug targets; Human disease related genes:Urinary system diseases:Kidney diseases; Predicted intracellular proteins				(M5942)HALLMARK UV RESPONSE DN	0.0	0.0	0.0	1.0	1.0	0.0	0.0	0.0	0.0	0.0	0.0	1.0	0.0	0.0	0.0	0.0	0.0	0.0	0.0	0.0
PCSK6	proprotein convertase subtilisin/kexin type 6	GO:0032898 neurotrophin production;GO:0032902 nerve growth factor production;GO:0007354 zygotic determination of anterior/posterior axis, embryo		Enzymes; Predicted secreted proteins; Predicted intracellular proteins; Peptidases:Serine-type peptidases			(M3468)NABA ECM REGULATORS; (M5885)NABA MATRISOME ASSOCIATED; (M5889)NABA MATRISOME		0.0	0.0	0.0	1.0	1.0	0.0	0.0	0.0	0.0	0.0	0.0	0.0	0.0	0.0	0.0	0.0	0.0	0.0	0.0	0.0
IGHV4-39	immunoglobulin heavy variable 4-39	GO:0006910 phagocytosis, recognition;GO:0006958 complement activation, classical pathway;GO:0002455 humoral immune response mediated by circulating immunoglobulin		Predicted secreted proteins					1.0	0.0	0.0	0.0	0.0	0.0	0.0	0.0	0.0	0.0	0.0	0.0	0.0	0.0	0.0	0.0	0.0	0.0	0.0	0.0
None	None	None	None	None	None	None	None	None	nan	nan	nan	nan	nan	nan	nan	nan	nan	nan	nan	nan	nan	nan	nan	nan	nan	nan	nan	nan
VSTM2L	V-set and transmembrane domain containing 2 like	GO:0070593 dendrite self-avoidance;GO:0008038 neuron recognition;GO:0043524 negative regulation of neuron apoptotic process		Predicted secreted proteins					1.0	0.0	0.0	1.0	0.0	0.0	0.0	0.0	0.0	0.0	0.0	0.0	0.0	0.0	0.0	0.0	0.0	0.0	0.0	0.0
IL20	interleukin 20	GO:0045618 positive regulation of keratinocyte differentiation;GO:0045672 positive regulation of osteoclast differentiation;GO:0045606 positive regulation of epidermal cell differentiation		Predicted secreted proteins			(M5883)NABA SECRETED FACTORS; (M5885)NABA MATRISOME ASSOCIATED; (M5889)NABA MATRISOME		0.0	0.0	1.0	1.0	0.0	0.0	0.0	0.0	1.0	0.0	0.0	0.0	0.0	1.0	0.0	0.0	0.0	0.0	0.0	0.0
L1CAM	L1 cell adhesion molecule	GO:0045773 positive regulation of axon extension;GO:0050772 positive regulation of axonogenesis;GO:0030516 regulation of axon extension		Human disease related genes:Congenital malformations:Congenital malformations of the nervous system; CD markers; Human disease related genes:Nervous system diseases:Other nervous and sensory system diseases; Disease related genes; Predicted intracellular proteins	Nucleoplasm;Plasma membrane (Approved)	Ethanol	(M53)PID INTEGRIN3 PATHWAY	(M5919)HALLMARK HEDGEHOG SIGNALING	0.0	0.0	0.0	1.0	1.0	0.0	0.0	0.0	0.0	1.0	0.0	0.0	0.0	0.0	0.0	0.0	0.0	0.0	0.0	0.0
None	None	None	None	None	None	None	None	None	nan	nan	nan	nan	nan	nan	nan	nan	nan	nan	nan	nan	nan	nan	nan	nan	nan	nan	nan	nan
None	None	None	None	None	None	None	None	None	nan	nan	nan	nan	nan	nan	nan	nan	nan	nan	nan	nan	nan	nan	nan	nan	nan	nan	nan	nan
IL21	interleukin 21	GO:0061470 T follicular helper cell differentiation;GO:0002314 germinal center B cell differentiation;GO:0007260 tyrosine phosphorylation of STAT protein		Human disease related genes:Immune system diseases:Primary immunodeficiency; Predicted secreted proteins; Human disease related genes:Endocrine and metabolic diseases:Diabetes; Disease related genes					1.0	0.0	1.0	1.0	0.0	0.0	0.0	0.0	1.0	0.0	0.0	0.0	0.0	1.0	0.0	0.0	0.0	0.0	1.0	0.0
RLN3	relaxin 3	GO:0007165 signal transduction;GO:0023052 signaling;GO:0007154 cell communication		Predicted secreted proteins					0.0	0.0	0.0	1.0	1.0	0.0	0.0	0.0	0.0	0.0	0.0	0.0	0.0	0.0	0.0	0.0	0.0	0.0	0.0	0.0
SMIM43	small integral membrane protein 43			Predicted intracellular proteins					0.0	0.0	0.0	0.0	0.0	0.0	0.0	0.0	0.0	0.0	0.0	0.0	0.0	0.0	0.0	0.0	0.0	0.0	0.0	0.0
IGHV3-33	immunoglobulin heavy variable 3-33	GO:0006910 phagocytosis, recognition;GO:0006958 complement activation, classical pathway;GO:0002455 humoral immune response mediated by circulating immunoglobulin		Predicted secreted proteins					1.0	0.0	0.0	0.0	0.0	0.0	0.0	0.0	0.0	0.0	0.0	0.0	0.0	0.0	0.0	0.0	0.0	0.0	0.0	0.0
IGHV1-46	immunoglobulin heavy variable 1-46			Predicted secreted proteins					0.0	0.0	0.0	0.0	0.0	0.0	0.0	0.0	0.0	0.0	0.0	0.0	0.0	0.0	0.0	0.0	0.0	0.0	0.0	0.0
ACKR3	atypical chemokine receptor 3	GO:1905320 regulation of mesenchymal stem cell migration;GO:1905322 positive regulation of mesenchymal stem cell migration;GO:0021557 oculomotor nerve development		G-protein coupled receptors:GPCRs excl olfactory receptors; Cancer-related genes; G-protein coupled receptors:Chemokines and chemotactic factors receptors	Plasma membrane;Vesicles (Supported)			(M5890)HALLMARK TNFA SIGNALING VIA NFKB; (M5891)HALLMARK HYPOXIA	1.0	1.0	0.0	1.0	0.0	0.0	0.0	0.0	0.0	1.0	0.0	0.0	0.0	0.0	0.0	0.0	0.0	0.0	0.0	0.0
DNAAF1	dynein axonemal assembly factor 1	GO:0035469 determination of pancreatic left/right asymmetry;GO:0071910 determination of liver left/right asymmetry;GO:0071907 determination of digestive tract left/right asymmetry		Predicted intracellular proteins; Human disease related genes:Respiratory diseases:Tracheobronchial diseases; Disease related genes	Cytosol;Plasma membrane (Approved); Additional: Nuclear speckles				0.0	0.0	0.0	0.0	0.0	0.0	0.0	0.0	0.0	1.0	0.0	0.0	0.0	0.0	0.0	0.0	0.0	0.0	0.0	0.0
IGFBP2	insulin like growth factor binding protein 2	GO:0010226 response to lithium ion;GO:0043567 regulation of insulin-like growth factor receptor signaling pathway;GO:0042104 positive regulation of activated T cell proliferation		Predicted secreted proteins; Predicted intracellular proteins; Cancer-related genes:Candidate cancer biomarkers	Endoplasmic reticulum (Approved)		(M3008)NABA ECM GLYCOPROTEINS; (M5884)NABA CORE MATRISOME; (M5889)NABA MATRISOME	(M5941)HALLMARK UV RESPONSE UP; (M5930)HALLMARK EPITHELIAL MESENCHYMAL TRANSITION; (M5956)HALLMARK KRAS SIGNALING DN	1.0	0.0	0.0	0.0	0.0	0.0	1.0	1.0	1.0	0.0	0.0	0.0	0.0	0.0	0.0	0.0	0.0	0.0	0.0	0.0
ADAD2	adenosine deaminase domain containing 2	GO:0006382 adenosine to inosine editing;GO:0016553 base conversion or substitution editing;GO:0009451 RNA modification		Predicted intracellular proteins					0.0	0.0	0.0	0.0	0.0	0.0	0.0	0.0	0.0	0.0	0.0	0.0	0.0	0.0	0.0	0.0	0.0	0.0	0.0	0.0
CASR	calcium sensing receptor	GO:0032782 bile acid secretion;GO:0060613 fat pad development;GO:0005513 detection of calcium ion		Transporters; Human disease related genes:Congenital disorders of metabolism:Congenital disorders of ion transport and metabolism; FDA approved drug targets:Small molecule drugs; Human disease related genes:Nervous system diseases:Epilepsy; Human disease related genes:Cancers:Cancers of endocrine organs; Human disease related genes:Endocrine and metabolic diseases:Other endocrine and metabolic di…		Spermine; Neomycin; Cinacalcet; Ronacaleret; NPS-2143; Calcium citrate; Calcium Phosphate; Etelcalcetide; Calcium phosphate dihydrate	(M184)PID ECADHERIN KERATINOCYTE PATHWAY		0.0	1.0	1.0	1.0	0.0	1.0	1.0	0.0	0.0	1.0	0.0	0.0	0.0	0.0	0.0	0.0	1.0	0.0	0.0	0.0
POSTN	periostin	GO:0071307 cellular response to vitamin K;GO:0032571 response to vitamin K;GO:0071295 cellular response to vitamin		Predicted secreted proteins; Cancer-related genes:Candidate cancer biomarkers	Golgi apparatus (Approved); Additional: Nucleoplasm		(M3008)NABA ECM GLYCOPROTEINS; (M5884)NABA CORE MATRISOME; (M5889)NABA MATRISOME	(M5944)HALLMARK ANGIOGENESIS; (M5930)HALLMARK EPITHELIAL MESENCHYMAL TRANSITION	0.0	0.0	0.0	0.0	0.0	0.0	0.0	1.0	0.0	0.0	0.0	0.0	0.0	0.0	0.0	0.0	0.0	0.0	0.0	0.0
ALOX15B	arachidonate 15-lipoxygenase type B	GO:1901696 cannabinoid biosynthetic process;GO:2001303 lipoxin A4 biosynthetic process;GO:0071926 endocannabinoid signaling pathway		Enzymes; Predicted intracellular proteins; ENZYME proteins:Oxidoreductases	Cytosol;Plasma membrane (Supported)			(M5915)HALLMARK APICAL JUNCTION; (M5939)HALLMARK P53 PATHWAY	0.0	0.0	1.0	0.0	0.0	0.0	0.0	0.0	0.0	0.0	0.0	1.0	0.0	0.0	0.0	0.0	0.0	0.0	0.0	0.0
None	None	None	None	None	None	None	None	None	nan	nan	nan	nan	nan	nan	nan	nan	nan	nan	nan	nan	nan	nan	nan	nan	nan	nan	nan	nan
None	None	None	None	None	None	None	None	None	nan	nan	nan	nan	nan	nan	nan	nan	nan	nan	nan	nan	nan	nan	nan	nan	nan	nan	nan	nan
PROM1	prominin 1	GO:0072139 glomerular parietal epithelial cell differentiation;GO:2000768 positive regulation of nephron tubule epithelial cell differentiation;GO:2000698 positive regulation of epithelial cell differentiation involved in kidney development		Transporters; CD markers; Human disease related genes:Nervous system diseases:Eye disease; Disease related genes; Potential drug targets; Predicted intracellular proteins					0.0	0.0	0.0	0.0	0.0	0.0	0.0	0.0	0.0	0.0	0.0	1.0	0.0	0.0	0.0	0.0	0.0	0.0	0.0	0.0
ACTG2	actin gamma 2, smooth muscle	GO:0090131 mesenchyme migration;GO:0072132 mesenchyme morphogenesis;GO:0090130 tissue migration		Human disease related genes:Congenital malformations:Congenital malformations of the digestive system; Predicted intracellular proteins; Disease related genes			(M16801)SIG REGULATION OF THE ACTIN CYTOSKELETON BY RHO GTPASES	(M5915)HALLMARK APICAL JUNCTION	0.0	0.0	0.0	0.0	0.0	0.0	0.0	0.0	0.0	0.0	0.0	0.0	0.0	1.0	0.0	0.0	0.0	0.0	0.0	0.0
TMPRSS6	transmembrane serine protease 6	GO:0097264 self proteolysis;GO:0033619 membrane protein proteolysis;GO:0030574 collagen catabolic process		Human disease related genes:Cardiovascular diseases:Hematologic diseases; Disease related genes; Potential drug targets; Enzymes; Predicted intracellular proteins; Peptidases:Serine-type peptidases				(M5946)HALLMARK COAGULATION; (M5921)HALLMARK COMPLEMENT	0.0	0.0	0.0	0.0	1.0	0.0	0.0	0.0	0.0	0.0	0.0	0.0	0.0	0.0	0.0	0.0	0.0	0.0	0.0	0.0
GNG4	G protein subunit gamma 4	GO:0008277 regulation of G protein-coupled receptor signaling pathway;GO:0030308 negative regulation of cell growth;GO:0045926 negative regulation of growth		RAS pathway related proteins; Predicted intracellular proteins					0.0	0.0	0.0	1.0	1.0	0.0	0.0	0.0	0.0	1.0	0.0	0.0	0.0	0.0	0.0	0.0	0.0	0.0	0.0	0.0
PLA2G2C	phospholipase A2 group IIC	GO:0050482 arachidonic acid secretion;GO:1903963 arachidonate transport;GO:0032309 icosanoid secretion		RAS pathway related proteins; Predicted secreted proteins					0.0	0.0	0.0	0.0	0.0	0.0	0.0	0.0	0.0	0.0	0.0	0.0	0.0	0.0	0.0	0.0	0.0	0.0	0.0	0.0
IGKV1D-39	immunoglobulin kappa variable 1D-39	GO:0002377 immunoglobulin production;GO:0002440 production of molecular mediator of immune response;GO:0002250 adaptive immune response		Predicted secreted proteins					1.0	0.0	0.0	0.0	0.0	0.0	0.0	0.0	0.0	0.0	0.0	0.0	0.0	0.0	0.0	0.0	0.0	0.0	0.0	0.0
COL14A1	collagen type XIV alpha 1 chain	GO:0030199 collagen fibril organization;GO:0030198 extracellular matrix organization;GO:0043062 extracellular structure organization		Human disease related genes:Congenital malformations:Congenital malformations of skin; Predicted secreted proteins; Predicted intracellular proteins	Vesicles (Approved)		(M3005)NABA COLLAGENS; (M198)PID SYNDECAN 1 PATHWAY; (M160)PID AVB3 INTEGRIN PATHWAY		0.0	0.0	0.0	0.0	1.0	0.0	0.0	1.0	0.0	0.0	0.0	0.0	0.0	0.0	0.0	0.0	0.0	0.0	0.0	0.0
None	None	None	None	None	None	None	None	None	nan	nan	nan	nan	nan	nan	nan	nan	nan	nan	nan	nan	nan	nan	nan	nan	nan	nan	nan	nan
B3GNT6	UDP-GlcNAc:betaGal beta-1,3-N-acetylglucosaminyltransferase 6	GO:0016269 O-glycan processing, core 3;GO:0030311 poly-N-acetyllactosamine biosynthetic process;GO:0030309 poly-N-acetyllactosamine metabolic process		Enzymes; Predicted intracellular proteins; ENZYME proteins:Transferases					0.0	0.0	0.0	0.0	0.0	0.0	0.0	0.0	0.0	0.0	0.0	0.0	0.0	0.0	0.0	0.0	0.0	0.0	0.0	0.0
TRBV10-3	T cell receptor beta variable 10-3	GO:0002250 adaptive immune response;GO:0006955 immune response;GO:0007166 cell surface receptor signaling pathway		Predicted intracellular proteins					1.0	0.0	0.0	0.0	0.0	0.0	0.0	0.0	0.0	0.0	0.0	0.0	0.0	0.0	0.0	0.0	0.0	0.0	0.0	0.0
SLC5A9	solute carrier family 5 member 9	GO:1904659 glucose transmembrane transport;GO:0008645 hexose transmembrane transport;GO:0015749 monosaccharide transmembrane transport		Transporters:Electrochemical Potential-driven transporters	Actin filaments (Approved); Additional: Cytosol				0.0	0.0	0.0	0.0	0.0	0.0	0.0	0.0	0.0	0.0	0.0	0.0	0.0	0.0	0.0	0.0	0.0	0.0	0.0	0.0
ZBTB16	zinc finger and BTB domain containing 16	GO:0042078 germ-line stem cell division;GO:0048133 male germ-line stem cell asymmetric division;GO:0098722 asymmetric stem cell division		Cancer-related genes:Candidate cancer biomarkers; Human disease related genes:Cancers:Cancers of haematopoietic and lymphoid tissues; Transcription factors:Zinc-coordinating DNA-binding domains; Human disease related genes:Congenital malformations:Other congenital malformations; Disease related genes; Predicted intracellular proteins				(M5939)HALLMARK P53 PATHWAY; (M5956)HALLMARK KRAS SIGNALING DN	1.0	0.0	0.0	0.0	0.0	1.0	0.0	0.0	1.0	0.0	0.0	1.0	0.0	0.0	1.0	0.0	0.0	0.0	1.0	0.0
SERPINA6	serpin family A member 6	GO:0008211 glucocorticoid metabolic process;GO:0010951 negative regulation of endopeptidase activity;GO:0008202 steroid metabolic process		Predicted secreted proteins; Human disease related genes:Endocrine and metabolic diseases:Adrenal gland diseases; Disease related genes		Zinc; Copper; Zinc acetate; Zinc chloride; Zinc sulfate, unspecified form	(M3468)NABA ECM REGULATORS; (M5885)NABA MATRISOME ASSOCIATED; (M5889)NABA MATRISOME	(M5949)HALLMARK PEROXISOME; (M5948)HALLMARK BILE ACID METABOLISM; (M5934)HALLMARK XENOBIOTIC METABOLISM	0.0	0.0	0.0	1.0	0.0	0.0	0.0	0.0	0.0	0.0	0.0	0.0	0.0	0.0	0.0	0.0	0.0	0.0	0.0	0.0
None	None	None	None	None	None	None	None	None	nan	nan	nan	nan	nan	nan	nan	nan	nan	nan	nan	nan	nan	nan	nan	nan	nan	nan	nan	nan
PAGE2	PAGE family member 2			Predicted intracellular proteins					0.0	0.0	0.0	0.0	0.0	0.0	0.0	0.0	0.0	0.0	0.0	0.0	0.0	0.0	0.0	0.0	0.0	0.0	0.0	0.0
BARX2	BARX homeobox 2	GO:0001502 cartilage condensation;GO:0098743 cell aggregation;GO:0014902 myotube differentiation		Transcription factors:Helix-turn-helix domains; Predicted intracellular proteins	Nucleoplasm (Supported); Additional: Cytosol;Golgi apparatus				0.0	0.0	0.0	0.0	0.0	1.0	0.0	0.0	0.0	0.0	0.0	0.0	0.0	0.0	0.0	0.0	0.0	0.0	0.0	0.0
SLC16A11	solute carrier family 16 member 11	GO:1901475 pyruvate transmembrane transport;GO:0006848 pyruvate transport;GO:0015718 monocarboxylic acid transport		Transporters:Electrochemical Potential-driven transporters; Disease related genes; Potential drug targets					0.0	0.0	0.0	0.0	0.0	0.0	0.0	0.0	0.0	0.0	0.0	0.0	0.0	0.0	0.0	0.0	0.0	0.0	0.0	0.0
GAL	galanin and GMAP prepropeptide	GO:1902608 positive regulation of large conductance calcium-activated potassium channel activity;GO:0051795 positive regulation of timing of catagen;GO:1902606 regulation of large conductance calcium-activated potassium channel activity		Human disease related genes:Nervous system diseases:Epilepsy; Predicted secreted proteins; Disease related genes	Golgi apparatus (Supported); Additional: Vesicles			(M5941)HALLMARK UV RESPONSE UP; (M5907)HALLMARK ESTROGEN RESPONSE LATE	1.0	0.0	0.0	1.0	0.0	0.0	1.0	0.0	0.0	0.0	0.0	0.0	0.0	0.0	0.0	0.0	0.0	0.0	0.0	0.0
PNCK	pregnancy up-regulated nonubiquitous CaM kinase	GO:0018105 peptidyl-serine phosphorylation;GO:0018209 peptidyl-serine modification;GO:0006468 protein phosphorylation	CAMK Ser/Thr protein kinase family	Enzymes; Kinases:CAMK Ser/Thr protein kinases; Predicted intracellular proteins; ENZYME proteins:Transferases	Plasma membrane (Approved); Additional: Cytosol;Golgi apparatus				0.0	0.0	0.0	0.0	0.0	0.0	0.0	0.0	0.0	0.0	0.0	0.0	0.0	0.0	0.0	0.0	0.0	0.0	0.0	0.0
CP	ceruloplasmin	GO:0006825 copper ion transport;GO:0006826 iron ion transport;GO:0006879 cellular iron ion homeostasis		Candidate cardiovascular disease genes; ENZYME proteins:Oxidoreductases; Cancer-related genes:Candidate cancer biomarkers; Transporters:Accessory Factors Involved in Transport; Predicted secreted proteins; Predicted intracellular proteins; Disease related genes; Potential drug targets; Enzymes; Human disease related genes:Nervous system diseases:Neurodegenerative diseases		Calcium; Iron; Zinc; Silver; Zinc acetate; Ferrous gluconate; Ferrous succinate; Ferrous ascorbate; Ferrous fumarate; Ferrous glycine sulfate; Zinc chloride; Zinc sulfate, unspecified form	(M255)PID HIF1 TFPATHWAY	(M5891)HALLMARK HYPOXIA; (M5921)HALLMARK COMPLEMENT	0.0	0.0	0.0	0.0	0.0	0.0	0.0	0.0	0.0	0.0	0.0	0.0	0.0	0.0	0.0	0.0	0.0	0.0	0.0	0.0
GAGE2A	G antigen 2A	GO:0008150 biological_process		Predicted intracellular proteins	Plasma membrane (Approved); Additional: Cytosol;Golgi apparatus				0.0	0.0	0.0	0.0	0.0	0.0	0.0	0.0	0.0	0.0	0.0	0.0	0.0	0.0	0.0	0.0	0.0	0.0	0.0	0.0
STC1	stanniocalcin 1	GO:0003421 growth plate cartilage axis specification;GO:1903402 regulation of renal phosphate excretion;GO:1903403 negative regulation of renal phosphate excretion		Predicted secreted proteins; Predicted intracellular proteins				(M5944)HALLMARK ANGIOGENESIS; (M5891)HALLMARK HYPOXIA; (M5924)HALLMARK MTORC1 SIGNALING	0.0	0.0	1.0	0.0	0.0	1.0	1.0	0.0	0.0	1.0	0.0	0.0	0.0	0.0	0.0	0.0	0.0	1.0	0.0	0.0
None	None	None	None	None	None	None	None	None	nan	nan	nan	nan	nan	nan	nan	nan	nan	nan	nan	nan	nan	nan	nan	nan	nan	nan	nan	nan
IGLV2-11	immunoglobulin lambda variable 2-11	GO:0002377 immunoglobulin production;GO:0002440 production of molecular mediator of immune response;GO:0002250 adaptive immune response		Predicted secreted proteins					1.0	0.0	0.0	0.0	0.0	0.0	0.0	0.0	0.0	0.0	0.0	0.0	0.0	0.0	0.0	0.0	0.0	0.0	0.0	0.0
IGHV4-31	immunoglobulin heavy variable 4-31	GO:0006910 phagocytosis, recognition;GO:0006958 complement activation, classical pathway;GO:0002455 humoral immune response mediated by circulating immunoglobulin							1.0	0.0	0.0	0.0	0.0	0.0	0.0	0.0	0.0	0.0	0.0	0.0	0.0	0.0	0.0	0.0	0.0	0.0	0.0	0.0
LINC00964	long intergenic non-protein coding RNA 964								0.0	0.0	0.0	0.0	0.0	0.0	0.0	0.0	0.0	0.0	0.0	0.0	0.0	0.0	0.0	0.0	0.0	0.0	0.0	0.0
GAGE12J	G antigen 12J			Predicted intracellular proteins	Plasma membrane (Approved); Additional: Cytosol;Golgi apparatus				0.0	0.0	0.0	0.0	0.0	0.0	0.0	0.0	0.0	0.0	0.0	0.0	0.0	0.0	0.0	0.0	0.0	0.0	0.0	0.0
TRPM8	transient receptor potential cation channel subfamily M member 8	GO:0050955 thermoception;GO:0016048 detection of temperature stimulus;GO:0050951 sensory perception of temperature stimulus		Transporters:Transporter channels and pores; FDA approved drug targets:Small molecule drugs; Predicted intracellular proteins; Voltage-gated ion channels:Transient Receptor Potential Channels		Levomenthol; Camphor; Cannabidiol; (S)-camphor; Tetrahydrocannabivarin; Medical Cannabis; Nabiximols			0.0	0.0	0.0	0.0	0.0	0.0	0.0	0.0	0.0	0.0	0.0	0.0	0.0	0.0	0.0	0.0	0.0	0.0	0.0	0.0
HBG2	hemoglobin subunit gamma 2	GO:0015671 oxygen transport;GO:0015669 gas transport;GO:0042744 hydrogen peroxide catabolic process		Human disease related genes:Cardiovascular diseases:Hematologic diseases; Predicted intracellular proteins; Disease related genes			(M166)PID ATF2 PATHWAY		0.0	0.0	0.0	0.0	0.0	0.0	0.0	0.0	0.0	1.0	0.0	0.0	0.0	0.0	0.0	0.0	0.0	0.0	0.0	0.0
HES2	hes family bHLH transcription factor 2	GO:0009952 anterior/posterior pattern specification;GO:0003002 regionalization;GO:0050767 regulation of neurogenesis		Transcription factors:Basic domains; Predicted intracellular proteins					0.0	0.0	0.0	0.0	1.0	0.0	0.0	0.0	0.0	0.0	0.0	0.0	0.0	0.0	0.0	0.0	0.0	0.0	0.0	0.0
None	None	None	None	None	None	None	None	None	nan	nan	nan	nan	nan	nan	nan	nan	nan	nan	nan	nan	nan	nan	nan	nan	nan	nan	nan	nan
PRR36	proline rich 36			Predicted intracellular proteins	Golgi apparatus (Approved); Additional: Nuclear speckles;Nucleoplasm				0.0	0.0	0.0	0.0	0.0	0.0	0.0	0.0	0.0	0.0	0.0	0.0	0.0	0.0	0.0	0.0	0.0	0.0	0.0	0.0
None	None	None	None	None	None	None	None	None	nan	nan	nan	nan	nan	nan	nan	nan	nan	nan	nan	nan	nan	nan	nan	nan	nan	nan	nan	nan
ETV4	ETS variant transcription factor 4	GO:0045618 positive regulation of keratinocyte differentiation;GO:0045606 positive regulation of epidermal cell differentiation;GO:0045684 positive regulation of epidermis development		Transcription factors:Helix-turn-helix domains; Cancer-related genes:Candidate cancer biomarkers; Human disease related genes:Cancers:Cancers of soft tissues and bone; Human disease related genes:Cancers:Cancers of male genital organs; Predicted intracellular proteins	Nucleoli rim (Supported); Additional: Mitotic chromosome		(M87)PID LKB1 PATHWAY	(M5947)HALLMARK IL2 STAT5 SIGNALING; (M5953)HALLMARK KRAS SIGNALING UP	0.0	0.0	0.0	0.0	0.0	0.0	0.0	0.0	0.0	0.0	0.0	0.0	0.0	0.0	0.0	0.0	0.0	0.0	0.0	0.0
TRBV12-5	T cell receptor beta variable 12-5	GO:0002250 adaptive immune response;GO:0006955 immune response;GO:0007166 cell surface receptor signaling pathway		Predicted intracellular proteins					1.0	0.0	0.0	0.0	0.0	0.0	0.0	0.0	0.0	0.0	0.0	0.0	0.0	0.0	0.0	0.0	0.0	0.0	0.0	0.0
CH25H	cholesterol 25-hydroxylase	GO:1903913 regulation of fusion of virus membrane with host plasma membrane;GO:1903914 negative regulation of fusion of virus membrane with host plasma membrane;GO:0035754 B cell chemotaxis		Enzymes; ENZYME proteins:Oxidoreductases				(M5948)HALLMARK BILE ACID METABOLISM	1.0	0.0	0.0	1.0	0.0	0.0	0.0	0.0	0.0	0.0	0.0	0.0	0.0	0.0	0.0	0.0	0.0	0.0	0.0	0.0
None	None	None	None	None	None	None	None	None	nan	nan	nan	nan	nan	nan	nan	nan	nan	nan	nan	nan	nan	nan	nan	nan	nan	nan	nan	nan
None	None	None	None	None	None	None	None	None	nan	nan	nan	nan	nan	nan	nan	nan	nan	nan	nan	nan	nan	nan	nan	nan	nan	nan	nan	nan
TWIST1	twist family bHLH transcription factor 1	GO:2000793 cell proliferation involved in heart valve development;GO:0140049 regulation of endocardial cushion to mesenchymal transition;GO:0140051 positive regulation of endocardial cushion to mesenchymal transition		Cancer-related genes:Candidate cancer biomarkers; Human disease related genes:Congenital malformations:Other congenital malformations; Transcription factors:Basic domains; Disease related genes; Predicted intracellular proteins			(M44)PID HIF2PATHWAY; (M288)PID HES HEY PATHWAY		0.0	0.0	1.0	1.0	1.0	1.0	0.0	0.0	0.0	1.0	0.0	0.0	0.0	1.0	1.0	0.0	0.0	1.0	0.0	0.0
None	None	None	None	None	None	None	None	None	nan	nan	nan	nan	nan	nan	nan	nan	nan	nan	nan	nan	nan	nan	nan	nan	nan	nan	nan	nan
CTAG2	cancer/testis antigen 2	GO:0070525 tRNA threonylcarbamoyladenosine metabolic process;GO:0016070 RNA metabolic process;GO:0090304 nucleic acid metabolic process		Predicted intracellular proteins; Cancer-related genes:Candidate cancer biomarkers	Nucleoplasm;Vesicles (Enhanced); Additional: Nuclear bodies				0.0	0.0	0.0	0.0	0.0	0.0	0.0	0.0	0.0	0.0	0.0	0.0	0.0	0.0	0.0	0.0	0.0	0.0	0.0	0.0
IGKV6D-21	immunoglobulin kappa variable 6D-21 (non-functional)	GO:0002377 immunoglobulin production;GO:0002440 production of molecular mediator of immune response;GO:0002250 adaptive immune response		Predicted secreted proteins					1.0	0.0	0.0	0.0	0.0	0.0	0.0	0.0	0.0	0.0	0.0	0.0	0.0	0.0	0.0	0.0	0.0	0.0	0.0	0.0
PAGE1	PAGE family member 1			Predicted intracellular proteins	Nucleoli fibrillar center (Approved); Additional: Mitochondria;Nucleoplasm				0.0	0.0	0.0	0.0	0.0	0.0	0.0	0.0	0.0	0.0	0.0	0.0	0.0	0.0	0.0	0.0	0.0	0.0	0.0	0.0
GAGE12H	G antigen 12H			Predicted intracellular proteins	Plasma membrane (Approved); Additional: Cytosol;Golgi apparatus				0.0	0.0	0.0	0.0	0.0	0.0	0.0	0.0	0.0	0.0	0.0	0.0	0.0	0.0	0.0	0.0	0.0	0.0	0.0	0.0
GAGE13	G antigen 13			Predicted intracellular proteins	Plasma membrane (Approved); Additional: Cytosol;Golgi apparatus				0.0	0.0	0.0	0.0	0.0	0.0	0.0	0.0	0.0	0.0	0.0	0.0	0.0	0.0	0.0	0.0	0.0	0.0	0.0	0.0
None	None	None	None	None	None	None	None	None	nan	nan	nan	nan	nan	nan	nan	nan	nan	nan	nan	nan	nan	nan	nan	nan	nan	nan	nan	nan
None	None	None	None	None	None	None	None	None	nan	nan	nan	nan	nan	nan	nan	nan	nan	nan	nan	nan	nan	nan	nan	nan	nan	nan	nan	nan
AFDN-DT	AFDN divergent transcript	GO:0008150 biological_process							0.0	0.0	0.0	0.0	0.0	0.0	0.0	0.0	0.0	0.0	0.0	0.0	0.0	0.0	0.0	0.0	0.0	0.0	0.0	0.0
None	None	None	None	None	None	None	None	None	nan	nan	nan	nan	nan	nan	nan	nan	nan	nan	nan	nan	nan	nan	nan	nan	nan	nan	nan	nan
IL36B	interleukin 36 beta	GO:0002437 inflammatory response to antigenic stimulus;GO:0045582 positive regulation of T cell differentiation;GO:0045621 positive regulation of lymphocyte differentiation		Predicted secreted proteins; Predicted intracellular proteins			(M5883)NABA SECRETED FACTORS; (M5885)NABA MATRISOME ASSOCIATED; (M5889)NABA MATRISOME		1.0	0.0	1.0	1.0	0.0	0.0	0.0	0.0	1.0	0.0	0.0	0.0	0.0	0.0	0.0	0.0	0.0	0.0	0.0	0.0
MAGEA6	MAGE family member A6	GO:0010507 negative regulation of autophagy;GO:0031330 negative regulation of cellular catabolic process;GO:0009895 negative regulation of catabolic process		Predicted intracellular proteins; Cancer-related genes:Candidate cancer biomarkers					0.0	0.0	0.0	0.0	0.0	0.0	0.0	0.0	0.0	0.0	0.0	0.0	0.0	0.0	0.0	0.0	0.0	0.0	0.0	0.0
LINC02341	long intergenic non-protein coding RNA 2341								0.0	0.0	0.0	0.0	0.0	0.0	0.0	0.0	0.0	0.0	0.0	0.0	0.0	0.0	0.0	0.0	0.0	0.0	0.0	0.0
LINC00973	long intergenic non-protein coding RNA 973								0.0	0.0	0.0	0.0	0.0	0.0	0.0	0.0	0.0	0.0	0.0	0.0	0.0	0.0	0.0	0.0	0.0	0.0	0.0	0.0
MID1	midline 1	GO:0035372 protein localization to microtubule;GO:0007026 negative regulation of microtubule depolymerization;GO:0031114 regulation of microtubule depolymerization		Human disease related genes:Congenital malformations:Other congenital malformations; Disease related genes; Potential drug targets; Enzymes; Predicted intracellular proteins; ENZYME proteins:Transferases	Centriolar satellite (Uncertain); Additional: Cytosol;Golgi apparatus			(M5893)HALLMARK MITOTIC SPINDLE	0.0	1.0	0.0	1.0	0.0	0.0	0.0	0.0	0.0	0.0	0.0	0.0	0.0	0.0	0.0	0.0	0.0	0.0	0.0	0.0
None	None	None	None	None	None	None	None	None	nan	nan	nan	nan	nan	nan	nan	nan	nan	nan	nan	nan	nan	nan	nan	nan	nan	nan	nan	nan
ART4	ADP-ribosyltransferase 4 (inactive) (Dombrock blood group)	GO:0018120 peptidyl-arginine ADP-ribosylation;GO:0006525 arginine metabolic process;GO:0006471 protein ADP-ribosylation		CD markers; Predicted secreted proteins; Enzymes; Blood group antigen proteins; ENZYME proteins:Transferases	Rods & Rings (Approved)				0.0	0.0	0.0	0.0	0.0	0.0	0.0	0.0	0.0	0.0	0.0	0.0	0.0	0.0	0.0	0.0	0.0	0.0	0.0	0.0
BFSP2-AS1	BFSP2 antisense RNA 1								0.0	0.0	0.0	0.0	0.0	0.0	0.0	0.0	0.0	0.0	0.0	0.0	0.0	0.0	0.0	0.0	0.0	0.0	0.0	0.0
None	None	None	None	None	None	None	None	None	nan	nan	nan	nan	nan	nan	nan	nan	nan	nan	nan	nan	nan	nan	nan	nan	nan	nan	nan	nan
TUBA3D	tubulin alpha 3d	GO:0000226 microtubule cytoskeleton organization;GO:0000278 mitotic cell cycle;GO:0007017 microtubule-based process		Human disease related genes:Nervous system diseases:Eye disease; Predicted intracellular proteins; Disease related genes	Microtubules (Supported)				0.0	0.0	0.0	0.0	0.0	0.0	0.0	0.0	0.0	1.0	1.0	0.0	0.0	0.0	0.0	0.0	0.0	0.0	0.0	0.0
IGLV1-36	immunoglobulin lambda variable 1-36	GO:0002377 immunoglobulin production;GO:0002440 production of molecular mediator of immune response;GO:0002250 adaptive immune response		Predicted secreted proteins					1.0	0.0	0.0	0.0	0.0	0.0	0.0	0.0	0.0	0.0	0.0	0.0	0.0	0.0	0.0	0.0	0.0	0.0	0.0	0.0

## Sheet: Myeloid_well_pathways
Supplementary Data4-3. Significant differential genes and their functional annotation in well-respond group.
Gene Symbol	Description	Biological Process (GO)	Kinase Class (UniProt)	Protein Function (Protein Atlas)	Subcellular Location (Protein Atlas)	Drug (DrugBank)	Canonical Pathways_x000D_	Hallmark Gene Sets_x000D_	GO:0000278 mitotic cell cycle	GO:0006954 inflammatory response	GO:0009617 response to bacterium	GO:0002685 regulation of leukocyte migrat	GO:0045087 innate immune response	hsa05323 Rheumatoid arthritis	M14 PID AURORA B PATHWAY	GO:0001819 positive regulation of cytokin	GO:0031347 regulation of defense response	GO:0008285 negative regulation of cell po	GO:1902850 microtubule cytoskeleton organ	GO:0007162 negative regulation of cell ad	GO:1905523 positive regulation of macroph	M176 PID FOXM1 PATHWAY	hsa04142 Lysosome	GO:0000281 mitotic cytokinesis	WP2446 Retinoblastoma gene in cancer	R-HSA-6798695 Neutrophil degranulation	GO:0043086 negative regulation of catalyt	GO:0006259 DNA metabolic process
RPS4Y1	ribosomal protein S4 Y-linked 1	GO:0006412 translation;GO:0043043 peptide biosynthetic process;GO:0043604 amide biosynthetic process		Ribosomal proteins; Predicted intracellular proteins					0.0	0.0	0.0	0.0	0.0	0.0	0.0	0.0	0.0	0.0	0.0	0.0	0.0	0.0	0.0	0.0	0.0	0.0	0.0	0.0
DDX3Y	DEAD-box helicase 3 Y-linked	GO:0007276 gamete generation;GO:0048609 multicellular organismal reproductive process;GO:0032504 multicellular organism reproduction		ENZYME proteins:Hydrolases; Disease related genes; Potential drug targets; Enzymes; Predicted intracellular proteins	Cytosol (Supported); Additional: Nucleoplasm				0.0	0.0	0.0	0.0	0.0	0.0	0.0	0.0	0.0	0.0	0.0	0.0	0.0	0.0	0.0	0.0	0.0	0.0	0.0	0.0
EIF1AY	eukaryotic translation initiation factor 1A Y-linked	GO:0006413 translational initiation;GO:0006412 translation;GO:0043043 peptide biosynthetic process		Predicted intracellular proteins	Cytosol (Approved)				0.0	0.0	0.0	0.0	0.0	0.0	0.0	0.0	0.0	0.0	0.0	0.0	0.0	0.0	0.0	0.0	0.0	0.0	0.0	0.0
UTY	ubiquitously transcribed tetratricopeptide repeat containing, Y-linked	GO:0071557 histone H3-K27 demethylation;GO:0070076 histone lysine demethylation;GO:0016577 histone demethylation		Enzymes; Predicted intracellular proteins; ENZYME proteins:Oxidoreductases	Nucleoplasm (Approved); Additional: Nucleoli;Nucleoli rim				0.0	0.0	0.0	0.0	0.0	0.0	0.0	0.0	0.0	0.0	0.0	0.0	0.0	0.0	0.0	0.0	0.0	0.0	0.0	0.0
USP9Y	ubiquitin specific peptidase 9 Y-linked	GO:0030509 BMP signaling pathway;GO:0007179 transforming growth factor beta receptor signaling pathway;GO:0071772 response to BMP		Human disease related genes:Reproductive system diseases:Reproductive system diseases; ENZYME proteins:Hydrolases; Peptidases:Cysteine-type peptidases; Disease related genes; Potential drug targets; Enzymes; Predicted intracellular proteins	Vesicles (Uncertain)				0.0	0.0	0.0	0.0	0.0	0.0	0.0	0.0	0.0	0.0	0.0	0.0	0.0	0.0	0.0	0.0	0.0	0.0	0.0	0.0
ZFY	zinc finger protein Y-linked	GO:0060746 parental behavior;GO:0019098 reproductive behavior;GO:0048599 oocyte development		Predicted intracellular proteins; Transcription factors:Zinc-coordinating DNA-binding domains	Nucleoplasm (Approved); Additional: Nucleoli	3-Cyclohexyl-L-alanine; PCL-016			0.0	0.0	0.0	0.0	0.0	0.0	0.0	0.0	0.0	0.0	0.0	0.0	0.0	0.0	0.0	0.0	0.0	0.0	0.0	0.0
LINC00278	long intergenic non-protein coding RNA 278								0.0	0.0	0.0	0.0	0.0	0.0	0.0	0.0	0.0	0.0	0.0	0.0	0.0	0.0	0.0	0.0	0.0	0.0	0.0	0.0
KDM5D	lysine demethylase 5D	GO:0002457 T cell antigen processing and presentation;GO:0034721 histone H3-K4 demethylation, trimethyl-H3-K4-specific;GO:0034720 histone H3-K4 demethylation		Enzymes; Transcription factors:Helix-turn-helix domains; Predicted intracellular proteins; ENZYME proteins:Oxidoreductases	Nucleoli fibrillar center (Approved)	Ascorbic acid			0.0	0.0	1.0	0.0	0.0	0.0	0.0	0.0	0.0	0.0	0.0	0.0	0.0	0.0	0.0	0.0	0.0	0.0	0.0	0.0
PRKY	protein kinase Y-linked (pseudogene)	GO:0018105 peptidyl-serine phosphorylation;GO:0018209 peptidyl-serine modification;GO:0006468 protein phosphorylation							0.0	0.0	0.0	0.0	0.0	0.0	0.0	0.0	0.0	0.0	0.0	0.0	0.0	1.0	0.0	0.0	0.0	0.0	0.0	0.0
KRT20	keratin 20	GO:0045109 intermediate filament organization;GO:0045104 intermediate filament cytoskeleton organization;GO:0045103 intermediate filament-based process		Predicted intracellular proteins	Cytosol (Supported)				0.0	0.0	0.0	0.0	0.0	0.0	0.0	0.0	0.0	0.0	0.0	0.0	0.0	0.0	0.0	0.0	0.0	0.0	0.0	0.0
MUC5AC	mucin 5AC, oligomeric mucus/gel-forming	GO:0048015 phosphatidylinositol-mediated signaling;GO:0048017 inositol lipid-mediated signaling;GO:0035556 intracellular signal transduction		Predicted secreted proteins			(M5880)NABA ECM AFFILIATED; (M5885)NABA MATRISOME ASSOCIATED; (M5889)NABA MATRISOME		0.0	1.0	0.0	0.0	0.0	1.0	0.0	0.0	0.0	0.0	0.0	0.0	0.0	0.0	0.0	0.0	0.0	0.0	0.0	0.0
None	None	None	None	None	None	None	None	None	nan	nan	nan	nan	nan	nan	nan	nan	nan	nan	nan	nan	nan	nan	nan	nan	nan	nan	nan	nan
TTTY14	testis-specific transcript, Y-linked 14								0.0	0.0	0.0	0.0	0.0	0.0	0.0	0.0	0.0	0.0	0.0	0.0	0.0	0.0	0.0	0.0	0.0	0.0	0.0	0.0
None	None	None	None	None	None	None	None	None	nan	nan	nan	nan	nan	nan	nan	nan	nan	nan	nan	nan	nan	nan	nan	nan	nan	nan	nan	nan
TMSB4Y	thymosin beta 4 Y-linked	GO:0042989 sequestering of actin monomers;GO:0030837 negative regulation of actin filament polymerization;GO:0032507 maintenance of protein location in cell		Predicted intracellular proteins					1.0	0.0	0.0	0.0	0.0	0.0	0.0	0.0	0.0	0.0	0.0	0.0	0.0	0.0	0.0	0.0	0.0	0.0	0.0	0.0
LRRC2	leucine rich repeat containing 2	GO:0006470 protein dephosphorylation;GO:0016311 dephosphorylation;GO:0006796 phosphate-containing compound metabolic process		Predicted intracellular proteins	Nucleoplasm (Approved); Additional: Cytosol;Nuclear bodies				0.0	0.0	0.0	0.0	0.0	0.0	0.0	0.0	0.0	0.0	0.0	0.0	0.0	0.0	0.0	0.0	0.0	0.0	0.0	0.0
None	None	None	None	None	None	None	None	None	nan	nan	nan	nan	nan	nan	nan	nan	nan	nan	nan	nan	nan	nan	nan	nan	nan	nan	nan	nan
None	None	None	None	None	None	None	None	None	nan	nan	nan	nan	nan	nan	nan	nan	nan	nan	nan	nan	nan	nan	nan	nan	nan	nan	nan	nan
None	None	None	None	None	None	None	None	None	nan	nan	nan	nan	nan	nan	nan	nan	nan	nan	nan	nan	nan	nan	nan	nan	nan	nan	nan	nan
OR8G5	olfactory receptor family 8 subfamily G member 5	GO:0050911 detection of chemical stimulus involved in sensory perception of smell;GO:0007608 sensory perception of smell;GO:0050907 detection of chemical stimulus involved in sensory perception							0.0	0.0	0.0	0.0	0.0	0.0	0.0	0.0	0.0	0.0	0.0	0.0	0.0	0.0	0.0	0.0	0.0	0.0	0.0	0.0
NLGN4Y	neuroligin 4 Y-linked	GO:0097105 presynaptic membrane assembly;GO:0097104 postsynaptic membrane assembly;GO:0097090 presynaptic membrane organization		Predicted intracellular proteins					0.0	0.0	1.0	0.0	0.0	0.0	0.0	0.0	0.0	0.0	0.0	0.0	0.0	0.0	0.0	0.0	0.0	0.0	0.0	0.0
SAGE1	sarcoma antigen 1	GO:0034472 snRNA 3'-end processing;GO:0016180 snRNA processing;GO:0016073 snRNA metabolic process		Predicted intracellular proteins	Nucleoplasm (Enhanced); Additional: Nuclear bodies				0.0	0.0	0.0	0.0	0.0	0.0	0.0	0.0	0.0	0.0	0.0	0.0	0.0	0.0	0.0	0.0	0.0	0.0	0.0	0.0
LINC01914	long intergenic non-protein coding RNA 1914								0.0	0.0	0.0	0.0	0.0	0.0	0.0	0.0	0.0	0.0	0.0	0.0	0.0	0.0	0.0	0.0	0.0	0.0	0.0	0.0
None	None	None	None	None	None	None	None	None	nan	nan	nan	nan	nan	nan	nan	nan	nan	nan	nan	nan	nan	nan	nan	nan	nan	nan	nan	nan
GAD1	glutamate decarboxylase 1	GO:0018352 protein-pyridoxal-5-phosphate linkage;GO:0006540 glutamate decarboxylation to succinate;GO:0006538 glutamate catabolic process		Human disease related genes:Nervous system diseases:Other nervous and sensory system diseases; ENZYME proteins:Lyases; Disease related genes; Potential drug targets; Enzymes; Predicted intracellular proteins	Cytosol;Plasma membrane;Vesicles (Approved)	Pyridoxal phosphate; Glutamic acid		(M5951)HALLMARK SPERMATOGENESIS; (M5934)HALLMARK XENOBIOTIC METABOLISM	0.0	0.0	0.0	0.0	0.0	0.0	0.0	0.0	0.0	0.0	0.0	0.0	0.0	0.0	0.0	0.0	0.0	0.0	0.0	0.0
IGHV3-13	immunoglobulin heavy variable 3-13	GO:0006910 phagocytosis, recognition;GO:0006958 complement activation, classical pathway;GO:0002455 humoral immune response mediated by circulating immunoglobulin		Predicted secreted proteins					0.0	0.0	1.0	0.0	1.0	0.0	0.0	0.0	0.0	0.0	0.0	0.0	0.0	0.0	0.0	0.0	0.0	0.0	0.0	0.0
None	None	None	None	None	None	None	None	None	nan	nan	nan	nan	nan	nan	nan	nan	nan	nan	nan	nan	nan	nan	nan	nan	nan	nan	nan	nan
CXCL13	C-X-C motif chemokine ligand 13	GO:0002518 lymphocyte chemotaxis across high endothelial venule;GO:0035766 cell chemotaxis to fibroblast growth factor;GO:0035768 endothelial cell chemotaxis to fibroblast growth factor		Predicted secreted proteins; Cancer-related genes:Candidate cancer biomarkers			(M222)PID CXCR3 PATHWAY; (M5883)NABA SECRETED FACTORS; (M5885)NABA MATRISOME ASSOCIATED	(M5897)HALLMARK IL6 JAK STAT3 SIGNALING; (M5950)HALLMARK ALLOGRAFT REJECTION	0.0	1.0	1.0	1.0	0.0	0.0	0.0	0.0	1.0	0.0	0.0	1.0	0.0	0.0	0.0	0.0	0.0	0.0	0.0	0.0
PPBP	pro-platelet basic protein	GO:1904659 glucose transmembrane transport;GO:0008645 hexose transmembrane transport;GO:0015749 monosaccharide transmembrane transport		Predicted secreted proteins		Ethanesulfonic acid; Copper	(M5883)NABA SECRETED FACTORS; (M5885)NABA MATRISOME ASSOCIATED; (M5889)NABA MATRISOME	(M5953)HALLMARK KRAS SIGNALING UP	0.0	1.0	1.0	0.0	0.0	0.0	0.0	0.0	0.0	0.0	0.0	0.0	0.0	0.0	0.0	1.0	0.0	1.0	0.0	0.0
CCL7	C-C motif chemokine ligand 7	GO:2000503 positive regulation of natural killer cell chemotaxis;GO:2000501 regulation of natural killer cell chemotaxis;GO:0048245 eosinophil chemotaxis		Predicted secreted proteins; Cancer-related genes:Candidate cancer biomarkers			(M5883)NABA SECRETED FACTORS; (M5885)NABA MATRISOME ASSOCIATED; (M5889)NABA MATRISOME	(M5897)HALLMARK IL6 JAK STAT3 SIGNALING; (M5913)HALLMARK INTERFERON GAMMA RESPONSE; (M5932)HALLMARK INFLAMMATORY RESPONSE	0.0	1.0	0.0	1.0	1.0	1.0	0.0	0.0	0.0	0.0	0.0	0.0	0.0	0.0	0.0	0.0	0.0	0.0	0.0	0.0
SPOCD1	SPOC domain containing 1	GO:0010528 regulation of transposition;GO:0010529 negative regulation of transposition;GO:0006305 DNA alkylation		Predicted intracellular proteins	Cytosol (Approved); Additional: Nucleoli;Nucleoplasm				0.0	0.0	0.0	0.0	0.0	0.0	0.0	0.0	0.0	0.0	0.0	0.0	0.0	0.0	0.0	0.0	0.0	0.0	0.0	1.0
LCN2	lipocalin 2	GO:0015891 siderophore transport;GO:0097577 sequestering of iron ion;GO:0051238 sequestering of metal ion		Predicted secreted proteins; Candidate cardiovascular disease genes	Endoplasmic reticulum (Supported)	Methyl nonanoate; 2,3-Dihydroxy-Benzoic Acid; Carboxymycobactin S; 2,3,-Dihydroxybenzoylserine; Carboxymycobactin T; Trencam-3,2-Hopo			0.0	0.0	1.0	1.0	1.0	1.0	0.0	0.0	0.0	0.0	0.0	0.0	0.0	0.0	0.0	0.0	0.0	1.0	0.0	0.0
TFF1	trefoil factor 1	GO:0030277 maintenance of gastrointestinal epithelium;GO:0035902 response to immobilization stress;GO:0010669 epithelial structure maintenance		Predicted secreted proteins; Cancer-related genes:Candidate cancer biomarkers		Raloxifene; Afimoxifene	(M285)PID HNF3A PATHWAY; (M200)PID ERA GENOMIC PATHWAY	(M5906)HALLMARK ESTROGEN RESPONSE EARLY; (M5907)HALLMARK ESTROGEN RESPONSE LATE	0.0	0.0	0.0	0.0	0.0	0.0	0.0	0.0	0.0	1.0	0.0	0.0	0.0	0.0	0.0	0.0	0.0	0.0	0.0	0.0
None	None	None	None	None	None	None	None	None	nan	nan	nan	nan	nan	nan	nan	nan	nan	nan	nan	nan	nan	nan	nan	nan	nan	nan	nan	nan
MYO5B	myosin VB	GO:0030050 vesicle transport along actin filament;GO:0003091 renal water homeostasis;GO:0099515 actin filament-based transport		Predicted intracellular proteins; Human disease related genes:Digestive system diseases:Gastrointestinal diseases; Disease related genes	Plasma membrane (Approved)				0.0	0.0	0.0	0.0	0.0	0.0	0.0	0.0	0.0	0.0	0.0	0.0	0.0	0.0	0.0	0.0	0.0	0.0	0.0	0.0
FLRT2	fibronectin leucine rich transmembrane protein 2	GO:0061343 cell adhesion involved in heart morphogenesis;GO:0071711 basement membrane organization;GO:2001222 regulation of neuron migration							0.0	1.0	0.0	0.0	0.0	0.0	0.0	0.0	0.0	0.0	0.0	0.0	0.0	0.0	0.0	0.0	0.0	0.0	0.0	0.0
MSMB	microseminoprotein beta	GO:0008150 biological_process		Predicted secreted proteins; Disease related genes; Cancer-related genes:Candidate cancer biomarkers				(M5906)HALLMARK ESTROGEN RESPONSE EARLY	0.0	0.0	0.0	0.0	0.0	0.0	0.0	0.0	0.0	0.0	0.0	0.0	0.0	0.0	0.0	0.0	0.0	0.0	0.0	0.0
FOXP3	forkhead box P3	GO:0002849 regulation of peripheral T cell tolerance induction;GO:0002851 positive regulation of peripheral T cell tolerance induction;GO:0014045 establishment of endothelial blood-brain barrier		Human disease related genes:Immune system diseases:Primary immunodeficiency; Transcription factors:Helix-turn-helix domains; Disease related genes; Human disease related genes:Endocrine and metabolic diseases:Diabetes; Predicted intracellular proteins	Nucleoplasm (Supported)		(M234)PID IL2 STAT5 PATHWAY; (M60)PID NFAT TFPATHWAY		0.0	1.0	1.0	0.0	1.0	0.0	0.0	1.0	1.0	1.0	0.0	1.0	1.0	0.0	0.0	0.0	0.0	0.0	1.0	0.0
ATP9A	ATPase phospholipid transporting 9A (putative)	GO:1903542 negative regulation of exosomal secretion;GO:1905279 regulation of retrograde transport, endosome to Golgi;GO:1903541 regulation of exosomal secretion		Enzymes; ENZYME proteins; Transporters:Primary Active Transporters					0.0	0.0	1.0	0.0	0.0	0.0	0.0	0.0	0.0	0.0	0.0	0.0	0.0	0.0	0.0	0.0	0.0	0.0	0.0	0.0
CXCL5	C-X-C motif chemokine ligand 5	GO:0061844 antimicrobial humoral immune response mediated by antimicrobial peptide;GO:0030593 neutrophil chemotaxis;GO:0070098 chemokine-mediated signaling pathway		Predicted secreted proteins; Cancer-related genes:Candidate cancer biomarkers	Vesicles (Approved)		(M5883)NABA SECRETED FACTORS; (M5885)NABA MATRISOME ASSOCIATED; (M5889)NABA MATRISOME		0.0	1.0	1.0	0.0	0.0	1.0	0.0	0.0	0.0	0.0	0.0	0.0	0.0	0.0	0.0	0.0	0.0	0.0	0.0	0.0
EML6	EMAP like 6			Predicted intracellular proteins	Mitochondria (Approved); Additional: Vesicles				0.0	0.0	0.0	0.0	0.0	0.0	0.0	0.0	0.0	0.0	0.0	0.0	0.0	0.0	0.0	0.0	0.0	0.0	0.0	0.0
SYNDIG1	synapse differentiation inducing 1	GO:0097091 synaptic vesicle clustering;GO:0097479 synaptic vesicle localization;GO:0051965 positive regulation of synapse assembly		Transporters:Accessory Factors Involved in Transport	Vesicles (Enhanced)				0.0	0.0	0.0	0.0	0.0	0.0	0.0	0.0	0.0	0.0	0.0	0.0	0.0	0.0	0.0	0.0	0.0	0.0	0.0	0.0
LINC01303	long intergenic non-protein coding RNA 1303								0.0	0.0	0.0	0.0	0.0	0.0	0.0	0.0	0.0	0.0	0.0	0.0	0.0	0.0	0.0	0.0	0.0	0.0	0.0	0.0
IGHV3-33	immunoglobulin heavy variable 3-33	GO:0006910 phagocytosis, recognition;GO:0006958 complement activation, classical pathway;GO:0002455 humoral immune response mediated by circulating immunoglobulin		Predicted secreted proteins					0.0	0.0	1.0	0.0	1.0	0.0	0.0	0.0	0.0	0.0	0.0	0.0	0.0	0.0	0.0	0.0	0.0	0.0	0.0	0.0
MMP12	matrix metallopeptidase 12	GO:1904905 negative regulation of endothelial cell-matrix adhesion via fibronectin;GO:0060309 elastin catabolic process;GO:0060435 bronchiole development		Cancer-related genes:Candidate cancer biomarkers; ENZYME proteins:Hydrolases; Predicted secreted proteins; Peptidases:Metallopeptidases; Enzymes		Acetohydroxamic acid; Marimastat; CP-271485; PF-00356231; Batimastat; 2-[2-(1,3-Dioxo-1,3-Dihydro-2h-Isoindol-2-Yl)Ethyl]-4-(4'-Ethoxy-1,1'-Biphenyl-4-Yl)-4-Oxobutanoic Acid; AE-941; (1S,5S,7R)-N~7~-(BIPHENYL-4-YLMETHYL)-N~3~-HYDROXY-6,8-DIOXA-3-AZABICYCLO[3.2.1]OCTANE-3,7-DICARBOXAMIDE; N-(biphenyl-4-ylsulfonyl)-D-leucine; CGS-27023; N-(dibenzo[b,d]thiophen-3-ylsulfonyl)-L-valine; N-oxo-2-[(4-ph…	(M174)PID UPA UPAR PATHWAY; (M3468)NABA ECM REGULATORS; (M5885)NABA MATRISOME ASSOCIATED	(M5921)HALLMARK COMPLEMENT	0.0	1.0	1.0	1.0	1.0	1.0	0.0	1.0	1.0	0.0	0.0	1.0	0.0	0.0	0.0	0.0	0.0	0.0	0.0	0.0
CPA6	carboxypeptidase A6	GO:0006508 proteolysis;GO:0019538 protein metabolic process;GO:1901564 organonitrogen compound metabolic process		Human disease related genes:Nervous system diseases:Epilepsy; Predicted secreted proteins; Peptidases:Metallopeptidases; Disease related genes; Potential drug targets; Enzymes					0.0	0.0	0.0	0.0	0.0	0.0	0.0	0.0	0.0	0.0	0.0	0.0	0.0	0.0	0.0	0.0	0.0	0.0	0.0	0.0
IGLV3-25	immunoglobulin lambda variable 3-25	GO:0002377 immunoglobulin production;GO:0002440 production of molecular mediator of immune response;GO:0002250 adaptive immune response		Predicted secreted proteins					0.0	0.0	1.0	0.0	0.0	0.0	0.0	0.0	0.0	0.0	0.0	0.0	0.0	0.0	0.0	0.0	0.0	0.0	0.0	0.0
IGHV1-2	immunoglobulin heavy variable 1-2			Predicted secreted proteins					0.0	0.0	0.0	0.0	0.0	0.0	0.0	0.0	0.0	0.0	0.0	0.0	0.0	0.0	0.0	0.0	0.0	0.0	0.0	0.0
ELANE	elastase, neutrophil expressed	GO:0002775 antimicrobial peptide production;GO:0002777 antimicrobial peptide biosynthetic process;GO:0002778 antibacterial peptide production		Human disease related genes:Immune system diseases:Primary immunodeficiency; Cancer-related genes:Candidate cancer biomarkers; ENZYME proteins:Hydrolases; Predicted secreted proteins; FDA approved drug targets:Biotech drugs; Disease related genes; Enzymes; Peptidases:Serine-type peptidases		Alpha-1-proteinase inhibitor; Filgrastim; Mdl 101,146; Freselestat; Elafin	(M174)PID UPA UPAR PATHWAY; (M195)PID CMYB PATHWAY; (M3468)NABA ECM REGULATORS	(M5950)HALLMARK ALLOGRAFT REJECTION	0.0	1.0	1.0	1.0	0.0	0.0	0.0	1.0	1.0	0.0	0.0	1.0	0.0	0.0	0.0	0.0	0.0	1.0	1.0	0.0
SLC3A1	solute carrier family 3 member 1	GO:0015811 L-cystine transport;GO:0000101 sulfur amino acid transport;GO:1990822 basic amino acid transmembrane transport		Transporters:Accessory Factors Involved in Transport; Human disease related genes:Congenital disorders of metabolism:Congenital disorders of amino acid metabolism; Disease related genes; Potential drug targets; Predicted intracellular proteins	Mitochondria (Approved); Additional: Nuclear bodies				0.0	0.0	0.0	0.0	0.0	0.0	0.0	0.0	0.0	0.0	0.0	0.0	0.0	0.0	0.0	0.0	0.0	0.0	0.0	0.0
KIF20A	kinesin family member 20A	GO:0061952 midbody abscission;GO:1902410 mitotic cytokinetic process;GO:0032506 cytokinetic process		Predicted intracellular proteins	Cytokinetic bridge;Nucleoplasm (Uncertain)		(M14)PID AURORA B PATHWAY; (M129)PID PLK1 PATHWAY	(M5907)HALLMARK ESTROGEN RESPONSE LATE; (M5937)HALLMARK GLYCOLYSIS	1.0	0.0	1.0	0.0	0.0	0.0	1.0	0.0	0.0	0.0	1.0	0.0	0.0	0.0	0.0	1.0	0.0	0.0	0.0	0.0
INAVA	innate immunity activator	GO:0060729 intestinal epithelial structure maintenance;GO:0034334 adherens junction maintenance;GO:0070431 nucleotide-binding oligomerization domain containing 2 signaling pathway		Predicted intracellular proteins; Disease related genes; Human disease related genes:Immune system diseases:Other immune system diseases	Nucleoplasm (Supported); Additional: Nuclear bodies				0.0	1.0	1.0	0.0	1.0	0.0	0.0	1.0	0.0	0.0	0.0	0.0	1.0	0.0	0.0	0.0	0.0	0.0	0.0	0.0
MAG	myelin associated glycoprotein	GO:0032289 central nervous system myelin formation;GO:0048711 positive regulation of astrocyte differentiation;GO:0031643 positive regulation of myelination		Predicted intracellular proteins; Disease related genes; Human disease related genes:Nervous system diseases:Other nervous and sensory system diseases			(M153)PID P75 NTR PATHWAY		1.0	0.0	0.0	0.0	0.0	1.0	0.0	0.0	0.0	0.0	0.0	0.0	1.0	0.0	0.0	0.0	0.0	0.0	0.0	0.0
None	None	None	None	None	None	None	None	None	nan	nan	nan	nan	nan	nan	nan	nan	nan	nan	nan	nan	nan	nan	nan	nan	nan	nan	nan	nan
CLEC19A	C-type lectin domain containing 19A	GO:0044419 biological process involved in interspecies interaction between organisms;GO:0008150 biological_process		Predicted secreted proteins			(M5880)NABA ECM AFFILIATED; (M5885)NABA MATRISOME ASSOCIATED; (M5889)NABA MATRISOME		0.0	1.0	0.0	0.0	0.0	0.0	0.0	0.0	0.0	0.0	0.0	0.0	0.0	0.0	0.0	0.0	0.0	0.0	0.0	0.0
SGCG	sarcoglycan gamma	GO:0060047 heart contraction;GO:0003015 heart process;GO:0048738 cardiac muscle tissue development		Human disease related genes:Musculoskeletal diseases:Muscular diseases; Disease related genes				(M5909)HALLMARK MYOGENESIS; (M5930)HALLMARK EPITHELIAL MESENCHYMAL TRANSITION	0.0	0.0	0.0	0.0	0.0	0.0	0.0	0.0	0.0	0.0	0.0	0.0	0.0	0.0	0.0	0.0	0.0	0.0	0.0	0.0
MIA	MIA SH3 domain containing	GO:0030198 extracellular matrix organization;GO:0043062 extracellular structure organization;GO:0045229 external encapsulating structure organization		Predicted secreted proteins; Cancer-related genes:Candidate cancer biomarkers					0.0	0.0	0.0	0.0	0.0	0.0	0.0	0.0	0.0	0.0	0.0	0.0	0.0	0.0	0.0	0.0	0.0	0.0	0.0	0.0
TMEM169	transmembrane protein 169			Predicted intracellular proteins	Cytosol;Nucleoplasm (Approved); Additional: Centrosome				0.0	0.0	0.0	0.0	0.0	0.0	0.0	0.0	0.0	0.0	0.0	0.0	0.0	0.0	0.0	0.0	0.0	0.0	0.0	0.0
EDNRB	endothelin receptor type B	GO:0035645 enteric smooth muscle cell differentiation;GO:0097018 renal albumin absorption;GO:0007497 posterior midgut development		FDA approved drug targets:Small molecule drugs; Human disease related genes:Cancers:Head and neck cancers; Human disease related genes:Congenital malformations:Congenital malformations of the digestive system; Disease related genes; G-protein coupled receptors:GPCRs excl olfactory receptors; Human disease related genes:Other diseases:Others; Human disease related genes:Congenital disorders of met…	Plasma membrane (Supported); Additional: Cytosol	Bosentan; IRL-1620; Sitaxentan; Ambrisentan; Enrasentan; Tezosentan; Macitentan	(M67)PID ARF6 TRAFFICKING PATHWAY; (M8)PID ENDOTHELIN PATHWAY		0.0	1.0	1.0	1.0	0.0	0.0	0.0	0.0	1.0	0.0	0.0	0.0	0.0	0.0	0.0	0.0	0.0	0.0	1.0	0.0
None	None	None	None	None	None	None	None	None	nan	nan	nan	nan	nan	nan	nan	nan	nan	nan	nan	nan	nan	nan	nan	nan	nan	nan	nan	nan
TMEM45B	transmembrane protein 45B				Nucleoplasm (Approved)				0.0	0.0	0.0	0.0	0.0	0.0	0.0	0.0	0.0	0.0	0.0	0.0	0.0	0.0	0.0	0.0	0.0	0.0	0.0	0.0
SULT1A2	sulfotransferase family 1A member 2	GO:0006068 ethanol catabolic process;GO:0034310 primary alcohol catabolic process;GO:0006067 ethanol metabolic process		Enzymes; Predicted intracellular proteins; ENZYME proteins:Transferases					0.0	0.0	0.0	0.0	0.0	0.0	0.0	0.0	0.0	0.0	0.0	0.0	0.0	0.0	0.0	0.0	0.0	0.0	0.0	0.0
ADAMDEC1	ADAM like decysin 1	GO:0007162 negative regulation of cell adhesion;GO:0030155 regulation of cell adhesion;GO:0006508 proteolysis		Predicted secreted proteins; Predicted intracellular proteins			(M3468)NABA ECM REGULATORS; (M5885)NABA MATRISOME ASSOCIATED; (M5889)NABA MATRISOME	(M5953)HALLMARK KRAS SIGNALING UP	0.0	1.0	0.0	0.0	0.0	0.0	0.0	0.0	0.0	0.0	0.0	1.0	0.0	0.0	0.0	0.0	0.0	0.0	0.0	0.0
AOC1	amine oxidase copper containing 1	GO:0035874 cellular response to copper ion starvation;GO:0120126 response to copper ion starvation;GO:0097184 response to azide		Enzymes; Predicted secreted proteins; ENZYME proteins:Oxidoreductases		Amiloride; Calcium; Diminazene			0.0	0.0	0.0	0.0	0.0	0.0	0.0	0.0	0.0	0.0	0.0	0.0	0.0	0.0	0.0	0.0	0.0	1.0	0.0	0.0
AKR1B10	aldo-keto reductase family 1 member B10	GO:0006714 sesquiterpenoid metabolic process;GO:0016107 sesquiterpenoid catabolic process;GO:0016487 farnesol metabolic process		Enzymes; Predicted secreted proteins; Predicted intracellular proteins; ENZYME proteins:Oxidoreductases	Cytosol (Supported); Additional: Plasma membrane	Sulindac; Fidarestat; Tolrestat; Nicotinamide adenine dinucleotide phosphate; Exisulind; Zopolrestat		(M5956)HALLMARK KRAS SIGNALING DN	0.0	0.0	0.0	0.0	0.0	0.0	0.0	0.0	0.0	0.0	0.0	0.0	0.0	0.0	0.0	0.0	0.0	0.0	0.0	0.0
ZBED2	zinc finger BED-type containing 2	GO:0045618 positive regulation of keratinocyte differentiation;GO:0045606 positive regulation of epidermal cell differentiation;GO:0045684 positive regulation of epidermis development		Predicted intracellular proteins; Transcription factors:Zinc-coordinating DNA-binding domains	Cytosol;Mitochondria (Approved); Additional: Nuclear bodies				0.0	0.0	0.0	0.0	0.0	0.0	0.0	0.0	0.0	0.0	0.0	0.0	0.0	0.0	0.0	0.0	0.0	0.0	0.0	0.0
PRR15	proline rich 15			Predicted intracellular proteins	Vesicles (Uncertain); Additional: Cell Junctions				0.0	0.0	0.0	0.0	0.0	0.0	0.0	0.0	0.0	0.0	0.0	0.0	0.0	0.0	0.0	0.0	0.0	0.0	0.0	0.0
None	None	None	None	None	None	None	None	None	nan	nan	nan	nan	nan	nan	nan	nan	nan	nan	nan	nan	nan	nan	nan	nan	nan	nan	nan	nan
MFAP5	microfibril associated protein 5	GO:0060216 definitive hemopoiesis;GO:0048048 embryonic eye morphogenesis;GO:0048592 eye morphogenesis		Human disease related genes:Cardiovascular diseases:Vascular diseases; Predicted secreted proteins; Predicted intracellular proteins; Disease related genes			(M17)PID NOTCH PATHWAY; (M3008)NABA ECM GLYCOPROTEINS; (M5884)NABA CORE MATRISOME	(M5930)HALLMARK EPITHELIAL MESENCHYMAL TRANSITION	0.0	0.0	0.0	0.0	0.0	0.0	0.0	0.0	0.0	0.0	0.0	0.0	0.0	0.0	0.0	0.0	0.0	0.0	0.0	0.0
IGHG2	immunoglobulin heavy constant gamma 2 (G2m marker)	GO:0006910 phagocytosis, recognition;GO:0006958 complement activation, classical pathway;GO:0002455 humoral immune response mediated by circulating immunoglobulin		Predicted secreted proteins; FDA approved drug targets:Biotech drugs; Predicted intracellular proteins					0.0	0.0	1.0	0.0	1.0	0.0	0.0	0.0	0.0	0.0	0.0	0.0	0.0	0.0	0.0	0.0	0.0	0.0	0.0	0.0
E2F8	E2F transcription factor 8	GO:0033301 cell cycle comprising mitosis without cytokinesis;GO:0032877 positive regulation of DNA endoreduplication;GO:0032875 regulation of DNA endoreduplication		Transcription factors:Helix-turn-helix domains; Predicted intracellular proteins	Nucleoli (Supported); Additional: Cytosol;Nucleoplasm			(M5925)HALLMARK E2F TARGETS	1.0	0.0	0.0	0.0	0.0	0.0	0.0	0.0	0.0	0.0	0.0	0.0	0.0	0.0	0.0	1.0	0.0	0.0	0.0	0.0
AK8	adenylate kinase 8	GO:0046940 nucleoside monophosphate phosphorylation;GO:0021591 ventricular system development;GO:0006165 nucleoside diphosphate phosphorylation		Enzymes; Predicted intracellular proteins; ENZYME proteins:Transferases		Bis(Adenosine)-5'-Pentaphosphate			0.0	0.0	0.0	0.0	0.0	0.0	0.0	0.0	0.0	0.0	0.0	0.0	0.0	0.0	0.0	0.0	0.0	0.0	0.0	0.0
IGHV4-39	immunoglobulin heavy variable 4-39	GO:0006910 phagocytosis, recognition;GO:0006958 complement activation, classical pathway;GO:0002455 humoral immune response mediated by circulating immunoglobulin		Predicted secreted proteins					0.0	0.0	1.0	0.0	1.0	0.0	0.0	0.0	0.0	0.0	0.0	0.0	0.0	0.0	0.0	0.0	0.0	0.0	0.0	0.0
GPX2	glutathione peroxidase 2	GO:0098869 cellular oxidant detoxification;GO:1990748 cellular detoxification;GO:0097237 cellular response to toxic substance		ENZYME proteins:Oxidoreductases; Enzymes; Predicted intracellular proteins; Cancer-related genes:Candidate cancer biomarkers	Nucleoplasm (Approved); Additional: Cytosol	Glutathione	(M236)PID DELTA NP63 PATHWAY; (M256)PID TAP63 PATHWAY	(M5939)HALLMARK P53 PATHWAY	0.0	0.0	0.0	0.0	0.0	0.0	0.0	0.0	0.0	0.0	0.0	0.0	0.0	0.0	0.0	0.0	0.0	0.0	0.0	0.0
None	None	None	None	None	None	None	None	None	nan	nan	nan	nan	nan	nan	nan	nan	nan	nan	nan	nan	nan	nan	nan	nan	nan	nan	nan	nan
IGHG1	immunoglobulin heavy constant gamma 1 (G1m marker)	GO:0097278 complement-dependent cytotoxicity;GO:0001788 antibody-dependent cellular cytotoxicity;GO:0001794 type IIa hypersensitivity		Predicted secreted proteins; FDA approved drug targets:Biotech drugs; Predicted intracellular proteins; Disease related genes			(M28)PID IL4 2PATHWAY		0.0	1.0	1.0	0.0	1.0	0.0	0.0	0.0	0.0	0.0	0.0	0.0	0.0	0.0	0.0	0.0	0.0	0.0	0.0	0.0
GPR42	G protein-coupled receptor 42	GO:0007186 G protein-coupled receptor signaling pathway;GO:0007165 signal transduction;GO:0023052 signaling		G-protein coupled receptors:GPCRs excl olfactory receptors					0.0	0.0	0.0	0.0	0.0	0.0	0.0	0.0	0.0	0.0	0.0	0.0	0.0	0.0	0.0	0.0	0.0	0.0	0.0	0.0
TPST1	tyrosylprotein sulfotransferase 1	GO:0006478 peptidyl-tyrosine sulfation;GO:0006477 protein sulfation;GO:0034035 purine ribonucleoside bisphosphate metabolic process		Enzymes; Predicted intracellular proteins; ENZYME proteins:Transferases	Golgi apparatus (Supported)			(M5934)HALLMARK XENOBIOTIC METABOLISM; (M5937)HALLMARK GLYCOLYSIS	0.0	1.0	0.0	0.0	0.0	0.0	0.0	0.0	0.0	0.0	0.0	0.0	0.0	0.0	0.0	0.0	0.0	0.0	0.0	0.0
PCOLCE2	procollagen C-endopeptidase enhancer 2	GO:1990830 cellular response to leukemia inhibitory factor;GO:1990823 response to leukemia inhibitory factor;GO:0010952 positive regulation of peptidase activity		Predicted secreted proteins	Cytosol;Nucleoplasm (Approved)		(M3008)NABA ECM GLYCOPROTEINS; (M5884)NABA CORE MATRISOME; (M5889)NABA MATRISOME	(M5930)HALLMARK EPITHELIAL MESENCHYMAL TRANSITION	0.0	1.0	0.0	0.0	0.0	0.0	0.0	0.0	0.0	0.0	0.0	0.0	0.0	0.0	0.0	0.0	0.0	0.0	0.0	0.0
CCDC81	coiled-coil domain containing 81			Predicted intracellular proteins					0.0	0.0	0.0	0.0	0.0	0.0	0.0	0.0	0.0	0.0	0.0	0.0	0.0	0.0	0.0	0.0	0.0	0.0	0.0	0.0
IGLV3-1	immunoglobulin lambda variable 3-1	GO:0002377 immunoglobulin production;GO:0002440 production of molecular mediator of immune response;GO:0002250 adaptive immune response							0.0	0.0	1.0	0.0	0.0	0.0	0.0	0.0	0.0	0.0	0.0	0.0	0.0	0.0	0.0	0.0	0.0	0.0	0.0	0.0
HAMP	hepcidin antimicrobial peptide	GO:0034757 negative regulation of iron ion transport;GO:0034760 negative regulation of iron ion transmembrane transport;GO:1990641 response to iron ion starvation		Human disease related genes:Congenital disorders of metabolism:Congenital disorders of ion transport and metabolism; Transporters:Accessory Factors Involved in Transport; Predicted secreted proteins; Disease related genes; Potential drug targets					0.0	1.0	1.0	1.0	0.0	0.0	0.0	0.0	1.0	0.0	0.0	0.0	1.0	0.0	0.0	0.0	0.0	0.0	0.0	0.0
CCL2	C-C motif chemokine ligand 2	GO:0035684 helper T cell extravasation;GO:2000502 negative regulation of natural killer cell chemotaxis;GO:1901624 negative regulation of lymphocyte chemotaxis		Predicted secreted proteins; Candidate cardiovascular disease genes; Cancer-related genes:Candidate cancer biomarkers	Golgi apparatus (Approved); Additional: Vesicles	Mimosine; Danazol; Chondroitin sulfate	(M22)PID GMCSF PATHWAY; (M65)PID FRA PATHWAY; (M196)PID IL23 PATHWAY	(M5922)HALLMARK UNFOLDED PROTEIN RESPONSE; (M5890)HALLMARK TNFA SIGNALING VIA NFKB; (M5913)HALLMARK INTERFERON GAMMA RESPONSE	1.0	1.0	1.0	1.0	1.0	1.0	0.0	0.0	1.0	1.0	0.0	1.0	1.0	1.0	0.0	0.0	0.0	0.0	0.0	0.0
ADTRP	androgen dependent TFPI regulating protein	GO:0003332 negative regulation of extracellular matrix constituent secretion;GO:0042758 long-chain fatty acid catabolic process;GO:0003330 regulation of extracellular matrix constituent secretion			Nucleoli (Uncertain)				1.0	1.0	0.0	1.0	0.0	0.0	0.0	0.0	1.0	0.0	0.0	1.0	0.0	0.0	0.0	0.0	0.0	0.0	0.0	0.0
NPHP1	nephrocystin 1	GO:0090251 protein localization involved in establishment of planar polarity;GO:1903348 positive regulation of bicellular tight junction assembly;GO:2000810 regulation of bicellular tight junction assembly		Human disease related genes:Congenital malformations:Congenital malformations of the nervous system; Predicted intracellular proteins; Disease related genes; Human disease related genes:Congenital malformations:Congenital malformations of the urinary system				(M5951)HALLMARK SPERMATOGENESIS	0.0	0.0	0.0	0.0	0.0	0.0	0.0	0.0	0.0	0.0	0.0	0.0	0.0	0.0	0.0	0.0	0.0	0.0	0.0	0.0
None	None	None	None	None	None	None	None	None	nan	nan	nan	nan	nan	nan	nan	nan	nan	nan	nan	nan	nan	nan	nan	nan	nan	nan	nan	nan
TRIP13	thyroid hormone receptor interactor 13	GO:0051598 meiotic recombination checkpoint signaling;GO:0033313 meiotic cell cycle checkpoint signaling;GO:0045835 negative regulation of meiotic nuclear division		Human disease related genes:Other congenital disorders:Chromosomal abnormalities; Predicted intracellular proteins; Disease related genes; Human disease related genes:Reproductive system diseases:Reproductive system diseases	Nucleoplasm (Approved)			(M5925)HALLMARK E2F TARGETS	1.0	0.0	0.0	0.0	0.0	0.0	0.0	0.0	0.0	0.0	0.0	0.0	0.0	0.0	0.0	0.0	0.0	0.0	0.0	1.0
CTSK	cathepsin K	GO:0001957 intramembranous ossification;GO:0036072 direct ossification;GO:0006590 thyroid hormone generation		Human disease related genes:Congenital disorders of metabolism:Lysosomal storage diseases; ENZYME proteins:Hydrolases; Peptidases:Cysteine-type peptidases; Human disease related genes:Congenital malformations:Congenital malformations of skin; Disease related genes; Potential drug targets; Enzymes; Predicted intracellular proteins	Vesicles (Supported)	[1-(4-Fluorobenzyl)Cyclobutyl]Methyl (1s)-1-[Oxo(1h-Pyrazol-5-Ylamino)Acetyl]Pentylcarbamate; Cyanamide; 3-amino-5-phenylpentane; N2-[(Benzyloxy)carbonyl]-N-[(3R)-1-{N-[(benzyloxy)carbonyl]-L-leucyl}-4-oxo-3-pyrrolidinyl]-L-leucinamide; N2-[(benzyloxy)carbonyl]-n1-[(3S)-1-cyanopyrrolidin-3-yl]-l-leucinamide; N-[(2S)-4-Methyl-1-oxo-1-{[(4S)-3-oxo-1-(2-pyridinylsulfonyl)-4-azepanyl]amino}-2-pentany…	(M3468)NABA ECM REGULATORS; (M5885)NABA MATRISOME ASSOCIATED; (M5889)NABA MATRISOME	(M5946)HALLMARK COAGULATION	0.0	1.0	0.0	0.0	0.0	1.0	0.0	0.0	0.0	0.0	1.0	0.0	0.0	0.0	1.0	0.0	0.0	0.0	0.0	0.0
DCSTAMP	dendrocyte expressed seven transmembrane protein	GO:0034239 regulation of macrophage fusion;GO:0034241 positive regulation of macrophage fusion;GO:0072675 osteoclast fusion		Transporters:Transporter channels and pores					0.0	1.0	1.0	0.0	0.0	0.0	0.0	0.0	0.0	0.0	0.0	1.0	1.0	0.0	0.0	0.0	0.0	0.0	0.0	0.0
SPP1	secreted phosphoprotein 1	GO:0048683 regulation of collateral sprouting of intact axon in response to injury;GO:0048685 negative regulation of collateral sprouting of intact axon in response to injury;GO:2000866 positive regulation of estradiol secretion		Predicted secreted proteins; Cancer-related genes:Candidate cancer biomarkers	Golgi apparatus (Enhanced)		(M118)PID INTEGRIN A9B1 PATHWAY; (M63)PID AVB3 OPN PATHWAY; (M277)PID INTEGRIN A4B1 PATHWAY	(M5944)HALLMARK ANGIOGENESIS; (M5947)HALLMARK IL2 STAT5 SIGNALING; (M5930)HALLMARK EPITHELIAL MESENCHYMAL TRANSITION	1.0	1.0	0.0	0.0	0.0	1.0	0.0	0.0	1.0	0.0	0.0	0.0	0.0	0.0	0.0	0.0	0.0	0.0	0.0	0.0
DEGS2	delta 4-desaturase, sphingolipid 2	GO:0006667 sphinganine metabolic process;GO:0046519 sphingoid metabolic process;GO:0034311 diol metabolic process		Enzymes; Predicted intracellular proteins; ENZYME proteins:Oxidoreductases	Nucleoli;Nucleoplasm (Approved)				0.0	0.0	0.0	0.0	0.0	0.0	0.0	0.0	0.0	0.0	0.0	0.0	0.0	0.0	0.0	0.0	0.0	0.0	0.0	0.0
APOBEC3B	apolipoprotein B mRNA editing enzyme catalytic subunit 3B	GO:0070383 DNA cytosine deamination;GO:0006216 cytidine catabolic process;GO:0009972 cytidine deamination		Enzymes; ENZYME proteins:Hydrolases; Predicted intracellular proteins; Cancer-related genes	Nucleoplasm (Approved)				0.0	0.0	0.0	0.0	1.0	0.0	0.0	0.0	0.0	0.0	0.0	0.0	0.0	0.0	0.0	0.0	0.0	0.0	0.0	1.0
SDC2	syndecan 2	GO:0048813 dendrite morphogenesis;GO:0048814 regulation of dendrite morphogenesis;GO:0050773 regulation of dendrite development		CD markers	Cytosol;Plasma membrane (Approved)	Sargramostim	(M240)PID SYNDECAN 2 PATHWAY; (M276)PID FGF PATHWAY; (M100)PID SHP2 PATHWAY	(M5942)HALLMARK UV RESPONSE DN; (M5891)HALLMARK HYPOXIA; (M5937)HALLMARK GLYCOLYSIS	0.0	1.0	0.0	0.0	0.0	0.0	0.0	0.0	0.0	0.0	0.0	0.0	0.0	0.0	0.0	0.0	0.0	0.0	0.0	0.0
FXYD3	FXYD domain containing ion transport regulator 3	GO:2000649 regulation of sodium ion transmembrane transporter activity;GO:1902305 regulation of sodium ion transmembrane transport;GO:0002028 regulation of sodium ion transport		Transporters:Transporter channels and pores; Predicted intracellular proteins	Nucleoplasm (Approved); Additional: Plasma membrane				0.0	0.0	0.0	0.0	0.0	0.0	0.0	0.0	0.0	0.0	0.0	0.0	0.0	0.0	0.0	0.0	0.0	0.0	0.0	0.0
IFI6	interferon alpha inducible protein 6	GO:0051902 negative regulation of mitochondrial depolarization;GO:1904180 negative regulation of membrane depolarization;GO:0051900 regulation of mitochondrial depolarization			Mitochondria (Approved)				0.0	1.0	0.0	1.0	1.0	1.0	0.0	0.0	0.0	0.0	0.0	0.0	0.0	0.0	0.0	0.0	0.0	0.0	1.0	0.0
SLC22A16	solute carrier family 22 member 16	GO:1902603 carnitine transmembrane transport;GO:0015879 carnitine transport;GO:0015838 amino-acid betaine transport		Transporters:Electrochemical Potential-driven transporters	Cytosol;Plasma membrane (Approved)				0.0	0.0	0.0	0.0	0.0	0.0	0.0	0.0	0.0	0.0	1.0	0.0	0.0	0.0	0.0	0.0	0.0	0.0	0.0	0.0
SPATA12	spermatogenesis associated 12			Predicted intracellular proteins	Cytosol;Nucleoplasm (Approved); Additional: Plasma membrane				0.0	0.0	0.0	0.0	0.0	0.0	0.0	0.0	0.0	0.0	0.0	0.0	0.0	0.0	0.0	0.0	0.0	0.0	0.0	0.0
CHI3L1	chitinase 3 like 1	GO:0006030 chitin metabolic process;GO:0006032 chitin catabolic process;GO:1901072 glucosamine-containing compound catabolic process		Human disease related genes:Other diseases:Mental and behavioural disorders; Cancer-related genes:Candidate cancer biomarkers; Predicted secreted proteins; Disease related genes; Predicted intracellular proteins	Golgi apparatus (Approved); Additional: Vesicles				0.0	1.0	0.0	0.0	0.0	0.0	0.0	1.0	0.0	0.0	0.0	0.0	0.0	0.0	0.0	0.0	0.0	1.0	1.0	0.0
PIGR	polymeric immunoglobulin receptor	GO:0002415 immunoglobulin transcytosis in epithelial cells mediated by polymeric immunoglobulin receptor;GO:0002414 immunoglobulin transcytosis in epithelial cells;GO:0045056 transcytosis		Predicted secreted proteins; Cancer-related genes:Candidate cancer biomarkers			(M28)PID IL4 2PATHWAY	(M5953)HALLMARK KRAS SIGNALING UP	0.0	0.0	1.0	0.0	0.0	0.0	0.0	0.0	0.0	0.0	0.0	0.0	0.0	0.0	0.0	0.0	0.0	1.0	0.0	0.0
HSD11B1	hydroxysteroid 11-beta dehydrogenase 1	GO:0006706 steroid catabolic process;GO:0030324 lung development;GO:0030323 respiratory tube development		FDA approved drug targets:Small molecule drugs; ENZYME proteins:Oxidoreductases; Human disease related genes:Endocrine and metabolic diseases:Adrenal gland diseases; Disease related genes; Enzymes; Predicted intracellular proteins		NADH; Carbenoxolone; Nicotinamide adenine dinucleotide phosphate; 2-(N-morpholino)ethanesulfonic acid; Corticosterone; INCB13739; (3,3-dimethylpiperidin-1-yl)(6-(3-fluoro-4-methylphenyl)pyridin-2-yl)methanone; (5S)-2-{[(1S)-1-(4-Fluorophenyl)ethyl]amino}-5-(2-hydroxy-2-propanyl)-5-methyl-1,3-thiazol-4(5H)-one; (2R)-1-[(4-tert-butylphenyl)sulfonyl]-2-methyl-4-(4-nitrophenyl)piperazine; 2-(6-{[(3-c…		(M5934)HALLMARK XENOBIOTIC METABOLISM; (M5953)HALLMARK KRAS SIGNALING UP	0.0	0.0	0.0	0.0	0.0	0.0	0.0	0.0	0.0	0.0	0.0	0.0	0.0	0.0	0.0	0.0	0.0	0.0	0.0	0.0
ETV7	ETS variant transcription factor 7	GO:0006366 transcription by RNA polymerase II;GO:0006351 transcription, DNA-templated;GO:0097659 nucleic acid-templated transcription		Transcription factors:Helix-turn-helix domains; Predicted intracellular proteins	Nucleoplasm (Supported)				0.0	0.0	0.0	0.0	0.0	0.0	0.0	0.0	0.0	0.0	0.0	0.0	0.0	0.0	0.0	0.0	0.0	0.0	0.0	0.0
SLC27A2	solute carrier family 27 member 2	GO:0097089 methyl-branched fatty acid metabolic process;GO:0042760 very long-chain fatty acid catabolic process;GO:0001561 fatty acid alpha-oxidation		Enzymes; ENZYME proteins:Ligase; Transporters				(M5949)HALLMARK PEROXISOME; (M5948)HALLMARK BILE ACID METABOLISM; (M5906)HALLMARK ESTROGEN RESPONSE EARLY	0.0	0.0	0.0	0.0	0.0	0.0	0.0	0.0	0.0	0.0	0.0	0.0	0.0	0.0	0.0	0.0	0.0	1.0	0.0	0.0
CPNE7	copine 7	GO:0071277 cellular response to calcium ion;GO:0051592 response to calcium ion;GO:0071248 cellular response to metal ion		Predicted intracellular proteins					0.0	0.0	0.0	0.0	0.0	0.0	0.0	0.0	0.0	0.0	0.0	0.0	0.0	0.0	0.0	0.0	0.0	0.0	0.0	0.0
CHIT1	chitinase 1	GO:0044245 polysaccharide digestion;GO:0006030 chitin metabolic process;GO:0006032 chitin catabolic process		Enzymes; ENZYME proteins:Hydrolases; Predicted secreted proteins; Candidate cardiovascular disease genes		2-acetylamino-2-deoxy-b-D-allopyranose; 2-(Acetylamino)-2-Deoxy-6-O-Methyl-Alpha-D-Allopyranose; Argifin; Argadin; Allosamizoline			0.0	0.0	1.0	0.0	0.0	0.0	0.0	0.0	0.0	0.0	0.0	0.0	0.0	0.0	0.0	0.0	0.0	1.0	0.0	0.0
MCM10	minichromosome maintenance 10 replication initiation factor	GO:0006270 DNA replication initiation;GO:0006261 DNA-dependent DNA replication;GO:0006260 DNA replication		Predicted intracellular proteins	Nucleoli;Nucleoplasm (Supported)				1.0	0.0	0.0	0.0	0.0	0.0	0.0	0.0	0.0	0.0	0.0	0.0	0.0	0.0	0.0	0.0	1.0	0.0	0.0	1.0
HS3ST2	heparan sulfate-glucosamine 3-sulfotransferase 2	GO:0006024 glycosaminoglycan biosynthetic process;GO:0006023 aminoglycan biosynthetic process;GO:0030203 glycosaminoglycan metabolic process		Enzymes; Predicted intracellular proteins; ENZYME proteins:Transferases					0.0	0.0	0.0	0.0	0.0	0.0	0.0	0.0	0.0	0.0	0.0	0.0	0.0	0.0	0.0	0.0	0.0	0.0	0.0	0.0
None	None	None	None	None	None	None	None	None	nan	nan	nan	nan	nan	nan	nan	nan	nan	nan	nan	nan	nan	nan	nan	nan	nan	nan	nan	nan
KIF4A	kinesin family member 4A	GO:0000022 mitotic spindle elongation;GO:0051256 mitotic spindle midzone assembly;GO:0051231 spindle elongation		Predicted intracellular proteins; Human disease related genes:Other diseases:Mental and behavioural disorders; Disease related genes	Midbody;Nucleoplasm (Supported)			(M5893)HALLMARK MITOTIC SPINDLE; (M5901)HALLMARK G2M CHECKPOINT; (M5925)HALLMARK E2F TARGETS	1.0	0.0	0.0	0.0	0.0	0.0	0.0	0.0	0.0	0.0	1.0	0.0	0.0	0.0	0.0	1.0	1.0	0.0	0.0	0.0
TM4SF19	transmembrane 4 L six family member 19			Transporters:Accessory Factors Involved in Transport; Predicted intracellular proteins					0.0	0.0	0.0	0.0	0.0	0.0	0.0	0.0	0.0	0.0	0.0	0.0	0.0	0.0	0.0	0.0	0.0	0.0	0.0	0.0
None	None	None	None	None	None	None	None	None	nan	nan	nan	nan	nan	nan	nan	nan	nan	nan	nan	nan	nan	nan	nan	nan	nan	nan	nan	nan
LINC01943	long intergenic non-protein coding RNA 1943								0.0	0.0	0.0	0.0	0.0	0.0	0.0	0.0	0.0	0.0	0.0	0.0	0.0	0.0	0.0	0.0	0.0	0.0	0.0	0.0
JAM2	junctional adhesion molecule 2	GO:0097241 hematopoietic stem cell migration to bone marrow;GO:0071593 lymphocyte aggregation;GO:0035701 hematopoietic stem cell migration		Human disease related genes:Nervous system diseases:Neurodegenerative diseases; CD markers; Disease related genes	Plasma membrane (Supported); Additional: Nucleoplasm		(M277)PID INTEGRIN A4B1 PATHWAY; (M159)PID AMB2 NEUTROPHILS PATHWAY; (M18)PID INTEGRIN1 PATHWAY		0.0	1.0	0.0	1.0	0.0	0.0	0.0	0.0	0.0	0.0	0.0	0.0	0.0	0.0	0.0	0.0	0.0	0.0	0.0	0.0
None	None	None	None	None	None	None	None	None	nan	nan	nan	nan	nan	nan	nan	nan	nan	nan	nan	nan	nan	nan	nan	nan	nan	nan	nan	nan
TNFRSF9	TNF receptor superfamily member 9	GO:0008285 negative regulation of cell population proliferation;GO:0006915 apoptotic process;GO:0012501 programmed cell death		Predicted intracellular proteins; CD markers; Cancer-related genes:Candidate cancer biomarkers	Plasma membrane (Approved); Additional: Nucleoli	Urelumab	(M272)PID CD8 TCR DOWNSTREAM PATHWAY	(M5947)HALLMARK IL2 STAT5 SIGNALING; (M5890)HALLMARK TNFA SIGNALING VIA NFKB; (M5932)HALLMARK INFLAMMATORY RESPONSE	0.0	1.0	0.0	0.0	0.0	1.0	0.0	0.0	0.0	1.0	0.0	0.0	0.0	0.0	0.0	0.0	0.0	0.0	0.0	0.0
HESX1	HESX homeobox 1	GO:0030916 otic vesicle formation;GO:0048861 leukemia inhibitory factor signaling pathway;GO:0071600 otic vesicle morphogenesis		Transcription factors:Helix-turn-helix domains; Human disease related genes:Congenital malformations:Congenital malformations of the nervous system; Human disease related genes:Endocrine and metabolic diseases:Hypothalamus and pituitary gland diseases; Disease related genes; Predicted intracellular proteins	Nucleoplasm (Approved)				0.0	0.0	0.0	0.0	0.0	0.0	0.0	0.0	0.0	0.0	0.0	0.0	0.0	0.0	0.0	0.0	0.0	0.0	0.0	0.0
KLF1	Kruppel like factor 1	GO:0060135 maternal process involved in female pregnancy;GO:0030218 erythrocyte differentiation;GO:0034101 erythrocyte homeostasis		Transcription factors:Zinc-coordinating DNA-binding domains; Human disease related genes:Cardiovascular diseases:Hematologic diseases; Predicted intracellular proteins; Disease related genes	Nucleoplasm (Supported)			(M5948)HALLMARK BILE ACID METABOLISM; (M5945)HALLMARK HEME METABOLISM	0.0	0.0	0.0	0.0	0.0	0.0	0.0	0.0	0.0	0.0	0.0	0.0	0.0	0.0	0.0	0.0	0.0	0.0	0.0	0.0
USP18	ubiquitin specific peptidase 18	GO:0060339 negative regulation of type I interferon-mediated signaling pathway;GO:0060338 regulation of type I interferon-mediated signaling pathway;GO:0045824 negative regulation of innate immune response		Peptidases:Cysteine-type peptidases; Disease related genes; Potential drug targets; Enzymes; Predicted intracellular proteins	Cytosol (Supported); Additional: Vesicles			(M5911)HALLMARK INTERFERON ALPHA RESPONSE; (M5913)HALLMARK INTERFERON GAMMA RESPONSE	0.0	0.0	0.0	0.0	1.0	1.0	0.0	0.0	1.0	0.0	0.0	0.0	0.0	0.0	0.0	0.0	0.0	0.0	0.0	0.0
APOC1	apolipoprotein C1	GO:0010900 negative regulation of phosphatidylcholine catabolic process;GO:0150174 negative regulation of phosphatidylcholine metabolic process;GO:0010899 regulation of phosphatidylcholine catabolic process		Predicted secreted proteins; Candidate cardiovascular disease genes; Cancer-related genes:Candidate cancer biomarkers				(M5946)HALLMARK COAGULATION; (M5921)HALLMARK COMPLEMENT	1.0	1.0	0.0	0.0	0.0	0.0	0.0	0.0	0.0	0.0	0.0	0.0	0.0	0.0	0.0	0.0	0.0	0.0	1.0	0.0
OLFML3	olfactomedin like 3	GO:0007165 signal transduction;GO:0023052 signaling;GO:0007154 cell communication		Predicted secreted proteins; Predicted intracellular proteins	Vesicles (Supported)			(M5906)HALLMARK ESTROGEN RESPONSE EARLY	0.0	0.0	0.0	0.0	0.0	0.0	0.0	0.0	0.0	0.0	0.0	0.0	0.0	0.0	0.0	0.0	0.0	0.0	0.0	0.0
FABP4	fatty acid binding protein 4	GO:0071285 cellular response to lithium ion;GO:0050872 white fat cell differentiation;GO:0010226 response to lithium ion		Predicted intracellular proteins; Cancer-related genes:Candidate cancer biomarkers			(M167)PID AP1 PATHWAY	(M5905)HALLMARK ADIPOGENESIS	0.0	1.0	1.0	1.0	0.0	1.0	0.0	0.0	1.0	0.0	0.0	0.0	0.0	0.0	0.0	0.0	0.0	0.0	1.0	0.0
CXCL10	C-X-C motif chemokine ligand 10	GO:1901740 negative regulation of myoblast fusion;GO:0034242 negative regulation of syncytium formation by plasma membrane fusion;GO:1901509 regulation of endothelial tube morphogenesis		Human disease related genes:Immune system diseases:Allergies and autoimmune diseases; Predicted secreted proteins; Cancer-related genes:Candidate cancer biomarkers		N-Methylleucine; Eldelumab; Clove oil	(M222)PID CXCR3 PATHWAY; (M5883)NABA SECRETED FACTORS; (M5885)NABA MATRISOME ASSOCIATED	(M5897)HALLMARK IL6 JAK STAT3 SIGNALING; (M5911)HALLMARK INTERFERON ALPHA RESPONSE; (M5947)HALLMARK IL2 STAT5 SIGNALING	1.0	1.0	1.0	1.0	1.0	1.0	0.0	0.0	0.0	0.0	0.0	0.0	0.0	0.0	0.0	0.0	0.0	0.0	0.0	0.0
POLR2J2	RNA polymerase II subunit J2	GO:0006366 transcription by RNA polymerase II;GO:0006351 transcription, DNA-templated;GO:0097659 nucleic acid-templated transcription		Predicted intracellular proteins; RNA polymerase related proteins	Nucleoplasm (Approved)				0.0	0.0	0.0	0.0	0.0	0.0	0.0	0.0	0.0	0.0	0.0	0.0	0.0	0.0	0.0	0.0	0.0	0.0	0.0	0.0
IDH1-AS1	IDH1 antisense RNA 1								0.0	0.0	0.0	0.0	0.0	0.0	0.0	0.0	0.0	0.0	0.0	0.0	0.0	0.0	0.0	0.0	0.0	0.0	0.0	0.0
MAOA	monoamine oxidase A	GO:0019614 catechol-containing compound catabolic process;GO:0042420 dopamine catabolic process;GO:0042424 catecholamine catabolic process		FDA approved drug targets:Small molecule drugs; Human disease related genes:Other diseases:Mental and behavioural disorders; ENZYME proteins:Oxidoreductases; Human disease related genes:Congenital disorders of metabolism:Congenital disorders of amino acid metabolism; Disease related genes; Enzymes	Mitochondria (Supported); Additional: Cytosol	Amphetamine; Phentermine; Procaine; Tranylcypromine; Phenelzine; Minaprine; Zonisamide; Selegiline; Procarbazine; Moclobemide; Isocarboxazid; Ephedra sinica root; MMDA; 4-Methoxyamphetamine; Metamfetamine; Pargyline; Flavin adenine dinucleotide; Clorgiline; Nialamide; Nomifensine; Zimelidine; Posizolid; CX157; Decyl(dimethyl)phosphine oxide; Harmine; Pirlindole; Toloxatone; Brofaromine; Flortauci…		(M5935)HALLMARK FATTY ACID METABOLISM; (M5941)HALLMARK UV RESPONSE UP; (M5934)HALLMARK XENOBIOTIC METABOLISM	0.0	0.0	0.0	0.0	0.0	1.0	0.0	0.0	0.0	0.0	0.0	0.0	0.0	0.0	0.0	0.0	0.0	0.0	0.0	0.0
CTLA4	cytotoxic T-lymphocyte associated protein 4	GO:0045590 negative regulation of regulatory T cell differentiation;GO:0030889 negative regulation of B cell proliferation;GO:0045589 regulation of regulatory T cell differentiation		Human disease related genes:Immune system diseases:Primary immunodeficiency; CD markers; Human disease related genes:Immune system diseases:Allergies and autoimmune diseases; Human disease related genes:Immune system diseases:Other immune system diseases; Human disease related genes:Nervous system diseases:Other nervous and sensory system diseases; FDA approved drug targets:Biotech drugs; Human d…		Ipilimumab	(M60)PID NFAT TFPATHWAY	(M5947)HALLMARK IL2 STAT5 SIGNALING	0.0	0.0	1.0	0.0	0.0	1.0	0.0	0.0	1.0	1.0	0.0	1.0	0.0	0.0	0.0	0.0	0.0	0.0	0.0	1.0
NQO1	NAD(P)H quinone dehydrogenase 1	GO:1905395 response to flavonoid;GO:1904880 response to hydrogen sulfide;GO:1904772 response to tetrachloromethane		ENZYME proteins:Oxidoreductases; Enzymes; Predicted intracellular proteins; Cancer-related genes:Candidate cancer biomarkers	Cytosol (Supported)	Menadione; Dicoumarol; Duroquinone; 3-Hydroxymethyl-5-Aziridinyl-1methyl-2-[1h-Indole-4,7-Dione]-Propanol; ES-936; Cibacron Blue; Flavin adenine dinucleotide; 5-Methoxy-1,2-Dimethyl-3-(Phenoxymethyl)Indole-4,7-Dione; RH-1; Bishydroxy[2h-1-Benzopyran-2-One,1,2-Benzopyrone]; 3-(HYDROXYMETHYL)-1-METHYL-5-(2-METHYLAZIRIDIN-1-YL)-2-PHENYL-1H-INDOLE-4,7-DIONE; Cannabidiol	(M256)PID TAP63 PATHWAY	(M5938)HALLMARK REACTIVE OXYGEN SPECIES PATHWAY; (M5909)HALLMARK MYOGENESIS; (M5934)HALLMARK XENOBIOTIC METABOLISM	0.0	0.0	0.0	0.0	0.0	0.0	0.0	0.0	0.0	0.0	0.0	0.0	1.0	0.0	0.0	0.0	0.0	0.0	1.0	0.0
APOE	apolipoprotein E	GO:0071831 intermediate-density lipoprotein particle clearance;GO:0150200 regulation of transport across blood-brain barrier;GO:0150201 positive regulation of transport across blood-brain barrier		Candidate cardiovascular disease genes; Cancer-related genes:Candidate cancer biomarkers; Predicted secreted proteins; Human disease related genes:Congenital disorders of metabolism:Congenital disorders of lipid/glycolipid metabolism; Disease related genes; Human disease related genes:Nervous system diseases:Neurodegenerative diseases; Human disease related genes:Congenital disorders of metabolis…	Vesicles (Approved)	Zinc; Copper; Zinc acetate; Zinc chloride; Zinc sulfate, unspecified form		(M5905)HALLMARK ADIPOGENESIS; (M5934)HALLMARK XENOBIOTIC METABOLISM	1.0	1.0	1.0	1.0	0.0	0.0	0.0	0.0	1.0	1.0	0.0	1.0	0.0	0.0	0.0	0.0	0.0	0.0	1.0	0.0
FBLN7	fibulin 7	GO:0110151 positive regulation of biomineralization;GO:0110149 regulation of biomineralization;GO:0007155 cell adhesion		Predicted secreted proteins; Predicted intracellular proteins	Plasma membrane (Approved); Additional: Cell Junctions		(M3008)NABA ECM GLYCOPROTEINS; (M5884)NABA CORE MATRISOME; (M5889)NABA MATRISOME		0.0	0.0	0.0	0.0	0.0	0.0	0.0	0.0	0.0	0.0	0.0	0.0	0.0	0.0	0.0	0.0	0.0	0.0	0.0	0.0
GPR31	G protein-coupled receptor 31	GO:0010447 response to acidic pH;GO:0009268 response to pH;GO:0002931 response to ischemia		G-protein coupled receptors:GPCRs excl olfactory receptors					0.0	1.0	1.0	0.0	0.0	0.0	0.0	0.0	1.0	0.0	0.0	0.0	1.0	0.0	0.0	0.0	0.0	0.0	0.0	0.0
GPR84	G protein-coupled receptor 84	GO:0007218 neuropeptide signaling pathway;GO:0007186 G protein-coupled receptor signaling pathway;GO:0007165 signal transduction		G-protein coupled receptors:GPCRs excl olfactory receptors					0.0	1.0	0.0	0.0	0.0	0.0	0.0	0.0	0.0	0.0	0.0	0.0	0.0	0.0	0.0	0.0	0.0	1.0	0.0	0.0
CD9	CD9 molecule	GO:0014905 myoblast fusion involved in skeletal muscle regeneration;GO:0030913 paranodal junction assembly;GO:0014908 myotube differentiation involved in skeletal muscle regeneration		Transporters:Accessory Factors Involved in Transport; CD markers; Cancer-related genes:Candidate cancer biomarkers	Plasma membrane (Supported)	C31G	(M239)PID A6B1 A6B4 INTEGRIN PATHWAY	(M5892)HALLMARK CHOLESTEROL HOMEOSTASIS; (M5897)HALLMARK IL6 JAK STAT3 SIGNALING; (M5946)HALLMARK COAGULATION	0.0	0.0	1.0	1.0	0.0	0.0	0.0	0.0	1.0	1.0	0.0	1.0	1.0	0.0	0.0	0.0	0.0	0.0	0.0	0.0
TREM2	triggering receptor expressed on myeloid cells 2	GO:0034151 regulation of toll-like receptor 6 signaling pathway;GO:0045960 positive regulation of complement activation, classical pathway;GO:0070392 detection of lipoteichoic acid		Predicted secreted proteins; Human disease related genes:Congenital disorders of metabolism:Congenital disorders of lipid/glycolipid metabolism; Disease related genes					1.0	1.0	1.0	1.0	0.0	0.0	0.0	1.0	1.0	1.0	0.0	1.0	1.0	0.0	0.0	0.0	0.0	0.0	1.0	0.0
CCR4	C-C motif chemokine receptor 4	GO:0002507 tolerance induction;GO:0050927 positive regulation of positive chemotaxis;GO:0050926 regulation of positive chemotaxis		G-protein coupled receptors:GPCRs excl olfactory receptors; FDA approved drug targets:Biotech drugs; CD markers; G-protein coupled receptors:Chemokines and chemotactic factors receptors	Plasma membrane (Supported)	Mogamulizumab; FLX475		(M5947)HALLMARK IL2 STAT5 SIGNALING	0.0	1.0	1.0	1.0	0.0	0.0	0.0	0.0	0.0	0.0	0.0	1.0	0.0	0.0	0.0	0.0	0.0	0.0	0.0	0.0
RRM2	ribonucleotide reductase regulatory subunit M2	GO:0051290 protein heterotetramerization;GO:0009263 deoxyribonucleotide biosynthetic process;GO:0009265 2'-deoxyribonucleotide biosynthetic process		Enzymes; FDA approved drug targets:Small molecule drugs; ENZYME proteins:Oxidoreductases	Cytosol (Supported)	Cladribine; Imexon; Gallium nitrate; Motexafin gadolinium; GTI 2040	(M40)PID E2F PATHWAY	(M5924)HALLMARK MTORC1 SIGNALING; (M5925)HALLMARK E2F TARGETS	1.0	1.0	0.0	0.0	0.0	0.0	0.0	0.0	0.0	0.0	0.0	0.0	0.0	0.0	0.0	0.0	1.0	0.0	0.0	1.0
CTSD	cathepsin D	GO:0042159 lipoprotein catabolic process;GO:0019886 antigen processing and presentation of exogenous peptide antigen via MHC class II;GO:0002495 antigen processing and presentation of peptide antigen via MHC class II		Human disease related genes:Congenital disorders of metabolism:Lysosomal storage diseases; Cancer-related genes:Candidate cancer biomarkers; ENZYME proteins:Hydrolases; Predicted secreted proteins; Human disease related genes:Congenital disorders of metabolism:Congenital disorders of lipid/glycolipid metabolism; Predicted intracellular proteins; Disease related genes; Potential drug targets; Enzy…		Insulin pork; S-Methylcysteine; 1h-Benoximidazole-2-Carboxylic Acid; 2-Morpholinoethylamine; 5-AMINO-6-CYCLOHEXYL-4-HYDROXY-2-ISOBUTYL-HEXANOIC ACID; CYCLOHEXYLMETHYL-2,3-DIHYDROXY-5-METHYL-HEXYLAMIDE	(M144)PID CERAMIDE PATHWAY; (M87)PID LKB1 PATHWAY; (M200)PID ERA GENOMIC PATHWAY	(M5921)HALLMARK COMPLEMENT; (M5939)HALLMARK P53 PATHWAY	0.0	1.0	0.0	0.0	0.0	0.0	0.0	0.0	0.0	0.0	1.0	0.0	0.0	0.0	1.0	0.0	0.0	1.0	0.0	0.0
ANKRD22	ankyrin repeat domain 22			Predicted intracellular proteins	Nucleoplasm (Approved)				0.0	0.0	0.0	0.0	0.0	0.0	0.0	0.0	0.0	0.0	0.0	0.0	0.0	0.0	0.0	0.0	0.0	0.0	0.0	0.0
MMP9	matrix metallopeptidase 9	GO:2000697 negative regulation of epithelial cell differentiation involved in kidney development;GO:2001268 negative regulation of cysteine-type endopeptidase activity involved in apoptotic signaling pathway;GO:1900122 positive regulation of receptor binding		FDA approved drug targets:Small molecule drugs; Candidate cardiovascular disease genes; Cancer-related genes:Candidate cancer biomarkers; ENZYME proteins:Hydrolases; Predicted secreted proteins; Human disease related genes:Cancers:Cancers of male genital organs; Peptidases:Metallopeptidases; Human disease related genes:Congenital malformations:Congenital malformations of the musculoskeletal syste…	Cytosol (Approved)	Glutathione; Marimastat; Minocycline; Captopril; Glucosamine; Zinc; 2-Amino-N,3,3-Trimethylbutanamide; 2-{[Formyl(Hydroxy)Amino]Methyl}-4-Methylpentanoic Acid; AE-941; PG-530742; Endostatin; 5-(4-PHENOXYPHENYL)-5-(4-PYRIMIDIN-2-YLPIPERAZIN-1-YL)PYRIMIDINE-2,4,6(2H,3H)-TRIONE; (2R)-2-AMINO-3,3,3-TRIFLUORO-N-HYDROXY-2-{[(4-PHENOXYPHENYL)SULFONYL]METHYL}PROPANAMIDE; (3R)-4,4-DIFLUORO-3-[(4-METHOXYPH…	(M63)PID AVB3 OPN PATHWAY; (M165)PID SYNDECAN 4 PATHWAY; (M65)PID FRA PATHWAY	(M5946)HALLMARK COAGULATION; (M5915)HALLMARK APICAL JUNCTION; (M5950)HALLMARK ALLOGRAFT REJECTION	0.0	1.0	0.0	1.0	0.0	1.0	0.0	0.0	1.0	0.0	0.0	0.0	1.0	0.0	0.0	0.0	0.0	1.0	1.0	0.0
GCAT	glycine C-acetyltransferase	GO:0019518 L-threonine catabolic process to glycine;GO:0006567 threonine catabolic process;GO:0006566 threonine metabolic process		Enzymes; Predicted intracellular proteins; ENZYME proteins:Transferases	Nucleoplasm (Supported); Additional: Mitochondria;Nuclear speckles	Pyridoxal phosphate; Glycine			0.0	0.0	0.0	0.0	0.0	0.0	0.0	0.0	0.0	0.0	0.0	0.0	0.0	0.0	0.0	0.0	0.0	0.0	0.0	0.0
PKMYT1	protein kinase, membrane associated tyrosine/threonine 1	GO:0000086 G2/M transition of mitotic cell cycle;GO:0044839 cell cycle G2/M phase transition;GO:0000079 regulation of cyclin-dependent protein serine/threonine kinase activity	Other	Enzymes; Kinases; Predicted intracellular proteins; ENZYME proteins:Transferases	Golgi apparatus (Supported); Additional: Nucleoli;Nucleoplasm	Fostamatinib			1.0	0.0	0.0	0.0	0.0	0.0	0.0	0.0	0.0	0.0	0.0	0.0	0.0	1.0	0.0	0.0	0.0	0.0	1.0	1.0
CDCA3	cell division cycle associated 3	GO:0051301 cell division;GO:0016567 protein ubiquitination;GO:0032446 protein modification by small protein conjugation		Predicted intracellular proteins	Cytosol (Approved)			(M5925)HALLMARK E2F TARGETS	1.0	0.0	0.0	0.0	0.0	0.0	0.0	0.0	0.0	0.0	0.0	0.0	0.0	0.0	0.0	0.0	0.0	0.0	0.0	0.0
IFI44L	interferon induced protein 44 like	GO:0051607 defense response to virus;GO:0140546 defense response to symbiont;GO:0009615 response to virus		Predicted intracellular proteins	Nucleoplasm (Approved)			(M5911)HALLMARK INTERFERON ALPHA RESPONSE; (M5913)HALLMARK INTERFERON GAMMA RESPONSE; (M5956)HALLMARK KRAS SIGNALING DN	0.0	1.0	0.0	0.0	1.0	0.0	0.0	0.0	0.0	0.0	0.0	0.0	0.0	0.0	0.0	0.0	0.0	0.0	0.0	0.0
CYP27B1	cytochrome P450 family 27 subfamily B member 1	GO:0010956 negative regulation of calcidiol 1-monooxygenase activity;GO:0010979 regulation of vitamin D 24-hydroxylase activity;GO:0010980 positive regulation of vitamin D 24-hydroxylase activity		ENZYME proteins:Oxidoreductases; Disease related genes; Human disease related genes:Congenital disorders of metabolism:Congenital disorders of cofactor/vitamin metabolism; Enzymes; Potential drug targets; Human disease related genes:Endocrine and metabolic diseases:Diabetes; Predicted intracellular proteins		Alfacalcidol			0.0	1.0	1.0	1.0	1.0	0.0	0.0	0.0	0.0	1.0	0.0	0.0	0.0	0.0	0.0	0.0	0.0	0.0	1.0	0.0
SPARC	secreted protein acidic and cysteine rich	GO:0001937 negative regulation of endothelial cell proliferation;GO:0010595 positive regulation of endothelial cell migration;GO:0016525 negative regulation of angiogenesis		Cancer-related genes:Candidate cancer biomarkers; Predicted secreted proteins; Human disease related genes:Congenital malformations:Congenital malformations of the musculoskeletal system; Disease related genes; Predicted intracellular proteins	Vesicles (Approved)	Calcium citrate; Calcium Phosphate; Calcium phosphate dihydrate	(M3008)NABA ECM GLYCOPROTEINS; (M5884)NABA CORE MATRISOME; (M5889)NABA MATRISOME	(M5946)HALLMARK COAGULATION; (M5909)HALLMARK MYOGENESIS; (M5930)HALLMARK EPITHELIAL MESENCHYMAL TRANSITION	0.0	0.0	0.0	1.0	0.0	1.0	0.0	0.0	0.0	1.0	0.0	0.0	0.0	0.0	0.0	0.0	0.0	0.0	0.0	0.0
CTSL	cathepsin L	GO:0039654 fusion of virus membrane with host endosome membrane;GO:0034230 enkephalin processing;GO:0060309 elastin catabolic process		Cancer-related genes:Candidate cancer biomarkers; ENZYME proteins:Hydrolases; Peptidases:Cysteine-type peptidases; Enzymes; Predicted intracellular proteins	Golgi apparatus;Vesicles (Approved)	L-cysteic acid; Felbinac; Fostamatinib	(M3468)NABA ECM REGULATORS; (M5885)NABA MATRISOME ASSOCIATED; (M5889)NABA MATRISOME	(M5921)HALLMARK COMPLEMENT	0.0	1.0	1.0	0.0	0.0	1.0	0.0	0.0	0.0	0.0	1.0	0.0	0.0	0.0	1.0	0.0	0.0	0.0	0.0	0.0
CENPA	centromere protein A	GO:0051382 kinetochore assembly;GO:0051383 kinetochore organization;GO:0071459 protein localization to chromosome, centromeric region		Predicted intracellular proteins	Nucleoplasm (Supported)		(M242)PID AURORA A PATHWAY; (M14)PID AURORA B PATHWAY; (M176)PID FOXM1 PATHWAY	(M5901)HALLMARK G2M CHECKPOINT; (M5937)HALLMARK GLYCOLYSIS	1.0	0.0	0.0	0.0	0.0	0.0	1.0	0.0	0.0	0.0	1.0	0.0	0.0	1.0	0.0	1.0	0.0	0.0	0.0	0.0
SPC25	SPC25 component of NDC80 kinetochore complex	GO:0008608 attachment of spindle microtubules to kinetochore;GO:0007052 mitotic spindle organization;GO:1902850 microtubule cytoskeleton organization involved in mitosis		Predicted intracellular proteins	Cytosol (Enhanced)			(M5925)HALLMARK E2F TARGETS	1.0	0.0	0.0	0.0	0.0	0.0	0.0	0.0	0.0	0.0	1.0	0.0	0.0	0.0	0.0	0.0	0.0	0.0	0.0	0.0
TNFRSF18	TNF receptor superfamily member 18	GO:0033209 tumor necrosis factor-mediated signaling pathway;GO:0042531 positive regulation of tyrosine phosphorylation of STAT protein;GO:0042509 regulation of tyrosine phosphorylation of STAT protein		Predicted secreted proteins; CD markers			(M272)PID CD8 TCR DOWNSTREAM PATHWAY	(M5947)HALLMARK IL2 STAT5 SIGNALING	0.0	1.0	0.0	1.0	0.0	1.0	0.0	0.0	0.0	0.0	0.0	1.0	0.0	0.0	0.0	0.0	0.0	0.0	0.0	0.0
CYP27A1	cytochrome P450 family 27 subfamily A member 1	GO:0036378 calcitriol biosynthetic process from calciol;GO:0042368 vitamin D biosynthetic process;GO:0044107 cellular alcohol metabolic process		ENZYME proteins:Oxidoreductases; Human disease related genes:Congenital disorders of metabolism:Congenital disorders of lipid/glycolipid metabolism; Disease related genes; Potential drug targets; Enzymes; Predicted intracellular proteins	Mitochondria (Approved); Additional: Cytosol			(M5948)HALLMARK BILE ACID METABOLISM; (M5934)HALLMARK XENOBIOTIC METABOLISM	0.0	0.0	0.0	0.0	0.0	0.0	0.0	0.0	0.0	0.0	0.0	0.0	0.0	0.0	0.0	0.0	0.0	0.0	0.0	0.0
GTSE1	G2 and S-phase expressed 1	GO:0006977 DNA damage response, signal transduction by p53 class mediator resulting in cell cycle arrest;GO:0031571 mitotic G1 DNA damage checkpoint signaling;GO:0044819 mitotic G1/S transition checkpoint signaling		Predicted intracellular proteins	Centrosome (Approved); Additional: Plasma membrane				1.0	1.0	0.0	0.0	0.0	0.0	0.0	0.0	0.0	0.0	1.0	0.0	0.0	1.0	0.0	0.0	0.0	0.0	0.0	1.0
CYTL1	cytokine like 1	GO:1990079 cartilage homeostasis;GO:0050650 chondroitin sulfate proteoglycan biosynthetic process;GO:0050654 chondroitin sulfate proteoglycan metabolic process		Predicted secreted proteins	Endoplasmic reticulum;Nuclear membrane (Supported)				0.0	0.0	0.0	0.0	0.0	0.0	0.0	0.0	0.0	0.0	0.0	0.0	0.0	0.0	0.0	0.0	0.0	0.0	0.0	0.0
ATP6V0D2	ATPase H+ transporting V0 subunit d2	GO:0007035 vacuolar acidification;GO:0051452 intracellular pH reduction;GO:0045851 pH reduction		Predicted intracellular proteins	Vesicles (Approved)				0.0	0.0	0.0	1.0	0.0	1.0	0.0	0.0	0.0	0.0	0.0	0.0	0.0	0.0	1.0	0.0	0.0	0.0	0.0	0.0
IFIT3	interferon induced protein with tetratricopeptide repeats 3	GO:0035457 cellular response to interferon-alpha;GO:0035455 response to interferon-alpha;GO:0051607 defense response to virus		Predicted intracellular proteins	Cytosol;Mitochondria (Supported)			(M5911)HALLMARK INTERFERON ALPHA RESPONSE; (M5913)HALLMARK INTERFERON GAMMA RESPONSE	0.0	1.0	0.0	0.0	1.0	1.0	0.0	0.0	0.0	1.0	0.0	0.0	0.0	0.0	0.0	0.0	0.0	0.0	0.0	0.0
ANKRD29	ankyrin repeat domain 29			Predicted intracellular proteins	Nuclear bodies;Nucleoplasm (Approved)				0.0	0.0	0.0	0.0	0.0	0.0	0.0	0.0	0.0	0.0	0.0	0.0	0.0	0.0	0.0	0.0	0.0	0.0	0.0	0.0
GMPR	guanosine monophosphate reductase	GO:0006144 purine nucleobase metabolic process;GO:0009112 nucleobase metabolic process;GO:0009409 response to cold		Enzymes; Predicted intracellular proteins; ENZYME proteins:Oxidoreductases		Guanosine-5'-Monophosphate		(M5911)HALLMARK INTERFERON ALPHA RESPONSE	0.0	0.0	0.0	0.0	0.0	0.0	0.0	0.0	0.0	0.0	0.0	0.0	0.0	0.0	0.0	0.0	0.0	0.0	0.0	0.0
IGKV3-15	immunoglobulin kappa variable 3-15	GO:0002377 immunoglobulin production;GO:0002440 production of molecular mediator of immune response;GO:0002250 adaptive immune response		Predicted secreted proteins					0.0	0.0	1.0	0.0	0.0	0.0	0.0	0.0	0.0	0.0	0.0	0.0	0.0	0.0	0.0	0.0	0.0	0.0	0.0	0.0
COLEC12	collectin subfamily member 12	GO:0009756 carbohydrate mediated signaling;GO:0060355 positive regulation of cell adhesion molecule production;GO:0034138 toll-like receptor 3 signaling pathway			Golgi apparatus;Vesicles (Approved); Additional: Cell Junctions		(M5880)NABA ECM AFFILIATED; (M5885)NABA MATRISOME ASSOCIATED; (M5889)NABA MATRISOME		0.0	1.0	1.0	0.0	1.0	0.0	0.0	0.0	0.0	0.0	0.0	0.0	0.0	0.0	0.0	0.0	0.0	0.0	0.0	0.0
CR1L	complement C3b/C4b receptor 1 like	GO:0045959 negative regulation of complement activation, classical pathway;GO:1903659 regulation of complement-dependent cytotoxicity;GO:0030450 regulation of complement activation, classical pathway		Predicted secreted proteins					0.0	0.0	0.0	0.0	0.0	0.0	0.0	0.0	1.0	0.0	0.0	1.0	0.0	0.0	0.0	0.0	0.0	0.0	0.0	0.0
ACKR3	atypical chemokine receptor 3	GO:1905320 regulation of mesenchymal stem cell migration;GO:1905322 positive regulation of mesenchymal stem cell migration;GO:0021557 oculomotor nerve development		G-protein coupled receptors:GPCRs excl olfactory receptors; Cancer-related genes; G-protein coupled receptors:Chemokines and chemotactic factors receptors	Plasma membrane;Vesicles (Supported)			(M5890)HALLMARK TNFA SIGNALING VIA NFKB; (M5891)HALLMARK HYPOXIA	0.0	1.0	1.0	1.0	0.0	0.0	0.0	0.0	0.0	1.0	0.0	0.0	0.0	0.0	0.0	0.0	0.0	0.0	0.0	0.0
PLK1	polo like kinase 1	GO:0070194 synaptonemal complex disassembly;GO:1905784 regulation of anaphase-promoting complex-dependent catabolic process;GO:0016321 female meiosis chromosome segregation	Other	Cancer-related genes:Candidate cancer biomarkers; Disease related genes; Potential drug targets; Enzymes; Kinases; Predicted intracellular proteins; ENZYME proteins:Transferases		3-[3-chloro-5-(5-{[(1S)-1-phenylethyl]amino}isoxazolo[5,4-c]pyridin-3-yl)phenyl]propan-1-ol; 3-[3-(3-methyl-6-{[(1S)-1-phenylethyl]amino}-1H-pyrazolo[4,3-c]pyridin-1-yl)phenyl]propanamide; 4-(4-METHYLPIPERAZIN-1-YL)-N-[5-(2-THIENYLACETYL)-1,5-DIHYDROPYRROLO[3,4-C]PYRAZOL-3-YL]BENZAMIDE; 1-[5-Methyl-2-(trifluoromethyl)furan-3-yl]-3-[5-[2-[[6-(1H-1,2,4-triazol-5-ylamino)pyrimidin-4-yl]amino]ethyl]-…	(M46)PID ATR PATHWAY; (M176)PID FOXM1 PATHWAY; (M129)PID PLK1 PATHWAY	(M5928)HALLMARK MYC TARGETS V2; (M5893)HALLMARK MITOTIC SPINDLE; (M5901)HALLMARK G2M CHECKPOINT	1.0	0.0	1.0	0.0	0.0	1.0	0.0	0.0	0.0	0.0	1.0	0.0	0.0	1.0	0.0	1.0	0.0	0.0	1.0	1.0
CST6	cystatin E/M	GO:0010951 negative regulation of endopeptidase activity;GO:0010466 negative regulation of peptidase activity;GO:0008544 epidermis development		Human disease related genes:Congenital malformations:Congenital malformations of skin; Predicted secreted proteins; Disease related genes; Cancer-related genes:Candidate cancer biomarkers	Plasma membrane (Approved); Additional: Cytosol		(M3468)NABA ECM REGULATORS; (M5885)NABA MATRISOME ASSOCIATED; (M5889)NABA MATRISOME		0.0	1.0	0.0	0.0	0.0	0.0	0.0	0.0	0.0	0.0	0.0	0.0	0.0	0.0	0.0	0.0	0.0	0.0	1.0	0.0
CHRNA6	cholinergic receptor nicotinic alpha 6 subunit	GO:0007271 synaptic transmission, cholinergic;GO:0014059 regulation of dopamine secretion;GO:0051899 membrane depolarization		Predicted intracellular proteins		Nicotine; Ethanol; Varenicline; Cytisine			0.0	0.0	0.0	0.0	0.0	0.0	0.0	0.0	0.0	0.0	0.0	0.0	0.0	0.0	0.0	0.0	0.0	0.0	0.0	0.0
HAPLN3	hyaluronan and proteoglycan link protein 3	GO:0043627 response to estrogen;GO:0001501 skeletal system development;GO:0009725 response to hormone		Predicted secreted proteins	Cytosol;Plasma membrane (Approved)	Hyaluronic acid	(M5882)NABA PROTEOGLYCANS; (M5884)NABA CORE MATRISOME; (M5889)NABA MATRISOME		0.0	0.0	0.0	0.0	0.0	0.0	0.0	0.0	0.0	0.0	0.0	0.0	0.0	0.0	0.0	0.0	0.0	0.0	0.0	0.0
BUB1B	BUB1 mitotic checkpoint serine/threonine kinase B	GO:0051754 meiotic sister chromatid cohesion, centromeric;GO:0070601 centromeric sister chromatid cohesion;GO:0045144 meiotic sister chromatid segregation	Other	Cancer-related genes:Mutational cancer driver genes; Disease related genes; Potential drug targets; Enzymes; Kinases; Human disease related genes:Other congenital disorders:Chromosomal abnormalities; Predicted intracellular proteins; ENZYME proteins:Transferases	Cytosol (Supported)		(M129)PID PLK1 PATHWAY	(M5925)HALLMARK E2F TARGETS	1.0	0.0	0.0	0.0	0.0	0.0	0.0	0.0	0.0	0.0	0.0	0.0	0.0	1.0	0.0	0.0	0.0	0.0	1.0	0.0
SLC35F2	solute carrier family 35 member F2	GO:0055085 transmembrane transport;GO:0006810 transport;GO:0051234 establishment of localization		Transporters:Electrochemical Potential-driven transporters	Golgi apparatus (Approved)				0.0	0.0	0.0	0.0	0.0	0.0	0.0	0.0	0.0	0.0	0.0	0.0	0.0	0.0	0.0	0.0	0.0	0.0	0.0	0.0
ACOT1	acyl-CoA thioesterase 1	GO:0000038 very long-chain fatty acid metabolic process;GO:0006637 acyl-CoA metabolic process;GO:0035383 thioester metabolic process		Enzymes; ENZYME proteins:Hydrolases; Predicted intracellular proteins	Mitochondria (Approved)				0.0	0.0	0.0	0.0	0.0	0.0	0.0	0.0	0.0	0.0	0.0	0.0	0.0	0.0	0.0	0.0	0.0	0.0	0.0	0.0
IFIT1	interferon induced protein with tetratricopeptide repeats 1	GO:0019060 intracellular transport of viral protein in host cell;GO:0030581 symbiont intracellular protein transport in host;GO:0051097 negative regulation of helicase activity		Predicted intracellular proteins	Cytosol (Enhanced)			(M5922)HALLMARK UNFOLDED PROTEIN RESPONSE; (M5913)HALLMARK INTERFERON GAMMA RESPONSE	0.0	1.0	0.0	0.0	1.0	1.0	0.0	0.0	1.0	0.0	0.0	0.0	0.0	0.0	0.0	0.0	0.0	0.0	1.0	0.0
CEP55	centrosomal protein 55	GO:0061952 midbody abscission;GO:1902410 mitotic cytokinetic process;GO:0032506 cytokinetic process		Human disease related genes:Congenital malformations:Congenital malformations of the nervous system; Predicted intracellular proteins; Disease related genes	Centriolar satellite;Plasma membrane (Approved); Additional: Midbody				1.0	0.0	1.0	0.0	0.0	0.0	0.0	0.0	0.0	0.0	0.0	0.0	0.0	0.0	0.0	1.0	0.0	0.0	0.0	0.0
DEPDC1	DEP domain containing 1	GO:0045892 negative regulation of transcription, DNA-templated;GO:1903507 negative regulation of nucleic acid-templated transcription;GO:1902679 negative regulation of RNA biosynthetic process		Predicted intracellular proteins	Nucleoplasm (Supported); Additional: Nucleoli fibrillar center			(M5925)HALLMARK E2F TARGETS; (M5937)HALLMARK GLYCOLYSIS	0.0	0.0	0.0	0.0	0.0	0.0	0.0	0.0	0.0	0.0	0.0	0.0	0.0	0.0	0.0	0.0	0.0	0.0	0.0	0.0
LNCAROD	lncRNA activating regulator of DKK1								0.0	0.0	0.0	0.0	0.0	0.0	0.0	0.0	0.0	0.0	0.0	0.0	0.0	0.0	0.0	0.0	0.0	0.0	0.0	0.0
None	None	None	None	None	None	None	None	None	nan	nan	nan	nan	nan	nan	nan	nan	nan	nan	nan	nan	nan	nan	nan	nan	nan	nan	nan	nan
FCGR1A	Fc gamma receptor Ia	GO:0001788 antibody-dependent cellular cytotoxicity;GO:0001794 type IIa hypersensitivity;GO:0002445 type II hypersensitivity		FDA approved drug targets:Biotech drugs; CD markers	Vesicles (Uncertain); Additional: Golgi apparatus;Plasma membrane	Cetuximab; Etanercept; Human immunoglobulin G; Gemtuzumab ozogamicin; Alemtuzumab; Natalizumab; Palivizumab; Daclizumab; Bevacizumab; Porfimer sodium; Catumaxomab; Sarilumab; Trastuzumab deruxtecan		(M5913)HALLMARK INTERFERON GAMMA RESPONSE	0.0	1.0	1.0	0.0	1.0	1.0	0.0	0.0	0.0	0.0	0.0	0.0	0.0	0.0	0.0	0.0	0.0	0.0	1.0	0.0
CCL18	C-C motif chemokine ligand 18	GO:0002548 monocyte chemotaxis;GO:0048247 lymphocyte chemotaxis;GO:0072676 lymphocyte migration		Predicted secreted proteins; Cancer-related genes:Candidate cancer biomarkers			(M5883)NABA SECRETED FACTORS; (M5885)NABA MATRISOME ASSOCIATED; (M5889)NABA MATRISOME		0.0	1.0	0.0	0.0	1.0	0.0	0.0	0.0	0.0	0.0	0.0	0.0	0.0	0.0	0.0	0.0	0.0	0.0	0.0	0.0
TNFRSF4	TNF receptor superfamily member 4	GO:0042098 T cell proliferation;GO:0030890 positive regulation of B cell proliferation;GO:0002639 positive regulation of immunoglobulin production		Human disease related genes:Immune system diseases:Primary immunodeficiency; Disease related genes; CD markers; Cancer-related genes:Candidate cancer biomarkers			(M272)PID CD8 TCR DOWNSTREAM PATHWAY	(M5947)HALLMARK IL2 STAT5 SIGNALING	0.0	1.0	1.0	0.0	0.0	1.0	0.0	0.0	0.0	0.0	0.0	1.0	0.0	0.0	0.0	0.0	0.0	0.0	0.0	0.0
PLA2G7	phospholipase A2 group VII	GO:0034441 plasma lipoprotein particle oxidation;GO:0044269 glycerol ether catabolic process;GO:0062234 platelet activating factor catabolic process		Candidate cardiovascular disease genes; ENZYME proteins:Hydrolases; Predicted secreted proteins; Disease related genes; Potential drug targets; Enzymes		Rilapladib; (1R)-1,2,2-trimethylpropyl (R)-methylphosphinate	(M163)PID LIS1 PATHWAY	(M5921)HALLMARK COMPLEMENT	0.0	1.0	0.0	1.0	0.0	0.0	0.0	0.0	1.0	0.0	0.0	0.0	0.0	0.0	0.0	0.0	0.0	0.0	0.0	0.0
AURKB	aurora kinase B	GO:1905115 regulation of lateral attachment of mitotic spindle microtubules to kinetochore;GO:1905116 positive regulation of lateral attachment of mitotic spindle microtubules to kinetochore;GO:1902423 regulation of attachment of mitotic spindle microtubules to kinetochore	Other	Cancer-related genes:Candidate cancer biomarkers; Disease related genes; Potential drug targets; Enzymes; Kinases; Predicted intracellular proteins; ENZYME proteins:Transferases	Nucleoplasm (Enhanced); Additional: Midbody	Hesperidin; AT9283; Enzastaurin; Reversine; Fostamatinib	(M242)PID AURORA A PATHWAY; (M14)PID AURORA B PATHWAY; (M176)PID FOXM1 PATHWAY	(M5901)HALLMARK G2M CHECKPOINT; (M5925)HALLMARK E2F TARGETS	1.0	0.0	1.0	0.0	0.0	0.0	1.0	0.0	0.0	0.0	1.0	0.0	0.0	1.0	0.0	1.0	0.0	0.0	0.0	0.0
DLGAP5	DLG associated protein 5	GO:0007079 mitotic chromosome movement towards spindle pole;GO:0051305 chromosome movement towards spindle pole;GO:0045842 positive regulation of mitotic metaphase/anaphase transition		Predicted intracellular proteins	Centriolar satellite;Cytosol (Supported)		(M242)PID AURORA A PATHWAY	(M5893)HALLMARK MITOTIC SPINDLE; (M5925)HALLMARK E2F TARGETS	1.0	0.0	0.0	0.0	0.0	0.0	0.0	0.0	0.0	0.0	1.0	0.0	0.0	0.0	0.0	0.0	0.0	0.0	0.0	0.0
PCLAF	PCNA clamp associated factor	GO:0019985 translesion synthesis;GO:0006301 postreplication repair;GO:0000731 DNA synthesis involved in DNA repair		Predicted intracellular proteins	Centrosome (Supported)				0.0	0.0	0.0	0.0	0.0	0.0	0.0	0.0	0.0	0.0	1.0	0.0	0.0	0.0	0.0	0.0	0.0	0.0	0.0	1.0
IGLON5	IgLON family member 5			Predicted secreted proteins					0.0	0.0	0.0	0.0	0.0	0.0	0.0	0.0	0.0	0.0	0.0	0.0	0.0	0.0	0.0	0.0	0.0	0.0	0.0	0.0
UCHL1	ubiquitin C-terminal hydrolase L1	GO:0007412 axon target recognition;GO:0019896 axonal transport of mitochondrion;GO:0034643 establishment of mitochondrion localization, microtubule-mediated		Human disease related genes:Nervous system diseases:Other nervous and sensory system diseases; ENZYME proteins:Hydrolases; Predicted intracellular proteins; Peptidases:Cysteine-type peptidases; Disease related genes; Potential drug targets; Enzymes; Human disease related genes:Nervous system diseases:Neurodegenerative diseases	Cytosol (Supported); Additional: Nucleoplasm	Phenethyl Isothiocyanate	(M275)PID ALPHA SYNUCLEIN PATHWAY		0.0	1.0	0.0	0.0	0.0	0.0	0.0	0.0	0.0	0.0	1.0	0.0	1.0	0.0	0.0	0.0	0.0	0.0	1.0	0.0
RSAD2	radical S-adenosyl methionine domain containing 2	GO:0034165 positive regulation of toll-like receptor 9 signaling pathway;GO:0034157 positive regulation of toll-like receptor 7 signaling pathway;GO:0034155 regulation of toll-like receptor 7 signaling pathway		Predicted intracellular proteins	Endoplasmic reticulum (Supported); Additional: Nucleoli fibrillar center			(M5911)HALLMARK INTERFERON ALPHA RESPONSE; (M5913)HALLMARK INTERFERON GAMMA RESPONSE; (M5956)HALLMARK KRAS SIGNALING DN	0.0	0.0	1.0	0.0	1.0	1.0	0.0	1.0	0.0	0.0	0.0	0.0	0.0	0.0	0.0	0.0	0.0	0.0	0.0	0.0
IL4I1	interleukin 4 induced 1	GO:0009683 indoleacetic acid metabolic process;GO:0009850 auxin metabolic process;GO:0019440 tryptophan catabolic process to indole-3-acetate		Enzymes; Predicted secreted proteins; ENZYME proteins:Oxidoreductases	Cytosol;Nucleoplasm (Approved)	Flavin adenine dinucleotide; Vinylglycine; Anthranilic acid; Citric acid		(M5935)HALLMARK FATTY ACID METABOLISM	0.0	0.0	1.0	0.0	0.0	0.0	0.0	0.0	1.0	1.0	0.0	1.0	0.0	0.0	0.0	0.0	0.0	0.0	0.0	0.0
HS3ST1	heparan sulfate-glucosamine 3-sulfotransferase 1	GO:0006024 glycosaminoglycan biosynthetic process;GO:0006023 aminoglycan biosynthetic process;GO:0030203 glycosaminoglycan metabolic process		Enzymes; Predicted intracellular proteins; ENZYME proteins:Transferases	Vesicles (Approved)	Adenosine 3',5'-diphosphate		(M5891)HALLMARK HYPOXIA	0.0	0.0	0.0	0.0	0.0	0.0	0.0	0.0	0.0	0.0	0.0	0.0	0.0	0.0	0.0	0.0	0.0	0.0	0.0	0.0
LINC01094	long intergenic non-protein coding RNA 1094								0.0	0.0	0.0	0.0	0.0	0.0	0.0	0.0	0.0	0.0	0.0	0.0	0.0	0.0	0.0	0.0	0.0	0.0	0.0	0.0
MELK	maternal embryonic leucine zipper kinase	GO:0008631 intrinsic apoptotic signaling pathway in response to oxidative stress;GO:0036473 cell death in response to oxidative stress;GO:0000086 G2/M transition of mitotic cell cycle	CAMK Ser/Thr protein kinase family	Kinases:CAMK Ser/Thr protein kinases; Disease related genes; Potential drug targets; Enzymes; Predicted intracellular proteins; ENZYME proteins:Transferases		Fostamatinib		(M5925)HALLMARK E2F TARGETS	1.0	0.0	0.0	0.0	0.0	0.0	0.0	0.0	0.0	0.0	0.0	0.0	0.0	1.0	0.0	0.0	0.0	0.0	0.0	0.0
GAL3ST4	galactose-3-O-sulfotransferase 4	GO:0030166 proteoglycan biosynthetic process;GO:0009311 oligosaccharide metabolic process;GO:0009247 glycolipid biosynthetic process			Nucleoplasm (Approved); Additional: Cytosol				0.0	0.0	0.0	0.0	0.0	0.0	0.0	0.0	0.0	0.0	0.0	0.0	0.0	0.0	0.0	0.0	0.0	0.0	0.0	0.0
KIFC3	kinesin family member C3	GO:0045218 zonula adherens maintenance;GO:0034334 adherens junction maintenance;GO:0045217 cell-cell junction maintenance		Predicted intracellular proteins; Cancer-related genes:Mutational cancer driver genes			(M232)PID ECADHERIN STABILIZATION PATHWAY	(M5909)HALLMARK MYOGENESIS	0.0	0.0	0.0	0.0	0.0	0.0	0.0	0.0	0.0	0.0	1.0	0.0	0.0	0.0	0.0	0.0	0.0	0.0	0.0	0.0
CMBL	carboxymethylenebutenolidase homolog	GO:0006805 xenobiotic metabolic process;GO:0071466 cellular response to xenobiotic stimulus;GO:0009410 response to xenobiotic stimulus		Predicted intracellular proteins				(M5905)HALLMARK ADIPOGENESIS	0.0	0.0	0.0	0.0	0.0	0.0	0.0	0.0	0.0	0.0	0.0	0.0	0.0	0.0	0.0	0.0	0.0	0.0	0.0	0.0
ECM1	extracellular matrix protein 1	GO:0030502 negative regulation of bone mineralization;GO:0002063 chondrocyte development;GO:0003416 endochondral bone growth		Predicted secreted proteins; Human disease related genes:Congenital disorders of metabolism:Congenital disorders of lipid/glycolipid metabolism; Disease related genes	Cytosol (Approved); Additional: Nucleoplasm		(M3008)NABA ECM GLYCOPROTEINS; (M5884)NABA CORE MATRISOME; (M5889)NABA MATRISOME	(M5947)HALLMARK IL2 STAT5 SIGNALING; (M5930)HALLMARK EPITHELIAL MESENCHYMAL TRANSITION	0.0	1.0	0.0	1.0	0.0	0.0	0.0	0.0	1.0	0.0	0.0	0.0	0.0	0.0	0.0	0.0	0.0	0.0	1.0	0.0
MAD2L1	mitotic arrest deficient 2 like 1	GO:0090232 positive regulation of spindle checkpoint;GO:0090267 positive regulation of mitotic cell cycle spindle assembly checkpoint;GO:0051660 establishment of centrosome localization		Predicted intracellular proteins; Cancer-related genes:Candidate cancer biomarkers	Nucleoplasm (Approved)			(M5901)HALLMARK G2M CHECKPOINT; (M5925)HALLMARK E2F TARGETS; (M5926)HALLMARK MYC TARGETS V1	1.0	0.0	0.0	0.0	0.0	1.0	0.0	0.0	0.0	0.0	1.0	0.0	0.0	1.0	0.0	0.0	0.0	0.0	1.0	0.0
CCNA2	cyclin A2	GO:0071373 cellular response to luteinizing hormone stimulus;GO:0034699 response to luteinizing hormone;GO:1990314 cellular response to insulin-like growth factor stimulus		Predicted intracellular proteins; Cancer-related genes:Candidate cancer biomarkers	Cytosol;Nucleoplasm (Enhanced)	4-(2,4-Dimethyl-Thiazol-5-Yl)-Pyrimidin-2-Ylamine; 6-O-Cyclohexylmethyl Guanine; [4-(2-Amino-4-Methyl-Thiazol-5-Yl)-Pyrimidin-2-Yl]-(3-Nitro-Phenyl)-Amine; 4-(2,4-Dimethyl-1,3-thiazol-5-yl)-N-[4-(trifluoromethyl)phenyl]-2-pyrimidinamine; 4-[(7-OXO-7H-THIAZOLO[5,4-E]INDOL-8-YLMETHYL)-AMINO]-N-PYRIDIN-2-YL-BENZENESULFONAMIDE; N-(3-cyclopropyl-1H-pyrazol-5-yl)-2-(2-naphthyl)acetamide; 2-ANILINO-6-CY…	(M3686)SA REG CASCADE OF CYCLIN EXPR; (M11)PID PRL SIGNALING EVENTS PATHWAY; (M234)PID IL2 STAT5 PATHWAY	(M5901)HALLMARK G2M CHECKPOINT; (M5926)HALLMARK MYC TARGETS V1	1.0	1.0	0.0	0.0	0.0	0.0	0.0	0.0	0.0	0.0	0.0	0.0	0.0	1.0	0.0	0.0	1.0	0.0	1.0	0.0
KIF2C	kinesin family member 2C	GO:0030951 establishment or maintenance of microtubule cytoskeleton polarity;GO:0030952 establishment or maintenance of cytoskeleton polarity;GO:0051315 attachment of mitotic spindle microtubules to kinetochore		Predicted intracellular proteins; Cancer-related genes:Candidate cancer biomarkers	Centrosome;Nucleoplasm (Supported); Additional: Midbody	Phosphoaminophosphonic Acid-Adenylate Ester	(M14)PID AURORA B PATHWAY	(M5951)HALLMARK SPERMATOGENESIS; (M5893)HALLMARK MITOTIC SPINDLE; (M5901)HALLMARK G2M CHECKPOINT	1.0	0.0	0.0	0.0	0.0	0.0	1.0	0.0	0.0	0.0	1.0	0.0	0.0	0.0	0.0	0.0	0.0	0.0	0.0	0.0
HSD3B7	hydroxy-delta-5-steroid dehydrogenase, 3 beta- and steroid delta-isomerase 7	GO:0035754 B cell chemotaxis;GO:0006699 bile acid biosynthetic process;GO:0008206 bile acid metabolic process		ENZYME proteins:Oxidoreductases; Human disease related genes:Congenital disorders of metabolism:Congenital disorders of lipid/glycolipid metabolism; Disease related genes; Potential drug targets; Enzymes; Predicted intracellular proteins	Lipid droplets (Enhanced)			(M5949)HALLMARK PEROXISOME; (M5948)HALLMARK BILE ACID METABOLISM	0.0	1.0	0.0	0.0	0.0	0.0	0.0	0.0	0.0	0.0	0.0	0.0	0.0	0.0	0.0	0.0	0.0	0.0	0.0	0.0
METTL1	methyltransferase 1, tRNA methylguanosine	GO:0106004 tRNA (guanine-N7)-methylation;GO:0036265 RNA (guanine-N7)-methylation;GO:0030488 tRNA methylation		Enzymes; Predicted intracellular proteins; ENZYME proteins:Transferases	Nucleoplasm (Supported)				0.0	0.0	0.0	0.0	0.0	0.0	0.0	0.0	0.0	0.0	0.0	0.0	0.0	0.0	0.0	0.0	0.0	0.0	0.0	0.0
HTRA4	HtrA serine peptidase 4	GO:0030512 negative regulation of transforming growth factor beta receptor signaling pathway;GO:0017015 regulation of transforming growth factor beta receptor signaling pathway;GO:1903844 regulation of cellular response to transforming growth factor beta stimulus		Enzymes; Predicted secreted proteins; Peptidases:Serine-type peptidases			(M3468)NABA ECM REGULATORS; (M5885)NABA MATRISOME ASSOCIATED; (M5889)NABA MATRISOME		0.0	1.0	0.0	0.0	0.0	0.0	0.0	0.0	0.0	0.0	0.0	0.0	0.0	0.0	0.0	0.0	0.0	0.0	0.0	0.0
CAPG	capping actin protein, gelsolin like	GO:0051014 actin filament severing;GO:0051016 barbed-end actin filament capping;GO:0051693 actin filament capping		Predicted intracellular proteins	Nucleoplasm (Enhanced)			(M5947)HALLMARK IL2 STAT5 SIGNALING; (M5930)HALLMARK EPITHELIAL MESENCHYMAL TRANSITION; (M5950)HALLMARK ALLOGRAFT REJECTION	1.0	0.0	0.0	0.0	0.0	0.0	0.0	0.0	0.0	0.0	0.0	0.0	0.0	0.0	0.0	0.0	0.0	0.0	0.0	0.0
CDC45	cell division cycle 45	GO:1902977 mitotic DNA replication preinitiation complex assembly;GO:0071163 DNA replication preinitiation complex assembly;GO:1902969 mitotic DNA replication		Human disease related genes:Congenital malformations:Other congenital malformations; Predicted intracellular proteins; Disease related genes	Nucleoplasm (Supported); Additional: Centrosome;Cytosol			(M5901)HALLMARK G2M CHECKPOINT; (M5926)HALLMARK MYC TARGETS V1	1.0	0.0	0.0	0.0	0.0	0.0	0.0	0.0	0.0	0.0	0.0	0.0	0.0	1.0	0.0	0.0	1.0	0.0	0.0	1.0
CXCL1	C-X-C motif chemokine ligand 1	GO:0061844 antimicrobial humoral immune response mediated by antimicrobial peptide;GO:0030593 neutrophil chemotaxis;GO:0070098 chemokine-mediated signaling pathway		Predicted secreted proteins; Cancer-related genes:Candidate cancer biomarkers			(M196)PID IL23 PATHWAY; (M5883)NABA SECRETED FACTORS; (M5885)NABA MATRISOME ASSOCIATED	(M5897)HALLMARK IL6 JAK STAT3 SIGNALING; (M5890)HALLMARK TNFA SIGNALING VIA NFKB; (M5921)HALLMARK COMPLEMENT	0.0	1.0	1.0	0.0	0.0	1.0	0.0	0.0	0.0	1.0	0.0	0.0	0.0	0.0	0.0	0.0	0.0	1.0	0.0	0.0
NEURL3	neuralized E3 ubiquitin protein ligase 3	GO:0016567 protein ubiquitination;GO:0032446 protein modification by small protein conjugation;GO:0070647 protein modification by small protein conjugation or removal		Enzymes; Predicted intracellular proteins; ENZYME proteins:Transferases					0.0	0.0	0.0	0.0	0.0	0.0	0.0	0.0	0.0	0.0	0.0	0.0	0.0	0.0	0.0	0.0	0.0	0.0	0.0	0.0
None	None	None	None	None	None	None	None	None	nan	nan	nan	nan	nan	nan	nan	nan	nan	nan	nan	nan	nan	nan	nan	nan	nan	nan	nan	nan
CIT	citron rho-interacting serine/threonine kinase	GO:0035331 negative regulation of hippo signaling;GO:0035330 regulation of hippo signaling;GO:0032467 positive regulation of cytokinesis	AGC Ser/Thr protein kinase family	Human disease related genes:Congenital malformations:Congenital malformations of the nervous system; Disease related genes; Potential drug targets; Enzymes; Kinases:AGC Ser/Thr protein kinases; Predicted intracellular proteins; ENZYME proteins:Transferases	Cytosol (Approved)	Fostamatinib	(M12)PID RHOA PATHWAY	(M5925)HALLMARK E2F TARGETS	1.0	0.0	0.0	0.0	0.0	1.0	0.0	0.0	0.0	0.0	0.0	0.0	0.0	1.0	0.0	1.0	0.0	0.0	1.0	0.0
APOC2	apolipoprotein C2	GO:0010902 positive regulation of very-low-density lipoprotein particle remodeling;GO:0034371 chylomicron remodeling;GO:0060697 positive regulation of phospholipid catabolic process		Candidate cardiovascular disease genes; Predicted secreted proteins; Human disease related genes:Endocrine and metabolic diseases:Other endocrine and metabolic diseases; Human disease related genes:Congenital disorders of metabolism:Congenital disorders of lipid/glycolipid metabolism; Disease related genes		Copper		(M5946)HALLMARK COAGULATION	1.0	1.0	0.0	0.0	0.0	0.0	0.0	0.0	0.0	0.0	0.0	0.0	0.0	0.0	0.0	0.0	0.0	0.0	1.0	0.0
RAD51AP1	RAD51 associated protein 1	GO:0010520 regulation of reciprocal meiotic recombination;GO:0010845 positive regulation of reciprocal meiotic recombination;GO:0045836 positive regulation of meiotic nuclear division		Predicted intracellular proteins	Nucleoplasm (Approved)			(M5925)HALLMARK E2F TARGETS	1.0	0.0	0.0	0.0	0.0	0.0	0.0	0.0	0.0	0.0	0.0	0.0	0.0	0.0	0.0	0.0	0.0	0.0	0.0	1.0
UBE2C	ubiquitin conjugating enzyme E2 C	GO:0031536 positive regulation of exit from mitosis;GO:0010994 free ubiquitin chain polymerization;GO:0010992 ubiquitin recycling		Enzymes; Predicted intracellular proteins; ENZYME proteins:Transferases; Cancer-related genes:Candidate cancer biomarkers	Cytosol;Plasma membrane (Approved)			(M5901)HALLMARK G2M CHECKPOINT	1.0	0.0	0.0	0.0	0.0	0.0	0.0	0.0	0.0	0.0	0.0	0.0	0.0	1.0	0.0	0.0	0.0	0.0	0.0	0.0
KCNJ15	potassium inwardly rectifying channel subfamily J member 15	GO:1990573 potassium ion import across plasma membrane;GO:0098659 inorganic cation import across plasma membrane;GO:0099587 inorganic ion import across plasma membrane		Voltage-gated ion channels:Inwardly Rectifying Potassium Channels; FDA approved drug targets:Small molecule drugs; Predicted intracellular proteins	Plasma membrane (Approved); Additional: Cytosol;Vesicles		(M118)PID INTEGRIN A9B1 PATHWAY		0.0	0.0	0.0	0.0	0.0	0.0	0.0	0.0	0.0	0.0	0.0	0.0	0.0	0.0	0.0	0.0	0.0	0.0	0.0	0.0
LAMC1	laminin subunit gamma 1	GO:0031581 hemidesmosome assembly;GO:0035633 maintenance of blood-brain barrier;GO:0007044 cell-substrate junction assembly		Predicted secreted proteins; Predicted intracellular proteins; Cancer-related genes:Candidate cancer biomarkers	Endoplasmic reticulum;Plasma membrane (Approved)	Lanoteplase	(M158)PID INTEGRIN4 PATHWAY; (M5887)NABA BASEMENT MEMBRANES; (M53)PID INTEGRIN3 PATHWAY	(M5942)HALLMARK UV RESPONSE DN; (M5930)HALLMARK EPITHELIAL MESENCHYMAL TRANSITION	0.0	0.0	0.0	0.0	0.0	1.0	0.0	0.0	0.0	0.0	0.0	0.0	0.0	0.0	0.0	0.0	0.0	0.0	0.0	0.0
IFITM10	interferon induced transmembrane protein 10								0.0	0.0	0.0	0.0	0.0	0.0	0.0	0.0	0.0	0.0	0.0	0.0	0.0	0.0	0.0	0.0	0.0	0.0	0.0	0.0
AQP9	aquaporin 9	GO:0015722 canalicular bile acid transport;GO:1904823 purine nucleobase transmembrane transport;GO:0015855 pyrimidine nucleobase transport		Transporters:Transporter channels and pores				(M5948)HALLMARK BILE ACID METABOLISM; (M5932)HALLMARK INFLAMMATORY RESPONSE; (M5934)HALLMARK XENOBIOTIC METABOLISM	0.0	0.0	0.0	0.0	0.0	0.0	0.0	0.0	0.0	0.0	0.0	0.0	0.0	0.0	0.0	0.0	0.0	0.0	0.0	0.0
DNASE2	deoxyribonuclease 2, lysosomal	GO:0006309 apoptotic DNA fragmentation;GO:0000737 DNA catabolic process, endonucleolytic;GO:0030262 apoptotic nuclear changes		Enzymes; ENZYME proteins:Hydrolases; Predicted intracellular proteins					0.0	0.0	0.0	0.0	0.0	0.0	0.0	0.0	0.0	0.0	0.0	0.0	0.0	0.0	1.0	0.0	0.0	0.0	0.0	1.0
MKI67	marker of proliferation Ki-67	GO:1902275 regulation of chromatin organization;GO:0051983 regulation of chromosome segregation;GO:0007088 regulation of mitotic nuclear division		Predicted intracellular proteins; Cancer-related genes:Candidate cancer biomarkers	Nucleoli rim;Nucleoplasm (Enhanced); Additional: Mitotic chromosome			(M5901)HALLMARK G2M CHECKPOINT; (M5925)HALLMARK E2F TARGETS	1.0	0.0	0.0	0.0	0.0	0.0	0.0	0.0	0.0	0.0	0.0	0.0	0.0	0.0	0.0	0.0	0.0	0.0	0.0	0.0
ANTXR1	ANTXR cell adhesion molecule 1	GO:1901202 negative regulation of extracellular matrix assembly;GO:1905050 positive regulation of metallopeptidase activity;GO:1903054 negative regulation of extracellular matrix organization		Human disease related genes:Cardiovascular diseases:Vascular diseases; Predicted intracellular proteins; Disease related genes	Vesicles (Uncertain)	MDX-1303	(M267)PID ANTHRAX PATHWAY		1.0	1.0	0.0	0.0	0.0	0.0	0.0	0.0	0.0	0.0	0.0	0.0	0.0	0.0	0.0	0.0	0.0	0.0	0.0	0.0
PLA2G4C	phospholipase A2 group IVC	GO:0006663 platelet activating factor biosynthetic process;GO:0046469 platelet activating factor metabolic process;GO:0036152 phosphatidylethanolamine acyl-chain remodeling		Enzymes; ENZYME proteins:Hydrolases; RAS pathway related proteins; Predicted intracellular proteins	Cytosol (Approved)				0.0	1.0	0.0	0.0	0.0	0.0	0.0	0.0	0.0	0.0	1.0	0.0	0.0	0.0	0.0	0.0	0.0	0.0	0.0	0.0
FABP5	fatty acid binding protein 5	GO:0099178 regulation of retrograde trans-synaptic signaling by endocanabinoid;GO:1990379 lipid transport across blood-brain barrier;GO:0035360 positive regulation of peroxisome proliferator activated receptor signaling pathway		Transporters:Accessory Factors Involved in Transport; Predicted intracellular proteins; Cancer-related genes:Candidate cancer biomarkers	Cytosol (Supported); Additional: Plasma membrane			(M5892)HALLMARK CHOLESTEROL HOMEOSTASIS; (M5907)HALLMARK ESTROGEN RESPONSE LATE	0.0	0.0	0.0	0.0	0.0	0.0	0.0	0.0	0.0	0.0	0.0	0.0	0.0	0.0	0.0	0.0	0.0	1.0	0.0	0.0
PLPP3	phospholipid phosphatase 3	GO:0044328 canonical Wnt signaling pathway involved in positive regulation of endothelial cell migration;GO:0044329 canonical Wnt signaling pathway involved in positive regulation of cell-cell adhesion;GO:0044330 canonical Wnt signaling pathway involved in positive regulation of wound healing		Enzymes; ENZYME proteins:Hydrolases	Golgi apparatus (Supported)			(M5942)HALLMARK UV RESPONSE DN; (M5890)HALLMARK TNFA SIGNALING VIA NFKB	0.0	0.0	0.0	1.0	0.0	0.0	0.0	0.0	0.0	0.0	0.0	1.0	0.0	0.0	0.0	0.0	0.0	0.0	1.0	0.0
KIF23	kinesin family member 23	GO:0000022 mitotic spindle elongation;GO:0051256 mitotic spindle midzone assembly;GO:0051231 spindle elongation		Predicted intracellular proteins	Nucleoplasm (Enhanced); Additional: Midbody ring;Mitotic spindle		(M14)PID AURORA B PATHWAY	(M5893)HALLMARK MITOTIC SPINDLE; (M5901)HALLMARK G2M CHECKPOINT	1.0	0.0	0.0	0.0	0.0	1.0	1.0	0.0	0.0	0.0	1.0	0.0	0.0	0.0	0.0	1.0	0.0	0.0	0.0	0.0
ACP5	acid phosphatase 5, tartrate resistant	GO:0032929 negative regulation of superoxide anion generation;GO:0045019 negative regulation of nitric oxide biosynthetic process;GO:1904406 negative regulation of nitric oxide metabolic process		ENZYME proteins:Hydrolases; Human disease related genes:Congenital malformations:Congenital malformations of the musculoskeletal system; Disease related genes; Potential drug targets; Enzymes; Predicted intracellular proteins	Cytosol (Uncertain)			(M5945)HALLMARK HEME METABOLISM	0.0	1.0	1.0	0.0	0.0	1.0	0.0	0.0	1.0	0.0	0.0	1.0	1.0	0.0	1.0	0.0	0.0	0.0	0.0	0.0
SKA3	spindle and kinetochore associated complex subunit 3	GO:0031110 regulation of microtubule polymerization or depolymerization;GO:0070507 regulation of microtubule cytoskeleton organization;GO:0032886 regulation of microtubule-based process		Predicted intracellular proteins	Mitotic spindle (Supported); Additional: Centrosome;Cytosol				1.0	0.0	0.0	0.0	0.0	0.0	0.0	0.0	0.0	0.0	0.0	0.0	0.0	0.0	0.0	0.0	0.0	0.0	0.0	0.0
BIRC5	baculoviral IAP repeat containing 5	GO:0043154 negative regulation of cysteine-type endopeptidase activity involved in apoptotic process;GO:2000117 negative regulation of cysteine-type endopeptidase activity;GO:0031503 protein-containing complex localization		Predicted intracellular proteins; Cancer-related genes:Candidate cancer biomarkers	Cytokinetic bridge (Supported)	Reserpine; Berberine; LY2181308	(M242)PID AURORA A PATHWAY; (M14)PID AURORA B PATHWAY; (M176)PID FOXM1 PATHWAY	(M5893)HALLMARK MITOTIC SPINDLE; (M5901)HALLMARK G2M CHECKPOINT; (M5925)HALLMARK E2F TARGETS	1.0	1.0	0.0	0.0	0.0	1.0	1.0	0.0	0.0	0.0	0.0	0.0	0.0	1.0	0.0	0.0	0.0	0.0	1.0	0.0
NEB	nebulin	GO:0007525 somatic muscle development;GO:0071691 cardiac muscle thin filament assembly;GO:0055003 cardiac myofibril assembly		Predicted intracellular proteins; Human disease related genes:Musculoskeletal diseases:Muscular diseases; Cancer-related genes:Mutational cancer driver genes; Disease related genes					0.0	0.0	0.0	0.0	0.0	0.0	0.0	0.0	0.0	0.0	1.0	0.0	0.0	0.0	0.0	0.0	0.0	0.0	0.0	0.0
SYT6	synaptotagmin 6	GO:0060478 acrosomal vesicle exocytosis;GO:0007340 acrosome reaction;GO:0014059 regulation of dopamine secretion		Predicted intracellular proteins	Vesicles (Approved)				0.0	0.0	0.0	0.0	0.0	0.0	0.0	0.0	0.0	0.0	0.0	0.0	0.0	0.0	0.0	0.0	0.0	0.0	0.0	0.0
LHFPL2	LHFPL tetraspan subfamily member 2	GO:1905516 positive regulation of fertilization;GO:0080154 regulation of fertilization;GO:2000243 positive regulation of reproductive process			Plasma membrane (Approved); Additional: Nuclear bodies;Vesicles				0.0	0.0	0.0	0.0	0.0	0.0	0.0	0.0	0.0	0.0	0.0	0.0	0.0	0.0	0.0	0.0	0.0	0.0	0.0	0.0
GPNMB	glycoprotein nmb	GO:0031954 positive regulation of protein autophosphorylation;GO:0031952 regulation of protein autophosphorylation;GO:0050918 positive chemotaxis		Human disease related genes:Skin diseases:Skin and soft tissue diseases; Predicted intracellular proteins; Disease related genes		Glembatumumab vedotin		(M5953)HALLMARK KRAS SIGNALING UP	1.0	1.0	1.0	1.0	0.0	0.0	0.0	0.0	1.0	1.0	0.0	1.0	0.0	0.0	0.0	0.0	0.0	0.0	0.0	0.0
PDLIM4	PDZ and LIM domain 4	GO:0098976 excitatory chemical synaptic transmission;GO:0031532 actin cytoskeleton reorganization;GO:0007268 chemical synaptic transmission		Human disease related genes:Musculoskeletal diseases:Skeletal diseases; Predicted intracellular proteins	Actin filaments;Cytosol (Approved)			(M5930)HALLMARK EPITHELIAL MESENCHYMAL TRANSITION	0.0	0.0	0.0	0.0	0.0	0.0	0.0	0.0	0.0	0.0	0.0	0.0	0.0	0.0	0.0	0.0	0.0	0.0	0.0	0.0
MMP2-AS1	MMP2 antisense RNA 1								0.0	0.0	0.0	0.0	0.0	0.0	0.0	0.0	0.0	0.0	0.0	0.0	0.0	0.0	0.0	0.0	0.0	0.0	0.0	0.0
SLC11A1	solute carrier family 11 member 1	GO:0015707 nitrite transport;GO:0045342 MHC class II biosynthetic process;GO:0006876 cellular cadmium ion homeostasis		Transporters:Electrochemical Potential-driven transporters	Mitochondria (Approved); Additional: Nucleoli		(M254)PID MYC REPRESS PATHWAY		0.0	1.0	1.0	1.0	1.0	0.0	0.0	1.0	0.0	0.0	0.0	1.0	1.0	0.0	1.0	0.0	0.0	1.0	1.0	0.0
NUF2	NUF2 component of NDC80 kinetochore complex	GO:0051315 attachment of mitotic spindle microtubules to kinetochore;GO:0051383 kinetochore organization;GO:0008608 attachment of spindle microtubules to kinetochore		Predicted intracellular proteins	Nucleoplasm (Supported); Additional: Cytosol;Kinetochore				1.0	0.0	0.0	0.0	0.0	0.0	0.0	0.0	0.0	0.0	1.0	0.0	0.0	0.0	0.0	0.0	0.0	0.0	0.0	0.0
CCNB2	cyclin B2	GO:0008315 G2/MI transition of meiotic cell cycle;GO:0044771 meiotic cell cycle phase transition;GO:0007057 spindle assembly involved in female meiosis I		Transporters:Transporter channels and pores; Predicted intracellular proteins; Cancer-related genes:Candidate cancer biomarkers	Cytosol (Enhanced); Additional: Golgi apparatus		(M176)PID FOXM1 PATHWAY; (M236)PID DELTA NP63 PATHWAY	(M5951)HALLMARK SPERMATOGENESIS; (M5893)HALLMARK MITOTIC SPINDLE; (M5901)HALLMARK G2M CHECKPOINT	1.0	1.0	0.0	0.0	0.0	0.0	0.0	0.0	0.0	0.0	1.0	0.0	0.0	1.0	0.0	0.0	1.0	0.0	1.0	1.0
NCAPH	non-SMC condensin I complex subunit H	GO:0051309 female meiosis chromosome separation;GO:1905821 positive regulation of chromosome condensation;GO:0016321 female meiosis chromosome segregation		Human disease related genes:Congenital malformations:Congenital malformations of the nervous system; Predicted intracellular proteins; Disease related genes	Cytosol (Supported); Additional: Nucleoplasm		(M14)PID AURORA B PATHWAY	(M5951)HALLMARK SPERMATOGENESIS	1.0	0.0	0.0	0.0	0.0	0.0	1.0	0.0	0.0	0.0	0.0	0.0	0.0	1.0	0.0	0.0	0.0	0.0	0.0	0.0
SKA1	spindle and kinetochore associated complex subunit 1	GO:0031110 regulation of microtubule polymerization or depolymerization;GO:0070507 regulation of microtubule cytoskeleton organization;GO:0032886 regulation of microtubule-based process		Predicted intracellular proteins	Microtubules (Approved)				1.0	0.0	0.0	0.0	0.0	0.0	0.0	0.0	0.0	0.0	0.0	0.0	0.0	0.0	0.0	0.0	0.0	0.0	0.0	0.0
DYNLT5	dynein light chain Tctex-type family member 5	GO:0007018 microtubule-based movement;GO:0007017 microtubule-based process;GO:0006928 movement of cell or subcellular component		Predicted intracellular proteins					0.0	0.0	0.0	0.0	0.0	0.0	0.0	0.0	0.0	0.0	1.0	0.0	0.0	0.0	0.0	0.0	0.0	0.0	0.0	0.0
TRAIP	TRAF interacting protein	GO:0106300 protein-DNA covalent cross-linking repair;GO:0032688 negative regulation of interferon-beta production;GO:0010804 negative regulation of tumor necrosis factor-mediated signaling pathway		Human disease related genes:Congenital malformations:Other congenital malformations; Disease related genes; Potential drug targets; Enzymes; Predicted intracellular proteins; ENZYME proteins:Transferases	Cytosol;Plasma membrane (Supported)			(M5901)HALLMARK G2M CHECKPOINT	0.0	0.0	0.0	0.0	0.0	0.0	0.0	0.0	1.0	0.0	0.0	1.0	0.0	0.0	0.0	0.0	0.0	0.0	0.0	1.0
IL27	interleukin 27	GO:0045625 regulation of T-helper 1 cell differentiation;GO:0002825 regulation of T-helper 1 type immune response;GO:0002230 positive regulation of defense response to virus by host		Predicted secreted proteins; Predicted intracellular proteins			(M36)PID IL27 PATHWAY		0.0	1.0	1.0	0.0	1.0	1.0	0.0	1.0	1.0	0.0	0.0	1.0	0.0	0.0	0.0	0.0	0.0	0.0	0.0	0.0
CD274	CD274 molecule	GO:0002843 regulation of tolerance induction to tumor cell;GO:0002845 positive regulation of tolerance induction to tumor cell;GO:1905404 positive regulation of activated CD8-positive, alpha-beta T cell apoptotic process		CD markers; FDA approved drug targets:Biotech drugs; Cancer-related genes; Disease related genes	Actin filaments;Plasma membrane (Approved); Additional: Nucleoplasm	Atezolizumab; Durvalumab; Avelumab		(M5913)HALLMARK INTERFERON GAMMA RESPONSE; (M5915)HALLMARK APICAL JUNCTION	0.0	1.0	1.0	1.0	0.0	1.0	0.0	1.0	1.0	1.0	0.0	1.0	1.0	0.0	0.0	0.0	0.0	0.0	0.0	0.0
RTKN2	rhotekin 2	GO:1901224 positive regulation of NIK/NF-kappaB signaling;GO:2001243 negative regulation of intrinsic apoptotic signaling pathway;GO:1901222 regulation of NIK/NF-kappaB signaling		Predicted intracellular proteins	Nucleoplasm (Approved); Additional: Mitochondria				0.0	0.0	0.0	0.0	0.0	0.0	0.0	0.0	0.0	0.0	0.0	0.0	0.0	0.0	0.0	0.0	0.0	0.0	0.0	0.0
ZWINT	ZW10 interacting kinetochore protein	GO:0007094 mitotic spindle assembly checkpoint signaling;GO:0071173 spindle assembly checkpoint signaling;GO:0071174 mitotic spindle checkpoint signaling		Predicted intracellular proteins	Nuclear bodies;Nucleoplasm (Enhanced); Additional: Cytosol			(M5898)HALLMARK DNA REPAIR	1.0	0.0	0.0	0.0	0.0	0.0	0.0	0.0	0.0	0.0	0.0	0.0	0.0	0.0	0.0	0.0	0.0	0.0	0.0	0.0
FCGR1BP	Fc gamma receptor Ib, pseudogene	GO:0038093 Fc receptor signaling pathway;GO:0002768 immune response-regulating cell surface receptor signaling pathway;GO:0002764 immune response-regulating signaling pathway		FDA approved drug targets:Biotech drugs; Predicted intracellular proteins	Vesicles (Uncertain); Additional: Golgi apparatus;Plasma membrane				0.0	0.0	1.0	0.0	0.0	0.0	0.0	0.0	0.0	0.0	0.0	0.0	0.0	0.0	0.0	0.0	0.0	0.0	0.0	0.0
KLHDC8B	kelch domain containing 8B	GO:1902410 mitotic cytokinetic process;GO:0032506 cytokinetic process;GO:0000281 mitotic cytokinesis		Predicted intracellular proteins; Disease related genes	Cytosol (Enhanced)				1.0	0.0	0.0	0.0	0.0	0.0	0.0	0.0	0.0	0.0	0.0	0.0	0.0	0.0	0.0	1.0	0.0	0.0	0.0	0.0
TREML1	triggering receptor expressed on myeloid cells like 1	GO:0030168 platelet activation;GO:0007596 blood coagulation;GO:0050817 coagulation			Cytosol;Nuclear speckles (Uncertain); Additional: Golgi apparatus;Plasma membrane				0.0	0.0	0.0	0.0	1.0	0.0	0.0	0.0	0.0	0.0	0.0	0.0	0.0	0.0	0.0	0.0	0.0	0.0	0.0	0.0
RASGRP3	RAS guanyl releasing protein 3	GO:0000165 MAPK cascade;GO:0007265 Ras protein signal transduction;GO:0007264 small GTPase mediated signal transduction		RAS pathway related proteins; Predicted intracellular proteins	Nucleoplasm (Approved); Additional: Golgi apparatus		(M269)PID RAS PATHWAY		0.0	1.0	0.0	0.0	0.0	0.0	0.0	0.0	0.0	0.0	0.0	0.0	0.0	0.0	0.0	0.0	0.0	0.0	0.0	0.0
AIFM2	apoptosis inducing factor mitochondria associated 2	GO:0110075 regulation of ferroptosis;GO:0110076 negative regulation of ferroptosis;GO:0006743 ubiquinone metabolic process		Predicted intracellular proteins	Vesicles (Supported); Additional: Cytosol;Plasma membrane		(M145)PID P53 DOWNSTREAM PATHWAY		0.0	0.0	0.0	0.0	0.0	0.0	0.0	0.0	0.0	0.0	0.0	0.0	0.0	0.0	0.0	0.0	0.0	0.0	0.0	0.0
FAM111B	FAM111 trypsin like peptidase B	GO:0006260 DNA replication;GO:0006508 proteolysis;GO:0034645 cellular macromolecule biosynthetic process		Human disease related genes:Congenital malformations:Congenital malformations of skin; Predicted intracellular proteins; Disease related genes	Nucleoplasm (Approved); Additional: Cytosol				0.0	0.0	0.0	0.0	0.0	0.0	0.0	0.0	0.0	0.0	0.0	0.0	0.0	0.0	0.0	0.0	0.0	0.0	0.0	1.0
GSDME	gasdermin E	GO:0070269 pyroptosis;GO:0070265 necrotic cell death;GO:0060113 inner ear receptor cell differentiation		Human disease related genes:Nervous system diseases:Ear disease; Disease related genes; Potential drug targets; Transporters:Transporter channels and pores; Predicted intracellular proteins	Cytosol (Supported)			(M5898)HALLMARK DNA REPAIR	0.0	1.0	0.0	0.0	1.0	0.0	0.0	0.0	0.0	1.0	0.0	0.0	0.0	0.0	0.0	0.0	0.0	0.0	0.0	0.0
ANLN	anillin actin binding protein	GO:0000921 septin ring assembly;GO:1904170 regulation of bleb assembly;GO:1904172 positive regulation of bleb assembly		Human disease related genes:Urinary system diseases:Kidney diseases; Predicted intracellular proteins; Disease related genes	Nucleoplasm (Enhanced); Additional: Midbody			(M5893)HALLMARK MITOTIC SPINDLE	1.0	0.0	0.0	0.0	0.0	0.0	0.0	0.0	0.0	0.0	1.0	0.0	0.0	0.0	0.0	1.0	1.0	0.0	0.0	0.0
OLFML2B	olfactomedin like 2B	GO:0030198 extracellular matrix organization;GO:0043062 extracellular structure organization;GO:0045229 external encapsulating structure organization		Predicted secreted proteins; Predicted intracellular proteins	Cytosol (Approved)				0.0	0.0	0.0	0.0	0.0	0.0	0.0	0.0	0.0	0.0	0.0	0.0	0.0	0.0	0.0	0.0	0.0	0.0	0.0	0.0
RMI2	RecQ mediated genome instability 2	GO:0043007 maintenance of rDNA;GO:0071139 resolution of recombination intermediates;GO:0043570 maintenance of DNA repeat elements		Predicted intracellular proteins; Cancer-related genes; Disease related genes	Nuclear speckles (Supported); Additional: Cytosol				1.0	0.0	0.0	0.0	0.0	0.0	0.0	0.0	0.0	0.0	0.0	0.0	0.0	0.0	0.0	0.0	0.0	0.0	0.0	1.0
DNASE2B	deoxyribonuclease 2 beta	GO:0006309 apoptotic DNA fragmentation;GO:0000737 DNA catabolic process, endonucleolytic;GO:0030262 apoptotic nuclear changes		Enzymes; ENZYME proteins:Hydrolases; Predicted intracellular proteins					0.0	0.0	0.0	0.0	0.0	0.0	0.0	0.0	0.0	0.0	0.0	0.0	0.0	0.0	1.0	0.0	0.0	0.0	0.0	1.0
CKB	creatine kinase B	GO:0006599 phosphagen metabolic process;GO:0006603 phosphocreatine metabolic process;GO:0042396 phosphagen biosynthetic process		FDA approved drug targets:Small molecule drugs; Candidate cardiovascular disease genes; Cancer-related genes:Candidate cancer biomarkers; Enzymes; Predicted intracellular proteins; ENZYME proteins:Transferases	Cytosol (Supported)	Creatine; Phosphocreatine		(M5907)HALLMARK ESTROGEN RESPONSE LATE; (M5909)HALLMARK MYOGENESIS	1.0	0.0	0.0	1.0	0.0	0.0	0.0	0.0	0.0	0.0	0.0	0.0	0.0	0.0	0.0	0.0	0.0	0.0	0.0	0.0
LILRB4	leukocyte immunoglobulin like receptor B4	GO:0045584 negative regulation of cytotoxic T cell differentiation;GO:0140105 interleukin-10-mediated signaling pathway;GO:0150102 negative regulation of monocyte activation		Predicted intracellular proteins; CD markers					0.0	1.0	1.0	0.0	0.0	0.0	0.0	1.0	1.0	1.0	0.0	1.0	1.0	0.0	0.0	0.0	0.0	0.0	1.0	0.0
OSCP1	organic solute carrier partner 1	GO:1990961 xenobiotic detoxification by transmembrane export across the plasma membrane;GO:0046618 xenobiotic export;GO:0042908 xenobiotic transport		Transporters; Predicted intracellular proteins	Nucleoli;Nucleoplasm (Approved); Additional: Plasma membrane				0.0	0.0	0.0	0.0	0.0	0.0	0.0	0.0	0.0	0.0	0.0	0.0	0.0	0.0	0.0	0.0	0.0	0.0	0.0	0.0
CKM	creatine kinase, M-type	GO:0006599 phosphagen metabolic process;GO:0006603 phosphocreatine metabolic process;GO:0042396 phosphagen biosynthetic process		FDA approved drug targets:Small molecule drugs; Candidate cardiovascular disease genes; Enzymes; Predicted intracellular proteins; ENZYME proteins:Transferases		Creatine; (Diaminomethyl-Methyl-Amino)-Acetic Acid; D-arginine; Phosphocreatine	(M279)PID RB 1PATHWAY	(M5909)HALLMARK MYOGENESIS; (M5956)HALLMARK KRAS SIGNALING DN	0.0	0.0	0.0	0.0	0.0	0.0	0.0	0.0	0.0	0.0	0.0	0.0	0.0	0.0	0.0	0.0	0.0	0.0	0.0	0.0
TYMS	thymidylate synthetase	GO:0019860 uracil metabolic process;GO:0060574 intestinal epithelial cell maturation;GO:0006231 dTMP biosynthetic process		FDA approved drug targets:Small molecule drugs; Cancer-related genes:Candidate cancer biomarkers; Enzymes; Predicted intracellular proteins; ENZYME proteins:Transferases		Raltitrexed; Floxuridine; Trifluridine; Gemcitabine; Fluorouracil; Methotrexate; Pemetrexed; Capecitabine; Thymidine monophosphate; 10-Propargyl-5,8-Dideazafolic Acid; Deoxyuridine monophosphate; S,S-(2-Hydroxyethyl)Thiocysteine; Thymectacin; ANX-510; OSI-7904L; Pralatrexate; 2,4-Diamino-5-phenyl-6-ethylpyrimidine; N-[2-Chloro-5-(trifluoromethyl)phenyl]imidodicarbonimidic diamide; N-(3,5-dimethox…	(M40)PID E2F PATHWAY	(M5898)HALLMARK DNA REPAIR; (M5926)HALLMARK MYC TARGETS V1	1.0	1.0	0.0	0.0	0.0	0.0	0.0	0.0	0.0	0.0	0.0	0.0	0.0	0.0	0.0	0.0	1.0	0.0	0.0	1.0
RAB42	RAB42, member RAS oncogene family	GO:0007265 Ras protein signal transduction;GO:0007264 small GTPase mediated signal transduction;GO:0035556 intracellular signal transduction		Predicted intracellular proteins	Endoplasmic reticulum (Approved)				0.0	0.0	0.0	0.0	0.0	0.0	0.0	0.0	0.0	0.0	0.0	0.0	0.0	0.0	0.0	0.0	0.0	0.0	0.0	0.0
OIP5	Opa interacting protein 5	GO:0034080 CENP-A containing chromatin assembly;GO:0061641 CENP-A containing chromatin organization;GO:0031055 chromatin remodeling at centromere		Predicted intracellular proteins	Nuclear speckles (Supported); Additional: Vesicles				1.0	0.0	0.0	0.0	0.0	0.0	0.0	0.0	0.0	0.0	0.0	0.0	0.0	0.0	0.0	0.0	0.0	0.0	0.0	0.0
None	None	None	None	None	None	None	None	None	nan	nan	nan	nan	nan	nan	nan	nan	nan	nan	nan	nan	nan	nan	nan	nan	nan	nan	nan	nan
DERL3	derlin 3	GO:1904153 negative regulation of retrograde protein transport, ER to cytosol;GO:0070862 negative regulation of protein exit from endoplasmic reticulum;GO:1904152 regulation of retrograde protein transport, ER to cytosol		Transporters:Primary Active Transporters; Predicted intracellular proteins	Vesicles (Uncertain)				0.0	0.0	0.0	0.0	0.0	0.0	0.0	0.0	0.0	0.0	0.0	0.0	0.0	0.0	0.0	0.0	0.0	0.0	0.0	0.0
CDKN3	cyclin dependent kinase inhibitor 3	GO:0000082 G1/S transition of mitotic cell cycle;GO:0044843 cell cycle G1/S phase transition;GO:0000079 regulation of cyclin-dependent protein serine/threonine kinase activity		ENZYME proteins:Hydrolases; Disease related genes; Potential drug targets; Enzymes; Predicted intracellular proteins	Cytosol (Enhanced)			(M5951)HALLMARK SPERMATOGENESIS; (M5901)HALLMARK G2M CHECKPOINT; (M5925)HALLMARK E2F TARGETS	1.0	0.0	0.0	0.0	0.0	0.0	0.0	0.0	0.0	1.0	0.0	0.0	0.0	1.0	0.0	0.0	0.0	0.0	1.0	0.0
PLA2G2D	phospholipase A2 group IID	GO:0002361 CD4-positive, CD25-positive, alpha-beta regulatory T cell differentiation;GO:0045066 regulatory T cell differentiation;GO:0002864 regulation of acute inflammatory response to antigenic stimulus		Enzymes; ENZYME proteins:Hydrolases; RAS pathway related proteins; Predicted secreted proteins		Lauric acid; Stearic acid			0.0	1.0	1.0	0.0	0.0	0.0	0.0	0.0	1.0	1.0	0.0	1.0	0.0	0.0	0.0	0.0	0.0	0.0	0.0	0.0
RARRES1	retinoic acid receptor responder 1	GO:0010951 negative regulation of endopeptidase activity;GO:0010466 negative regulation of peptidase activity;GO:0045861 negative regulation of proteolysis		Predicted intracellular proteins	Golgi apparatus (Approved); Additional: Endoplasmic reticulum	Tretinoin			0.0	0.0	0.0	0.0	0.0	0.0	0.0	0.0	0.0	1.0	0.0	0.0	0.0	0.0	0.0	0.0	0.0	0.0	1.0	0.0
CCL8	C-C motif chemokine ligand 8	GO:0044828 negative regulation by host of viral genome replication;GO:0044793 negative regulation by host of viral process;GO:0048245 eosinophil chemotaxis		Predicted secreted proteins; Cancer-related genes:Candidate cancer biomarkers		Pidolic acid	(M5883)NABA SECRETED FACTORS; (M5885)NABA MATRISOME ASSOCIATED; (M5889)NABA MATRISOME		0.0	1.0	0.0	1.0	1.0	0.0	0.0	0.0	0.0	1.0	0.0	1.0	0.0	1.0	0.0	0.0	0.0	0.0	0.0	0.0
ZNF470	zinc finger protein 470	GO:0006357 regulation of transcription by RNA polymerase II;GO:0006355 regulation of transcription, DNA-templated;GO:1903506 regulation of nucleic acid-templated transcription		Predicted intracellular proteins; Transcription factors:Zinc-coordinating DNA-binding domains	Nuclear bodies;Nucleoplasm (Supported)				0.0	0.0	0.0	0.0	0.0	0.0	0.0	0.0	0.0	0.0	0.0	0.0	0.0	0.0	0.0	0.0	0.0	0.0	0.0	0.0
TK1	thymidine kinase 1	GO:0046104 thymidine metabolic process;GO:0046125 pyrimidine deoxyribonucleoside metabolic process;GO:0009157 deoxyribonucleoside monophosphate biosynthetic process		Enzymes; Predicted intracellular proteins; ENZYME proteins:Transferases; Cancer-related genes:Candidate cancer biomarkers		Dithioerythritol; Thymidine 5'-triphosphate	(M40)PID E2F PATHWAY; (M66)PID MYC ACTIV PATHWAY	(M5925)HALLMARK E2F TARGETS	1.0	0.0	0.0	0.0	0.0	0.0	0.0	0.0	0.0	0.0	0.0	0.0	0.0	0.0	0.0	0.0	1.0	0.0	0.0	1.0
TROAP	trophinin associated protein	GO:0007155 cell adhesion;GO:0022610 biological adhesion;GO:0009987 cellular process		Predicted intracellular proteins				(M5901)HALLMARK G2M CHECKPOINT	0.0	0.0	0.0	0.0	0.0	0.0	0.0	0.0	0.0	0.0	0.0	0.0	0.0	0.0	0.0	0.0	0.0	0.0	0.0	0.0
PRDX1	peroxiredoxin 1	GO:0019430 removal of superoxide radicals;GO:0071450 cellular response to oxygen radical;GO:0071451 cellular response to superoxide		Enzymes; Human disease related genes:Congenital disorders of metabolism:Congenital disorders of cofactor/vitamin metabolism; Predicted intracellular proteins; ENZYME proteins:Oxidoreductases	Mitochondria (Approved)	Zinc; Copper; Artenimol; Zinc acetate; Zinc chloride; Zinc sulfate, unspecified form	(M58)PID AR PATHWAY	(M5938)HALLMARK REACTIVE OXYGEN SPECIES PATHWAY; (M5949)HALLMARK PEROXISOME; (M5924)HALLMARK MTORC1 SIGNALING	0.0	1.0	1.0	0.0	1.0	1.0	0.0	0.0	0.0	0.0	0.0	0.0	0.0	0.0	0.0	0.0	0.0	0.0	0.0	0.0
ZMIZ1-AS1	ZMIZ1 antisense RNA 1								0.0	0.0	0.0	0.0	0.0	0.0	0.0	0.0	0.0	0.0	0.0	0.0	0.0	0.0	0.0	0.0	0.0	0.0	0.0	0.0
TYMP	thymidine phosphorylase	GO:0046074 dTMP catabolic process;GO:1905333 regulation of gastric motility;GO:0046073 dTMP metabolic process		FDA approved drug targets:Small molecule drugs; Cancer-related genes:Candidate cancer biomarkers; Disease related genes; Enzymes; Predicted intracellular proteins; ENZYME proteins:Transferases; Human disease related genes:Congenital disorders of metabolism:Mitochondrial diseases	Golgi apparatus;Nuclear bodies (Approved); Additional: Cytosol	Tipiracil			0.0	1.0	0.0	0.0	0.0	0.0	0.0	0.0	0.0	0.0	0.0	0.0	0.0	0.0	0.0	0.0	0.0	0.0	0.0	0.0
GALM	galactose mutarotase	GO:0033499 galactose catabolic process via UDP-galactose;GO:0019388 galactose catabolic process;GO:0006012 galactose metabolic process		Human disease related genes:Congenital disorders of metabolism:Congenital disorders of carbohydrate metabolism; Disease related genes; Potential drug targets; Enzymes; ENZYME proteins:Isomerase; Predicted intracellular proteins	Nucleoplasm (Approved)			(M5947)HALLMARK IL2 STAT5 SIGNALING	0.0	0.0	0.0	0.0	0.0	0.0	0.0	0.0	0.0	0.0	0.0	0.0	0.0	0.0	0.0	0.0	0.0	0.0	0.0	0.0
INKA1	inka box actin regulator 1	GO:0043086 negative regulation of catalytic activity;GO:0044092 negative regulation of molecular function;GO:0050790 regulation of catalytic activity		Predicted intracellular proteins	Nucleoplasm;Vesicles (Approved)				0.0	0.0	0.0	0.0	0.0	0.0	0.0	0.0	0.0	0.0	0.0	0.0	0.0	0.0	0.0	0.0	0.0	0.0	1.0	0.0
RAD51	RAD51 recombinase	GO:1904631 response to glucoside;GO:1902298 cell cycle DNA replication maintenance of fidelity;GO:1990426 mitotic recombination-dependent replication fork processing		Human disease related genes:Nervous system diseases:Other nervous and sensory system diseases; Cancer-related genes:Candidate cancer biomarkers; Human disease related genes:Cardiovascular diseases:Hematologic diseases; Disease related genes; Predicted intracellular proteins	Nucleoli rim (Supported); Additional: Cytosol	Phosphoaminophosphonic Acid-Adenylate Ester; Amuvatinib	(M258)PID BARD1 PATHWAY; (M46)PID ATR PATHWAY; (M19)PID P73PATHWAY	(M5898)HALLMARK DNA REPAIR	1.0	0.0	0.0	0.0	0.0	0.0	0.0	0.0	0.0	0.0	0.0	0.0	0.0	0.0	0.0	0.0	0.0	0.0	0.0	1.0
MND1	meiotic nuclear divisions 1	GO:0007131 reciprocal meiotic recombination;GO:0140527 reciprocal homologous recombination;GO:0035825 homologous recombination		Predicted intracellular proteins					1.0	0.0	0.0	0.0	0.0	0.0	0.0	0.0	0.0	0.0	0.0	0.0	0.0	0.0	0.0	0.0	0.0	0.0	0.0	1.0
HMMR	hyaluronan mediated motility receptor			FDA approved drug targets:Small molecule drugs; Predicted intracellular proteins; CD markers	Microtubules (Enhanced); Additional: Centrosome;Cytosol	Hyaluronic acid		(M5901)HALLMARK G2M CHECKPOINT; (M5925)HALLMARK E2F TARGETS; (M5937)HALLMARK GLYCOLYSIS	1.0	0.0	0.0	0.0	0.0	0.0	0.0	0.0	0.0	0.0	0.0	0.0	0.0	1.0	0.0	0.0	0.0	0.0	0.0	0.0
ISG15	ISG15 ubiquitin like modifier	GO:0032461 positive regulation of protein oligomerization;GO:0032459 regulation of protein oligomerization;GO:0032020 ISG15-protein conjugation		Human disease related genes:Immune system diseases:Primary immunodeficiency; Predicted secreted proteins; Predicted intracellular proteins; Disease related genes				(M5911)HALLMARK INTERFERON ALPHA RESPONSE; (M5913)HALLMARK INTERFERON GAMMA RESPONSE	0.0	1.0	1.0	0.0	1.0	1.0	0.0	1.0	1.0	0.0	0.0	1.0	1.0	0.0	0.0	0.0	0.0	0.0	1.0	0.0
PIR	pirin	GO:0030224 monocyte differentiation;GO:0007586 digestion;GO:0002573 myeloid leukocyte differentiation		Enzymes; Predicted intracellular proteins; ENZYME proteins:Oxidoreductases	Cytosol (Supported)				0.0	0.0	0.0	0.0	0.0	0.0	0.0	0.0	0.0	0.0	0.0	0.0	0.0	0.0	0.0	0.0	0.0	0.0	0.0	0.0
ZNF468	zinc finger protein 468	GO:0006357 regulation of transcription by RNA polymerase II;GO:0006355 regulation of transcription, DNA-templated;GO:1903506 regulation of nucleic acid-templated transcription		Predicted intracellular proteins; Transcription factors:Zinc-coordinating DNA-binding domains					0.0	0.0	0.0	0.0	0.0	0.0	0.0	0.0	0.0	0.0	0.0	0.0	0.0	0.0	0.0	0.0	0.0	0.0	0.0	0.0
LGALS4	galectin 4	GO:0007155 cell adhesion;GO:0022610 biological adhesion;GO:0009987 cellular process		Predicted intracellular proteins; Cancer-related genes:Candidate cancer biomarkers	Plasma membrane (Uncertain)		(M5880)NABA ECM AFFILIATED; (M5885)NABA MATRISOME ASSOCIATED; (M5889)NABA MATRISOME		0.0	1.0	0.0	0.0	0.0	0.0	0.0	0.0	0.0	0.0	0.0	0.0	0.0	0.0	0.0	0.0	0.0	0.0	0.0	0.0
PMFBP1	polyamine modulated factor 1 binding protein 1	GO:0007283 spermatogenesis;GO:0048232 male gamete generation;GO:0007276 gamete generation		Predicted intracellular proteins; Disease related genes; Human disease related genes:Reproductive system diseases:Reproductive system diseases	Endoplasmic reticulum (Uncertain)				0.0	0.0	0.0	0.0	0.0	0.0	0.0	0.0	0.0	0.0	0.0	0.0	0.0	0.0	0.0	0.0	0.0	0.0	0.0	0.0
None	None	None	None	None	None	None	None	None	nan	nan	nan	nan	nan	nan	nan	nan	nan	nan	nan	nan	nan	nan	nan	nan	nan	nan	nan	nan
CCL3	C-C motif chemokine ligand 3	GO:0002278 eosinophil activation involved in immune response;GO:0043307 eosinophil activation;GO:0043308 eosinophil degranulation		Predicted secreted proteins; Cancer-related genes:Candidate cancer biomarkers		ROX-888	(M54)PID IL12 2PATHWAY; (M5883)NABA SECRETED FACTORS; (M5885)NABA MATRISOME ASSOCIATED		0.0	1.0	1.0	1.0	1.0	1.0	0.0	1.0	1.0	0.0	0.0	1.0	1.0	1.0	0.0	0.0	0.0	0.0	0.0	0.0
CLEC5A	C-type lectin domain containing 5A	GO:0033033 negative regulation of myeloid cell apoptotic process;GO:0002076 osteoblast development;GO:0033032 regulation of myeloid cell apoptotic process		Predicted intracellular proteins	Cytosol;Plasma membrane (Supported)		(M5880)NABA ECM AFFILIATED; (M5885)NABA MATRISOME ASSOCIATED; (M5889)NABA MATRISOME	(M5932)HALLMARK INFLAMMATORY RESPONSE	0.0	1.0	0.0	0.0	1.0	0.0	0.0	1.0	0.0	0.0	0.0	0.0	0.0	0.0	0.0	0.0	0.0	1.0	0.0	0.0
KNL1	kinetochore scaffold 1	GO:0034501 protein localization to kinetochore;GO:1903083 protein localization to condensed chromosome;GO:0001675 acrosome assembly		Human disease related genes:Congenital malformations:Congenital malformations of the nervous system; Predicted intracellular proteins; Cancer-related genes; Disease related genes	Nucleoplasm (Enhanced); Additional: Nuclear bodies			(M5901)HALLMARK G2M CHECKPOINT	1.0	0.0	0.0	0.0	0.0	0.0	0.0	0.0	0.0	0.0	0.0	0.0	0.0	0.0	0.0	0.0	0.0	0.0	0.0	0.0
None	None	None	None	None	None	None	None	None	nan	nan	nan	nan	nan	nan	nan	nan	nan	nan	nan	nan	nan	nan	nan	nan	nan	nan	nan	nan
FOXM1	forkhead box M1	GO:0006978 DNA damage response, signal transduction by p53 class mediator resulting in transcription of p21 class mediator;GO:0042772 DNA damage response, signal transduction resulting in transcription;GO:0090344 negative regulation of cell aging		Transcription factors:Helix-turn-helix domains; Predicted intracellular proteins; Cancer-related genes:Candidate cancer biomarkers	Nucleoli;Nucleoli rim;Nucleoplasm (Supported); Additional: Cytosol		(M176)PID FOXM1 PATHWAY		1.0	1.0	0.0	0.0	0.0	1.0	0.0	0.0	0.0	0.0	0.0	0.0	0.0	1.0	0.0	0.0	1.0	0.0	1.0	1.0
EPSTI1	epithelial stromal interaction 1			Predicted intracellular proteins				(M5911)HALLMARK INTERFERON ALPHA RESPONSE; (M5913)HALLMARK INTERFERON GAMMA RESPONSE	1.0	0.0	0.0	0.0	0.0	0.0	0.0	0.0	0.0	0.0	0.0	0.0	0.0	0.0	0.0	0.0	0.0	0.0	0.0	0.0
GLMP	glycosylated lysosomal membrane protein	GO:0061462 protein localization to lysosome;GO:0072665 protein localization to vacuole;GO:0050821 protein stabilization		Transporters:Electrochemical Potential-driven transporters; Predicted intracellular proteins					0.0	0.0	0.0	0.0	0.0	0.0	0.0	0.0	0.0	0.0	0.0	0.0	0.0	0.0	0.0	0.0	0.0	0.0	0.0	0.0
SDS	serine dehydratase	GO:0009097 isoleucine biosynthetic process;GO:0042866 pyruvate biosynthetic process;GO:0009082 branched-chain amino acid biosynthetic process		Enzymes; ENZYME proteins:Lyases; Predicted intracellular proteins	Cytosol (Approved); Additional: Mitochondria	Pyridoxal phosphate; Serine			0.0	0.0	0.0	0.0	0.0	0.0	0.0	0.0	0.0	0.0	0.0	0.0	0.0	0.0	0.0	0.0	0.0	0.0	0.0	0.0
KIF11	kinesin family member 11	GO:0007100 mitotic centrosome separation;GO:0051299 centrosome separation;GO:0046602 regulation of mitotic centrosome separation		Human disease related genes:Congenital malformations:Other congenital malformations; Predicted intracellular proteins; Disease related genes	Cytosol (Supported); Additional: Mitotic spindle	3-[(5s)-1-Acetyl-3-(2-Chlorophenyl)-4,5-Dihydro-1h-Pyrazol-5-Yl]Phenol; Monastrol; Filanesib; (4R)-4-(3-HYDROXYPHENYL)-N,N,7,8-TETRAMETHYL-3,4-DIHYDROISOQUINOLINE-2(1H)-CARBOXAMIDE; N,N-DIETHYL-2-[(2-THIENYLCARBONYL)AMINO]-4,5,6,7-TETRAHYDRO-1-BENZOTHIOPHENE-3-CARBOXAMIDE; (5R)-N,N-DIETHYL-5-METHYL-2-[(THIOPHEN-2-YLCARBONYL)AMINO]-4,5,6,7-TETRAHYDRO-1-BENZOTHIOPHENE-3-CARBOXAMIDE; MK-0731; [(4R)-…		(M5893)HALLMARK MITOTIC SPINDLE; (M5901)HALLMARK G2M CHECKPOINT	1.0	0.0	0.0	0.0	0.0	0.0	0.0	0.0	0.0	0.0	1.0	0.0	0.0	0.0	0.0	0.0	0.0	0.0	0.0	0.0
TPX2	TPX2 microtubule nucleation factor	GO:0007020 microtubule nucleation;GO:0007026 negative regulation of microtubule depolymerization;GO:0031114 regulation of microtubule depolymerization		Predicted intracellular proteins; Cancer-related genes:Mutated cancer genes; Cancer-related genes:Candidate cancer biomarkers	Nucleoplasm (Supported); Additional: Cytokinetic bridge;Mitotic spindle		(M242)PID AURORA A PATHWAY; (M129)PID PLK1 PATHWAY	(M5893)HALLMARK MITOTIC SPINDLE; (M5901)HALLMARK G2M CHECKPOINT	1.0	0.0	0.0	0.0	0.0	0.0	0.0	0.0	0.0	0.0	1.0	0.0	0.0	1.0	0.0	0.0	0.0	0.0	1.0	0.0
GSTM4	glutathione S-transferase mu 4	GO:0018916 nitrobenzene metabolic process;GO:0042178 xenobiotic catabolic process;GO:0042537 benzene-containing compound metabolic process		Enzymes; ENZYME proteins:Lyases; Predicted intracellular proteins; ENZYME proteins:Transferases	Cytosol (Approved); Additional: Cytokinetic bridge	Glutathione; Glutathione sulfonic acid; S-octylglutathione; gamma-Glutamyl[S-(2-iodobenzyl)cysteinyl]glycine; 1-Hydroxy-2-S-glutathionyl-3-para-nitrophenoxy-propane; S-Hexylglutathione		(M5934)HALLMARK XENOBIOTIC METABOLISM	0.0	0.0	0.0	0.0	0.0	0.0	0.0	0.0	0.0	0.0	0.0	0.0	0.0	0.0	0.0	0.0	0.0	0.0	0.0	0.0
ESCO2	establishment of sister chromatid cohesion N-acetyltransferase 2	GO:0034421 post-translational protein acetylation;GO:0071168 protein localization to chromatin;GO:0043687 post-translational protein modification		Human disease related genes:Congenital malformations:Congenital malformations of the musculoskeletal system; Predicted intracellular proteins; Disease related genes	Golgi apparatus;Nucleoplasm (Supported); Additional: Cell Junctions				1.0	0.0	0.0	0.0	0.0	0.0	0.0	0.0	0.0	0.0	0.0	0.0	0.0	0.0	0.0	0.0	0.0	0.0	0.0	1.0
EPHB2	EPH receptor B2	GO:0106028 neuron projection retraction;GO:1904782 negative regulation of NMDA glutamate receptor activity;GO:0099557 trans-synaptic signaling by trans-synaptic complex, modulating synaptic transmission	Tyr protein kinase family	Cancer-related genes:Candidate cancer biomarkers; Kinases:Tyr protein kinases; Disease related genes; Potential drug targets; Enzymes; Predicted intracellular proteins; ENZYME proteins:Transferases	Plasma membrane (Supported); Additional: Nucleoplasm	Phosphoaminophosphonic Acid-Adenylate Ester; Fostamatinib	(M257)PID EPHRINB REV PATHWAY; (M240)PID SYNDECAN 2 PATHWAY; (M62)PID EPHB FWD PATHWAY	(M5953)HALLMARK KRAS SIGNALING UP	1.0	1.0	1.0	1.0	0.0	0.0	0.0	1.0	1.0	0.0	0.0	1.0	0.0	1.0	0.0	0.0	0.0	0.0	1.0	0.0
PRSS21	serine protease 21	GO:0007283 spermatogenesis;GO:0048232 male gamete generation;GO:0007276 gamete generation		Enzymes; Predicted intracellular proteins; Peptidases:Serine-type peptidases	Cytosol (Approved)				0.0	0.0	0.0	0.0	0.0	0.0	0.0	0.0	0.0	0.0	0.0	0.0	0.0	0.0	0.0	0.0	0.0	0.0	0.0	0.0
FCGBP	Fc gamma binding protein			Predicted secreted proteins; Predicted intracellular proteins	Plasma membrane (Approved); Additional: Cytokinetic bridge;Golgi apparatus				0.0	0.0	0.0	0.0	0.0	0.0	0.0	0.0	0.0	0.0	0.0	0.0	0.0	0.0	0.0	0.0	0.0	0.0	0.0	0.0
CDCA2	cell division cycle associated 2	GO:0035307 positive regulation of protein dephosphorylation;GO:0035306 positive regulation of dephosphorylation;GO:0035304 regulation of protein dephosphorylation		Predicted intracellular proteins	Nucleoplasm (Supported)				1.0	0.0	0.0	0.0	0.0	0.0	0.0	0.0	0.0	0.0	0.0	0.0	0.0	0.0	0.0	0.0	0.0	0.0	0.0	0.0
GAPLINC	gastric adenocarcinoma associated, positive CD44 regulator, long intergenic non-coding RNA								0.0	0.0	0.0	0.0	0.0	0.0	0.0	0.0	0.0	0.0	0.0	0.0	0.0	0.0	0.0	0.0	0.0	0.0	0.0	0.0
CXCL9	C-X-C motif chemokine ligand 9	GO:1901741 positive regulation of myoblast fusion;GO:1901739 regulation of myoblast fusion;GO:0045663 positive regulation of myoblast differentiation		Human disease related genes:Immune system diseases:Allergies and autoimmune diseases; Predicted secreted proteins; Cancer-related genes:Candidate cancer biomarkers			(M196)PID IL23 PATHWAY; (M222)PID CXCR3 PATHWAY; (M5883)NABA SECRETED FACTORS	(M5897)HALLMARK IL6 JAK STAT3 SIGNALING; (M5913)HALLMARK INTERFERON GAMMA RESPONSE; (M5932)HALLMARK INFLAMMATORY RESPONSE	0.0	1.0	1.0	1.0	1.0	1.0	0.0	0.0	0.0	0.0	0.0	0.0	0.0	0.0	0.0	0.0	0.0	0.0	0.0	0.0
None	None	None	None	None	None	None	None	None	nan	nan	nan	nan	nan	nan	nan	nan	nan	nan	nan	nan	nan	nan	nan	nan	nan	nan	nan	nan
FN1	fibronectin 1	GO:1904235 regulation of substrate-dependent cell migration, cell attachment to substrate;GO:1904237 positive regulation of substrate-dependent cell migration, cell attachment to substrate;GO:0150102 negative regulation of monocyte activation		Candidate cardiovascular disease genes; Cancer-related genes:Candidate cancer biomarkers; Predicted secreted proteins; Cancer-related genes:Mutational cancer driver genes; Human disease related genes:Congenital malformations:Congenital malformations of the musculoskeletal system; FDA approved drug targets:Biotech drugs; Disease related genes; Human disease related genes:Urinary system diseases:Ki…		Zinc; Lanoteplase; Ocriplasmin; Zinc acetate; Zinc chloride; Zinc sulfate, unspecified form	(M212)PID INTEGRIN5 PATHWAY; (M118)PID INTEGRIN A9B1 PATHWAY; (M274)PID LYMPH ANGIOGENESIS PATHWAY	(M5946)HALLMARK COAGULATION; (M5921)HALLMARK COMPLEMENT; (M5930)HALLMARK EPITHELIAL MESENCHYMAL TRANSITION	0.0	1.0	1.0	1.0	0.0	1.0	0.0	0.0	0.0	0.0	0.0	1.0	0.0	0.0	0.0	0.0	0.0	0.0	0.0	0.0
ANKRD36B	ankyrin repeat domain 36B			Predicted intracellular proteins	Cytosol;Nucleoplasm (Approved)				0.0	0.0	0.0	0.0	0.0	0.0	0.0	0.0	0.0	0.0	0.0	0.0	0.0	0.0	0.0	0.0	0.0	0.0	0.0	0.0
MMP14	matrix metallopeptidase 14	GO:1990834 response to odorant;GO:0043615 astrocyte cell migration;GO:0035988 chondrocyte proliferation		Cancer-related genes:Candidate cancer biomarkers; ENZYME proteins:Hydrolases; Transporters:Accessory Factors Involved in Transport; Predicted intracellular proteins; Peptidases:Metallopeptidases; Disease related genes; Potential drug targets; Enzymes; Human disease related genes:Musculoskeletal diseases:Other musculoskeletal diseases	Cytosol (Approved); Additional: Intermediate filaments	Marimastat	(M44)PID HIF2PATHWAY; (M281)PID FAK PATHWAY; (M3468)NABA ECM REGULATORS	(M5946)HALLMARK COAGULATION; (M5941)HALLMARK UV RESPONSE UP; (M5921)HALLMARK COMPLEMENT	1.0	1.0	1.0	1.0	0.0	1.0	0.0	0.0	0.0	0.0	0.0	1.0	1.0	0.0	0.0	0.0	0.0	0.0	0.0	0.0
CENPM	centromere protein M			Predicted intracellular proteins				(M5925)HALLMARK E2F TARGETS	1.0	0.0	0.0	0.0	0.0	0.0	0.0	0.0	0.0	0.0	0.0	0.0	0.0	0.0	0.0	0.0	0.0	0.0	0.0	0.0
LINC02712	long intergenic non-protein coding RNA 2712								0.0	0.0	0.0	0.0	0.0	0.0	0.0	0.0	0.0	0.0	0.0	0.0	0.0	0.0	0.0	0.0	0.0	0.0	0.0	0.0
SPSB1	splA/ryanodine receptor domain and SOCS box containing 1	GO:0043161 proteasome-mediated ubiquitin-dependent protein catabolic process;GO:0010498 proteasomal protein catabolic process;GO:0006511 ubiquitin-dependent protein catabolic process		Predicted intracellular proteins				(M5890)HALLMARK TNFA SIGNALING VIA NFKB	0.0	0.0	0.0	0.0	0.0	0.0	0.0	0.0	0.0	0.0	0.0	0.0	0.0	0.0	0.0	0.0	0.0	0.0	0.0	0.0
CCL3L1	C-C motif chemokine ligand 3 like 1	GO:0002548 monocyte chemotaxis;GO:0048247 lymphocyte chemotaxis;GO:0072676 lymphocyte migration							0.0	1.0	0.0	0.0	1.0	1.0	0.0	0.0	0.0	1.0	0.0	0.0	0.0	0.0	0.0	0.0	0.0	0.0	0.0	0.0
CHEK1	checkpoint kinase 1	GO:0010767 regulation of transcription from RNA polymerase II promoter in response to UV-induced DNA damage;GO:0035407 histone H3-T11 phosphorylation;GO:0035405 histone-threonine phosphorylation	CAMK Ser/Thr protein kinase family	Cancer-related genes:Candidate cancer biomarkers; Kinases:CAMK Ser/Thr protein kinases; Enzymes; Predicted intracellular proteins; ENZYME proteins:Transferases	Nucleoplasm (Supported); Additional: Vesicles	XL844; Enzastaurin; CHIR-124; N-{5-[4-(4-METHYLPIPERAZIN-1-YL)PHENYL]-1H-PYRROLO[2,3-B]PYRIDIN-3-YL}NICOTINAMIDE; 3-(5-{[4-(AMINOMETHYL)PIPERIDIN-1-YL]METHYL}-1H-INDOL-2-YL)QUINOLIN-2(1H)-ONE; 2,2'-{[9-(HYDROXYIMINO)-9H-FLUORENE-2,7-DIYL]BIS(OXY)}DIACETIC ACID; (2S)-1-AMINO-3-[(5-NITROQUINOLIN-8-YL)AMINO]PROPAN-2-OL; 2-(cyclohexylamino)benzoic acid; 3-(5-{[4-(AMINOMETHYL)PIPERIDIN-1-YL]METHYL}-1H…	(M10154)SA G2 AND M PHASES; (M95)PID CIRCADIAN PATHWAY; (M46)PID ATR PATHWAY	(M5901)HALLMARK G2M CHECKPOINT; (M5925)HALLMARK E2F TARGETS	1.0	0.0	0.0	0.0	0.0	0.0	0.0	0.0	0.0	0.0	0.0	0.0	0.0	1.0	0.0	0.0	1.0	0.0	0.0	1.0
CYP1B1	cytochrome P450 family 1 subfamily B member 1	GO:0071387 cellular response to cortisol stimulus;GO:0002930 trabecular meshwork development;GO:0071603 endothelial cell-cell adhesion		Human disease related genes:Congenital malformations:Congenital malformations of eye; ENZYME proteins:Oxidoreductases; ENZYME proteins:Lyases; Disease related genes; Potential drug targets; Enzymes; Predicted intracellular proteins	Mitochondria (Uncertain)	Genistein; 2-Methoxyestradiol; Naringenin; Quercetin; beta-Naphthoflavone; Flavone; Cannabidiol; Nabiximols			0.0	1.0	0.0	1.0	0.0	0.0	0.0	1.0	0.0	1.0	0.0	1.0	0.0	0.0	0.0	0.0	0.0	0.0	0.0	1.0
CTSB	cathepsin B	GO:0006590 thyroid hormone generation;GO:0097067 cellular response to thyroid hormone stimulus;GO:0042403 thyroid hormone metabolic process		Candidate cardiovascular disease genes; Cancer-related genes:Candidate cancer biomarkers; Human disease related genes:Digestive system diseases:Pancreas diseases; ENZYME proteins:Hydrolases; Predicted secreted proteins; Peptidases:Cysteine-type peptidases; Disease related genes; Potential drug targets; Enzymes; Predicted intracellular proteins	Vesicles (Supported); Additional: Nucleoli	2-Aminoethanimidic Acid; 3-Amino-4-Oxybenzyl-2-Butanone; 3-Methylphenylalanine; N-(3-Propylcarbamoyloxirane-2-Carbonyl)-Isoleucyl-Proline; 2-Pyridinethiol; Diphenylacetic acid; N-[1-Hydroxycarboxyethyl-Carbonyl]Leucylamino-2-Methyl-Butane; N-{[(2S,3S)-3-(Ethoxycarbonyl)-2-oxiranyl]carbonyl}-L-threonyl-L-isoleucine; N-{[(2S,3S)-3-(ETHOXYCARBONYL)OXIRAN-2-YL]CARBONYL}-L-ISOLEUCINE; BENZYL N-({(2S,3…	(M3468)NABA ECM REGULATORS; (M5885)NABA MATRISOME ASSOCIATED; (M5889)NABA MATRISOME	(M5946)HALLMARK COAGULATION; (M5921)HALLMARK COMPLEMENT; (M5945)HALLMARK HEME METABOLISM	0.0	1.0	0.0	0.0	0.0	0.0	0.0	0.0	0.0	0.0	1.0	0.0	0.0	0.0	1.0	0.0	0.0	1.0	1.0	0.0
IFI27	interferon alpha inducible protein 27	GO:0060337 type I interferon signaling pathway;GO:0044827 modulation by host of viral genome replication;GO:0071357 cellular response to type I interferon		Predicted intracellular proteins			(M295)SIG PIP3 SIGNALING IN CARDIAC MYOCTES	(M5911)HALLMARK INTERFERON ALPHA RESPONSE; (M5913)HALLMARK INTERFERON GAMMA RESPONSE	0.0	1.0	0.0	0.0	1.0	1.0	0.0	0.0	0.0	0.0	0.0	0.0	0.0	0.0	0.0	0.0	0.0	0.0	0.0	0.0
SCCPDH	saccharopine dehydrogenase (putative)	GO:0009247 glycolipid biosynthetic process;GO:0006664 glycolipid metabolic process;GO:1903509 liposaccharide metabolic process			Vesicles (Approved)				0.0	0.0	0.0	0.0	0.0	0.0	0.0	0.0	0.0	0.0	0.0	0.0	0.0	0.0	0.0	0.0	0.0	0.0	0.0	0.0
SSPN	sarcospan	GO:0006936 muscle contraction;GO:0003012 muscle system process;GO:0007155 cell adhesion			Nuclear membrane (Approved); Additional: Nucleoplasm			(M5910)HALLMARK PROTEIN SECRETION; (M5905)HALLMARK ADIPOGENESIS; (M5909)HALLMARK MYOGENESIS	0.0	0.0	0.0	0.0	0.0	0.0	0.0	0.0	0.0	0.0	0.0	0.0	0.0	0.0	0.0	0.0	0.0	0.0	0.0	0.0
TIGIT	T cell immunoreceptor with Ig and ITIM domains	GO:0032695 negative regulation of interleukin-12 production;GO:0032733 positive regulation of interleukin-10 production;GO:0032655 regulation of interleukin-12 production							0.0	0.0	1.0	0.0	0.0	0.0	0.0	1.0	1.0	0.0	0.0	1.0	1.0	0.0	0.0	0.0	0.0	0.0	0.0	0.0
ALOX5AP	arachidonate 5-lipoxygenase activating protein	GO:0002538 arachidonic acid metabolite production involved in inflammatory response;GO:0002540 leukotriene production involved in inflammatory response;GO:0019372 lipoxygenase pathway		Disease related genes		DG031; AM103; Fiboflapon			0.0	1.0	0.0	1.0	0.0	0.0	0.0	0.0	1.0	0.0	0.0	0.0	0.0	0.0	0.0	0.0	0.0	0.0	0.0	0.0
MICA	MHC class I polypeptide-related sequence A	GO:0002418 immune response to tumor cell;GO:0032815 negative regulation of natural killer cell activation;GO:0001913 T cell mediated cytotoxicity		Predicted intracellular proteins; Human disease related genes:Immune system diseases:Other immune system diseases					0.0	0.0	1.0	0.0	1.0	0.0	0.0	0.0	1.0	0.0	0.0	1.0	0.0	0.0	0.0	0.0	0.0	0.0	0.0	1.0
C3AR1	complement C3a receptor 1	GO:0002430 complement receptor mediated signaling pathway;GO:0010759 positive regulation of macrophage chemotaxis;GO:0090023 positive regulation of neutrophil chemotaxis		G-protein coupled receptors:GPCRs excl olfactory receptors; G-protein coupled receptors:Chemokines and chemotactic factors receptors				(M5932)HALLMARK INFLAMMATORY RESPONSE; (M5953)HALLMARK KRAS SIGNALING UP	0.0	1.0	1.0	1.0	0.0	0.0	0.0	1.0	0.0	0.0	0.0	0.0	1.0	0.0	0.0	0.0	0.0	1.0	0.0	0.0
METTL7B	methyltransferase like 7B	GO:0032259 methylation;GO:0008152 metabolic process;GO:0008150 biological_process		Predicted intracellular proteins	Microtubules (Approved); Additional: Vesicles			(M5913)HALLMARK INTERFERON GAMMA RESPONSE	0.0	0.0	0.0	0.0	0.0	0.0	0.0	0.0	0.0	0.0	0.0	0.0	0.0	0.0	0.0	0.0	0.0	0.0	0.0	0.0
ACP2	acid phosphatase 2, lysosomal	GO:0007040 lysosome organization;GO:0080171 lytic vacuole organization;GO:0007033 vacuole organization		Human disease related genes:Congenital disorders of metabolism:Lysosomal storage diseases; ENZYME proteins:Hydrolases; Disease related genes; Potential drug targets; Enzymes; Predicted intracellular proteins				(M5934)HALLMARK XENOBIOTIC METABOLISM	0.0	0.0	0.0	0.0	0.0	0.0	0.0	0.0	0.0	0.0	0.0	0.0	0.0	0.0	1.0	0.0	0.0	0.0	0.0	0.0
ASPM	assembly factor for spindle microtubules	GO:0045769 negative regulation of asymmetric cell division;GO:0021873 forebrain neuroblast division;GO:0009786 regulation of asymmetric cell division		Predicted intracellular proteins; Human disease related genes:Congenital malformations:Congenital malformations of the nervous system; Cancer-related genes:Mutational cancer driver genes; Disease related genes	Cytosol;Plasma membrane (Approved)				1.0	0.0	0.0	0.0	0.0	0.0	0.0	0.0	0.0	0.0	1.0	0.0	0.0	0.0	0.0	1.0	0.0	0.0	0.0	0.0
PROCR	protein C receptor	GO:0050819 negative regulation of coagulation;GO:0050818 regulation of coagulation;GO:0007596 blood coagulation		Predicted intracellular proteins; FDA approved drug targets:Small molecule drugs; Candidate cardiovascular disease genes; CD markers		Drotrecogin alfa; Phosphatidylethanolamine; Tetradecyl hydrogen sulfate (ester)		(M5911)HALLMARK INTERFERON ALPHA RESPONSE; (M5939)HALLMARK P53 PATHWAY	0.0	0.0	0.0	0.0	0.0	0.0	0.0	0.0	0.0	0.0	0.0	0.0	0.0	0.0	0.0	0.0	0.0	0.0	0.0	0.0
P2RX4	purinergic receptor P2X 4	GO:1904124 microglial cell migration;GO:0050975 sensory perception of touch;GO:1904141 positive regulation of microglial cell migration		Transporters:Transporter channels and pores; FDA approved drug targets:Small molecule drugs		Eslicarbazepine acetate; Eslicarbazepine		(M5947)HALLMARK IL2 STAT5 SIGNALING; (M5932)HALLMARK INFLAMMATORY RESPONSE	0.0	1.0	0.0	1.0	0.0	0.0	0.0	0.0	0.0	0.0	0.0	0.0	1.0	0.0	0.0	0.0	0.0	0.0	0.0	0.0
ANGPTL4	angiopoietin like 4	GO:0043335 protein unfolding;GO:0051005 negative regulation of lipoprotein lipase activity;GO:0060192 negative regulation of lipase activity		Predicted secreted proteins; Predicted intracellular proteins	Nucleoplasm;Vesicles (Approved)		(M5883)NABA SECRETED FACTORS; (M5885)NABA MATRISOME ASSOCIATED; (M5889)NABA MATRISOME	(M5891)HALLMARK HYPOXIA; (M5905)HALLMARK ADIPOGENESIS; (M5937)HALLMARK GLYCOLYSIS	0.0	1.0	0.0	0.0	0.0	0.0	0.0	0.0	0.0	0.0	0.0	0.0	0.0	0.0	0.0	0.0	0.0	0.0	1.0	0.0
UBE2T	ubiquitin conjugating enzyme E2 T	GO:0035519 protein K29-linked ubiquitination;GO:0044314 protein K27-linked ubiquitination;GO:0085020 protein K6-linked ubiquitination		Human disease related genes:Cardiovascular diseases:Hematologic diseases; Disease related genes; Potential drug targets; Enzymes; Predicted intracellular proteins; ENZYME proteins:Transferases	Nucleoli (Approved); Additional: Nucleoplasm		(M1)PID FANCONI PATHWAY	(M5925)HALLMARK E2F TARGETS	0.0	0.0	0.0	0.0	0.0	0.0	0.0	0.0	0.0	0.0	0.0	0.0	0.0	0.0	0.0	0.0	0.0	0.0	0.0	1.0
PDCD1	programmed cell death 1	GO:0002644 negative regulation of tolerance induction;GO:0070234 positive regulation of T cell apoptotic process;GO:0070230 positive regulation of lymphocyte apoptotic process		Human disease related genes:Immune system diseases:Other immune system diseases; Human disease related genes:Immune system diseases:Allergies and autoimmune diseases; CD markers; Human disease related genes:Nervous system diseases:Other nervous and sensory system diseases; FDA approved drug targets:Biotech drugs; Disease related genes; Predicted intracellular proteins		CT-011; Nivolumab; Pembrolizumab; Cemiplimab		(M5956)HALLMARK KRAS SIGNALING DN	0.0	0.0	1.0	0.0	0.0	0.0	0.0	0.0	1.0	0.0	0.0	1.0	0.0	0.0	0.0	0.0	0.0	0.0	0.0	0.0
None	None	None	None	None	None	None	None	None	nan	nan	nan	nan	nan	nan	nan	nan	nan	nan	nan	nan	nan	nan	nan	nan	nan	nan	nan	nan
IL21R	interleukin 21 receptor	GO:0038114 interleukin-21-mediated signaling pathway;GO:0098756 response to interleukin-21;GO:0098757 cellular response to interleukin-21		CD markers; Cancer-related genes; Disease related genes	Cytosol;Plasma membrane (Uncertain)				0.0	1.0	1.0	0.0	0.0	1.0	0.0	0.0	0.0	0.0	0.0	0.0	0.0	0.0	0.0	0.0	0.0	0.0	0.0	0.0
CDCA5	cell division cycle associated 5	GO:0031536 positive regulation of exit from mitosis;GO:0071922 regulation of cohesin loading;GO:1905634 regulation of protein localization to chromatin		Predicted intracellular proteins	Nucleoplasm (Enhanced)				1.0	0.0	0.0	0.0	0.0	0.0	0.0	0.0	0.0	0.0	0.0	0.0	0.0	0.0	0.0	0.0	0.0	0.0	0.0	1.0
CDK1	cyclin dependent kinase 1	GO:0000741 karyogamy;GO:0007344 pronuclear fusion;GO:0014038 regulation of Schwann cell differentiation	CMGC Ser/Thr protein kinase family	Cancer-related genes:Candidate cancer biomarkers; Kinases:CMGC Ser/Thr protein kinases; Enzymes; Transporters:Transporter channels and pores; Predicted intracellular proteins; ENZYME proteins:Transferases	Cytosol;Nucleoplasm (Supported)	Indirubin-3'-monoxime; Olomoucine; Hymenialdisine; SU9516; Alvocidib; Alsterpaullone; Seliciclib; AT-7519; Fostamatinib	(M10154)SA G2 AND M PHASES; (M207)PID RETINOIC ACID PATHWAY; (M176)PID FOXM1 PATHWAY	(M5923)HALLMARK PI3K AKT MTOR SIGNALING; (M5951)HALLMARK SPERMATOGENESIS; (M5893)HALLMARK MITOTIC SPINDLE	1.0	1.0	0.0	0.0	0.0	1.0	0.0	0.0	0.0	0.0	1.0	0.0	0.0	1.0	0.0	0.0	1.0	0.0	0.0	1.0
PARPBP	PARP1 binding protein	GO:2000042 negative regulation of double-strand break repair via homologous recombination;GO:2000780 negative regulation of double-strand break repair;GO:0045738 negative regulation of DNA repair		Predicted intracellular proteins	Nucleoplasm (Supported)				0.0	0.0	0.0	0.0	0.0	0.0	0.0	0.0	0.0	0.0	0.0	0.0	0.0	0.0	0.0	0.0	0.0	0.0	0.0	1.0
PPARG	peroxisome proliferator activated receptor gamma	GO:1904597 negative regulation of connective tissue replacement involved in inflammatory response wound healing;GO:1905204 negative regulation of connective tissue replacement;GO:0060694 regulation of cholesterol transporter activity		FDA approved drug targets:Small molecule drugs; Cancer-related genes:Candidate cancer biomarkers; Human disease related genes:Cancers:Cancers of endocrine organs; Human disease related genes:Endocrine and metabolic diseases:Other endocrine and metabolic diseases; Transcription factors:Zinc-coordinating DNA-binding domains; Disease related genes; Nuclear receptors; Human disease related genes:Endo…	Nucleoplasm;Vesicles (Enhanced)	alpha-Linolenic acid; Icosapent; Troglitazone; Mesalazine; Valproic acid; Indomethacin; Rosiglitazone; Fenoprofen; Nateglinide; Sulfasalazine; Clofazimine; Repaglinide; Telmisartan; Balsalazide; Ibuprofen; Glipizide; Amiodarone; Pioglitazone; Mitiglinide; Bezafibrate; Flufenamic acid; Resveratrol; Phthalic Acid; Capric acid; Doconexent; Oleic Acid; (S)-3-(4-(2-Carbazol-9-Yl-Ethoxy)-Phenyl)-2-Etho…	(M162)PID RXR VDR PATHWAY; (M23)PID WNT NONCANONICAL PATHWAY; (M60)PID NFAT TFPATHWAY	(M5892)HALLMARK CHOLESTEROL HOMEOSTASIS; (M5942)HALLMARK UV RESPONSE DN; (M5905)HALLMARK ADIPOGENESIS	1.0	1.0	0.0	0.0	1.0	1.0	0.0	0.0	1.0	1.0	0.0	0.0	1.0	0.0	0.0	0.0	0.0	0.0	1.0	0.0
TPRG1	tumor protein p63 regulated 1			Predicted intracellular proteins	Nucleoplasm (Supported)				0.0	0.0	0.0	0.0	0.0	0.0	0.0	0.0	0.0	0.0	0.0	0.0	0.0	0.0	0.0	0.0	0.0	0.0	0.0	0.0
PRTFDC1	phosphoribosyl transferase domain containing 1	GO:0006166 purine ribonucleoside salvage;GO:0043174 nucleoside salvage;GO:0042451 purine nucleoside biosynthetic process		Predicted intracellular proteins	Nucleoplasm (Approved); Additional: Cytosol;Golgi apparatus				0.0	0.0	0.0	0.0	0.0	0.0	0.0	0.0	0.0	0.0	0.0	0.0	0.0	0.0	0.0	0.0	0.0	0.0	0.0	0.0
LAMP5	lysosomal associated membrane protein family member 5	GO:0072594 establishment of protein localization to organelle;GO:0033365 protein localization to organelle;GO:0045184 establishment of protein localization			Cytosol (Uncertain); Additional: Centriolar satellite;Mitotic spindle				0.0	0.0	0.0	0.0	0.0	0.0	0.0	0.0	0.0	0.0	0.0	0.0	0.0	0.0	0.0	0.0	0.0	0.0	0.0	0.0
CD63	CD63 molecule	GO:2001046 positive regulation of integrin-mediated signaling pathway;GO:0035646 endosome to melanosome transport;GO:0043485 endosome to pigment granule transport		Transporters:Accessory Factors Involved in Transport; CD markers	Vesicles (Supported)			(M5910)HALLMARK PROTEIN SECRETION	0.0	0.0	0.0	0.0	0.0	0.0	0.0	0.0	0.0	0.0	0.0	0.0	0.0	0.0	1.0	0.0	0.0	1.0	0.0	0.0
HSD17B14	hydroxysteroid 17-beta dehydrogenase 14	GO:0006706 steroid catabolic process;GO:0008202 steroid metabolic process;GO:0016042 lipid catabolic process		Enzymes; Predicted intracellular proteins; ENZYME proteins:Oxidoreductases				(M5908)HALLMARK ANDROGEN RESPONSE	0.0	0.0	0.0	0.0	0.0	0.0	0.0	0.0	0.0	0.0	0.0	0.0	0.0	0.0	0.0	0.0	0.0	0.0	0.0	0.0
SLC1A3	solute carrier family 1 member 3	GO:0009449 gamma-aminobutyric acid biosynthetic process;GO:0140009 L-aspartate import across plasma membrane;GO:0009448 gamma-aminobutyric acid metabolic process		Cancer-related genes:Mutated cancer genes; Predicted intracellular proteins; Disease related genes; Potential drug targets; Transporters:Electrochemical Potential-driven transporters; Human disease related genes:Nervous system diseases:Neurodegenerative diseases	Nucleoli;Vesicles (Approved)	Glutamic acid			0.0	0.0	0.0	1.0	0.0	0.0	0.0	0.0	0.0	0.0	0.0	0.0	0.0	0.0	0.0	0.0	0.0	0.0	0.0	0.0
ATP6V1F	ATPase H+ transporting V1 subunit F	GO:1902600 proton transmembrane transport;GO:0098662 inorganic cation transmembrane transport;GO:0098660 inorganic ion transmembrane transport		Transporters:Primary Active Transporters; Predicted intracellular proteins				(M5941)HALLMARK UV RESPONSE UP; (M5936)HALLMARK OXIDATIVE PHOSPHORYLATION	0.0	0.0	0.0	0.0	0.0	1.0	0.0	0.0	0.0	0.0	0.0	0.0	0.0	0.0	0.0	0.0	0.0	0.0	0.0	0.0
CD80	CD80 molecule	GO:0045627 positive regulation of T-helper 1 cell differentiation;GO:0045625 regulation of T-helper 1 cell differentiation;GO:0032725 positive regulation of granulocyte macrophage colony-stimulating factor production		FDA approved drug targets:Biotech drugs; Predicted intracellular proteins; CD markers		Abatacept; Galiximab; Belatacept	(M290)PID IL12 STAT4 PATHWAY; (M88)PID CD8 TCR PATHWAY; (M34)PID TCR PATHWAY	(M5890)HALLMARK TNFA SIGNALING VIA NFKB; (M5950)HALLMARK ALLOGRAFT REJECTION; (M5956)HALLMARK KRAS SIGNALING DN	0.0	1.0	1.0	0.0	0.0	1.0	0.0	1.0	1.0	1.0	0.0	1.0	0.0	0.0	0.0	0.0	0.0	0.0	0.0	0.0
TPRG1-AS1	TPRG1 antisense RNA 1								0.0	0.0	0.0	0.0	0.0	0.0	0.0	0.0	0.0	0.0	0.0	0.0	0.0	0.0	0.0	0.0	0.0	0.0	0.0	0.0
GCHFR	GTP cyclohydrolase I feedback regulator	GO:0043095 regulation of GTP cyclohydrolase I activity;GO:0043105 negative regulation of GTP cyclohydrolase I activity;GO:0006809 nitric oxide biosynthetic process		Predicted intracellular proteins	Nucleoplasm (Supported)				0.0	0.0	0.0	0.0	0.0	0.0	0.0	0.0	0.0	0.0	0.0	0.0	0.0	0.0	0.0	0.0	0.0	0.0	1.0	0.0
ACOT2	acyl-CoA thioesterase 2	GO:0000038 very long-chain fatty acid metabolic process;GO:0006637 acyl-CoA metabolic process;GO:0035383 thioester metabolic process		Enzymes; ENZYME proteins:Hydrolases; Predicted intracellular proteins	Mitochondria (Approved)			(M5935)HALLMARK FATTY ACID METABOLISM	0.0	0.0	0.0	0.0	0.0	0.0	0.0	0.0	0.0	0.0	0.0	0.0	0.0	0.0	0.0	0.0	0.0	0.0	0.0	0.0
LY6E	lymphocyte antigen 6 family member E	GO:0048242 epinephrine secretion;GO:0050432 catecholamine secretion;GO:0048241 epinephrine transport		Predicted intracellular proteins				(M5911)HALLMARK INTERFERON ALPHA RESPONSE; (M5913)HALLMARK INTERFERON GAMMA RESPONSE; (M5932)HALLMARK INFLAMMATORY RESPONSE	0.0	0.0	0.0	0.0	1.0	0.0	0.0	0.0	0.0	0.0	0.0	0.0	0.0	0.0	0.0	0.0	0.0	0.0	1.0	0.0
CKAP2L	cytoskeleton associated protein 2 like			Human disease related genes:Congenital malformations:Other congenital malformations; Predicted intracellular proteins; Disease related genes	Microtubules;Mitotic spindle (Supported); Additional: Cytosol				0.0	0.0	0.0	0.0	0.0	0.0	0.0	0.0	0.0	0.0	0.0	0.0	0.0	0.0	0.0	0.0	0.0	0.0	0.0	0.0
NPL	N-acetylneuraminate pyruvate lyase	GO:0019262 N-acetylneuraminate catabolic process;GO:0006054 N-acetylneuraminate metabolic process;GO:0046348 amino sugar catabolic process		Enzymes; ENZYME proteins:Lyases; Predicted intracellular proteins	Vesicles (Approved); Additional: Plasma membrane				0.0	0.0	0.0	0.0	0.0	0.0	0.0	0.0	0.0	0.0	0.0	0.0	0.0	0.0	0.0	0.0	0.0	0.0	0.0	0.0
CDC20	cell division cycle 20	GO:1905786 positive regulation of anaphase-promoting complex-dependent catabolic process;GO:1905784 regulation of anaphase-promoting complex-dependent catabolic process;GO:0031915 positive regulation of synaptic plasticity		Transporters; Predicted intracellular proteins; Cancer-related genes:Candidate cancer biomarkers	Cytosol;Nucleoplasm (Enhanced)		(M129)PID PLK1 PATHWAY	(M5901)HALLMARK G2M CHECKPOINT; (M5907)HALLMARK ESTROGEN RESPONSE LATE; (M5925)HALLMARK E2F TARGETS	1.0	0.0	0.0	0.0	0.0	0.0	0.0	0.0	0.0	0.0	1.0	0.0	0.0	1.0	0.0	0.0	0.0	0.0	1.0	0.0
MELTF	melanotransferrin	GO:0010756 positive regulation of plasminogen activation;GO:0090091 positive regulation of extracellular matrix disassembly;GO:0010771 negative regulation of cell morphogenesis involved in differentiation		Predicted intracellular proteins; CD markers					0.0	0.0	0.0	1.0	0.0	0.0	0.0	0.0	0.0	0.0	0.0	1.0	0.0	0.0	0.0	0.0	0.0	0.0	0.0	0.0
PRKAR1B	protein kinase cAMP-dependent type I regulatory subunit beta	GO:0098693 regulation of synaptic vesicle cycle;GO:2000480 negative regulation of cAMP-dependent protein kinase activity;GO:2000479 regulation of cAMP-dependent protein kinase activity		Predicted intracellular proteins			(M277)PID INTEGRIN A4B1 PATHWAY		0.0	1.0	0.0	0.0	0.0	0.0	0.0	0.0	0.0	0.0	1.0	0.0	0.0	1.0	0.0	0.0	0.0	0.0	1.0	0.0
PMP22	peripheral myelin protein 22	GO:0032060 bleb assembly;GO:0032288 myelin assembly;GO:0007422 peripheral nervous system development		Human disease related genes:Nervous system diseases:Other nervous and sensory system diseases; Cancer-related genes:Candidate cancer biomarkers; Predicted intracellular proteins; Disease related genes; Potential drug targets; Transporters:Transporter channels and pores; Human disease related genes:Nervous system diseases:Neurodegenerative diseases			(M239)PID A6B1 A6B4 INTEGRIN PATHWAY	(M5942)HALLMARK UV RESPONSE DN; (M5930)HALLMARK EPITHELIAL MESENCHYMAL TRANSITION	1.0	0.0	0.0	0.0	0.0	0.0	0.0	0.0	0.0	1.0	0.0	0.0	0.0	0.0	0.0	0.0	0.0	0.0	0.0	0.0
TOP2A	DNA topoisomerase II alpha	GO:0045870 positive regulation of single stranded viral RNA replication via double stranded DNA intermediate;GO:1905463 negative regulation of DNA duplex unwinding;GO:0030263 apoptotic chromosome condensation		FDA approved drug targets:Small molecule drugs; Cancer-related genes:Candidate cancer biomarkers; Enzymes; ENZYME proteins:Isomerase; Predicted intracellular proteins	Nucleoplasm (Supported); Additional: Nucleoli	Moxifloxacin; Amsacrine; Dexrazoxane; Valrubicin; Teniposide; Epirubicin; Enoxacin; Pefloxacin; Ciprofloxacin; Trovafloxacin; Daunorubicin; Etoposide; Dactinomycin; Lomefloxacin; Doxorubicin; Norfloxacin; Ofloxacin; Idarubicin; Podofilox; Mitoxantrone; Sparfloxacin; Genistein; Fleroxacin; Lucanthone; Banoxantrone; SP1049C; Amonafide; Elsamitrucin; 13-deoxydoxorubicin; RTA 744; Aldoxorubicin; ZEN-…	(M236)PID DELTA NP63 PATHWAY	(M5949)HALLMARK PEROXISOME; (M5902)HALLMARK APOPTOSIS; (M5893)HALLMARK MITOTIC SPINDLE	1.0	0.0	0.0	0.0	1.0	0.0	1.0	0.0	0.0	0.0	0.0	0.0	0.0	0.0	0.0	0.0	1.0	0.0	0.0	1.0
TUBB6	tubulin beta 6 class V	GO:0000226 microtubule cytoskeleton organization;GO:0000278 mitotic cell cycle;GO:0007017 microtubule-based process		Predicted intracellular proteins; Disease related genes	Microtubules (Approved); Additional: Cytokinetic bridge;Mitotic spindle	CYT997; Artenimol			1.0	0.0	0.0	0.0	0.0	0.0	0.0	0.0	0.0	0.0	1.0	0.0	0.0	1.0	0.0	0.0	0.0	0.0	0.0	0.0
SHCBP1	SHC binding and spindle associated 1	GO:0008543 fibroblast growth factor receptor signaling pathway;GO:0044344 cellular response to fibroblast growth factor stimulus;GO:0071774 response to fibroblast growth factor		Predicted intracellular proteins	Nuclear bodies (Approved); Additional: Microtubules;Midbody;Mitotic spindle				0.0	0.0	0.0	0.0	0.0	0.0	0.0	0.0	0.0	0.0	0.0	0.0	0.0	0.0	0.0	0.0	0.0	0.0	0.0	0.0
FPR2	formyl peptide receptor 2	GO:0061901 regulation of 1-phosphatidylinositol-3-kinase activity;GO:0061903 positive regulation of 1-phosphatidylinositol-3-kinase activity;GO:0002430 complement receptor mediated signaling pathway		G-protein coupled receptors:GPCRs excl olfactory receptors; G-protein coupled receptors:Chemokines and chemotactic factors receptors			(M174)PID UPA UPAR PATHWAY		0.0	1.0	1.0	1.0	0.0	0.0	0.0	0.0	1.0	0.0	0.0	0.0	1.0	0.0	0.0	0.0	0.0	1.0	1.0	0.0
CRYBB1	crystallin beta B1	GO:0002088 lens development in camera-type eye;GO:0007601 visual perception;GO:0050953 sensory perception of light stimulus		Human disease related genes:Nervous system diseases:Eye disease; Predicted intracellular proteins; Disease related genes					0.0	0.0	0.0	0.0	0.0	0.0	0.0	0.0	0.0	0.0	0.0	0.0	0.0	0.0	0.0	0.0	0.0	0.0	0.0	0.0
BUB1	BUB1 mitotic checkpoint serine/threonine kinase	GO:0051754 meiotic sister chromatid cohesion, centromeric;GO:0070601 centromeric sister chromatid cohesion;GO:0045144 meiotic sister chromatid segregation	Other	Enzymes; Kinases; Predicted intracellular proteins; ENZYME proteins:Transferases	Nucleoplasm (Supported); Additional: Cytosol		(M14)PID AURORA B PATHWAY; (M129)PID PLK1 PATHWAY; (M19)PID P73PATHWAY	(M5951)HALLMARK SPERMATOGENESIS; (M5893)HALLMARK MITOTIC SPINDLE; (M5901)HALLMARK G2M CHECKPOINT	1.0	0.0	0.0	0.0	0.0	0.0	1.0	0.0	0.0	0.0	0.0	0.0	0.0	1.0	0.0	0.0	0.0	0.0	0.0	0.0
MANBAL	mannosidase beta like				Mitochondria (Approved); Additional: Nucleoplasm				0.0	0.0	0.0	0.0	0.0	0.0	0.0	0.0	0.0	0.0	0.0	0.0	0.0	0.0	0.0	0.0	0.0	0.0	0.0	0.0
SLC16A10	solute carrier family 16 member 10	GO:0070460 thyroid-stimulating hormone secretion;GO:0070327 thyroid hormone transport;GO:0015801 aromatic amino acid transport		Transporters:Electrochemical Potential-driven transporters	Cell Junctions;Vesicles (Supported)				0.0	0.0	0.0	0.0	0.0	0.0	0.0	0.0	0.0	0.0	0.0	0.0	0.0	0.0	0.0	0.0	0.0	0.0	0.0	0.0
SPHK1	sphingosine kinase 1	GO:0046521 sphingoid catabolic process;GO:1905364 regulation of endosomal vesicle fusion;GO:1900060 negative regulation of ceramide biosynthetic process		Enzymes; Predicted intracellular proteins; ENZYME proteins:Transferases	Cytosol;Plasma membrane (Supported)		(M103)PID S1P S1P1 PATHWAY; (M155)PID S1P META PATHWAY; (M53)PID INTEGRIN3 PATHWAY	(M5890)HALLMARK TNFA SIGNALING VIA NFKB; (M5909)HALLMARK MYOGENESIS; (M5932)HALLMARK INFLAMMATORY RESPONSE	1.0	1.0	1.0	1.0	0.0	0.0	0.0	1.0	1.0	0.0	0.0	0.0	1.0	0.0	0.0	0.0	0.0	0.0	0.0	1.0
ASIP	agouti signaling protein	GO:0048023 positive regulation of melanin biosynthetic process;GO:1900378 positive regulation of secondary metabolite biosynthetic process;GO:0008343 adult feeding behavior		Predicted secreted proteins	Vesicles (Supported)		(M247)PID INSULIN GLUCOSE PATHWAY		0.0	0.0	0.0	0.0	0.0	0.0	0.0	0.0	0.0	0.0	0.0	0.0	0.0	0.0	0.0	0.0	0.0	0.0	0.0	0.0
CSF1	colony stimulating factor 1	GO:0060611 mammary gland fat development;GO:1902228 positive regulation of macrophage colony-stimulating factor signaling pathway;GO:0042488 positive regulation of odontogenesis of dentin-containing tooth		Candidate cardiovascular disease genes; Cancer-related genes:Candidate cancer biomarkers; Predicted secreted proteins; Disease related genes; RAS pathway related proteins; Predicted intracellular proteins	Plasma membrane (Supported); Additional: Nuclear bodies		(M11736)SA MMP CYTOKINE CONNECTION; (M91)PID TCPTP PATHWAY; (M50)PID PTP1B PATHWAY	(M5897)HALLMARK IL6 JAK STAT3 SIGNALING; (M5911)HALLMARK INTERFERON ALPHA RESPONSE; (M5947)HALLMARK IL2 STAT5 SIGNALING	0.0	1.0	0.0	1.0	1.0	1.0	0.0	0.0	1.0	0.0	0.0	1.0	1.0	0.0	0.0	0.0	0.0	0.0	1.0	0.0
MX1	MX dynamin like GTPase 1	GO:0070106 interleukin-27-mediated signaling pathway;GO:0140374 antiviral innate immune response;GO:0034340 response to type I interferon		Predicted intracellular proteins	Cytosol;Nuclear membrane (Supported)			(M5911)HALLMARK INTERFERON ALPHA RESPONSE; (M5913)HALLMARK INTERFERON GAMMA RESPONSE; (M5956)HALLMARK KRAS SIGNALING DN	0.0	1.0	0.0	0.0	1.0	1.0	0.0	0.0	0.0	0.0	0.0	0.0	0.0	0.0	0.0	0.0	0.0	0.0	0.0	0.0
OTOA	otoancorin	GO:0019226 transmission of nerve impulse;GO:0035637 multicellular organismal signaling;GO:0007160 cell-matrix adhesion		Human disease related genes:Nervous system diseases:Ear disease; Predicted secreted proteins; Predicted intracellular proteins; Disease related genes					0.0	0.0	0.0	0.0	0.0	0.0	0.0	0.0	0.0	0.0	0.0	0.0	0.0	0.0	0.0	0.0	0.0	0.0	0.0	0.0
VAMP5	vesicle associated membrane protein 5	GO:0043001 Golgi to plasma membrane protein transport;GO:0061951 establishment of protein localization to plasma membrane;GO:0006893 Golgi to plasma membrane transport			Nucleoplasm;Plasma membrane (Approved)			(M5913)HALLMARK INTERFERON GAMMA RESPONSE	0.0	0.0	0.0	0.0	0.0	0.0	0.0	0.0	0.0	0.0	0.0	0.0	0.0	0.0	0.0	0.0	0.0	0.0	0.0	0.0
NPC2	NPC intracellular cholesterol transporter 2	GO:0019747 regulation of isoprenoid metabolic process;GO:0046836 glycolipid transport;GO:0032367 intracellular cholesterol transport		Human disease related genes:Congenital disorders of metabolism:Lysosomal storage diseases; Predicted secreted proteins; Disease related genes; Potential drug targets; Transporters:Electrochemical Potential-driven transporters; Predicted intracellular proteins					0.0	0.0	1.0	0.0	1.0	0.0	0.0	0.0	0.0	0.0	0.0	0.0	0.0	0.0	1.0	0.0	0.0	1.0	0.0	0.0
DOLPP1	dolichyldiphosphatase 1	GO:0006489 dolichyl diphosphate biosynthetic process;GO:0046465 dolichyl diphosphate metabolic process;GO:0006488 dolichol-linked oligosaccharide biosynthetic process		Enzymes; ENZYME proteins:Hydrolases	Vesicles (Approved); Additional: Intermediate filaments				0.0	0.0	0.0	0.0	0.0	0.0	0.0	0.0	0.0	0.0	0.0	0.0	0.0	0.0	0.0	0.0	0.0	0.0	0.0	0.0
MYBL2	MYB proto-oncogene like 2	GO:0090307 mitotic spindle assembly;GO:0043525 positive regulation of neuron apoptotic process;GO:1901216 positive regulation of neuron death		Transcription factors:Helix-turn-helix domains; Predicted intracellular proteins; Cancer-related genes:Candidate cancer biomarkers	Nucleoplasm (Supported); Additional: Cytosol		(M40)PID E2F PATHWAY	(M5901)HALLMARK G2M CHECKPOINT; (M5925)HALLMARK E2F TARGETS	1.0	1.0	0.0	0.0	0.0	0.0	0.0	0.0	0.0	0.0	1.0	0.0	0.0	1.0	0.0	0.0	1.0	0.0	0.0	0.0
ALOX15B	arachidonate 15-lipoxygenase type B	GO:1901696 cannabinoid biosynthetic process;GO:2001303 lipoxin A4 biosynthetic process;GO:0071926 endocannabinoid signaling pathway		Enzymes; Predicted intracellular proteins; ENZYME proteins:Oxidoreductases	Cytosol;Plasma membrane (Supported)			(M5915)HALLMARK APICAL JUNCTION; (M5939)HALLMARK P53 PATHWAY	1.0	0.0	0.0	0.0	0.0	0.0	0.0	1.0	0.0	1.0	0.0	0.0	0.0	0.0	0.0	0.0	0.0	0.0	0.0	0.0
CD276	CD276 molecule	GO:0032729 positive regulation of interferon-gamma production;GO:0050852 T cell receptor signaling pathway;GO:0042102 positive regulation of T cell proliferation		Predicted intracellular proteins; CD markers	Vesicles (Approved)			(M5915)HALLMARK APICAL JUNCTION	0.0	0.0	1.0	0.0	0.0	0.0	0.0	1.0	0.0	0.0	0.0	1.0	0.0	0.0	0.0	0.0	0.0	0.0	0.0	0.0
CD14	CD14 molecule	GO:0071725 response to triacyl bacterial lipopeptide;GO:0071727 cellular response to triacyl bacterial lipopeptide;GO:0071724 response to diacyl bacterial lipopeptide		CD markers; Human disease related genes:Immune system diseases:Allergies and autoimmune diseases; Cancer-related genes:Candidate cancer biomarkers; Transporters:Accessory Factors Involved in Transport; Predicted secreted proteins	Vesicles (Approved)		(M264)PID TOLL ENDOGENOUS PATHWAY; (M277)PID INTEGRIN A4B1 PATHWAY; (M18)PID INTEGRIN1 PATHWAY	(M5897)HALLMARK IL6 JAK STAT3 SIGNALING; (M5902)HALLMARK APOPTOSIS; (M5932)HALLMARK INFLAMMATORY RESPONSE	0.0	1.0	1.0	0.0	1.0	1.0	0.0	1.0	1.0	0.0	0.0	1.0	0.0	0.0	0.0	0.0	0.0	1.0	0.0	0.0
ZNHIT2	zinc finger HIT-type containing 2			Predicted intracellular proteins					0.0	0.0	0.0	0.0	0.0	0.0	0.0	0.0	0.0	0.0	0.0	0.0	0.0	0.0	0.0	0.0	0.0	0.0	0.0	0.0
MDK	midkine	GO:0030421 defecation;GO:0106091 glial cell projection elongation;GO:1905555 positive regulation of blood vessel branching		Predicted secreted proteins; Cancer-related genes:Candidate cancer biomarkers	Vesicles (Approved)		(M165)PID SYNDECAN 4 PATHWAY; (M277)PID INTEGRIN A4B1 PATHWAY; (M18)PID INTEGRIN1 PATHWAY	(M5907)HALLMARK ESTROGEN RESPONSE LATE; (M5915)HALLMARK APICAL JUNCTION	0.0	1.0	1.0	1.0	0.0	1.0	0.0	1.0	1.0	0.0	0.0	1.0	1.0	0.0	0.0	1.0	0.0	0.0	0.0	0.0
AGRP	agouti related neuropeptide	GO:0048571 long-day photoperiodism;GO:0008343 adult feeding behavior;GO:2000253 positive regulation of feeding behavior		Predicted secreted proteins; Human disease related genes:Endocrine and metabolic diseases:Other endocrine and metabolic diseases; Human disease related genes:Other diseases:Mental and behavioural disorders; Disease related genes			(M251)PID SYNDECAN 3 PATHWAY		0.0	0.0	0.0	0.0	0.0	0.0	0.0	0.0	0.0	0.0	0.0	0.0	0.0	0.0	0.0	0.0	0.0	0.0	0.0	0.0
AMDHD1	amidohydrolase domain containing 1	GO:0019556 histidine catabolic process to glutamate and formamide;GO:0043606 formamide metabolic process;GO:0019557 histidine catabolic process to glutamate and formate		Enzymes; ENZYME proteins:Hydrolases; Predicted intracellular proteins	Cytosol (Approved); Additional: Nucleoplasm;Plasma membrane				0.0	0.0	0.0	0.0	0.0	0.0	0.0	0.0	0.0	0.0	0.0	0.0	0.0	0.0	0.0	0.0	0.0	0.0	0.0	0.0
TMEM140	transmembrane protein 140							(M5911)HALLMARK INTERFERON ALPHA RESPONSE	0.0	0.0	0.0	0.0	0.0	0.0	0.0	0.0	0.0	0.0	0.0	0.0	0.0	0.0	0.0	0.0	0.0	0.0	0.0	0.0
HAGHL	hydroxyacylglutathione hydrolase like			Predicted intracellular proteins					0.0	0.0	0.0	0.0	0.0	0.0	0.0	0.0	0.0	0.0	0.0	0.0	0.0	0.0	0.0	0.0	0.0	0.0	0.0	0.0
TGM2	transglutaminase 2	GO:1904014 response to serotonin;GO:1904015 cellular response to serotonin;GO:0018277 protein deamination		ENZYME proteins:Hydrolases; Predicted secreted proteins; Disease related genes; Potential drug targets; Enzymes; Predicted intracellular proteins; ENZYME proteins:Transferases	Cytosol (Approved); Additional: Plasma membrane	Guanosine-5'-Diphosphate; Hexylresorcinol	(M118)PID INTEGRIN A9B1 PATHWAY; (M99)PID TXA2PATHWAY; (M18)PID INTEGRIN1 PATHWAY	(M5947)HALLMARK IL2 STAT5 SIGNALING; (M5891)HALLMARK HYPOXIA; (M5906)HALLMARK ESTROGEN RESPONSE EARLY	0.0	1.0	1.0	1.0	0.0	0.0	0.0	0.0	0.0	0.0	0.0	1.0	0.0	0.0	0.0	0.0	0.0	0.0	0.0	0.0
NUPR1	nuclear protein 1, transcriptional regulator	GO:1904691 negative regulation of type B pancreatic cell proliferation;GO:1903862 positive regulation of oxidative phosphorylation;GO:2000194 regulation of female gonad development		Predicted intracellular proteins	Nucleoplasm (Supported); Additional: Cytokinetic bridge			(M5924)HALLMARK MTORC1 SIGNALING; (M5939)HALLMARK P53 PATHWAY	1.0	1.0	0.0	1.0	0.0	0.0	0.0	0.0	1.0	1.0	0.0	0.0	1.0	0.0	0.0	0.0	0.0	0.0	0.0	1.0
H1-5	H1.5 linker histone, cluster member	GO:0071169 establishment of protein localization to chromatin;GO:0051574 positive regulation of histone H3-K9 methylation;GO:0070199 establishment of protein localization to chromosome		Predicted intracellular proteins	Nucleoplasm (Supported)				0.0	0.0	0.0	0.0	0.0	0.0	0.0	0.0	0.0	0.0	0.0	0.0	0.0	0.0	0.0	0.0	0.0	0.0	0.0	0.0
LGALS1	galectin 1	GO:0002317 plasma cell differentiation;GO:0046598 positive regulation of viral entry into host cell;GO:0075294 positive regulation by symbiont of entry into host		Predicted secreted proteins; Predicted intracellular proteins	Cytosol (Approved); Additional: Nucleoplasm	Mercaptoethanol; Thiodigalactoside; 1,4-Dithiothreitol; Artenimol	(M269)PID RAS PATHWAY; (M254)PID MYC REPRESS PATHWAY; (M5880)NABA ECM AFFILIATED	(M5935)HALLMARK FATTY ACID METABOLISM; (M5930)HALLMARK EPITHELIAL MESENCHYMAL TRANSITION	0.0	1.0	1.0	1.0	1.0	0.0	0.0	0.0	1.0	0.0	0.0	1.0	0.0	0.0	0.0	0.0	0.0	0.0	0.0	0.0
DHX58	DExH-box helicase 58	GO:0039534 negative regulation of MDA-5 signaling pathway;GO:1900245 positive regulation of MDA-5 signaling pathway;GO:0039533 regulation of MDA-5 signaling pathway		Enzymes; ENZYME proteins:Hydrolases; Predicted intracellular proteins	Cytosol;Golgi apparatus (Approved); Additional: Nucleoplasm			(M5911)HALLMARK INTERFERON ALPHA RESPONSE; (M5913)HALLMARK INTERFERON GAMMA RESPONSE	0.0	1.0	1.0	1.0	1.0	0.0	0.0	1.0	1.0	0.0	0.0	1.0	0.0	0.0	0.0	0.0	0.0	0.0	0.0	0.0
NME1	NME/NM23 nucleoside diphosphate kinase 1	GO:0006228 UTP biosynthetic process;GO:0006183 GTP biosynthetic process;GO:0046051 UTP metabolic process		Enzymes; Predicted intracellular proteins; ENZYME proteins:Transferases; Cancer-related genes:Candidate cancer biomarkers	Cytosol (Supported); Additional: Nucleoplasm;Plasma membrane	Zinc; 2'-Deoxyguanosine-5'-Triphosphate; Selenocysteine; 2',3'-Dehydro-2',3'-Deoxy-Thymidine 5'-Diphosphate; Adenosine Phosphonoacetic Acid; Stavudine triphosphate; Thymidine-5'- Diphosphate; 2'-Deoxyguanosine-5'-Diphosphate; 2',3'-dideoxy-3'-fluoro-urididine-5'-diphosphate; Guanosine-5'-Diphosphate; 3'-Deoxy 3'-Amino Adenosine-5'-Diphosphate; Zidovudine diphosphate; Copper; Zinc acetate; Zinc ch…	(M120)PID ARF6 DOWNSTREAM PATHWAY; (M83)PID CDC42 REG PATHWAY; (M156)PID ECADHERIN NASCENT AJ PATHWAY	(M5898)HALLMARK DNA REPAIR; (M5925)HALLMARK E2F TARGETS; (M5926)HALLMARK MYC TARGETS V1	0.0	0.0	1.0	0.0	0.0	0.0	0.0	0.0	0.0	1.0	0.0	0.0	0.0	0.0	0.0	0.0	0.0	0.0	0.0	1.0
IL6	interleukin 6	GO:0070091 glucagon secretion;GO:0001781 neutrophil apoptotic process;GO:0002384 hepatic immune response		Candidate cardiovascular disease genes; Human disease related genes:Immune system diseases:Allergies and autoimmune diseases; Cancer-related genes:Candidate cancer biomarkers; Predicted secreted proteins; FDA approved drug targets:Biotech drugs; Disease related genes; Predicted intracellular proteins	Vesicles (Approved)	Ginseng; YSIL6; VX-702; Atiprimod; CRx-139; Andrographolide; Tapinarof; Siltuximab; Polaprezinc; Foreskin fibroblast (neonatal); Foreskin keratinocyte (neonatal); Binimetinib; Dilmapimod	(M36)PID IL27 PATHWAY; (M65)PID FRA PATHWAY; (M196)PID IL23 PATHWAY	(M5897)HALLMARK IL6 JAK STAT3 SIGNALING; (M5941)HALLMARK UV RESPONSE UP; (M5902)HALLMARK APOPTOSIS	0.0	1.0	1.0	1.0	1.0	1.0	0.0	1.0	1.0	1.0	0.0	1.0	1.0	0.0	0.0	0.0	1.0	0.0	0.0	0.0
MRPL44	mitochondrial ribosomal protein L44	GO:0070125 mitochondrial translational elongation;GO:0016075 rRNA catabolic process;GO:0034661 ncRNA catabolic process		Ribosomal proteins; Predicted intracellular proteins; Disease related genes; Human disease related genes:Congenital disorders of metabolism:Mitochondrial diseases	Mitochondria (Approved); Additional: Nuclear bodies;Nucleoplasm;Plasma membrane				0.0	0.0	0.0	0.0	0.0	0.0	0.0	0.0	0.0	0.0	0.0	0.0	0.0	0.0	0.0	0.0	0.0	0.0	0.0	0.0
IFI30	IFI30 lysosomal thiol reductase	GO:0042590 antigen processing and presentation of exogenous peptide antigen via MHC class I;GO:0002474 antigen processing and presentation of peptide antigen via MHC class I;GO:0019886 antigen processing and presentation of exogenous peptide antigen via MHC class II		Predicted intracellular proteins	Cytosol;Vesicles (Supported)			(M5911)HALLMARK INTERFERON ALPHA RESPONSE; (M5913)HALLMARK INTERFERON GAMMA RESPONSE; (M5924)HALLMARK MTORC1 SIGNALING	0.0	0.0	0.0	0.0	1.0	1.0	0.0	0.0	0.0	1.0	1.0	0.0	0.0	0.0	0.0	0.0	0.0	0.0	0.0	0.0
GBP1	guanylate binding protein 1	GO:0010771 negative regulation of cell morphogenesis involved in differentiation;GO:1900025 negative regulation of substrate adhesion-dependent cell spreading;GO:1903077 negative regulation of protein localization to plasma membrane		Predicted intracellular proteins					0.0	1.0	0.0	0.0	1.0	1.0	0.0	0.0	1.0	0.0	0.0	1.0	0.0	0.0	0.0	0.0	0.0	0.0	1.0	0.0
SLC2A5	solute carrier family 2 member 5	GO:0032445 fructose import;GO:1990539 fructose import across plasma membrane;GO:0071332 cellular response to fructose stimulus		Transporters:Electrochemical Potential-driven transporters; Predicted intracellular proteins	Plasma membrane (Enhanced)			(M5951)HALLMARK SPERMATOGENESIS; (M5891)HALLMARK HYPOXIA	0.0	0.0	0.0	0.0	0.0	0.0	0.0	0.0	0.0	0.0	0.0	0.0	0.0	0.0	0.0	0.0	0.0	1.0	0.0	0.0
FAM86C1P	family with sequence similarity 86 member C1, pseudogene	GO:0042038 peptidyl-histidine methylation, to form tele-methylhistidine;GO:0018021 peptidyl-histidine methylation;GO:0018202 peptidyl-histidine modification							0.0	0.0	0.0	0.0	0.0	0.0	0.0	0.0	0.0	0.0	0.0	0.0	0.0	0.0	0.0	0.0	0.0	0.0	0.0	0.0
TMEM251	transmembrane protein 251				Cell Junctions (Approved); Additional: Golgi apparatus				0.0	0.0	0.0	0.0	0.0	0.0	0.0	0.0	0.0	0.0	0.0	0.0	0.0	0.0	0.0	0.0	0.0	0.0	0.0	0.0
SPRYD4	SPRY domain containing 4	GO:0008150 biological_process		Predicted intracellular proteins	Nucleoplasm (Approved)				0.0	0.0	0.0	0.0	0.0	0.0	0.0	0.0	0.0	0.0	0.0	0.0	0.0	0.0	0.0	0.0	0.0	0.0	0.0	0.0
NAA20	N-alpha-acetyltransferase 20, NatB catalytic subunit	GO:0017196 N-terminal peptidyl-methionine acetylation;GO:0018206 peptidyl-methionine modification;GO:0006474 N-terminal protein amino acid acetylation		Enzymes; Predicted intracellular proteins; ENZYME proteins:Transferases	Cytosol (Supported)				0.0	0.0	0.0	0.0	0.0	0.0	0.0	0.0	0.0	0.0	0.0	0.0	0.0	0.0	0.0	0.0	0.0	0.0	0.0	0.0
RMDN3	regulator of microtubule dynamics 3	GO:0006874 cellular calcium ion homeostasis;GO:0055074 calcium ion homeostasis;GO:0072503 cellular divalent inorganic cation homeostasis		Predicted intracellular proteins	Mitochondria (Enhanced); Additional: Cytokinetic bridge			(M5905)HALLMARK ADIPOGENESIS	0.0	0.0	0.0	1.0	0.0	0.0	0.0	0.0	0.0	0.0	0.0	0.0	0.0	0.0	0.0	0.0	0.0	0.0	0.0	0.0
TMEM138	transmembrane protein 138	GO:0060271 cilium assembly;GO:0044782 cilium organization;GO:0120031 plasma membrane bounded cell projection assembly		Human disease related genes:Congenital malformations:Congenital malformations of the nervous system; Disease related genes	Microtubules (Approved)				0.0	0.0	0.0	0.0	0.0	0.0	0.0	0.0	0.0	0.0	0.0	0.0	0.0	0.0	0.0	0.0	0.0	0.0	0.0	0.0
DRAM1	DNA damage regulated autophagy modulator 1	GO:0006914 autophagy;GO:0061919 process utilizing autophagic mechanism;GO:0010506 regulation of autophagy		Transporters:Accessory Factors Involved in Transport; Predicted intracellular proteins				(M5890)HALLMARK TNFA SIGNALING VIA NFKB; (M5939)HALLMARK P53 PATHWAY	0.0	0.0	0.0	0.0	0.0	0.0	0.0	0.0	0.0	0.0	0.0	0.0	0.0	0.0	0.0	0.0	0.0	0.0	0.0	0.0
CDCA8	cell division cycle associated 8	GO:0007080 mitotic metaphase plate congression;GO:0051310 metaphase plate congression;GO:0051303 establishment of chromosome localization		Predicted intracellular proteins	Nucleoli (Supported); Additional: Cytokinetic bridge;Nucleoplasm		(M14)PID AURORA B PATHWAY	(M5925)HALLMARK E2F TARGETS	1.0	0.0	0.0	0.0	0.0	0.0	1.0	0.0	0.0	0.0	0.0	0.0	0.0	0.0	0.0	0.0	0.0	0.0	0.0	0.0

## Sheet: Functional annotation
Supplementary Data4-4. Referenced markers of functional annotation of myeloid cells
M1	M2	Angiogenesis	Phagocytosis	Anti-inflammatory	Pro-inflammatory
TNF	IL4R	CCND2	MRC1	IL1RN	IL1B
CXCL9	CCL4	CCNE1	CD163	IL10	TNF
CXCL10	CCL13	CD44	MERTK	IL4	CCL2
CXCL11	CCL20	CXCR4	C1QB	IL11	CCL3
CD86	CCL17	E2F3		IL13	CCL5
IL1A	CCL18	EDN1		TGFB1	CCL7
IL1B	CCL22	EZH2		TNFRSF1A	CCL8
IL6	CCL24	FGF18		TNFRSF1B	CCL13
CCL5	LYVE1	FGFR1		IL1R2	CCL17
IRF5	VEGFA	FYN		IL18BP	CCL22
IRF1	VEGFB	HEY1
CD40	VEGFC	ITGAV
IDO1	VEGFD	JAG1
KYNU	EGF	JAG2
CCR7	CTSA	MMP9
	CTSB	NOTCH1
	CTSC	PDGFA
	CTSD	PTK2
	TGFB1	SPP1
	TGFB2	STC1
	TGFB3	TNFAIP6
	MMP14	TYMP
	MMP19	VAV2
	MMP9	VCAN
	CLEC7A	VEGFA
	WNT7B
	TNFSF12
	TNFSF8
	CD276
	VTCN1
	MSR1
	FN1
	IRF4
NOTE: gene panels can be found from DOI: 10.1016/j.cell.2021.01.010. and DOI: 10.1016/j.cell.2020.11.041.
