# Supplementary material for: Macro CD5L+ deteriorates CD8+T cells exhaustion and impairs combination of Gemcitabine-Oxaliplatin-Lenvatinib-anti-PD1 therapy in intrahepatic cholangiocarcinoma
Source: Nat Commun. 2024 Jan 20;15:621. doi: 10.1038/s41467-024-44795-1 (PMC10799889; doi:10.1038/s41467-024-44795-1)
Supplement: Supplementary file 4 — Supplementary Data 1-9 [file 41467_2024_44795_MOESM4_ESM.zip › Supplementary Data5. Lymphoid.xlsx]

## Sheet: Sheet1
Supplementary Data5. Lymphoid cell subtype markers
Main subtype	Main markers	Further subtype	Further subtype markers
CD4T	CD3D,CD3E,CD4	CD4 naïve	IL7R,CCR7,LTB
		CD4 SOCS3	SOCS3,SLC4A3,CD55
		CD4 CXCL13	CXCL13,PDCD1,CTLA4
		CD4 Treg	ICOS,FOXP3,BATF,TIGIT
CD8T	CD3D,CD3E,CD8A,CD8B	CD8 GZMB	GZMB,RGS1
		CD8 proliferating	STMN1,TYMS,MKI67
		CD8 GZMK	GZMK,GZMA,ITM2C
		CD8 KLRB1	KLRB1,TNF,NCR3
		CD8 Trm	ZNF683,KLRC3,KLRC2
NK	CD3-ve,NKG7, KLRF1	NK GNLY	GNLY,FGFBP2,FCGR3A
		NK FCER1G	FCER1G,TYROBP
γδT	TRGV9,TRGV7,TRGV12	/	/
