# Supplementary material for: Macro CD5L+ deteriorates CD8+T cells exhaustion and impairs combination of Gemcitabine-Oxaliplatin-Lenvatinib-anti-PD1 therapy in intrahepatic cholangiocarcinoma
Source: Nat Commun. 2024 Jan 20;15:621. doi: 10.1038/s41467-024-44795-1 (PMC10799889; doi:10.1038/s41467-024-44795-1)
Supplement: Supplementary file 4 — Supplementary Data 1-9 [file 41467_2024_44795_MOESM4_ESM.zip › Supplementary Data6. TCR_pseudotime.xlsx]

## Sheet: clonal_expansion_sample
Table S6-1. Clonal expansion per sample
Sample	No. of receptor chains
	1	2	>= 3
P01_pre	0.417358	0.111698	0.470943
P01_post	0.319383	0.154185	0.526432
P02_pre	0.438953	0.125	0.436047
P02_post	0.47619	0.113553	0.410256
P03_pre	0.292929	0.0796857	0.627385
P03_post	0.32526	0.0865052	0.588235
P04_pre	0.419764	0.110642	0.469595
P04_post	0.610063	0.0691824	0.320755
P05_pre	0.411104	0.0773298	0.511566
P05_post	0.491018	0.101796	0.407186
P06_pre	0.216867	0.100402	0.682731
P06_post	0.108742	0.0426439	0.848614
P07_pre	0.356481	0.134259	0.509259
P07_post	0.194556	0.0752602	0.730184
P08_pre	0.203842	0.0697261	0.726432
P08_post	0.185366	0.0604878	0.754146
P09	0.211161	0.0573152	0.731523
P10	0.319679	0.103295	0.577026

## Sheet: pseudotime cluster
Supplementary Data6-2. CD8 pseudotime cluster genes (top down)
C1	C2	C3	C4
UBE2T	TRBV10-2	TIGIT	GIMAP4
CENPF	IL7R	PDCD1	RPS8
HIST1H2AI	FCRL6	HAVCR2	GIMAP7
RRM2	IFNGR1	HLA-DPB1	CD2
HIST1H1B	ZNF683	SH3BGRL3	GZMA
CDC20	IFI44L	TRBV10-3	CLDND1
CCNB1	TNF	S100A4	LINC00861
HIST1H3C	PNRC1	TRBV12-3	TRBV5-1
ASPM	PPP1R10	HLA-DPA1	ITM2C
CDCA8	AQP3	S100A11	TRBV4-1
CCNA2	TRBV6-4	CD74	LTB
HIST1H2AJ	MYBL1	HLA-DRB5	TRBV30
KIFC1	CSF1	PSMB9	CLIC3
CENPW	NCR3		GZMK
ZWINT	CITED2		RPL7A
CENPA	RORC		RPS3A
KIF2C	SLC4A10		GIMAP5
HJURP	MCL1		CD8B
NCAPG	HSPA1B		TRBV9
HIST1H3G	REL		RPL32
IF16	CCNH		RPS23
ANXA5	ZFAND5		RPL5
HLA-DRA	ETV3		RPL35A
ENO1	TLE1		EEF1B2
ACTB	IER3		RPS14
PPIA	BTG2		RPS18
CYTOR	IFRD1		CD8A
HLA-DRB1	BRD2		TRBV7-9
HIST1H3B	RHOB		CMC1
HIST1H2AL	GLUL		TRBV6-1
CKS1B	IDI1		RPS27
MAD2L1	NR4A3		RPL34
HIST1H3B	PFKFB3		PLEK
HIST1H4F	MAT2A		TRGV9
SMC4	ZC3H12A		RPS27A
LMNB1	TIPARP		RPS12
IGKV3-15	EGR1		EEF1A1
HIST1H2AM	TRGV4		RPL30
HIST1H1C	MARCKSL1
MCM7	TUBB2A
HMGB2	CCR6
PTTG1	ANKRD37
H2AFV	YPEL5
HMGN2	NEU1
TUBB	CAPG
HIST1H4C	CXCR4
HIST1H3D	SRGAP3
STMN1	JUN
HIST1H1D	TENT5C
IGKV3-20	NR4A2
HIST1H1E	RGS2
CXCL13	DUSP2
TRBV12-4	XCL1
TNFRSF18	DUSP1
CTLA4	NFKBIZ
H2AFZ	HSPA1A
PTMA	CSRNP1
CKS2	DNAJA1
ISG15	ZFP36L2
RBPJ	HSPA5
GPR25	SRSF7
GNLY	CEBPD
DUSP4	SPRY1
	CREM
	AREG
	HSP90AB1
	KLF6
	XCL2
	HSPE1
	TNFAIP3
	TUBA4A
	ATF3
	CDKN1A
	SFPQ
	HSPD1
	CD83
	LMNA
	CCL20
	RGS1
	LRRN3
	TUBB4B
	GEM
	RGS16
	FKBP5
