# Supplementary material for: Macro CD5L+ deteriorates CD8+T cells exhaustion and impairs combination of Gemcitabine-Oxaliplatin-Lenvatinib-anti-PD1 therapy in intrahepatic cholangiocarcinoma
Source: Nat Commun. 2024 Jan 20;15:621. doi: 10.1038/s41467-024-44795-1 (PMC10799889; doi:10.1038/s41467-024-44795-1)
Supplement: Supplementary file 4 — Supplementary Data 1-9 [file 41467_2024_44795_MOESM4_ESM.zip › Supplementary Data7. Celltalk.xlsx]

## Sheet: NATMI Edges
Supplementary Data7-1. Quality-controlled cell-cell interaction edges and specificity in pre and post -GOLP samples
Sending.cluster	Ligand.symbol	Receptor.symbol	Target.cluster	Ligand.expressing.cells.in.condition.1	Ligand.detection.rate.in.condition.1	Ligand.expression.in.condition.1	Ligand.specificity.in.condition.1	Receptor.expressing.cells.in.condition.1	Receptor.detection.rate.in.condition.1	Receptor.expression.in.condition.1	Receptor.specificity.in.condition.1	Edge.expression.weight.in.condition.1	Edge.specificity.weight.in.condition.1	Ligand.expressing.cells.in.condition.2	Ligand.detection.rate.in.condition.2	Ligand.expression.in.condition.2	Ligand.specificity.in.condition.2	Receptor.expressing.cells.in.condition.2	Receptor.detection.rate.in.condition.2	Receptor.expression.in.condition.2	Receptor.specificity.in.condition.2	Edge.expression.weight.in.condition.2	Edge.specificity.weight.in.condition.2	Fold.change.of.edge.expression.weight	Log2.transformed.fold.change.of.edge.expression.weight	Fold.change.of.edge.specificity.weight	Log2.transformed.fold.change.of.edge.specificity.weight
Macro CD5L	CD209	ICAM3	CD8 GZMK	110	0.332326	0.773322	0.586466	5252	0.448276	2.88264	0.132499	2.22921	0.0777063	0	0	0	0	1554	0.404477	2.44391	0.126924	0	0	#NUM!	#NUM!	#NUM!	#NUM!
Macro CD5L	CD209	ICAM3	CD8 GZMB	110	0.332326	0.773322	0.586466	1710	0.525992	2.78799	0.128149	2.15602	0.0751548	0	0	0	0	2221	0.568758	2.97169	0.154334	0	0	#NUM!	#NUM!	#NUM!	#NUM!
Macro CD5L	CCL24	CCR2	DC CD1C	149	0.450151	1.59578	0.683769	306	0.254364	0.472189	0.191374	0.753509	0.130856	0	0	0	0	176	0.111322	0.188788	0.0954274	0	0	#NUM!	#NUM!	#NUM!	#NUM!
tumor_1	CXCL14	CXCR4	CD8 GZMK	129	0.0778046	0.459772	0.142722	5719	0.488136	6.29614	0.167944	2.89478	0.0239693	0	0	0	0	3240	0.843311	16.2012	0.163158	0	0	#NUM!	#NUM!	#NUM!	#NUM!
tumor_1	CXCL14	CXCR4	CD8 GZMB	129	0.0778046	0.459772	0.142722	1757	0.540449	5.27362	0.140669	2.42466	0.0200766	0	0	0	0	3353	0.858643	14.0264	0.141256	0	0	#NUM!	#NUM!	#NUM!	#NUM!
tumor_1	CEACAM1	CD209	Macro CD5L	393	0.237033	0.273377	0.268016	110	0.332326	0.773322	0.586466	0.211409	0.157182	82	0.0854167	0.146754	0.273414	0	0	0	0	0	0	#NUM!	#NUM!	#NUM!	#NUM!
tumor_1	PLA2G2A	ITGAV	tumor_3	416	0.250905	17.2418	0.897831	183	0.317158	0.790264	0.119294	13.6256	0.107106	0	0	0	0	180	0.181635	0.641745	0.0723951	0	0	#NUM!	#NUM!	#NUM!	#NUM!
tumor_1	PLA2G2A	ITGB1	Mono CCL20	416	0.250905	17.2418	0.897831	127	0.819355	6.54775	0.110294	112.895	0.0990254	0	0	0	0	315	0.601145	2.62805	0.0511161	0	0	#NUM!	#NUM!	#NUM!	#NUM!
tumor_1	PLA2G2A	ITGB1	tumor_4	416	0.250905	17.2418	0.897831	3955	0.902144	10.0137	0.168676	172.654	0.151443	0	0	0	0	3203	0.870854	9.55393	0.185825	0	0	#NUM!	#NUM!	#NUM!	#NUM!
tumor_1	PLA2G2A	ITGB1	tumor_3	416	0.250905	17.2418	0.897831	422	0.731369	6.98897	0.117726	120.503	0.105698	0	0	0	0	525	0.529768	4.80059	0.0933722	0	0	#NUM!	#NUM!	#NUM!	#NUM!
CD8 GZMK	ICAM3	CD209	Macro CD5L	5252	0.448276	2.88264	0.132499	110	0.332326	0.773322	0.586466	2.22921	0.0777063	1554	0.404477	2.44391	0.126924	0	0	0	0	0	0	#NUM!	#NUM!	#NUM!	#NUM!
CD8 GZMB	ICAM3	CD209	Macro CD5L	1710	0.525992	2.78799	0.128149	110	0.332326	0.773322	0.586466	2.15602	0.0751548	2221	0.568758	2.97169	0.154334	0	0	0	0	0	0	#NUM!	#NUM!	#NUM!	#NUM!
tumor_1	LAMA5	BCAM	Macro CD5L	486	0.293124	0.56266	0.343658	135	0.407855	0.893472	0.227468	0.502721	0.0781713	97	0.101042	0.16211	0.150257	0	0	0	0	0	0	#NUM!	#NUM!	#NUM!	#NUM!
tumor_4	LAMA5	BCAM	Macro CD5L	1237	0.282162	0.40644	0.248243	135	0.407855	0.893472	0.227468	0.363143	0.0564674	899	0.244426	0.498446	0.462001	0	0	0	0	0	0	#NUM!	#NUM!	#NUM!	#NUM!
tumor_1	SAA1	CD36	Macro GPNMB	184	0.110977	1.44989	0.106635	607	0.499178	2.22172	0.215022	3.22126	0.0229288	10	0.0104167	0.012579	0.000395886	406	0.139615	0.901739	0.102699	0.011343	4.0657e-05	283.987	8.14968	563.956	9.13944
tumor_1	SAA1	CD36	Mono FCN1	184	0.110977	1.44989	0.106635	447	0.364898	1.29879	0.125699	1.88311	0.0134039	10	0.0104167	0.012579	0.000395886	430	0.293315	1.10485	0.125831	0.0138979	4.98147e-05	135.496	7.0821	269.074	8.07186
tumor_1	SAA1	FPR2	Mono FCN1	184	0.110977	1.44989	0.106635	131	0.106939	0.303378	0.214494	0.439864	0.0228725	10	0.0104167	0.012579	0.000395886	376	0.25648	1.19335	0.311735	0.0150112	0.000123411	29.3024	4.87295	185.335	7.53399
tumor_1	C4BPA	LRP1	Mono CCL3	291	0.175513	0.320803	0.164334	667	0.614747	1.81084	0.103575	0.580922	0.017021	12	0.0125	0.0197478	0.00557474	862	0.477827	1.1768	0.0448709	0.0232393	0.000250143	24.9974	4.64371	68.0449	6.08841
tumor_3	SAA1	CD36	Macro GPNMB	125	0.216638	4.62192	0.339926	607	0.499178	2.22172	0.215022	10.2686	0.0730917	32	0.0322906	0.367141	0.0115546	406	0.139615	0.901739	0.102699	0.331065	0.00118665	31.0169	4.95498	61.595	5.94474
tumor_1	C4BPA	LRP1	Mono FCN1	291	0.175513	0.320803	0.164334	621	0.506939	1.95498	0.11182	0.627164	0.0183759	12	0.0125	0.0197478	0.00557474	576	0.392906	1.50635	0.0574363	0.0297471	0.000320192	21.0832	4.39802	57.3901	5.84273
tumor_1	C4BPA	LRP1	Macro GPNMB	291	0.175513	0.320803	0.164334	911	0.749178	1.7986	0.102876	0.576997	0.016906	12	0.0125	0.0197478	0.00557474	1348	0.463549	2.27567	0.0867701	0.0449395	0.00048372	12.8394	3.68251	34.9499	5.12722
tumor_3	SAA1	CD36	Mono FCN1	125	0.216638	4.62192	0.339926	447	0.364898	1.29879	0.125699	6.00291	0.0427285	32	0.0322906	0.367141	0.0115546	430	0.293315	1.10485	0.125831	0.405636	0.00145393	14.7988	3.88741	29.3882	4.87716
tumor_1	C4BPA	CD40	DC IDO1	291	0.175513	0.320803	0.164334	165	0.642023	2.68268	0.208754	0.860611	0.0343055	12	0.0125	0.0197478	0.00557474	85	0.518293	3.22276	0.228766	0.0636425	0.00127531	13.5226	3.7573	26.8997	4.74952
tumor_1	C4BPA	CD40	Mono CXCL10	291	0.175513	0.320803	0.164334	322	0.436906	1.46671	0.114133	0.470526	0.018756	12	0.0125	0.0197478	0.00557474	329	0.532362	1.94116	0.137793	0.0383338	0.000768157	12.2744	3.61758	24.4168	4.6098
tumor_3	FN1	TNFRSF11B	tumor_3	233	0.403813	41.2134	0.446353	144	0.249567	3.45311	0.539023	142.315	0.240595	406	0.409687	9.96383	0.0640994	103	0.103935	1.05323	0.172786	10.4942	0.0110755	13.5613	3.76142	21.7232	4.44117
tumor_3	FN1	SDC2	Mono CCL20	233	0.403813	41.2134	0.446353	73	0.470968	1.95429	0.577079	80.543	0.257581	406	0.409687	9.96383	0.0640994	112	0.21374	0.804509	0.193463	8.01599	0.0124008	10.0478	3.32881	20.7713	4.37652
tumor_3	SAA1	FPR2	Mono FCN1	125	0.216638	4.62192	0.339926	131	0.106939	0.303378	0.214494	1.40219	0.0729121	32	0.0322906	0.367141	0.0115546	376	0.25648	1.19335	0.311735	0.438129	0.00360198	3.2004	1.67825	20.2422	4.3393
Macro CD5L	TNFSF10	TNFRSF11B	tumor_3	209	0.63142	2.23797	0.120282	144	0.249567	3.45311	0.539023	7.72797	0.0648347	3	0.0638298	0.234036	0.0187364	103	0.103935	1.05323	0.172786	0.246494	0.00323739	31.3515	4.97046	20.0268	4.32386
tumor_1	IGF2	INSR	tumor_1	131	0.0790109	0.995909	0.163126	413	0.249095	0.363273	0.163621	0.361786	0.0266909	18	0.01875	0.137365	0.0119922	263	0.273958	0.435599	0.124652	0.059836	0.00149485	6.0463	2.59605	17.8552	4.15827
tumor_1	C4BPA	LRP1	Macro CD5L	291	0.175513	0.320803	0.164334	228	0.688822	2.48346	0.142047	0.7967	0.0233432	12	0.0125	0.0197478	0.00557474	29	0.617021	7.02236	0.267759	0.138676	0.00149269	5.74503	2.52231	15.6384	3.96702
tumor_3	THBS1	TNFRSF11B	tumor_3	126	0.218371	3.02584	0.263051	144	0.249567	3.45311	0.539023	10.4486	0.14179	166	0.167508	2.07331	0.0529445	103	0.103935	1.05323	0.172786	2.18368	0.00914806	4.78485	2.25847	15.4995	3.95415
tumor_3	FN1	ITGB1	Mono CCL20	233	0.403813	41.2134	0.446353	127	0.819355	6.54775	0.110294	269.855	0.0492301	406	0.409687	9.96383	0.0640994	315	0.601145	2.62805	0.0511161	26.1855	0.00327651	10.3055	3.36535	15.0252	3.90931
CD8 GZMK	PDGFB	LRP1	Mono CCL3	295	0.0251792	0.133003	0.100462	667	0.614747	1.81084	0.103575	0.240848	0.0104054	39	0.010151	0.0458308	0.0175048	862	0.477827	1.1768	0.0448709	0.0539338	0.000785454	4.46562	2.15886	13.2476	3.72766
Macro CD5L	DSC2	DSG2	tumor_3	165	0.498489	1.01621	0.132453	216	0.37435	1.18679	0.233954	1.20603	0.0309878	1	0.0212766	0.0941859	0.0158668	242	0.244198	0.905329	0.148523	0.0852692	0.00235659	14.1438	3.8221	13.1494	3.71693
tumor_4	PLAT	LRP1	Mono CCL3	182	0.0415146	0.157859	0.3111	667	0.614747	1.81084	0.103575	0.285858	0.0322223	39	0.0106036	0.0155052	0.0555014	862	0.477827	1.1768	0.0448709	0.0182466	0.0024904	15.6664	3.9696	12.9386	3.69361
tumor_3	FN1	CD44	Mono CCL20	233	0.403813	41.2134	0.446353	139	0.896774	7.39518	0.164356	304.781	0.0733609	406	0.409687	9.96383	0.0640994	428	0.816794	5.5094	0.0897861	54.8947	0.00575523	5.55209	2.47303	12.7468	3.67207
tumor_3	FN1	ITGA2	tumor_3	233	0.403813	41.2134	0.446353	129	0.22357	0.688985	0.314376	28.3954	0.140323	406	0.409687	9.96383	0.0640994	105	0.105954	0.343092	0.185753	3.41851	0.0119067	8.30636	3.05422	11.7852	3.55891
tumor_3	SERPINE2	LRP1	Mono CCL3	117	0.202773	2.92503	0.620283	667	0.614747	1.81084	0.103575	5.29675	0.0642461	92	0.0928355	0.354108	0.123174	862	0.477827	1.1768	0.0448709	0.416715	0.00552694	12.7107	3.66797	11.6242	3.53906
tumor_3	FN1	ITGAV	tumor_3	233	0.403813	41.2134	0.446353	183	0.317158	0.790264	0.119294	32.5695	0.0532473	406	0.409687	9.96383	0.0640994	180	0.181635	0.641745	0.0723951	6.39424	0.00464048	5.09357	2.34868	11.4745	3.52036
tumor_3	THBS1	LRP1	Mono CCL3	126	0.218371	3.02584	0.263051	667	0.614747	1.81084	0.103575	5.47931	0.0272456	166	0.167508	2.07331	0.0529445	862	0.477827	1.1768	0.0448709	2.43988	0.00237567	2.24573	1.16718	11.4686	3.51962
CD8 GZMK	PDGFB	LRP1	Mono FCN1	295	0.0251792	0.133003	0.100462	621	0.506939	1.95498	0.11182	0.26002	0.0112337	39	0.010151	0.0458308	0.0175048	576	0.392906	1.50635	0.0574363	0.0690372	0.00100541	3.76637	1.91317	11.1733	3.48198
tumor_4	PLAT	LRP1	Mono FCN1	182	0.0415146	0.157859	0.3111	621	0.506939	1.95498	0.11182	0.308613	0.0347872	39	0.0106036	0.0155052	0.0555014	576	0.392906	1.50635	0.0574363	0.0233563	0.0031878	13.2133	3.72392	10.9126	3.44793
tumor_3	THBS1	ITGB1	Mono CCL20	126	0.218371	3.02584	0.263051	127	0.819355	6.54775	0.110294	19.8124	0.0290129	166	0.167508	2.07331	0.0529445	315	0.601145	2.62805	0.0511161	5.44878	0.00270631	3.63612	1.8624	10.7205	3.42229
tumor_3	FN1	ITGA5	Mono CCL20	233	0.403813	41.2134	0.446353	40	0.258065	0.803569	0.158291	33.1178	0.0706537	406	0.409687	9.96383	0.0640994	119	0.227099	0.63901	0.104249	6.36699	0.00668229	5.20149	2.37893	10.5733	3.40235
tumor_4	PODXL2	SELL	DC IDO1	836	0.190693	0.276619	0.346252	123	0.478599	1.26714	0.137516	0.350515	0.047615	49	0.0133225	0.0244125	0.0772923	42	0.256098	0.570718	0.0585703	0.0139327	0.00452704	25.1578	4.65293	10.5179	3.39478
tumor_3	THBS1	CD36	Macro GPNMB	126	0.218371	3.02584	0.263051	607	0.499178	2.22172	0.215022	6.72258	0.0565617	166	0.167508	2.07331	0.0529445	406	0.139615	0.901739	0.102699	1.86959	0.00543734	3.59575	1.84629	10.4025	3.37885
tumor_3	THBS1	ITGA6	tumor_3	126	0.218371	3.02584	0.263051	146	0.253033	0.799781	0.198179	2.42001	0.0521312	166	0.167508	2.07331	0.0529445	155	0.156408	0.467917	0.0964161	0.970138	0.0051047	2.4945	1.31875	10.2124	3.35225
tumor_1	IGF2	INSR	tumor_4	131	0.0790109	0.995909	0.163126	1022	0.23312	0.304623	0.137205	0.303377	0.0223817	18	0.01875	0.137365	0.0119922	1216	0.330614	0.647277	0.185226	0.0889131	0.00222127	3.41207	1.77065	10.0761	3.33286
tumor_3	SERPINE2	LRP1	Mono FCN1	117	0.202773	2.92503	0.620283	621	0.506939	1.95498	0.11182	5.71838	0.0693602	92	0.0928355	0.354108	0.123174	576	0.392906	1.50635	0.0574363	0.53341	0.00707468	10.7204	3.42229	9.804	3.29337
tumor_3	THBS1	LRP1	Mono FCN1	126	0.218371	3.02584	0.263051	621	0.506939	1.95498	0.11182	5.91547	0.0294144	166	0.167508	2.07331	0.0529445	576	0.392906	1.50635	0.0574363	3.12313	0.00304094	1.89408	0.921498	9.6728	3.27393
tumor_3	FN1	ITGA2	tumor_1	233	0.403813	41.2134	0.446353	437	0.263571	0.459471	0.209651	18.9364	0.0935786	406	0.409687	9.96383	0.0640994	157	0.163542	0.280382	0.151801	2.79368	0.00973035	6.77829	2.76092	9.61718	3.26561
tumor_3	SERPINE2	LRP1	tumor_1	117	0.202773	2.92503	0.620283	757	0.456574	0.922573	0.0527688	2.69855	0.0327316	92	0.0928355	0.354108	0.123174	346	0.360417	0.725133	0.027649	0.256775	0.00340564	10.5094	3.39361	9.611	3.26469
tumor_3	SERPINE2	LRP1	DC CD1C	117	0.202773	2.92503	0.620283	314	0.261014	0.432932	0.0247626	1.26634	0.0153598	92	0.0928355	0.354108	0.123174	267	0.16888	0.351941	0.0134193	0.124625	0.00165292	10.1612	3.345	9.29257	3.21608
CD8 GZMB	L1CAM	CD9	tumor_1	104	0.0319902	0.12095	0.548783	860	0.518697	2.21207	0.052578	0.267549	0.0288539	70	0.0179257	0.0771653	0.155757	415	0.432292	1.03204	0.0200999	0.0796376	0.00313069	3.35958	1.74828	9.21646	3.20421
Macro CD5L	DSC2	DSG2	tumor_4	165	0.498489	1.01621	0.132453	3020	0.688869	2.01706	0.397626	2.04976	0.0526666	1	0.0212766	0.0941859	0.0158668	2360	0.641653	2.19825	0.360632	0.207044	0.00572208	9.90014	3.30745	9.20411	3.20228
tumor_3	SERPINE2	LRP1	Mono CXCL10	117	0.202773	2.92503	0.620283	303	0.411126	1.03318	0.0590954	3.02209	0.0366559	92	0.0928355	0.354108	0.123174	221	0.357605	0.858051	0.032717	0.303843	0.0040299	9.94622	3.31415	9.09598	3.18523
tumor_3	SERPINE2	LRP1	tumor_3	117	0.202773	2.92503	0.620283	165	0.285962	0.618635	0.0353843	1.80952	0.0219483	92	0.0928355	0.354108	0.123174	147	0.148335	0.515507	0.019656	0.182545	0.00242112	9.91274	3.30928	9.06537	3.18037
tumor_3	FN1	ITGB1	tumor_3	233	0.403813	41.2134	0.446353	422	0.731369	6.98897	0.117726	288.039	0.0525475	406	0.409687	9.96383	0.0640994	525	0.529768	4.80059	0.0933722	47.8322	0.0059851	6.02187	2.59021	8.77972	3.13417
CD8 GZMB	FASLG	TNFRSF6B	tumor_3	921	0.283297	1.43103	0.399586	150	0.259965	2.96699	0.379458	4.24586	0.151626	597	0.152881	0.610527	0.244955	19	0.0191726	0.0624943	0.0718906	0.0381545	0.01761	111.281	6.79806	8.61023	3.10605
CD8 proliferating	FASLG	TNFRSF6B	tumor_3	210	0.288462	0.772363	0.215667	150	0.259965	2.96699	0.379458	2.29159	0.0818364	163	0.139555	0.333227	0.133697	19	0.0191726	0.0624943	0.0718906	0.0208248	0.00961157	110.042	6.7819	8.51436	3.0899
tumor_1	ECM1	ITGB4	tumor_3	231	0.139324	0.702249	0.380445	166	0.287695	1.05387	0.289488	0.740079	0.110134	72	0.075	0.0976799	0.0908049	135	0.136226	0.374192	0.142895	0.0365511	0.0129755	20.2478	4.33969	8.48784	3.0854
tumor_3	FN1	ITGB8	tumor_1	233	0.403813	41.2134	0.446353	443	0.267189	0.39122	0.166501	16.1235	0.0743185	406	0.409687	9.96383	0.0640994	252	0.2625	0.489021	0.138117	4.87252	0.00885323	3.30907	1.72643	8.39451	3.06945
tumor_3	THBS1	SDC4	tumor_1	126	0.218371	3.02584	0.263051	1078	0.650181	2.05698	0.225283	6.2241	0.0592607	166	0.167508	2.07331	0.0529445	576	0.6	1.58554	0.1335	3.28732	0.00706807	1.89336	0.920952	8.38429	3.06769
tumor_3	THBS1	ITGA3	tumor_3	126	0.218371	3.02584	0.263051	126	0.218371	0.760471	0.250474	2.30106	0.0658874	166	0.167508	2.07331	0.0529445	111	0.112008	0.360166	0.15145	0.746737	0.00801844	3.08149	1.62363	8.21699	3.03861
tumor_4	TNFSF11	TNFRSF11B	tumor_3	425	0.0969434	0.121915	0.400885	144	0.249567	3.45311	0.539023	0.420987	0.216086	228	0.0619902	0.0755901	0.153932	103	0.103935	1.05323	0.172786	0.0796137	0.0265972	5.28787	2.40269	8.12438	3.02226
tumor_3	IGF2	INSR	tumor_1	131	0.227036	1.06299	0.174113	413	0.249095	0.363273	0.163621	0.386154	0.0284886	73	0.073663	0.326563	0.0285096	263	0.273958	0.435599	0.124652	0.142251	0.00355378	2.7146	1.44074	8.01644	3.00296
tumor_4	FN1	TNFRSF11B	tumor_3	1307	0.29813	22.5959	0.24472	144	0.249567	3.45311	0.539023	78.026	0.13191	979	0.266177	14.8141	0.0953021	103	0.103935	1.05323	0.172786	15.6026	0.0164669	5.00082	2.32217	8.01061	3.00191
tumor_3	FN1	NT5E	tumor_4	233	0.403813	41.2134	0.446353	1091	0.248859	0.392852	0.155711	16.1908	0.069502	406	0.409687	9.96383	0.0640994	911	0.247689	0.376964	0.137425	3.756	0.00880889	4.31064	2.1079	7.88998	2.98002
Macro CD5L	SERPING1	LRP1	Mono CCL3	258	0.779456	4.69999	0.152983	667	0.614747	1.81084	0.103575	8.51092	0.0158453	16	0.340426	2.10544	0.044826	862	0.477827	1.1768	0.0448709	2.47768	0.00201138	3.43503	1.78032	7.8778	2.97779
tumor_3	VEGFA	NRP2	Macro CD5L	242	0.419411	2.4041	0.116784	149	0.450151	1.03011	0.127307	2.47647	0.0148674	288	0.290616	1.27862	0.0404824	4	0.0851064	0.450715	0.0466637	0.576293	0.00188906	4.29725	2.10341	7.87028	2.97642
tumor_3	VEGFA	FLT1	Mono CCL20	242	0.419411	2.4041	0.116784	51	0.329032	1.27128	0.334631	3.05627	0.0390796	288	0.290616	1.27862	0.0404824	145	0.276718	0.978258	0.123015	1.25082	0.00497994	2.44341	1.2889	7.84739	2.97221
tumor_3	FN1	PLAUR	Mono CCL20	233	0.403813	41.2134	0.446353	151	0.974194	16.7155	0.232345	688.901	0.103708	406	0.409687	9.96383	0.0640994	504	0.961832	20.6437	0.210233	205.69	0.0134758	3.34922	1.74383	7.69585	2.94408
tumor_4	FN1	SDC2	Mono CCL20	1307	0.29813	22.5959	0.24472	73	0.470968	1.95429	0.577079	44.1589	0.141223	979	0.266177	14.8141	0.0953021	112	0.21374	0.804509	0.193463	11.9181	0.0184374	3.7052	1.88955	7.65957	2.93726
Mono CCL3	ANOS1	SDC2	Mono CCL20	144	0.132719	0.160533	0.107882	73	0.470968	1.95429	0.577079	0.313728	0.0622567	150	0.0831486	0.12029	0.0421785	112	0.21374	0.804509	0.193463	0.0967746	0.00815997	3.24184	1.69681	7.62952	2.93159
tumor_3	FN1	ITGB7	CD8 GZMB	233	0.403813	41.2134	0.446353	1052	0.323593	1.46095	0.200426	60.2109	0.0894607	406	0.409687	9.96383	0.0640994	1300	0.332907	1.39801	0.183052	13.9296	0.0117335	4.32252	2.11187	7.62435	2.93061
Macro FBP1	CXCL8	SDC2	Mono CCL20	54	0.556701	12.302	0.106811	73	0.470968	1.95429	0.577079	24.0417	0.0616381	675	0.36077	4.35536	0.042372	112	0.21374	0.804509	0.193463	3.50393	0.0081974	6.86136	2.77849	7.51923	2.91058
Macro FBP1	VEGFA	FLT1	Mono CCL20	30	0.309278	2.33339	0.113349	51	0.329032	1.27128	0.334631	2.96639	0.0379303	376	0.200962	1.29967	0.0411487	145	0.276718	0.978258	0.123015	1.27141	0.00506191	2.33315	1.22228	7.49328	2.9056
tumor_4	SPP1	ITGB1	Mono CCL20	3233	0.737454	81.6512	0.156042	127	0.819355	6.54775	0.110294	534.631	0.0172105	2527	0.687058	37.8825	0.0450251	315	0.601145	2.62805	0.0511161	99.5571	0.0023015	5.3701	2.42495	7.47792	2.90264
CD8 GZMK	CD244	CD48	Macro CD5L	1447	0.123506	0.627722	0.228717	100	0.302115	0.48577	0.0227605	0.304928	0.0052057	223	0.0580427	0.269152	0.110533	2	0.0425532	0.0950357	0.00632245	0.025579	0.000698842	11.921	3.57544	7.44904	2.89705
CD8 GZMB	L1CAM	CD9	Mono CXCL10	104	0.0319902	0.12095	0.548783	501	0.679783	5.1632	0.122722	0.624488	0.067348	70	0.0179257	0.0771653	0.155757	331	0.535599	3.00307	0.0584874	0.231732	0.0091098	2.69487	1.43021	7.39291	2.88614
tumor_3	THBS1	SDC4	tumor_3	126	0.218371	3.02584	0.263051	237	0.410745	1.32768	0.145408	4.01733	0.0382497	166	0.167508	2.07331	0.0529445	286	0.288597	1.161	0.0977537	2.40711	0.00517552	1.66894	0.738936	7.3905	2.88567
CD8 GZMB	L1CAM	CD9	tumor_3	104	0.0319902	0.12095	0.548783	320	0.554593	2.95482	0.0702323	0.357385	0.0385423	70	0.0179257	0.0771653	0.155757	321	0.323915	1.73682	0.0338262	0.134022	0.00526865	2.66661	1.41501	7.3154	2.87094
CD8 GZMK	TNFSF14	TNFRSF6B	tumor_3	1348	0.115056	0.6342	0.153104	150	0.259965	2.96699	0.379458	1.88166	0.0580966	194	0.0504945	0.243736	0.111145	19	0.0191726	0.0624943	0.0718906	0.0152321	0.00799027	123.533	6.94875	7.27092	2.86214
tumor_3	FN1	SDC2	Macro GPNMB	233	0.403813	41.2134	0.446353	276	0.226974	0.36469	0.107688	15.0301	0.0480671	406	0.409687	9.96383	0.0640994	389	0.133769	0.431958	0.103874	4.30395	0.00665827	3.49216	1.80412	7.21916	2.85183
tumor_3	VEGFA	NRP1	Mono CCL3	242	0.419411	2.4041	0.116784	468	0.431336	1.21297	0.134304	2.9161	0.0156846	288	0.290616	1.27862	0.0404824	403	0.223392	0.466809	0.0540231	0.596872	0.00218698	4.88564	2.28855	7.17178	2.84233
CD8 GZMB	L1CAM	CD9	CD8 GZMB	104	0.0319902	0.12095	0.548783	816	0.251	1.49309	0.0354888	0.180589	0.0194757	70	0.0179257	0.0771653	0.155757	758	0.19411	0.895792	0.0174463	0.069124	0.00271738	2.61254	1.38545	7.16706	2.84138
CD8 GZMB	L1CAM	ITGA5	tumor_4	104	0.0319902	0.12095	0.548783	1104	0.251825	0.357837	0.0704884	0.0432802	0.0386828	70	0.0179257	0.0771653	0.155757	620	0.16857	0.212662	0.0346939	0.0164101	0.00540381	2.63741	1.39912	7.15844	2.83965
tumor_3	THBS1	SDC1	tumor_3	126	0.218371	3.02584	0.263051	179	0.310225	0.749763	0.194956	2.26866	0.0512834	166	0.167508	2.07331	0.0529445	180	0.181635	0.588962	0.136946	1.2211	0.00725055	1.85788	0.893657	7.07304	2.82233
Macro CD5L	DSC2	DSG2	tumor_1	165	0.498489	1.01621	0.132453	750	0.452352	1.00556	0.198227	1.02186	0.0262557	1	0.0212766	0.0941859	0.0158668	551	0.573958	1.45636	0.238923	0.137169	0.00379094	7.44965	2.89717	6.9259	2.792
Macro FBP1	VEGFA	NRP1	Mono CCL3	30	0.309278	2.33339	0.113349	468	0.431336	1.21297	0.134304	2.83034	0.0152233	376	0.200962	1.29967	0.0411487	403	0.223392	0.466809	0.0540231	0.606696	0.00222298	4.66517	2.22193	6.84815	2.77571
Mono CXCL10	HGF	ST14	tumor_3	117	0.158752	0.323404	0.212027	183	0.317158	0.928283	0.102772	0.300211	0.0217904	56	0.0906149	0.101464	0.0891233	149	0.150353	0.391082	0.0358593	0.0396809	0.0031959	7.56562	2.91946	6.81824	2.7694
CD8 GZMK	PDGFB	LRP1	Macro GPNMB	295	0.0251792	0.133003	0.100462	911	0.749178	1.7986	0.102876	0.23922	0.0103351	39	0.010151	0.0458308	0.0175048	1348	0.463549	2.27567	0.0867701	0.104296	0.00151889	2.29367	1.19766	6.80438	2.76646
tumor_4	FGL1	LAG3	CD8 GZMB	937	0.213732	0.452685	0.10823	1857	0.571209	4.2749	0.383806	1.93519	0.0415395	274	0.074497	0.171165	0.0266258	1705	0.43662	2.64346	0.230659	0.452469	0.0061415	4.27695	2.09658	6.76374	2.75782
tumor_3	FN1	ITGA9	Macro CD5L	233	0.403813	41.2134	0.446353	112	0.338369	0.558354	0.408002	23.0117	0.182113	406	0.409687	9.96383	0.0640994	3	0.0638298	0.166602	0.420263	1.65999	0.0269386	13.8625	3.79312	6.76031	2.75709
tumor_4	THBS1	TNFRSF11B	tumor_3	1245	0.283987	4.5063	0.391754	144	0.249567	3.45311	0.539023	15.5608	0.211164	1838	0.499728	7.18874	0.183573	103	0.103935	1.05323	0.172786	7.5714	0.0317188	2.0552	1.03928	6.65739	2.73496
tumor_4	PLAT	LRP1	Macro GPNMB	182	0.0415146	0.157859	0.3111	911	0.749178	1.7986	0.102876	0.283926	0.0320046	39	0.0106036	0.0155052	0.0555014	1348	0.463549	2.27567	0.0867701	0.0352847	0.00481586	8.04672	3.0084	6.64566	2.73241
Macro CD5L	SERPING1	LRP1	Mono FCN1	258	0.779456	4.69999	0.152983	621	0.506939	1.95498	0.11182	9.1884	0.0171066	16	0.340426	2.10544	0.044826	576	0.392906	1.50635	0.0574363	3.17152	0.00257464	2.89716	1.53464	6.64425	2.73211
CD8 GZMK	FASLG	TNFRSF6B	tumor_3	1591	0.135797	0.7795	0.217659	150	0.259965	2.96699	0.379458	2.31277	0.0825926	314	0.0817283	0.436327	0.175063	19	0.0191726	0.0624943	0.0718906	0.0272679	0.0125854	84.8164	6.40627	6.56259	2.71426
tumor_4	VEGFA	NRP2	Macro CD5L	2412	0.550182	3.26822	0.15876	149	0.450151	1.03011	0.127307	3.36661	0.0202113	2317	0.629962	2.09515	0.0663345	4	0.0851064	0.450715	0.0466637	0.944315	0.00309542	3.56513	1.83396	6.52944	2.70696
tumor_4	VEGFA	FLT1	Mono CCL20	2412	0.550182	3.26822	0.15876	51	0.329032	1.27128	0.334631	4.1548	0.0531262	2317	0.629962	2.09515	0.0663345	145	0.276718	0.978258	0.123015	2.0496	0.00816014	2.02713	1.01944	6.51045	2.70276
CD8 GZMB	L1CAM	ITGAV	Macro CD5L	104	0.0319902	0.12095	0.548783	108	0.326284	0.601816	0.0908468	0.0727895	0.0498551	70	0.0179257	0.0771653	0.155757	5	0.106383	0.443042	0.0499794	0.0341874	0.00778463	2.12913	1.09026	6.40431	2.67904
tumor_1	PODXL	SELL	DC IDO1	204	0.12304	0.12858	0.12251	123	0.478599	1.26714	0.137516	0.162929	0.016847	33	0.034375	0.0575315	0.0451695	42	0.256098	0.570718	0.0585703	0.0328342	0.00264559	4.96217	2.31097	6.36796	2.67083
tumor_4	SPP1	CD44	Mono CCL20	3233	0.737454	81.6512	0.156042	139	0.896774	7.39518	0.164356	603.825	0.0256464	2527	0.687058	37.8825	0.0450251	428	0.816794	5.5094	0.0897861	208.71	0.00404262	2.89314	1.53263	6.344	2.66539
CD8 GZMB	CSF1	CSF1R	tumor_3	1022	0.314365	2.44171	0.478385	116	0.20104	0.702984	0.0242301	1.71649	0.0115913	296	0.0758003	0.393106	0.151308	107	0.107972	0.339896	0.0121007	0.133615	0.00183093	12.8465	3.6833	6.33085	2.6624
tumor_4	FGL1	EGFR	tumor_3	937	0.213732	0.452685	0.10823	131	0.227036	0.672462	0.247459	0.304414	0.0267826	274	0.074497	0.171165	0.0266258	142	0.14329	0.494218	0.159057	0.0845929	0.00423502	3.59857	1.84742	6.32407	2.66085
tumor_3	FN1	ITGB1	tumor_4	233	0.403813	41.2134	0.446353	3955	0.902144	10.0137	0.168676	412.697	0.0752891	406	0.409687	9.96383	0.0640994	3203	0.870854	9.55393	0.185825	95.1937	0.0119113	4.33534	2.11615	6.32081	2.66011
tumor_3	THBS1	ITGB1	tumor_3	126	0.218371	3.02584	0.263051	422	0.731369	6.98897	0.117726	21.1475	0.0309679	166	0.167508	2.07331	0.0529445	525	0.529768	4.80059	0.0933722	9.95312	0.00494354	2.12471	1.08727	6.26432	2.64716
tumor_1	JAG1	CD46	tumor_3	366	0.220748	0.368498	0.16831	388	0.672444	3.87351	0.122756	1.42738	0.020661	87	0.090625	0.126136	0.0530618	392	0.39556	1.97801	0.0632291	0.249499	0.00335505	5.72099	2.51626	6.15819	2.62251
Macro GPNMB	ASIP	F11R	tumor_3	105	0.0863487	0.0633726	0.209416	246	0.426343	1.30068	0.140756	0.0824275	0.0294767	64	0.0220083	0.0303715	0.095689	214	0.215943	0.652717	0.0501298	0.019824	0.00479687	4.15797	2.05588	6.14498	2.61941
tumor_3	FN1	PLAUR	Mono FCN1	233	0.403813	41.2134	0.446353	1078	0.88	11.3901	0.158323	469.427	0.0706679	406	0.409687	9.96383	0.0640994	1352	0.922237	17.705	0.180306	176.41	0.0115575	2.661	1.41197	6.11445	2.61222
Macro FBP1	TGFB1	SDC2	Mono CCL20	62	0.639175	6.36456	0.113731	73	0.470968	1.95429	0.577079	12.4382	0.0656315	866	0.462854	3.68761	0.0555608	112	0.21374	0.804509	0.193463	2.96671	0.0107489	4.19259	2.06784	6.10586	2.61019
tumor_3	JAG1	CD46	tumor_3	100	0.17331	0.528656	0.241462	388	0.672444	3.87351	0.122756	2.04775	0.0296408	74	0.074672	0.184583	0.0776488	392	0.39556	1.97801	0.0632291	0.365108	0.00490966	5.60863	2.48765	6.03724	2.59389
Macro GPNMB	CCL2	CCR2	DC CD1C	639	0.525493	20.961	0.199823	306	0.254364	0.472189	0.191374	9.89754	0.038241	382	0.131362	1.40919	0.0664101	176	0.111322	0.188788	0.0954274	0.266038	0.00633734	37.2035	5.21737	6.03424	2.59317
tumor_3	SERPINE2	LRP1	Macro GPNMB	117	0.202773	2.92503	0.620283	911	0.749178	1.7986	0.102876	5.26096	0.063812	92	0.0928355	0.354108	0.123174	1348	0.463549	2.27567	0.0867701	0.805832	0.0106879	6.52861	2.70677	5.97052	2.57786
tumor_4	VEGFA	NRP1	Mono CCL3	2412	0.550182	3.26822	0.15876	468	0.431336	1.21297	0.134304	3.96425	0.0213222	2317	0.629962	2.09515	0.0663345	403	0.223392	0.466809	0.0540231	0.978036	0.0035836	4.05328	2.01909	5.94994	2.57287
tumor_4	INHBA	BAMBI	tumor_3	391	0.089188	0.190202	0.102545	143	0.247834	0.820556	0.171392	0.156071	0.0175754	138	0.0375204	0.110444	0.0396697	91	0.0918264	0.232361	0.0746734	0.0256629	0.00296227	6.08158	2.60445	5.93307	2.56878
tumor_3	THBS1	LRP1	Macro GPNMB	126	0.218371	3.02584	0.263051	911	0.749178	1.7986	0.102876	5.44228	0.0270615	166	0.167508	2.07331	0.0529445	1348	0.463549	2.27567	0.0867701	4.71817	0.004594	1.15347	0.205983	5.89062	2.55842
tumor_1	FBLN1	ITGB1	Mono CCL20	143	0.0862485	0.118413	0.310153	127	0.819355	6.54775	0.110294	0.775338	0.034208	17	0.0177083	0.0699798	0.114462	315	0.601145	2.62805	0.0511161	0.183911	0.00585083	4.21584	2.07582	5.8467	2.54762
Mono FCN1	RNASE2	TLR2	Mono CCL20	173	0.141224	0.390075	0.226903	58	0.374194	1.51144	0.182628	0.589574	0.0414389	125	0.085266	0.243837	0.114348	196	0.374046	1.22516	0.0623583	0.298739	0.00713056	1.97354	0.980785	5.81145	2.5389
Mono CCL3	MRC1	PTPRC	CD8 GZMK	445	0.410138	1.98514	0.164105	10235	0.873592	12.2481	0.158439	24.3142	0.0260006	392	0.217295	0.761652	0.0327131	3389	0.882093	12.8279	0.136854	9.77035	0.00447692	2.48857	1.31532	5.8077	2.53797
CD8 GZMK	PTPRC	MRC1	Mono CCL3	10235	0.873592	12.2481	0.158439	445	0.410138	1.98514	0.164105	24.3142	0.0260006	3389	0.882093	12.8279	0.136854	392	0.217295	0.761652	0.0327131	9.77035	0.00447692	2.48857	1.31532	5.8077	2.53797
CD8 GZMB	L1CAM	ITGAV	tumor_3	104	0.0319902	0.12095	0.548783	183	0.317158	0.790264	0.119294	0.0955823	0.0654664	70	0.0179257	0.0771653	0.155757	180	0.181635	0.641745	0.0723951	0.0495204	0.011276	1.93016	0.94872	5.80581	2.5375
Mono CCL3	CYTL1	CCR2	DC CD1C	115	0.105991	0.178101	0.379904	306	0.254364	0.472189	0.191374	0.0840974	0.0727039	141	0.0781596	0.118326	0.131697	176	0.111322	0.188788	0.0954274	0.0223384	0.0125675	3.76469	1.91253	5.78506	2.53233
CD8 GZMB	L1CAM	ITGA5	Macro GPNMB	104	0.0319902	0.12095	0.548783	348	0.286184	0.307818	0.0606355	0.0372305	0.0332757	70	0.0179257	0.0771653	0.155757	243	0.0835626	0.227016	0.0370356	0.0175177	0.00576854	2.12531	1.08767	5.76848	2.52819
tumor_3	SERPINE1	LRP1	Mono CCL3	90	0.155979	0.953918	0.269677	667	0.614747	1.81084	0.103575	1.72739	0.0279319	108	0.108981	0.764441	0.108633	862	0.477827	1.1768	0.0448709	0.899596	0.00487445	1.92019	0.941246	5.73026	2.5186
Macro CD5L	TNFSF10	TNFRSF10C	tumor_4	209	0.63142	2.23797	0.120282	1069	0.243841	0.356288	0.181355	0.797361	0.0218138	3	0.0638298	0.234036	0.0187364	1007	0.27379	0.47942	0.20324	0.112202	0.00380798	7.1065	2.82914	5.72843	2.51814
tumor_4	SPP1	ITGAV	tumor_3	3233	0.737454	81.6512	0.156042	183	0.317158	0.790264	0.119294	64.526	0.0186148	2527	0.687058	37.8825	0.0450251	180	0.181635	0.641745	0.0723951	24.3109	0.00325959	2.6542	1.40828	5.71078	2.51369
tumor_3	THBS1	LRP1	Mono CCL20	126	0.218371	3.02584	0.263051	93	0.6	2.19176	0.125363	6.63192	0.0329769	166	0.167508	2.07331	0.0529445	325	0.620229	2.91489	0.111143	6.04348	0.00588442	1.09737	0.134047	5.6041	2.48648
tumor_3	ZG16B	TLR2	Mono CCL20	121	0.209705	1.03841	0.188309	58	0.374194	1.51144	0.182628	1.5695	0.0343905	199	0.200807	0.742921	0.09909	196	0.374046	1.22516	0.0623583	0.910198	0.00617908	1.72435	0.786049	5.56564	2.47655
tumor_4	SERPINE1	LRP1	Mono CCL3	804	0.183394	1.21381	0.34315	667	0.614747	1.81084	0.103575	2.19802	0.0355419	744	0.202284	1.00303	0.142538	862	0.477827	1.1768	0.0448709	1.18037	0.0063958	1.86215	0.896969	5.55707	2.47432
tumor_4	FN1	ITGB1	Mono CCL20	1307	0.29813	22.5959	0.24472	127	0.819355	6.54775	0.110294	147.952	0.0269911	979	0.266177	14.8141	0.0953021	315	0.601145	2.62805	0.0511161	38.9322	0.00487147	3.80025	1.92609	5.54066	2.47006
tumor_1	EFNB2	EPHB3	tumor_1	337	0.203257	0.30174	0.169922	377	0.227382	0.355154	0.459868	0.107164	0.0781417	110	0.114583	0.163942	0.107007	62	0.0645833	0.0852733	0.132201	0.0139799	0.0141464	7.6656	2.9384	5.52379	2.46566
CD8 GZMB	L1CAM	CD9	DC TYMS	104	0.0319902	0.12095	0.548783	177	0.699605	3.29452	0.0783065	0.398472	0.0429733	70	0.0179257	0.0771653	0.155757	352	0.496474	2.5683	0.0500199	0.198183	0.00779093	2.01062	1.00764	5.51581	2.46357
CD8 GZMB	L1CAM	ALCAM	DC TYMS	104	0.0319902	0.12095	0.548783	116	0.458498	0.568745	0.0938597	0.0687896	0.0515086	70	0.0179257	0.0771653	0.155757	153	0.215797	0.467514	0.0600062	0.0360758	0.00934637	1.9068	0.931157	5.51108	2.46233
CD8 GZMB	L1CAM	EGFR	tumor_3	104	0.0319902	0.12095	0.548783	131	0.227036	0.672462	0.247459	0.0813341	0.135801	70	0.0179257	0.0771653	0.155757	142	0.14329	0.494218	0.159057	0.0381365	0.0247742	2.13271	1.09269	5.48156	2.45459
tumor_4	SPP1	ITGB5	tumor_3	3233	0.737454	81.6512	0.156042	130	0.225303	0.44155	0.135838	36.0531	0.0211964	2527	0.687058	37.8825	0.0450251	110	0.110999	0.35825	0.0859537	13.5714	0.00387007	2.65655	1.40955	5.47701	2.45339
Mono CCL3	PLTP	ABCA1	Mono CCL3	801	0.738249	7.24661	0.256474	578	0.532719	1.50687	0.107167	10.9197	0.0274855	1101	0.61031	3.59619	0.0766844	922	0.511086	1.39172	0.0661636	5.00489	0.00507372	2.18181	1.12552	5.41723	2.43755
CD8 GZMB	TNFSF9	TNFRSF9	CD8 GZMB	1141	0.350969	3.33618	0.192737	826	0.254076	1.84274	0.445815	6.14771	0.085925	931	0.238412	1.38682	0.0885669	570	0.145967	0.673321	0.180572	0.933775	0.0159927	6.58372	2.7189	5.37276	2.42566
CD8 GZMB	L1CAM	ITGAV	Macro GPNMB	104	0.0319902	0.12095	0.548783	377	0.310033	0.439665	0.0663694	0.0531774	0.0364224	70	0.0179257	0.0771653	0.155757	374	0.128611	0.388067	0.0437777	0.0299453	0.00681867	1.77582	0.828484	5.34156	2.41726
tumor_3	FN1	NT5E	tumor_1	233	0.403813	41.2134	0.446353	448	0.270205	0.411682	0.163174	16.9668	0.0728332	406	0.409687	9.96383	0.0640994	327	0.340625	0.584126	0.212948	5.82013	0.0136499	2.91519	1.54359	5.33582	2.41571
Mono CCL20	CXCL8	SDC2	Mono CCL20	155	1	52.1717	0.452973	73	0.470968	1.95429	0.577079	101.959	0.261401	480	0.916031	26.0583	0.253513	112	0.21374	0.804509	0.193463	20.9641	0.0490453	4.86348	2.28199	5.32979	2.41408
tumor_3	ADAM9	ITGB1	Mono CCL20	229	0.39688	1.06124	0.115656	127	0.819355	6.54775	0.110294	6.9487	0.0127562	171	0.172553	0.482328	0.046978	315	0.601145	2.62805	0.0511161	1.26758	0.00240133	5.48185	2.45466	5.31214	2.40929
CD8 GZMB	L1CAM	ALCAM	Mono CXCL10	104	0.0319902	0.12095	0.548783	229	0.310719	0.548944	0.0905919	0.0663947	0.0497153	70	0.0179257	0.0771653	0.155757	191	0.309061	0.468763	0.0601665	0.0361722	0.00937133	1.83552	0.876186	5.30504	2.40736
CD8 GZMK	PTPRC	MRC1	Macro CD5L	10235	0.873592	12.2481	0.158439	246	0.743202	4.79956	0.396762	58.7853	0.0628625	3389	0.882093	12.8279	0.136854	13	0.276596	2.01856	0.0866978	25.8938	0.0118649	2.27025	1.18285	5.29818	2.4055
Macro CD5L	MRC1	PTPRC	CD8 GZMK	246	0.743202	4.79956	0.396762	10235	0.873592	12.2481	0.158439	58.7853	0.0628625	13	0.276596	2.01856	0.0866978	3389	0.882093	12.8279	0.136854	25.8938	0.0118649	2.27025	1.18285	5.29818	2.4055
tumor_3	FN1	ITGB8	tumor_4	233	0.403813	41.2134	0.446353	1739	0.39667	0.717131	0.305208	29.5554	0.136231	406	0.409687	9.96383	0.0640994	1912	0.519848	1.42165	0.401525	14.165	0.0257375	2.08651	1.06109	5.29308	2.40411
Mono CXCL10	PLAU	ST14	tumor_3	261	0.354138	1.14513	0.12769	183	0.317158	0.928283	0.102772	1.063	0.013123	204	0.330097	0.841245	0.0696527	149	0.150353	0.391082	0.0358593	0.328996	0.0024977	3.23105	1.692	5.25403	2.39342
Mono CCL3	CXCL12	ITGB1	Mono CCL20	296	0.272811	1.13961	0.112427	127	0.819355	6.54775	0.110294	7.46187	0.0124	161	0.0892461	0.217015	0.046354	315	0.601145	2.62805	0.0511161	0.570326	0.00236944	13.0835	3.70968	5.23332	2.38773
Macro GPNMB	PLAU	ST14	tumor_3	611	0.502467	0.954554	0.10644	183	0.317158	0.928283	0.102772	0.886096	0.010939	641	0.220426	0.706497	0.0584959	149	0.150353	0.391082	0.0358593	0.276298	0.00209762	3.20703	1.68124	5.21496	2.38266
tumor_3	THBS1	ITGA3	tumor_1	126	0.218371	3.02584	0.263051	576	0.347407	0.615963	0.202878	1.8638	0.0533672	166	0.167508	2.07331	0.0529445	279	0.290625	0.460796	0.193765	0.955375	0.0102588	1.95086	0.964111	5.20209	2.37909
CD8 GZMB	L1CAM	ALCAM	Macro GPNMB	104	0.0319902	0.12095	0.548783	420	0.345395	0.393038	0.0648628	0.0475378	0.0355956	70	0.0179257	0.0771653	0.155757	391	0.134457	0.345128	0.0442978	0.0266319	0.00689968	1.78499	0.835919	5.15902	2.3671
tumor_3	THBS1	ITGA6	tumor_1	126	0.218371	3.02584	0.263051	968	0.583836	1.46047	0.361893	4.41916	0.0951963	166	0.167508	2.07331	0.0529445	597	0.621875	1.70096	0.350489	3.52662	0.0185564	1.25309	0.325485	5.13009	2.35898
Mono CCL3	C1QA	CD93	Mono CCL20	1045	0.963134	43.7317	0.195245	78	0.503226	2.24574	0.341171	98.2102	0.066612	1565	0.867517	21.378	0.094218	162	0.30916	1.09745	0.137917	23.4613	0.0129942	4.18605	2.06559	5.12628	2.35791
tumor_3	SERPINE2	LRP1	Macro CD3	117	0.202773	2.92503	0.620283	349	0.331434	0.619165	0.0354147	1.81107	0.0219671	92	0.0928355	0.354108	0.123174	356	0.324226	0.920028	0.0350802	0.325789	0.00432098	5.55904	2.47483	5.08383	2.34592
CD8 GZMB	PTPRC	MRC1	Mono CCL3	2856	0.878499	9.28155	0.120064	445	0.410138	1.98514	0.164105	18.4252	0.0197031	3505	0.897567	11.1361	0.118806	392	0.217295	0.761652	0.0327131	8.48184	0.0038865	2.17231	1.11923	5.06963	2.34188
Mono CCL3	MRC1	PTPRC	CD8 GZMB	445	0.410138	1.98514	0.164105	2856	0.878499	9.28155	0.120064	18.4252	0.0197031	392	0.217295	0.761652	0.0327131	3505	0.897567	11.1361	0.118806	8.48184	0.0038865	2.17231	1.11923	5.06963	2.34188
tumor_3	ADAM9	ITGA6	tumor_3	229	0.39688	1.06124	0.115656	146	0.253033	0.799781	0.198179	0.848756	0.0229207	171	0.172553	0.482328	0.046978	155	0.156408	0.467917	0.0964161	0.225689	0.00452943	3.76073	1.91101	5.06039	2.33925
Mono CCL20	SDC2	PTPRJ	Mono CCL3	73	0.470968	1.95429	0.577079	402	0.370507	0.699288	0.0696649	1.36661	0.0402022	112	0.21374	0.804509	0.193463	548	0.303769	0.554016	0.0411698	0.445711	0.00796482	3.06614	1.61642	5.04747	2.33556
Mono CCL20	SDC2	PTPRJ	CD8 GZMB	73	0.470968	1.95429	0.577079	654	0.201169	0.875302	0.0872	1.7106	0.0503212	112	0.21374	0.804509	0.193463	702	0.17977	0.701166	0.0521047	0.564094	0.0100803	3.03246	1.60049	4.99203	2.31963
CD8 GZMB	L1CAM	ITGAV	Mono CXCL10	104	0.0319902	0.12095	0.548783	190	0.257802	0.498759	0.0752899	0.0603248	0.0413178	70	0.0179257	0.0771653	0.155757	161	0.260518	0.473117	0.0533722	0.0365082	0.00831307	1.65236	0.72453	4.97022	2.31331
tumor_3	THBS1	CD36	Mono FCN1	126	0.218371	3.02584	0.263051	447	0.364898	1.29879	0.125699	3.92993	0.0330652	166	0.167508	2.07331	0.0529445	430	0.293315	1.10485	0.125831	2.2907	0.00666206	1.7156	0.778716	4.96321	2.31127
tumor_4	THBS1	LRP1	Mono CCL3	1245	0.283987	4.5063	0.391754	667	0.614747	1.81084	0.103575	8.16018	0.0405761	1838	0.499728	7.18874	0.183573	862	0.477827	1.1768	0.0448709	8.45973	0.00823709	0.964591	-0.0520107	4.92603	2.30042
CD8 GZMB	L1CAM	ALCAM	tumor_4	104	0.0319902	0.12095	0.548783	1864	0.425182	0.819245	0.135199	0.0990874	0.0741951	70	0.0179257	0.0771653	0.155757	1306	0.355084	0.760029	0.0975511	0.0586479	0.0151942	1.68953	0.756623	4.88311	2.2878
CD8 GZMB	IL13	IL13RA1	tumor_1	136	0.0418333	0.327665	0.426984	724	0.436671	0.655514	0.049781	0.214789	0.0212557	9	0.00230474	0.0123149	0.173634	293	0.305208	0.44891	0.0252515	0.00552827	0.00438451	38.8529	5.27995	4.8479	2.27736
Mono CCL20	SDC2	PTPRJ	DC CD1C	73	0.470968	1.95429	0.577079	281	0.233583	0.361931	0.0360565	0.707317	0.0208074	112	0.21374	0.804509	0.193463	295	0.186591	0.299249	0.0222377	0.240749	0.00430216	2.93799	1.55483	4.83651	2.27397
tumor_3	SERPINE1	LRP1	Mono FCN1	90	0.155979	0.953918	0.269677	621	0.506939	1.95498	0.11182	1.86489	0.0301553	108	0.108981	0.764441	0.108633	576	0.392906	1.50635	0.0574363	1.15151	0.00623947	1.61951	0.695561	4.83299	2.27292
Mono CCL3	PLTP	ABCA1	Macro GPNMB	801	0.738249	7.24661	0.256474	814	0.669408	1.56635	0.111397	11.3507	0.0285704	1101	0.61031	3.59619	0.0766844	1072	0.368638	1.62346	0.0771808	5.83827	0.00591856	1.94419	0.959172	4.82725	2.2712
tumor_1	JAG1	NOTCH2	Mono FCN1	366	0.220748	0.368498	0.16831	360	0.293878	0.908007	0.111602	0.334598	0.0187837	87	0.090625	0.126136	0.0530618	362	0.24693	0.784004	0.0734616	0.0988914	0.003898	3.38349	1.75851	4.8188	2.26867
tumor_3	FN1	TNFRSF11B	tumor_4	233	0.403813	41.2134	0.446353	1068	0.243613	2.20428	0.344083	90.8459	0.153583	406	0.409687	9.96383	0.0640994	1218	0.331158	3.04827	0.500079	30.3725	0.0320548	2.99106	1.58066	4.79126	2.2604
tumor_1	MDK	SDC3	Mono CCL3	1341	0.808806	9.67967	0.326466	363	0.334562	0.800276	0.100303	7.74641	0.0327455	490	0.510417	4.37805	0.236301	401	0.222284	0.453725	0.0290745	1.98643	0.00687034	3.89966	1.96335	4.76621	2.25284
tumor_4	MDK	SDC3	Mono CCL3	3185	0.726505	10.1884	0.343623	363	0.334562	0.800276	0.100303	8.15351	0.0344664	2169	0.589723	4.62844	0.249816	401	0.222284	0.453725	0.0290745	2.10004	0.00726327	3.88255	1.95701	4.7453	2.2465
CD8 GZMB	TNFSF14	TNFRSF6B	tumor_3	453	0.139342	0.545967	0.131804	150	0.259965	2.96699	0.379458	1.61988	0.0500139	358	0.0916773	0.321599	0.146651	19	0.0191726	0.0624943	0.0718906	0.0200981	0.0105428	80.5984	6.33268	4.74388	2.24607
tumor_3	SERPINE1	LRP1	tumor_1	90	0.155979	0.953918	0.269677	757	0.456574	0.922573	0.0527688	0.880058	0.0142305	108	0.108981	0.764441	0.108633	346	0.360417	0.725133	0.027649	0.554321	0.00300359	1.58763	0.666877	4.73785	2.24423
tumor_3	JAG1	NOTCH2	Mono FCN1	100	0.17331	0.528656	0.241462	360	0.293878	0.908007	0.111602	0.480023	0.0269476	74	0.074672	0.184583	0.0776488	362	0.24693	0.784004	0.0734616	0.144714	0.0057042	3.31704	1.7299	4.72416	2.24006
Macro CD5L	PLTP	ABCA1	Mono CCL3	248	0.749245	4.80211	0.169958	578	0.532719	1.50687	0.107167	7.23617	0.0182138	15	0.319149	2.73462	0.0583125	922	0.511086	1.39172	0.0661636	3.80583	0.00385817	1.90134	0.927014	4.72084	2.23905
tumor_4	FN1	CD44	Mono CCL20	1307	0.29813	22.5959	0.24472	139	0.896774	7.39518	0.164356	167.101	0.0402212	979	0.266177	14.8141	0.0953021	428	0.816794	5.5094	0.0897861	81.6168	0.0085568	2.04738	1.03378	4.70049	2.23281
Mono CXCL10	HGF	MET	tumor_3	117	0.158752	0.323404	0.212027	172	0.298094	1.10526	0.326285	0.357446	0.0691811	56	0.0906149	0.101464	0.0891233	201	0.202825	0.767501	0.165398	0.077874	0.0147408	4.59006	2.19851	4.69318	2.23057
tumor_4	SERPINE1	LRP1	Mono FCN1	804	0.183394	1.21381	0.34315	621	0.506939	1.95498	0.11182	2.37298	0.0383711	744	0.202284	1.00303	0.142538	576	0.392906	1.50635	0.0574363	1.51091	0.00818685	1.57056	0.651284	4.68691	2.22864
CD8 GZMB	L1CAM	ERBB2	tumor_1	104	0.0319902	0.12095	0.548783	767	0.462606	0.767634	0.445407	0.0928452	0.244432	70	0.0179257	0.0771653	0.155757	356	0.370833	0.623881	0.335436	0.0481419	0.0522463	1.92857	0.947533	4.67845	2.22603
tumor_4	IGF2	IGF2R	Mono CCL20	2102	0.479471	1.91678	0.313962	68	0.43871	1.38072	0.0881588	2.64654	0.0276785	1008	0.274062	1.39193	0.121518	147	0.280534	0.92106	0.0488512	1.28205	0.00593629	2.0643	1.04565	4.66259	2.22113
tumor_3	THBS1	ITGA6	tumor_4	126	0.218371	3.02584	0.263051	1184	0.270073	0.527028	0.130593	1.5947	0.0343527	166	0.167508	2.07331	0.0529445	1144	0.311039	0.675398	0.139168	1.40031	0.00736819	1.13882	0.187539	4.66229	2.22104
tumor_3	AFDN	EPHB3	tumor_1	190	0.329289	0.940317	0.136092	377	0.227382	0.355154	0.459868	0.333957	0.0625845	312	0.314834	1.37808	0.101655	62	0.0645833	0.0852733	0.132201	0.117514	0.0134388	2.84186	1.50684	4.65699	2.2194
tumor_1	MDK	TSPAN1	tumor_3	1341	0.808806	9.67967	0.326466	158	0.27383	3.51762	0.406814	34.0494	0.132811	490	0.510417	4.37805	0.236301	55	0.0554995	0.190019	0.120903	0.831913	0.0285694	40.9291	5.35505	4.64871	2.21683
Mono CCL20	S100A9	TLR4	Mono CCL3	143	0.922581	44.1394	0.331538	400	0.368664	0.722127	0.127959	31.8742	0.0424233	423	0.807252	11.4365	0.139115	420	0.232816	0.411113	0.065675	4.70169	0.00913639	6.77932	2.76114	4.64334	2.21516
tumor_4	MDK	TSPAN1	tumor_3	3185	0.726505	10.1884	0.343623	158	0.27383	3.51762	0.406814	35.8388	0.139791	2169	0.589723	4.62844	0.249816	55	0.0554995	0.190019	0.120903	0.879492	0.0302034	40.7495	5.34871	4.62831	2.21049
Macro CD5L	MRC1	PTPRC	CD8 GZMB	246	0.743202	4.79956	0.396762	2856	0.878499	9.28155	0.120064	44.5473	0.047637	13	0.276596	2.01856	0.0866978	3505	0.897567	11.1361	0.118806	22.479	0.0103002	1.98173	0.986763	4.62487	2.20941
CD8 GZMB	PTPRC	MRC1	Macro CD5L	2856	0.878499	9.28155	0.120064	246	0.743202	4.79956	0.396762	44.5473	0.047637	3505	0.897567	11.1361	0.118806	13	0.276596	2.01856	0.0866978	22.479	0.0103002	1.98173	0.986763	4.62487	2.20941
tumor_4	THBS1	ITGB1	Mono CCL20	1245	0.283987	4.5063	0.391754	127	0.819355	6.54775	0.110294	29.5061	0.0432081	1838	0.499728	7.18874	0.183573	315	0.601145	2.62805	0.0511161	18.8924	0.00938353	1.5618	0.643207	4.60468	2.2031
tumor_4	SERPINE1	LRP1	tumor_1	804	0.183394	1.21381	0.34315	757	0.456574	0.922573	0.0527688	1.11983	0.0181076	744	0.202284	1.00303	0.142538	346	0.360417	0.725133	0.027649	0.727329	0.00394103	1.53965	0.622599	4.59465	2.19995
DC TYMS	TNFSF13	TNFRSF11B	tumor_3	181	0.715415	2.33392	0.101808	144	0.249567	3.45311	0.539023	8.05928	0.0548769	357	0.503526	2.23323	0.0691318	103	0.103935	1.05323	0.172786	2.35211	0.011945	3.42641	1.7767	4.59413	2.19979
Mono CCL20	SDC2	PTPRJ	Mono FCN1	73	0.470968	1.95429	0.577079	291	0.237551	0.622601	0.0620252	1.21674	0.0357934	112	0.21374	0.804509	0.193463	271	0.184857	0.542128	0.0402864	0.436147	0.00779391	2.78976	1.48014	4.59248	2.19927
CD8 GZMB	L1CAM	ITGAV	tumor_1	104	0.0319902	0.12095	0.548783	570	0.343788	0.504606	0.0761725	0.061032	0.0418022	70	0.0179257	0.0771653	0.155757	307	0.319792	0.518184	0.0584562	0.0399858	0.00910494	1.52634	0.610077	4.59115	2.19886
Macro CD5L	ADAM15	ITGB1	Mono CCL20	119	0.359517	0.763321	0.113106	127	0.819355	6.54775	0.110294	4.99803	0.0124749	5	0.106383	0.344163	0.0531624	315	0.601145	2.62805	0.0511161	0.904478	0.00271745	5.52588	2.4662	4.59067	2.1987
tumor_3	SERPINE1	LRP1	DC CD1C	90	0.155979	0.953918	0.269677	314	0.261014	0.432932	0.0247626	0.412981	0.0066779	108	0.108981	0.764441	0.108633	267	0.16888	0.351941	0.0134193	0.269038	0.00145778	1.53503	0.618269	4.58088	2.19562
CD8 GZMB	L1CAM	ERBB3	tumor_3	104	0.0319902	0.12095	0.548783	157	0.272097	0.710572	0.148794	0.0859435	0.0816558	70	0.0179257	0.0771653	0.155757	139	0.140262	0.424321	0.114761	0.0327428	0.0178748	2.62481	1.39221	4.56822	2.19163
tumor_3	IGF2	INSR	tumor_4	131	0.227036	1.06299	0.174113	1022	0.23312	0.304623	0.137205	0.323811	0.0238892	73	0.073663	0.326563	0.0285096	1216	0.330614	0.647277	0.185226	0.211377	0.00528072	1.53191	0.615334	4.52386	2.17755
tumor_3	THBS1	SDC4	tumor_4	126	0.218371	3.02584	0.263051	2718	0.619982	1.68684	0.184744	5.1041	0.048597	166	0.167508	2.07331	0.0529445	2449	0.665851	2.4103	0.202943	4.99732	0.0107447	1.02137	0.0305017	4.52287	2.17724
Mono CCL3	F13A1	ITGB1	Mono CCL20	560	0.516129	3.57396	0.35561	127	0.819355	6.54775	0.110294	23.4014	0.0392217	736	0.407982	1.20262	0.169794	315	0.601145	2.62805	0.0511161	3.16055	0.00867919	7.40421	2.88835	4.51905	2.17602
tumor_3	THBS1	ITGB1	tumor_4	126	0.218371	3.02584	0.263051	3955	0.902144	10.0137	0.168676	30.2997	0.0443703	166	0.167508	2.07331	0.0529445	3203	0.870854	9.55393	0.185825	19.8083	0.00983844	1.52965	0.613201	4.5099	2.17309
Mono CCL3	CD14	ITGB1	Mono CCL20	975	0.898618	10.7326	0.179956	127	0.819355	6.54775	0.110294	70.2741	0.0198481	1394	0.772727	5.1105	0.0861684	315	0.601145	2.62805	0.0511161	13.4307	0.00440459	5.23237	2.38746	4.50624	2.17192
tumor_3	EPCAM	EPCAM	tumor_3	349	0.604853	4.76728	0.262403	349	0.604853	4.76728	0.262403	22.7269	0.0688552	376	0.379415	1.8547	0.123819	376	0.379415	1.8547	0.123819	3.43991	0.0153311	6.60684	2.72396	4.49121	2.16711
Mono CCL20	S100A9	TLR4	Macro CD5L	143	0.922581	44.1394	0.331538	170	0.513595	1.17302	0.207856	51.7763	0.0689121	423	0.807252	11.4365	0.139115	7	0.148936	0.691061	0.110396	7.9033	0.0153578	6.55122	2.71176	4.4871	2.16578
tumor_3	SERPINE1	LRP1	Mono CXCL10	90	0.155979	0.953918	0.269677	303	0.411126	1.03318	0.0590954	0.98557	0.0159367	108	0.108981	0.764441	0.108633	221	0.357605	0.858051	0.032717	0.655929	0.00355415	1.50256	0.58742	4.48396	2.16477
Mono CCL20	SDC2	PTPRJ	tumor_3	73	0.470968	1.95429	0.577079	155	0.268631	0.395504	0.0394011	0.772929	0.0227375	112	0.21374	0.804509	0.193463	118	0.119072	0.353544	0.0262724	0.284429	0.00508273	2.71747	1.44227	4.47349	2.1614
tumor_3	SERPINE1	LRP1	tumor_3	90	0.155979	0.953918	0.269677	165	0.285962	0.618635	0.0353843	0.590126	0.00954234	108	0.108981	0.764441	0.108633	147	0.148335	0.515507	0.019656	0.394074	0.00213529	1.4975	0.582556	4.46887	2.15991
tumor_4	THBS1	CD36	Macro GPNMB	1245	0.283987	4.5063	0.391754	607	0.499178	2.22172	0.215022	10.0118	0.0842358	1838	0.499728	7.18874	0.183573	406	0.139615	0.901739	0.102699	6.48237	0.0188527	1.54446	0.627101	4.46809	2.15966
Mono CCL3	HGF	SDC2	Mono CCL20	234	0.215668	0.386577	0.253443	73	0.470968	1.95429	0.577079	0.755484	0.146257	240	0.133038	0.1936	0.170052	112	0.21374	0.804509	0.193463	0.155753	0.0328987	4.85053	2.27814	4.44566	2.1524
tumor_4	SERPINE1	LRP1	DC CD1C	804	0.183394	1.21381	0.34315	314	0.261014	0.432932	0.0247626	0.525498	0.00849729	744	0.202284	1.00303	0.142538	267	0.16888	0.351941	0.0134193	0.353006	0.00191276	1.48864	0.573992	4.44242	2.15135
tumor_3	THBS1	SDC1	tumor_4	126	0.218371	3.02584	0.263051	1936	0.441606	0.813446	0.211516	2.46136	0.0556393	166	0.167508	2.07331	0.0529445	1761	0.478793	1.02017	0.237211	2.11513	0.012559	1.16369	0.218707	4.43022	2.14738
Macro CD5L	TNFSF10	TNFRSF11B	tumor_4	209	0.63142	2.23797	0.120282	1068	0.243613	2.20428	0.344083	4.93311	0.0413869	3	0.0638298	0.234036	0.0187364	1218	0.331158	3.04827	0.500079	0.713407	0.0093697	6.91487	2.7897	4.41711	2.1431
DC TYMS	TNFSF13	SDC2	Mono CCL20	181	0.715415	2.33392	0.101808	73	0.470968	1.95429	0.577079	4.56115	0.0587513	357	0.503526	2.23323	0.0691318	112	0.21374	0.804509	0.193463	1.79666	0.0133744	2.53869	1.34408	4.39281	2.13514
tumor_4	THBS1	ITGA6	tumor_3	1245	0.283987	4.5063	0.391754	146	0.253033	0.799781	0.198179	3.60405	0.0776376	1838	0.499728	7.18874	0.183573	155	0.156408	0.467917	0.0964161	3.36373	0.0176994	1.07144	0.0995558	4.38645	2.13306
tumor_3	CCN2	LRP1	Mono CCL3	81	0.140381	0.493753	0.205524	667	0.614747	1.81084	0.103575	0.894108	0.0212873	136	0.137235	0.55383	0.108178	862	0.477827	1.1768	0.0448709	0.651749	0.00485406	1.37186	0.456133	4.38546	2.13273
Mono CCL3	TNFSF13	TNFRSF11B	tumor_3	831	0.765899	3.40501	0.14853	144	0.249567	3.45311	0.539023	11.7579	0.0800612	1446	0.801552	3.42468	0.106014	103	0.103935	1.05323	0.172786	3.60698	0.0183178	3.25976	1.70476	4.37069	2.12786
tumor_4	SPP1	ITGB1	tumor_3	3233	0.737454	81.6512	0.156042	422	0.731369	6.98897	0.117726	570.657	0.0183702	2527	0.687058	37.8825	0.0450251	525	0.529768	4.80059	0.0933722	181.858	0.00420409	3.13793	1.64981	4.3696	2.1275
CD8 GZMB	L1CAM	ALCAM	Macro CD3	104	0.0319902	0.12095	0.548783	217	0.206078	0.315495	0.052066	0.038159	0.0285729	70	0.0179257	0.0771653	0.155757	194	0.176685	0.327624	0.042051	0.0252812	0.00654973	1.50939	0.593962	4.36246	2.12514
Mono CCL20	SPP1	ITGB1	Mono CCL20	130	0.83871	99.1549	0.189492	127	0.819355	6.54775	0.110294	649.241	0.0208999	481	0.917939	78.9771	0.093868	315	0.601145	2.62805	0.0511161	207.556	0.00479816	3.12803	1.64525	4.35581	2.12294
tumor_1	TGFB2	TGFBR1	Mono CXCL10	110	0.066345	0.100238	0.11019	305	0.41384	1.04318	0.125491	0.104566	0.0138279	40	0.0416667	0.0754309	0.0517968	183	0.296117	0.553022	0.0612966	0.0417149	0.00317497	2.50668	1.32578	4.35529	2.12277
Mono CXCL10	HGF	CD44	Mono CCL20	117	0.158752	0.323404	0.212027	139	0.896774	7.39518	0.164356	2.39163	0.0348479	56	0.0906149	0.101464	0.0891233	428	0.816794	5.5094	0.0897861	0.559008	0.00800203	4.27835	2.09706	4.35488	2.12263
tumor_4	PODXL2	SELL	Mono FCN1	836	0.190693	0.276619	0.346252	431	0.351837	1.34657	0.146135	0.372486	0.0505995	49	0.0133225	0.0244125	0.0772923	507	0.345839	1.46536	0.150384	0.0357732	0.0116235	10.4124	3.38023	4.3532	2.12208
tumor_3	SLPI	PLSCR1	Macro CD5L	236	0.409012	3.18468	0.18919	189	0.570997	1.52015	0.0465686	4.84121	0.0088103	402	0.405651	2.7934	0.107624	8	0.170213	0.695477	0.018807	1.94275	0.00202409	2.49194	1.31727	4.35273	2.12192
tumor_4	SERPINE1	LRP1	Mono CXCL10	804	0.183394	1.21381	0.34315	303	0.411126	1.03318	0.0590954	1.25409	0.0202786	744	0.202284	1.00303	0.142538	221	0.357605	0.858051	0.032717	0.860648	0.00466342	1.45714	0.543143	4.34844	2.1205
tumor_4	FN1	ITGA2	tumor_3	1307	0.29813	22.5959	0.24472	129	0.22357	0.688985	0.314376	15.5682	0.0769341	979	0.266177	14.8141	0.0953021	105	0.105954	0.343092	0.185753	5.0826	0.0177027	3.06304	1.61496	4.34591	2.11966
tumor_4	PDGFB	LRP1	Mono CCL3	548	0.125	0.158178	0.119477	667	0.614747	1.81084	0.103575	0.286435	0.0123749	406	0.110386	0.166444	0.0635722	862	0.477827	1.1768	0.0448709	0.195872	0.00285254	1.46236	0.548295	4.33821	2.1171
CD8 GZMB	L1CAM	ALCAM	tumor_1	104	0.0319902	0.12095	0.548783	463	0.279252	0.423016	0.0698101	0.0511637	0.0383106	70	0.0179257	0.0771653	0.155757	283	0.294792	0.441907	0.0567195	0.0340998	0.00883443	1.50041	0.585356	4.33651	2.11653
tumor_4	SERPINE1	LRP1	tumor_3	804	0.183394	1.21381	0.34315	165	0.285962	0.618635	0.0353843	0.750906	0.0121421	744	0.202284	1.00303	0.142538	147	0.148335	0.515507	0.019656	0.517067	0.00280173	1.45224	0.538279	4.3338	2.11563
tumor_4	COL1A1	CD93	Mono CCL20	282	0.0643248	0.152257	0.128511	78	0.503226	2.24574	0.341171	0.341929	0.0438443	150	0.040783	0.111514	0.0734505	162	0.30916	1.09745	0.137917	0.122381	0.01013	2.79398	1.48232	4.32814	2.11375
Mono CXCL10	TNFSF13	TNFRSF11B	tumor_3	515	0.698779	3.45223	0.15059	144	0.249567	3.45311	0.539023	11.9209	0.0811715	452	0.731392	3.50647	0.108546	103	0.103935	1.05323	0.172786	3.69312	0.0187552	3.22787	1.69058	4.32794	2.11368
Mono CCL20	VCAN	TLR2	Mono CCL20	151	0.974194	20.1378	0.613477	58	0.374194	1.51144	0.182628	30.437	0.112038	471	0.898855	17.6404	0.416271	196	0.374046	1.22516	0.0623583	21.6123	0.0259579	1.40832	0.493973	4.31614	2.10974
Mono CCL20	TIMP1	CD63	Mono CCL20	155	1	247.845	0.665933	146	0.941935	9.75768	0.0810158	2418.39	0.0539511	485	0.925573	30.2646	0.217804	433	0.826336	6.39275	0.0576343	193.474	0.012553	12.4998	3.64383	4.29788	2.10362
CD8 GZMB	IL13	IL13RA1	Macro CD5L	136	0.0418333	0.327665	0.426984	113	0.34139	0.716952	0.0544467	0.23492	0.0232479	9	0.00230474	0.0123149	0.173634	4	0.0851064	0.554409	0.0311859	0.00682748	0.00541493	34.4081	5.10467	4.29329	2.10208
Mono CCL3	HGF	ST14	tumor_3	234	0.215668	0.386577	0.253443	183	0.317158	0.928283	0.102772	0.358853	0.0260469	240	0.133038	0.1936	0.170052	149	0.150353	0.391082	0.0358593	0.0757133	0.00609795	4.73962	2.24477	4.27141	2.09471
Macro GPNMB	MMP2	SDC2	Mono CCL20	202	0.166118	0.192097	0.129632	73	0.470968	1.95429	0.577079	0.375413	0.0748076	285	0.0980055	0.279012	0.0907807	112	0.21374	0.804509	0.193463	0.224468	0.0175627	1.67246	0.741969	4.25946	2.09067
Macro CD5L	EBI3	IL6ST	tumor_4	195	0.589124	1.80127	0.166186	2874	0.655566	2.00891	0.178331	3.6186	0.0296362	7	0.148936	0.820437	0.0612082	2396	0.651441	2.15708	0.113675	1.76975	0.00695783	2.0447	1.03189	4.2594	2.09065
tumor_3	LGALS3BP	ITGB1	Mono CCL20	288	0.499133	2.30149	0.143951	127	0.819355	6.54775	0.110294	15.0696	0.0158769	324	0.326942	1.44238	0.0729526	315	0.601145	2.62805	0.0511161	3.79064	0.00372905	3.97547	1.99113	4.25763	2.09005
tumor_4	IGF2	IGF2R	CD8 GZMB	2102	0.479471	1.91678	0.313962	687	0.21132	0.958473	0.0611985	1.83718	0.019214	1008	0.274062	1.39193	0.121518	683	0.174904	0.701147	0.0371874	0.975946	0.00451894	1.88246	0.912623	4.25189	2.0881
tumor_4	TFPI	LRP1	Mono CCL3	651	0.148495	0.380298	0.145544	667	0.614747	1.81084	0.103575	0.688659	0.0150748	391	0.106308	0.301694	0.0792083	862	0.477827	1.1768	0.0448709	0.355034	0.00355415	1.9397	0.955834	4.24146	2.08456
tumor_2	VTN	TNFRSF11B	tumor_3	111	0.680982	20.6575	0.55893	144	0.249567	3.45311	0.539023	71.3326	0.301276	24	0.827586	15.0716	0.411328	103	0.103935	1.05323	0.172786	15.8739	0.0710716	4.49371	2.16791	4.23905	2.08374
Mono CCL3	C1QB	LRP1	Mono CCL3	1032	0.951152	49.5993	0.159385	667	0.614747	1.81084	0.103575	89.8164	0.0165084	1520	0.842572	23.8713	0.0868075	862	0.477827	1.1768	0.0448709	28.0918	0.00389513	3.19724	1.67683	4.23821	2.08346
tumor_3	FN1	ITGA2	tumor_4	233	0.403813	41.2134	0.446353	1037	0.236542	0.472702	0.215688	19.4817	0.0962733	406	0.409687	9.96383	0.0640994	1190	0.323545	0.654956	0.354598	6.52587	0.0227295	2.9853	1.57787	4.2356	2.08257
Mono CXCL10	PLAU	LRP1	Mono CCL3	261	0.354138	1.14513	0.12769	667	0.614747	1.81084	0.103575	2.07364	0.0132256	204	0.330097	0.841245	0.0696527	862	0.477827	1.1768	0.0448709	0.989979	0.00312538	2.09463	1.0667	4.23167	2.08123
tumor_4	FN1	ITGAV	tumor_3	1307	0.29813	22.5959	0.24472	183	0.317158	0.790264	0.119294	17.8567	0.0291936	979	0.266177	14.8141	0.0953021	180	0.181635	0.641745	0.0723951	9.50686	0.00689941	1.8783	0.909425	4.23132	2.08111
Mono CXCL10	HGF	ST14	tumor_1	117	0.158752	0.323404	0.212027	1118	0.674306	1.90372	0.210765	0.615673	0.0446878	56	0.0906149	0.101464	0.0891233	562	0.585417	1.29537	0.118776	0.131434	0.0105857	4.68426	2.22782	4.22151	2.07776
Macro GPNMB	CCL8	CCR2	DC CD1C	166	0.136513	1.0311	0.216387	306	0.254364	0.472189	0.191374	0.486872	0.0414109	85	0.0292297	0.111367	0.102965	176	0.111322	0.188788	0.0954274	0.0210246	0.00982566	23.1572	4.53339	4.21457	2.07538
Macro CD5L	PLTP	ABCA1	Macro GPNMB	248	0.749245	4.80211	0.169958	814	0.669408	1.56635	0.111397	7.52179	0.0189327	15	0.319149	2.73462	0.0583125	1072	0.368638	1.62346	0.0771808	4.43955	0.0045006	1.69427	0.760662	4.20671	2.07269
Mono CCL20	SDC2	PTPRJ	Mono CCL20	73	0.470968	1.95429	0.577079	43	0.277419	0.71476	0.0712063	1.39685	0.0410916	112	0.21374	0.804509	0.193463	130	0.248092	0.679856	0.0505211	0.54695	0.00977396	2.55389	1.35269	4.20419	2.07183
Macro GPNMB	PLAU	LRP1	Mono CCL3	611	0.502467	0.954554	0.10644	667	0.614747	1.81084	0.103575	1.72854	0.0110246	641	0.220426	0.706497	0.0584959	862	0.477827	1.1768	0.0448709	0.831407	0.00262476	2.07906	1.05593	4.20021	2.07046
CD8 GZMB	CSF1	CSF1R	Macro FBP1	1022	0.314365	2.44171	0.478385	32	0.329897	2.3014	0.0793237	5.61937	0.0379472	296	0.0758003	0.393106	0.151308	483	0.258151	1.6791	0.0597776	0.660064	0.00904484	8.51336	3.08973	4.19545	2.06883
CD8 GZMB	CSF1	CSF1R	DC TYMS	1022	0.314365	2.44171	0.478385	178	0.703557	2.01378	0.0694101	4.91708	0.0332047	296	0.0758003	0.393106	0.151308	283	0.399154	1.47072	0.052359	0.578148	0.00792234	8.50488	3.08829	4.19128	2.06739
Macro FBP1	TGFB1	TGFBR1	Mono CXCL10	62	0.639175	6.36456	0.113731	305	0.41384	1.04318	0.125491	6.63939	0.0142722	866	0.462854	3.68761	0.0555608	183	0.296117	0.553022	0.0612966	2.03933	0.00340569	3.25568	1.70296	4.1907	2.06719
Mono CCL20	ADAM9	ITGB1	Mono CCL20	52	0.335484	1.03629	0.112937	127	0.819355	6.54775	0.110294	6.78533	0.0124563	117	0.223282	0.598254	0.058269	315	0.601145	2.62805	0.0511161	1.57224	0.00297848	4.3157	2.10959	4.18209	2.06422
Mono CCL3	TNFSF13	SDC2	Mono CCL20	831	0.765899	3.40501	0.14853	73	0.470968	1.95429	0.577079	6.65437	0.0857136	1446	0.801552	3.42468	0.106014	112	0.21374	0.804509	0.193463	2.75519	0.0205098	2.41521	1.27215	4.17915	2.06321
tumor_4	IGF2	IGF2R	Mono CXCL10	2102	0.479471	1.91678	0.313962	232	0.31479	0.691689	0.0441643	1.32582	0.0138659	1008	0.274062	1.39193	0.121518	175	0.283172	0.516205	0.0273785	0.71852	0.00332697	1.84521	0.883781	4.16773	2.05926
tumor_4	THBS1	LRP1	Mono FCN1	1245	0.283987	4.5063	0.391754	621	0.506939	1.95498	0.11182	8.80974	0.043806	1838	0.499728	7.18874	0.183573	576	0.392906	1.50635	0.0574363	10.8288	0.0105438	0.813551	-0.297696	4.15469	2.05474
tumor_4	INHBA	ACVR1B	tumor_1	391	0.089188	0.190202	0.102545	387	0.233414	0.290393	0.141454	0.0552331	0.0145054	138	0.0375204	0.110444	0.0396697	167	0.173958	0.257771	0.0882886	0.0284692	0.00350238	1.9401	0.95613	4.14158	2.05018
Mono CXCL10	TNFSF13	SDC2	Mono CCL20	515	0.698779	3.45223	0.15059	73	0.470968	1.95429	0.577079	6.74665	0.0869023	452	0.731392	3.50647	0.108546	112	0.21374	0.804509	0.193463	2.82099	0.0209996	2.39159	1.25797	4.13828	2.04903
Mono CCL3	GAS6	MERTK	Mono CXCL10	503	0.463594	1.22659	0.139491	194	0.263229	0.558574	0.100239	0.685141	0.0139824	721	0.399667	0.807845	0.0998788	91	0.147249	0.312998	0.0342273	0.252854	0.00341859	2.70964	1.4381	4.09012	2.03214
Mono CCL20	S100A8	TLR4	Mono CCL3	140	0.903226	79.2877	0.394774	400	0.368664	0.722127	0.127959	57.2559	0.0505149	457	0.872137	23.6923	0.188284	420	0.232816	0.411113	0.065675	9.74024	0.0123656	5.87828	2.55539	4.08513	2.03038
Mono CCL20	TIMP1	CD63	tumor_3	155	1	247.845	0.665933	462	0.800693	8.3583	0.0693971	2071.56	0.0462138	485	0.925573	30.2646	0.217804	658	0.663976	5.7734	0.0520505	174.73	0.0113368	11.8558	3.56752	4.07644	2.02731
tumor_4	THBS1	LRP1	tumor_1	1245	0.283987	4.5063	0.391754	757	0.456574	0.922573	0.0527688	4.15739	0.0206724	1838	0.499728	7.18874	0.183573	346	0.360417	0.725133	0.027649	5.2128	0.0050756	0.797535	-0.32638	4.0729	2.02606
tumor_3	ADAM9	ITGA3	tumor_3	229	0.39688	1.06124	0.115656	126	0.218371	0.760471	0.250474	0.807039	0.0289689	171	0.172553	0.482328	0.046978	111	0.112008	0.360166	0.15145	0.173718	0.00711481	4.64568	2.21589	4.07163	2.02561
Mono CCL20	S100A9	TLR4	Mono CXCL10	143	0.922581	44.1394	0.331538	222	0.301221	0.572817	0.101502	25.2838	0.0336517	423	0.807252	11.4365	0.139115	158	0.255663	0.372009	0.0594281	4.25447	0.00826735	5.94287	2.57116	4.07043	2.02518
tumor_3	ADAM9	ITGAV	tumor_3	229	0.39688	1.06124	0.115656	183	0.317158	0.790264	0.119294	0.838657	0.0137971	171	0.172553	0.482328	0.046978	180	0.181635	0.641745	0.0723951	0.309532	0.00340098	2.70944	1.43799	4.0568	2.02034
Macro CD5L	SERPING1	LRP1	Macro GPNMB	258	0.779456	4.69999	0.152983	911	0.749178	1.7986	0.102876	8.45341	0.0157382	16	0.340426	2.10544	0.044826	1348	0.463549	2.27567	0.0867701	4.79127	0.00388956	1.76433	0.819124	4.04627	2.01659
tumor_4	SPON2	ITGB1	Mono CCL20	2216	0.505474	1.97056	0.408666	127	0.819355	6.54775	0.110294	12.9028	0.0450735	1343	0.365144	1.15813	0.218023	315	0.601145	2.62805	0.0511161	3.04363	0.0111445	4.23927	2.08382	4.04447	2.01595
DC TYMS	PLAU	ST14	tumor_3	126	0.498024	1.15888	0.129224	183	0.317158	0.928283	0.102772	1.07577	0.0132806	225	0.317348	1.10642	0.0916085	149	0.150353	0.391082	0.0358593	0.432701	0.00328502	2.48618	1.31393	4.04279	2.01535
Mono CCL3	PSAP	LRP1	Mono CCL3	1069	0.985253	33.9228	0.112857	667	0.614747	1.81084	0.103575	61.4287	0.0116892	1769	0.980599	26.1499	0.0650128	862	0.477827	1.1768	0.0448709	30.7733	0.00291718	1.99617	0.997235	4.00703	2.00253
Mono CCL3	CXCL12	ITGAV	tumor_3	296	0.272811	1.13961	0.112427	183	0.317158	0.790264	0.119294	0.900593	0.0134119	161	0.0892461	0.217015	0.046354	180	0.181635	0.641745	0.0723951	0.139268	0.0033558	6.46661	2.69301	3.99661	1.99878
Mono CCL20	SDC2	PTPRJ	tumor_4	73	0.470968	1.95429	0.577079	1017	0.23198	0.305682	0.0304529	0.597392	0.0175737	112	0.21374	0.804509	0.193463	713	0.193855	0.306789	0.022798	0.246815	0.00441056	2.4204	1.27525	3.98446	1.99438
Mono CCL20	ADAM9	ITGA6	tumor_3	52	0.335484	1.03629	0.112937	146	0.253033	0.799781	0.198179	0.828801	0.0223818	117	0.223282	0.598254	0.058269	155	0.156408	0.467917	0.0964161	0.279933	0.00561807	2.96071	1.56594	3.98389	1.99418
tumor_1	ECM1	ITGB4	tumor_1	231	0.139324	0.702249	0.380445	957	0.577201	1.33185	0.365847	0.935293	0.139185	72	0.075	0.0976799	0.0908049	457	0.476042	1.00849	0.385116	0.098509	0.0349704	9.49449	3.24709	3.98008	1.9928
Mono CCL20	S100A8	TLR4	Macro CD5L	140	0.903226	79.2877	0.394774	170	0.513595	1.17302	0.207856	93.0059	0.082056	457	0.872137	23.6923	0.188284	7	0.148936	0.691061	0.110396	16.3728	0.0207859	5.6805	2.50602	3.94768	1.981
tumor_4	FBLN1	ITGB1	Mono CCL20	447	0.101962	0.151694	0.397325	127	0.819355	6.54775	0.110294	0.993254	0.0438225	212	0.05764	0.133101	0.217705	315	0.601145	2.62805	0.0511161	0.349797	0.0111282	2.83952	1.50565	3.93796	1.97745
tumor_4	THBS1	LRP1	DC CD1C	1245	0.283987	4.5063	0.391754	314	0.261014	0.432932	0.0247626	1.95092	0.00970086	1838	0.499728	7.18874	0.183573	267	0.16888	0.351941	0.0134193	2.53001	0.00246342	0.771112	-0.374988	3.93796	1.97745
tumor_3	CCN2	ITGAM	Mono CCL20	81	0.140381	0.493753	0.205524	55	0.354839	1.09004	0.176742	0.538211	0.0363249	136	0.137235	0.55383	0.108178	137	0.26145	0.827435	0.0854638	0.458259	0.00924533	1.17447	0.23201	3.929	1.97416
tumor_4	FN1	ITGA5	Mono CCL20	1307	0.29813	22.5959	0.24472	40	0.258065	0.803569	0.158291	18.1573	0.0387369	979	0.266177	14.8141	0.0953021	119	0.227099	0.63901	0.104249	9.46635	0.00993514	1.91809	0.939672	3.89898	1.9631
tumor_4	CTF1	IL6ST	Macro CD5L	185	0.0421989	0.0454736	0.159896	127	0.383686	0.680637	0.0604201	0.0309511	0.00966093	119	0.0323545	0.0451272	0.136496	3	0.0638298	0.344997	0.0181808	0.0155687	0.00248161	1.98802	0.991336	3.89301	1.96089
tumor_3	ADAM9	ITGB5	tumor_3	229	0.39688	1.06124	0.115656	130	0.225303	0.44155	0.135838	0.468588	0.0157105	171	0.172553	0.482328	0.046978	110	0.110999	0.35825	0.0859537	0.172794	0.00403793	2.71183	1.43927	3.89074	1.96005
Mono CCL20	SDC2	PTPRJ	Macro CD3	73	0.470968	1.95429	0.577079	325	0.308642	0.519282	0.0517322	1.01483	0.0298536	112	0.21374	0.804509	0.193463	265	0.241348	0.534046	0.0396858	0.429645	0.00767773	2.36201	1.24002	3.88833	1.95915
tumor_4	SPON2	ITGAM	Mono CCL20	2216	0.505474	1.97056	0.408666	55	0.354839	1.09004	0.176742	2.14799	0.0722287	1343	0.365144	1.15813	0.218023	137	0.26145	0.827435	0.0854638	0.958278	0.018633	2.24152	1.16447	3.87638	1.95471
Mono CXCL10	PSAP	LRP1	Mono CCL3	672	0.911805	30.069	0.100036	667	0.614747	1.81084	0.103575	54.4501	0.0103613	562	0.909385	23.9685	0.0595895	862	0.477827	1.1768	0.0448709	28.2062	0.00267383	1.93043	0.948922	3.87506	1.95422
tumor_3	CCN2	ITGA5	tumor_4	81	0.140381	0.493753	0.205524	1104	0.251825	0.357837	0.0704884	0.176683	0.0144871	136	0.137235	0.55383	0.108178	620	0.16857	0.212662	0.0346939	0.117779	0.00375313	1.50013	0.585086	3.86	1.9486
tumor_4	THBS1	LRP1	Mono CXCL10	1245	0.283987	4.5063	0.391754	303	0.411126	1.03318	0.0590954	4.65583	0.0231509	1838	0.499728	7.18874	0.183573	221	0.357605	0.858051	0.032717	6.16831	0.00600597	0.754798	-0.405837	3.85465	1.9466
tumor_4	IGF2	IGF2R	Mono CCL3	2102	0.479471	1.91678	0.313962	382	0.352074	0.671277	0.042861	1.28669	0.0134567	1008	0.274062	1.39193	0.121518	524	0.290466	0.543188	0.0288096	0.756079	0.00350088	1.7018	0.767058	3.84381	1.94254
tumor_4	THBS1	LRP1	tumor_3	1245	0.283987	4.5063	0.391754	165	0.285962	0.618635	0.0353843	2.78775	0.013862	1838	0.499728	7.18874	0.183573	147	0.148335	0.515507	0.019656	3.70585	0.00360831	0.752258	-0.410701	3.84167	1.94173
Mono CCL3	C1QA	CD33	DC CD1C	1045	0.963134	43.7317	0.195245	673	0.559435	1.15091	0.155304	50.3312	0.0303223	1565	0.867517	21.378	0.094218	585	0.370019	0.664233	0.0839504	14.2	0.00790963	3.54446	1.82556	3.83359	1.9387
tumor_4	THBS1	CD47	Mono CCL20	1245	0.283987	4.5063	0.391754	68	0.43871	1.38957	0.0488392	6.26183	0.019133	1838	0.499728	7.18874	0.183573	135	0.257634	0.758225	0.0272317	5.45069	0.004999	1.14881	0.200146	3.82736	1.93635
tumor_4	CLCF1	IL6ST	Macro CD5L	1440	0.328467	0.585569	0.321813	127	0.383686	0.680637	0.0604201	0.39856	0.019444	1160	0.315389	0.665887	0.279453	3	0.0638298	0.344997	0.0181808	0.229729	0.00508069	1.73491	0.794865	3.82703	1.93622
Mono CCL20	TIMP1	CD63	Mono CCL3	155	1	247.845	0.665933	973	0.896774	7.52183	0.0624521	1864.25	0.0415889	485	0.925573	30.2646	0.217804	1593	0.883038	5.54447	0.0499866	167.801	0.0108873	11.1098	3.47377	3.81996	1.93356
tumor_4	SPON2	ITGA5	tumor_4	2216	0.505474	1.97056	0.408666	1104	0.251825	0.357837	0.0704884	0.70514	0.0288062	1343	0.365144	1.15813	0.218023	620	0.16857	0.212662	0.0346939	0.24629	0.00756406	2.86305	1.51755	3.80831	1.92915
CD8 GZMB	CSF1	CSF1R	Macro GPNMB	1022	0.314365	2.44171	0.478385	861	0.708059	1.67155	0.0576141	4.08144	0.0275617	296	0.0758003	0.393106	0.151308	1001	0.344223	1.34786	0.047985	0.52985	0.00726052	7.70301	2.94542	3.79611	1.92452
Macro GPNMB	IL1RN	IL1R1	DC CD1C	409	0.336349	1.75824	0.116787	203	0.168745	0.293663	0.137675	0.516329	0.0160788	325	0.111761	0.719898	0.0319489	326	0.206199	0.362248	0.13259	0.260782	0.00423609	1.97993	0.985448	3.79566	1.92435
Macro FBP1	SEMA3C	NRP1	Mono CCL3	4	0.0412371	0.308803	0.161675	468	0.431336	1.21297	0.134304	0.37457	0.0217136	109	0.0582576	0.333711	0.106166	403	0.223392	0.466809	0.0540231	0.155779	0.00573542	2.40449	1.26573	3.78589	1.92063
CD8 GZMB	LTA	TNFRSF1A	Mono CCL20	375	0.115349	0.513132	0.251497	66	0.425806	1.22451	0.0734708	0.628337	0.0184777	182	0.0466069	0.128817	0.126841	130	0.248092	0.688492	0.0385181	0.0886892	0.00488569	7.0847	2.82471	3.78199	1.91915
tumor_4	COL1A1	ITGB1	Mono CCL20	282	0.0643248	0.152257	0.128511	127	0.819355	6.54775	0.110294	0.996938	0.014174	150	0.040783	0.111514	0.0734505	315	0.601145	2.62805	0.0511161	0.293064	0.0037545	3.40178	1.76629	3.77521	1.91656
Mono CCL20	SDC2	PTPRJ	Mono CXCL10	73	0.470968	1.95429	0.577079	242	0.328358	0.588936	0.0586713	1.15095	0.033858	112	0.21374	0.804509	0.193463	219	0.354369	0.624923	0.046439	0.502757	0.00898422	2.28928	1.19489	3.7686	1.91403
tumor_3	AFDN	F11R	tumor_3	190	0.329289	0.940317	0.136092	246	0.426343	1.30068	0.140756	1.22305	0.0191558	312	0.314834	1.37808	0.101655	214	0.215943	0.652717	0.0501298	0.899497	0.00509592	1.35971	0.443295	3.75905	1.91037
tumor_3	LAMC2	ITGB1	Mono CCL20	170	0.294627	1.81584	0.37333	127	0.819355	6.54775	0.110294	11.8897	0.0411761	126	0.127144	0.696254	0.21436	315	0.601145	2.62805	0.0511161	1.82979	0.0109572	6.49783	2.69996	3.7579	1.90993
tumor_4	INHBA	BAMBI	tumor_4	391	0.089188	0.190202	0.102545	1992	0.45438	1.3841	0.289101	0.263257	0.0296458	138	0.0375204	0.110444	0.0396697	1062	0.288744	0.61884	0.198875	0.0683471	0.00788931	3.85177	1.94552	3.75771	1.90986
tumor_3	CCN1	ITGAM	Mono CCL20	110	0.190641	0.718648	0.181358	55	0.354839	1.09004	0.176742	0.783355	0.0320537	179	0.180626	1.34402	0.0999391	137	0.26145	0.827435	0.0854638	1.11209	0.00854117	0.704401	-0.505531	3.75284	1.90798
tumor_3	SERPINE2	LRP1	DC TYMS	117	0.202773	2.92503	0.620283	109	0.43083	0.501484	0.0286836	1.46685	0.017792	92	0.0928355	0.354108	0.123174	201	0.283498	1.01119	0.0385561	0.35807	0.00474913	4.09656	2.03441	3.74637	1.90549
Mono CCL3	MMP2	SDC2	Mono CCL20	194	0.178802	0.250159	0.168813	73	0.470968	1.95429	0.577079	0.488884	0.0974186	445	0.246674	0.413162	0.134428	112	0.21374	0.804509	0.193463	0.332392	0.0260068	1.4708	0.556604	3.74589	1.90531
tumor_4	SEMA6D	TREM2	DC TYMS	131	0.0298814	0.0371018	0.652694	168	0.664032	5.42565	0.141578	0.201302	0.092407	78	0.0212072	0.0277451	0.318681	349	0.492243	2.62723	0.0777881	0.0728928	0.0247896	2.76161	1.46551	3.72766	1.89827
tumor_4	SEMA6D	TREM2	Mono CXCL10	131	0.0298814	0.0371018	0.652694	526	0.713704	7.41049	0.193371	0.274943	0.126212	78	0.0212072	0.0277451	0.318681	363	0.587379	3.59878	0.106554	0.0998486	0.0339568	2.7536	1.46132	3.71684	1.89408
tumor_4	PODXL	SELL	DC IDO1	298	0.0679745	0.132063	0.125828	123	0.478599	1.26714	0.137516	0.167342	0.0173034	283	0.076944	0.101254	0.0794968	42	0.256098	0.570718	0.0585703	0.0577872	0.00465615	2.89584	1.53398	3.71623	1.89384
CD8 GZMK	CD2	CD48	Macro CD5L	7178	0.612666	5.65434	0.195854	100	0.302115	0.48577	0.0227605	2.74671	0.00445774	2082	0.541905	4.39617	0.189992	2	0.0425532	0.0950357	0.00632245	0.417794	0.00120122	6.57432	2.71684	3.71102	1.89182
tumor_3	ZG16B	TLR4	Mono CCL3	121	0.209705	1.03841	0.188309	400	0.368664	0.722127	0.127959	0.749867	0.0240959	199	0.200807	0.742921	0.09909	420	0.232816	0.411113	0.065675	0.305425	0.00650773	2.45516	1.29582	3.70266	1.88856
tumor_3	CCN2	LRP1	Mono FCN1	81	0.140381	0.493753	0.205524	621	0.506939	1.95498	0.11182	0.96528	0.0229818	136	0.137235	0.55383	0.108178	576	0.392906	1.50635	0.0574363	0.834262	0.00621336	1.15705	0.210447	3.69876	1.88704
Mono CCL3	TNFSF15	TNFRSF6B	tumor_3	112	0.103226	0.196725	0.0741335	150	0.259965	2.96699	0.379458	0.58368	0.0281305	133	0.0737251	0.174856	0.10584	19	0.0191726	0.0624943	0.0718906	0.0109275	0.00760887	53.4138	5.73914	3.69707	1.88638
Mono CCL20	SPP1	CD44	Mono CCL20	130	0.83871	99.1549	0.189492	139	0.896774	7.39518	0.164356	733.268	0.0311443	481	0.917939	78.9771	0.093868	428	0.816794	5.5094	0.0897861	435.117	0.00842804	1.68522	0.752939	3.69532	1.8857
Mono CCL20	ADAM17	ITGB1	Mono CCL20	54	0.348387	0.978104	0.119341	127	0.819355	6.54775	0.110294	6.40438	0.0131626	127	0.242366	0.724926	0.0697431	315	0.601145	2.62805	0.0511161	1.90515	0.00356499	3.36162	1.74916	3.69219	1.88447
CD8 GZMB	CSF1	CSF1R	Macro CD5L	1022	0.314365	2.44171	0.478385	272	0.821752	6.08232	0.209643	14.8513	0.10029	296	0.0758003	0.393106	0.151308	24	0.510638	5.05366	0.179915	1.98662	0.0272226	7.47565	2.9022	3.68406	1.8813
Mono CCL3	CXCL12	ITGA5	Mono CCL20	296	0.272811	1.13961	0.112427	40	0.258065	0.803569	0.158291	0.915755	0.0177962	161	0.0892461	0.217015	0.046354	119	0.227099	0.63901	0.104249	0.138675	0.00483235	6.60362	2.72326	3.68271	1.88077
Macro FBP1	HBEGF	CD9	Mono CXCL10	20	0.206186	1.45073	0.113692	501	0.679783	5.1632	0.122722	7.49043	0.0139526	337	0.180118	1.11574	0.0648675	331	0.535599	3.00307	0.0584874	3.35064	0.00379393	2.23552	1.16061	3.6776	1.87876
tumor_4	SEMA3C	NRP2	Macro CD5L	585	0.13344	0.195676	0.102447	149	0.450151	1.03011	0.127307	0.201567	0.0130422	357	0.0970636	0.238904	0.0760044	4	0.0851064	0.450715	0.0466637	0.107677	0.00354665	1.87195	0.90454	3.67734	1.87866
tumor_4	INHBA	ACVR1	tumor_4	391	0.089188	0.190202	0.102545	912	0.208029	0.241874	0.206991	0.0460048	0.0212258	138	0.0375204	0.110444	0.0396697	593	0.161229	0.232404	0.145714	0.0256676	0.00578045	1.79233	0.841835	3.672	1.87657
tumor_3	ZG16B	TLR5	Mono CCL3	121	0.209705	1.03841	0.188309	307	0.282949	0.586897	0.230409	0.609441	0.0433882	199	0.200807	0.742921	0.09909	448	0.248337	0.423814	0.119472	0.31486	0.0118385	1.93559	0.952774	3.665	1.87381
tumor_4	COL1A1	CD36	Macro GPNMB	282	0.0643248	0.152257	0.128511	607	0.499178	2.22172	0.215022	0.338272	0.0276327	150	0.040783	0.111514	0.0734505	406	0.139615	0.901739	0.102699	0.100556	0.00754328	3.36401	1.75018	3.66323	1.87312
tumor_3	THBS1	SDC1	tumor_1	126	0.218371	3.02584	0.263051	958	0.577805	1.19541	0.310834	3.61711	0.0817652	166	0.167508	2.07331	0.0529445	628	0.654167	1.81491	0.422005	3.76288	0.0223429	0.961261	-0.0569996	3.65957	1.87167
tumor_4	PDGFB	LRP1	Mono FCN1	548	0.125	0.158178	0.119477	621	0.506939	1.95498	0.11182	0.309235	0.01336	406	0.110386	0.166444	0.0635722	576	0.392906	1.50635	0.0574363	0.250723	0.00365136	1.23337	0.302609	3.65891	1.87141
Mono FCN1	TNFSF10	TNFRSF11B	tumor_3	545	0.444898	1.89033	0.101598	144	0.249567	3.45311	0.539023	6.52752	0.0547634	387	0.263984	1.08567	0.0869162	103	0.103935	1.05323	0.172786	1.14346	0.0150179	5.70858	2.51313	3.64655	1.86653
tumor_3	CCN2	LRP1	tumor_1	81	0.140381	0.493753	0.205524	757	0.456574	0.922573	0.0527688	0.455523	0.0108453	136	0.137235	0.55383	0.108178	346	0.360417	0.725133	0.027649	0.401601	0.00299102	1.13427	0.181763	3.62595	1.85836
Mono CCL20	TIMP1	CD63	Mono CXCL10	155	1	247.845	0.665933	618	0.838535	7.53454	0.0625576	1867.4	0.0416591	485	0.925573	30.2646	0.217804	507	0.820388	5.85162	0.0527557	177.097	0.0114904	10.5445	3.39842	3.62557	1.85821
Mono FCN1	VCAN	TLR2	Mono CCL20	824	0.672653	6.29453	0.191756	58	0.374194	1.51144	0.182628	9.51378	0.03502	969	0.660982	6.56582	0.154937	196	0.374046	1.22516	0.0623583	8.04417	0.00966162	1.18269	0.242075	3.62465	1.85784
CD8 GZMB	L1CAM	CD9	Macro GPNMB	104	0.0319902	0.12095	0.548783	1019	0.837993	7.30198	0.173559	0.883173	0.095246	70	0.0179257	0.0771653	0.155757	2108	0.724897	8.69198	0.169284	0.670719	0.0263671	1.31676	0.396988	3.6123	1.85292
tumor_4	THBS1	PTPRJ	Mono CCL3	1245	0.283987	4.5063	0.391754	402	0.370507	0.699288	0.0696649	3.1512	0.0272915	1838	0.499728	7.18874	0.183573	548	0.303769	0.554016	0.0411698	3.98268	0.00755766	0.791227	-0.337837	3.61111	1.85244
CD8 GZMB	L1CAM	ERBB3	tumor_4	104	0.0319902	0.12095	0.548783	2822	0.643704	1.91649	0.401314	0.231799	0.220234	70	0.0179257	0.0771653	0.155757	1945	0.52882	1.44842	0.391736	0.111768	0.0610154	2.07394	1.05237	3.60948	1.85179
tumor_4	ANXA2	TLR2	Mono CCL20	4267	0.973312	19.7943	0.107738	58	0.374194	1.51144	0.182628	29.9179	0.019676	3469	0.943176	18.8389	0.0875059	196	0.374046	1.22516	0.0623583	23.0806	0.00545672	1.29623	0.374325	3.60583	1.85033
tumor_4	BGN	TLR2	Mono CCL20	159	0.0362682	0.144006	0.176224	58	0.374194	1.51144	0.182628	0.217655	0.0321833	144	0.0391517	0.129256	0.143271	196	0.374046	1.22516	0.0623583	0.158359	0.00893416	1.37444	0.458847	3.60228	1.84891
tumor_4	THBS1	SDC4	tumor_1	1245	0.283987	4.5063	0.391754	1078	0.650181	2.05698	0.225283	9.26938	0.0882554	1838	0.499728	7.18874	0.183573	576	0.6	1.58554	0.1335	11.398	0.0245069	0.813243	-0.298241	3.60124	1.84849
tumor_3	THBS1	ITGA3	tumor_4	126	0.218371	3.02584	0.263051	1229	0.280338	0.627624	0.206719	1.89909	0.0543775	166	0.167508	2.07331	0.0529445	800	0.21751	0.679461	0.285714	1.40874	0.015127	1.34808	0.430906	3.59474	1.84589
Macro FBP1	CXCL8	SDC1	tumor_3	54	0.556701	12.302	0.106811	179	0.310225	0.749763	0.194956	9.2236	0.0208234	675	0.36077	4.35536	0.042372	180	0.181635	0.588962	0.136946	2.56514	0.00580268	3.59575	1.84629	3.58858	1.84341
Mono CCL20	TIMP1	CD63	CD8 GZMB	155	1	247.845	0.665933	1877	0.577361	3.78872	0.0314569	939.014	0.0209482	485	0.925573	30.2646	0.217804	2078	0.532138	2.97312	0.0268043	89.9802	0.00583808	10.4358	3.38347	3.58819	1.84326
Mono CCL20	S100A8	TLR4	Mono CXCL10	140	0.903226	79.2877	0.394774	222	0.301221	0.572817	0.101502	45.4173	0.0400702	457	0.872137	23.6923	0.188284	158	0.255663	0.372009	0.0594281	8.81377	0.0111894	5.153	2.36541	3.58109	1.8404
tumor_3	LAMC2	ITGA6	tumor_3	170	0.294627	1.81584	0.37333	146	0.253033	0.799781	0.198179	1.45228	0.0739864	126	0.127144	0.696254	0.21436	155	0.156408	0.467917	0.0964161	0.325789	0.0206677	4.45772	2.15631	3.5798	1.83988
tumor_3	ZG16B	TLR4	Macro CD5L	121	0.209705	1.03841	0.188309	170	0.513595	1.17302	0.207856	1.21808	0.0391412	199	0.200807	0.742921	0.09909	7	0.148936	0.691061	0.110396	0.513404	0.0109392	2.37255	1.24644	3.57808	1.83918
tumor_4	TFPI	LRP1	Mono FCN1	651	0.148495	0.380298	0.145544	621	0.506939	1.95498	0.11182	0.743478	0.0162747	391	0.106308	0.301694	0.0792083	576	0.392906	1.50635	0.0574363	0.454456	0.00454943	1.63597	0.710149	3.57731	1.83887
Mono CCL3	C1QB	LRP1	Mono FCN1	1032	0.951152	49.5993	0.159385	621	0.506939	1.95498	0.11182	96.9659	0.0178225	1520	0.842572	23.8713	0.0868075	576	0.392906	1.50635	0.0574363	35.9586	0.0049859	2.6966	1.43114	3.57457	1.83777
tumor_4	THBS1	PTPRJ	CD8 GZMB	1245	0.283987	4.5063	0.391754	654	0.201169	0.875302	0.0872	3.94437	0.0341609	1838	0.499728	7.18874	0.183573	702	0.17977	0.701166	0.0521047	5.0405	0.00956502	0.782536	-0.353771	3.57144	1.83651
Mono CXCL10	PLAU	LRP1	Mono FCN1	261	0.354138	1.14513	0.12769	621	0.506939	1.95498	0.11182	2.23871	0.0142783	204	0.330097	0.841245	0.0696527	576	0.392906	1.50635	0.0574363	1.26721	0.0040006	1.76664	0.821011	3.56905	1.83554
Mono CCL3	CXCL12	ACKR3	Mono CCL20	296	0.272811	1.13961	0.112427	17	0.109677	0.303557	0.47731	0.345937	0.0536625	161	0.0892461	0.217015	0.046354	120	0.229008	1.23038	0.324635	0.26701	0.0150481	1.29559	0.373612	3.56606	1.83433
CD8 GZMB	CSF1	CSF1R	Mono CCL3	1022	0.314365	2.44171	0.478385	896	0.825806	4.13544	0.142538	10.0976	0.0681882	296	0.0758003	0.393106	0.151308	1460	0.809313	3.5613	0.126786	1.39997	0.0191837	7.21271	2.85054	3.55448	1.82964
tumor_1	FBLN1	ITGB1	DC IDO1	143	0.0862485	0.118413	0.310153	172	0.669261	1.51999	0.0256036	0.179986	0.00794102	17	0.0177083	0.0699798	0.114462	80	0.487805	1.00515	0.0195504	0.0703404	0.00223777	2.55879	1.35546	3.54864	1.82726
tumor_4	FN1	ITGA2	tumor_1	1307	0.29813	22.5959	0.24472	437	0.263571	0.459471	0.209651	10.3821	0.0513058	979	0.266177	14.8141	0.0953021	157	0.163542	0.280382	0.151801	4.1536	0.014467	2.49955	1.32167	3.54642	1.82636
Macro GPNMB	PLAU	LRP1	Mono FCN1	611	0.502467	0.954554	0.10644	621	0.506939	1.95498	0.11182	1.86614	0.0119021	641	0.220426	0.706497	0.0584959	576	0.392906	1.50635	0.0574363	1.06423	0.00335979	1.75351	0.810244	3.54252	1.82477
CD8 GZMB	CSF1	CSF1R	Mono FCN1	1022	0.314365	2.44171	0.478385	566	0.462041	1.76475	0.0608264	4.309	0.0290984	296	0.0758003	0.393106	0.151308	571	0.389495	1.52807	0.054401	0.600695	0.00823131	7.17336	2.84265	3.53509	1.82175
tumor_4	THBS1	ITGA3	tumor_3	1245	0.283987	4.5063	0.391754	126	0.218371	0.760471	0.250474	3.42691	0.0981244	1838	0.499728	7.18874	0.183573	111	0.112008	0.360166	0.15145	2.58914	0.0278021	1.32357	0.404434	3.52938	1.81942
tumor_4	FGL1	EGFR	tumor_4	937	0.213732	0.452685	0.10823	1847	0.421305	0.956982	0.352159	0.433212	0.0381144	274	0.074497	0.171165	0.0266258	1492	0.405655	1.26036	0.40563	0.21573	0.0108002	2.00812	1.00584	3.52903	1.81927
tumor_3	LAMC2	ITGB4	tumor_3	170	0.294627	1.81584	0.37333	166	0.287695	1.05387	0.289488	1.91366	0.108075	126	0.127144	0.696254	0.21436	135	0.136226	0.374192	0.142895	0.260533	0.0306308	7.34517	2.8768	3.5283	1.81897
Mono CCL20	SDC2	PTPRJ	CD8 proliferating	73	0.470968	1.95429	0.577079	180	0.247253	0.492864	0.0491004	0.963199	0.0283348	112	0.21374	0.804509	0.193463	263	0.225171	0.559822	0.0416013	0.450382	0.0080483	2.13863	1.09668	3.5206	1.81582
CD8 proliferating	CD2	CD48	Macro CD5L	569	0.781593	4.67424	0.161906	100	0.302115	0.48577	0.0227605	2.27061	0.00368505	797	0.682363	3.83572	0.165771	2	0.0425532	0.0950357	0.00632245	0.364531	0.00104808	6.22885	2.63897	3.51601	1.81394
tumor_1	ADAM9	ITGB1	Mono CCL20	901	0.543426	1.03562	0.112865	127	0.819355	6.54775	0.110294	6.78097	0.0124483	384	0.4	0.71118	0.0692678	315	0.601145	2.62805	0.0511161	1.86902	0.0035407	3.62809	1.85921	3.51577	1.81384
Mono CCL20	SDC2	PTPRJ	Macro GPNMB	73	0.470968	1.95429	0.577079	507	0.416941	0.484913	0.0483084	0.947661	0.0278777	112	0.21374	0.804509	0.193463	541	0.186039	0.551864	0.0410099	0.44398	0.00793388	2.13447	1.09388	3.51375	1.81301
tumor_4	FGL1	LAG3	CD8 proliferating	937	0.213732	0.452685	0.10823	329	0.451923	2.22816	0.200046	1.00865	0.0216511	274	0.074497	0.171165	0.0266258	513	0.439212	2.65683	0.231826	0.454757	0.00617256	2.218	1.14926	3.50764	1.8105
Macro CD5L	ADAM15	ITGAV	tumor_3	119	0.359517	0.763321	0.113106	183	0.317158	0.790264	0.119294	0.603226	0.0134929	5	0.106383	0.344163	0.0531624	180	0.181635	0.641745	0.0723951	0.220865	0.00384869	2.7312	1.44953	3.50583	1.80975
tumor_3	CCN2	LRP1	DC CD1C	81	0.140381	0.493753	0.205524	314	0.261014	0.432932	0.0247626	0.213762	0.00508932	136	0.137235	0.55383	0.108178	267	0.16888	0.351941	0.0134193	0.194915	0.00145168	1.09669	0.133155	3.50582	1.80975
CD8 GZMB	L1CAM	ITGAV	Mono CCL3	104	0.0319902	0.12095	0.548783	337	0.310599	0.58745	0.0886781	0.0710519	0.048665	70	0.0179257	0.0771653	0.155757	686	0.380266	0.79124	0.0892596	0.0610562	0.0139028	1.16371	0.218735	3.50038	1.80751
tumor_1	LAMC2	ITGB1	Mono CCL20	559	0.337153	0.602866	0.123947	127	0.819355	6.54775	0.110294	3.94742	0.0136706	171	0.178125	0.248196	0.0764135	315	0.601145	2.62805	0.0511161	0.652272	0.00390596	6.0518	2.59736	3.49994	1.80733
Mono CCL20	TIMP1	CD63	Macro GPNMB	155	1	247.845	0.665933	1178	0.96875	13.1711	0.109357	3264.39	0.0728243	485	0.925573	30.2646	0.217804	2403	0.826341	10.5979	0.0955463	320.742	0.0208103	10.1776	3.34733	3.49943	1.80712
Mono CCL20	TIMP1	CD63	tumor_1	155	1	247.845	0.665933	1490	0.898673	10.228	0.0849209	2534.96	0.0565516	485	0.925573	30.2646	0.217804	882	0.91875	8.28098	0.0746578	250.621	0.0162607	10.1147	3.33839	3.4778	1.79818
tumor_1	EFNB1	EPHB3	tumor_1	430	0.259349	0.351642	0.239173	377	0.227382	0.355154	0.459868	0.124887	0.109988	247	0.257292	0.362136	0.239561	62	0.0645833	0.0852733	0.132201	0.0308806	0.0316702	4.0442	2.01585	3.47293	1.79615
tumor_3	VEGFA	FLT1	DC CD1C	242	0.419411	2.4041	0.116784	257	0.213633	0.389201	0.102447	0.935676	0.0119642	288	0.290616	1.27862	0.0404824	453	0.286528	0.678305	0.0852963	0.867295	0.003453	1.07884	0.109486	3.46487	1.7928
tumor_4	INHBA	ENG	Mono CCL20	391	0.089188	0.190202	0.102545	72	0.464516	1.51467	0.151456	0.288092	0.0155311	138	0.0375204	0.110444	0.0396697	176	0.335878	1.0882	0.113084	0.120185	0.00448601	2.39708	1.26128	3.46211	1.79165
tumor_4	THBS1	PTPRJ	DC CD1C	1245	0.283987	4.5063	0.391754	281	0.233583	0.361931	0.0360565	1.63097	0.0141253	1838	0.499728	7.18874	0.183573	295	0.186591	0.299249	0.0222377	2.15123	0.00408224	0.758157	-0.399431	3.46018	1.79085
CD8 GZMB	IL13	IL4R	tumor_1	136	0.0418333	0.327665	0.426984	429	0.258745	0.337927	0.0612296	0.110727	0.0261441	9	0.00230474	0.0123149	0.173634	161	0.167708	0.25946	0.043533	0.00319521	0.00755881	34.6541	5.11495	3.45875	1.79025
Macro GPNMB	CCL8	CCR1	Mono CCL3	166	0.136513	1.0311	0.216387	266	0.245161	0.447992	0.0778202	0.461923	0.0168393	85	0.0292297	0.111367	0.102965	288	0.159645	0.245831	0.0473225	0.0273773	0.00487255	16.8724	4.0766	3.45595	1.78908
tumor_4	ALCAM	NRP1	Mono CCL3	1864	0.425182	0.819245	0.135199	468	0.431336	1.21297	0.134304	0.993721	0.0181579	1306	0.355084	0.760029	0.0975511	403	0.223392	0.466809	0.0540231	0.354789	0.00527001	2.80088	1.48588	3.44551	1.78472
CD8 GZMB	L1CAM	ERBB2	tumor_4	104	0.0319902	0.12095	0.548783	1441	0.328695	0.463487	0.268931	0.0560586	0.147584	70	0.0179257	0.0771653	0.155757	1081	0.29391	0.513321	0.275992	0.0396106	0.0429876	1.41524	0.501051	3.43318	1.77955
Mono CCL3	PLTP	ABCA1	Mono CCL20	801	0.738249	7.24661	0.256474	98	0.632258	2.7876	0.19825	20.2007	0.0508461	1101	0.61031	3.59619	0.0766844	380	0.725191	4.0638	0.193196	14.6142	0.0148151	1.38226	0.467033	3.43203	1.77906
tumor_3	CCN2	LRP1	Mono CXCL10	81	0.140381	0.493753	0.205524	303	0.411126	1.03318	0.0590954	0.510137	0.0121455	136	0.137235	0.55383	0.108178	221	0.357605	0.858051	0.032717	0.475215	0.00353927	1.07349	0.102306	3.43165	1.7789
tumor_3	CCN2	IGF2R	Mono CCL20	81	0.140381	0.493753	0.205524	68	0.43871	1.38072	0.0881588	0.681734	0.0181188	136	0.137235	0.55383	0.108178	147	0.280534	0.92106	0.0488512	0.510111	0.00528464	1.33644	0.418397	3.42857	1.77761
CD8 GZMB	CD2	CD48	Macro CD5L	2602	0.800369	7.7251	0.267581	100	0.302115	0.48577	0.0227605	3.75262	0.00609027	3033	0.776697	6.50971	0.281334	2	0.0425532	0.0950357	0.00632245	0.618655	0.00177872	6.06578	2.60069	3.42396	1.77567
Macro GPNMB	LGALS1	ITGB1	Mono CCL20	1200	0.986842	34.9927	0.129956	127	0.819355	6.54775	0.110294	229.123	0.0143333	2527	0.868982	19.8488	0.0819311	315	0.601145	2.62805	0.0511161	52.1636	0.00418799	4.3924	2.13501	3.42248	1.77504
tumor_3	CCN2	LRP1	tumor_3	81	0.140381	0.493753	0.205524	165	0.285962	0.618635	0.0353843	0.305453	0.00727234	136	0.137235	0.55383	0.108178	147	0.148335	0.515507	0.019656	0.285503	0.00212635	1.06988	0.0974426	3.4201	1.77404
tumor_3	THBS1	TNFRSF11B	tumor_4	126	0.218371	3.02584	0.263051	1068	0.243613	2.20428	0.344083	6.66979	0.0905113	166	0.167508	2.07331	0.0529445	1218	0.331158	3.04827	0.500079	6.32002	0.0264764	1.05534	0.0777124	3.41856	1.77339
Mono CXCL10	MMP2	SDC2	Macro GPNMB	136	0.184532	0.364001	0.245636	276	0.226974	0.36469	0.107688	0.132747	0.0264522	90	0.145631	0.228974	0.0744999	389	0.133769	0.431958	0.103874	0.098907	0.00773861	1.34214	0.424537	3.41821	1.77324
tumor_4	LAMA3	SDC2	Mono CCL20	648	0.14781	0.233292	0.206025	73	0.470968	1.95429	0.577079	0.455919	0.118892	436	0.118543	0.15313	0.179853	112	0.21374	0.804509	0.193463	0.123195	0.0347948	3.7008	1.88784	3.41695	1.77271
tumor_1	FBLN1	ITGB1	tumor_3	143	0.0862485	0.118413	0.310153	422	0.731369	6.98897	0.117726	0.827584	0.0365131	17	0.0177083	0.0699798	0.114462	525	0.529768	4.80059	0.0933722	0.335944	0.0106875	2.46346	1.30068	3.41642	1.77249
Macro GPNMB	HGF	SDC2	Mono CCL20	206	0.169408	0.179898	0.117943	73	0.470968	1.95429	0.577079	0.351574	0.0680623	186	0.0639615	0.117334	0.103063	112	0.21374	0.804509	0.193463	0.0943964	0.0199388	3.72444	1.89702	3.41356	1.77128
Mono CCL3	APOE	SCARB1	tumor_4	902	0.831336	116.744	0.155195	1388	0.316606	0.470799	0.0684541	54.9629	0.0106237	1484	0.822616	99.5878	0.12335	564	0.153344	0.220386	0.0252756	21.9478	0.00311774	2.50426	1.32438	3.40751	1.76872
DC TYMS	LGALS1	ITGB1	Mono CCL20	242	0.956522	28.9295	0.107438	127	0.819355	6.54775	0.110294	189.423	0.0118498	626	0.882934	16.5189	0.0681862	315	0.601145	2.62805	0.0511161	43.4125	0.00348541	4.36333	2.12543	3.39983	1.76546
Mono CCL3	C1QB	CD33	DC CD1C	1032	0.951152	49.5993	0.159385	673	0.559435	1.15091	0.155304	57.0842	0.0247531	1520	0.842572	23.8713	0.0868075	585	0.370019	0.664233	0.0839504	15.8561	0.00728752	3.60014	1.84805	3.39664	1.76411
tumor_1	FBLN1	ITGB1	CD8 GZMB	143	0.0862485	0.118413	0.310153	1524	0.468779	3.01329	0.0507576	0.356812	0.0157426	17	0.0177083	0.0699798	0.114462	1603	0.410499	2.0848	0.0405496	0.145894	0.00464138	2.4457	1.29025	3.3918	1.76205
tumor_4	IGF2	INSR	tumor_1	2102	0.479471	1.91678	0.313962	413	0.249095	0.363273	0.163621	0.696315	0.0513708	1008	0.274062	1.39193	0.121518	263	0.273958	0.435599	0.124652	0.606323	0.0151475	1.14842	0.199653	3.39138	1.76187
CD8 GZMB	L1CAM	CD9	tumor_4	104	0.0319902	0.12095	0.548783	1959	0.446852	1.24729	0.0296465	0.15086	0.0162695	70	0.0179257	0.0771653	0.155757	2005	0.545133	1.58285	0.0308274	0.122141	0.00480157	1.23513	0.304661	3.38837	1.76059
tumor_3	VEGFA	NRP2	Macro GPNMB	242	0.419411	2.4041	0.116784	680	0.559211	0.987608	0.122055	2.37431	0.0142541	288	0.290616	1.27862	0.0404824	848	0.291609	1.00399	0.103946	1.28372	0.00420797	1.84955	0.887175	3.3874	1.76018
Mono CXCL10	HGF	SDC1	tumor_3	117	0.158752	0.323404	0.212027	179	0.310225	0.749763	0.194956	0.242477	0.041336	56	0.0906149	0.101464	0.0891233	180	0.181635	0.588962	0.136946	0.0597587	0.0122051	4.0576	2.02063	3.38678	1.75991
Mono CCL3	PSAP	LRP1	Mono FCN1	1069	0.985253	33.9228	0.112857	621	0.506939	1.95498	0.11182	66.3185	0.0126197	1769	0.980599	26.1499	0.0650128	576	0.392906	1.50635	0.0574363	39.3909	0.0037341	1.6836	0.751549	3.37959	1.75685
CD8 GZMB	IL13	IL2RG	Macro CD3	136	0.0418333	0.327665	0.426984	827	0.785375	3.5895	0.082774	1.17615	0.0353432	9	0.00230474	0.0123149	0.173634	721	0.656648	2.80452	0.0602782	0.0345373	0.0104663	34.0546	5.08978	3.37684	1.75567
Macro FBP1	TGFB1	ITGAV	tumor_3	62	0.639175	6.36456	0.113731	183	0.317158	0.790264	0.119294	5.02969	0.0135674	866	0.462854	3.68761	0.0555608	180	0.181635	0.641745	0.0723951	2.3665	0.00402233	2.12537	1.08771	3.37302	1.75404
DC TYMS	CXCL10	SDC4	tumor_1	71	0.280632	5.68797	0.144051	1078	0.650181	2.05698	0.225283	11.7001	0.0324521	143	0.201693	3.84264	0.0720811	576	0.6	1.58554	0.1335	6.09267	0.0096228	1.92035	0.941371	3.37242	1.75378
Mono CCL3	CXCL12	CXCR3	CD8 GZMK	296	0.272811	1.13961	0.112427	4767	0.406879	3.03429	0.265916	3.45791	0.0298962	161	0.0892461	0.217015	0.046354	1108	0.288391	1.69022	0.191246	0.366803	0.00886503	9.42716	3.23682	3.37237	1.75376
tumor_1	SEMA3F	NRP2	Macro CD5L	264	0.159228	0.233384	0.479793	149	0.450151	1.03011	0.127307	0.24041	0.0610811	95	0.0989583	0.11994	0.38827	4	0.0851064	0.450715	0.0466637	0.0540586	0.0181181	4.44722	2.1529	3.37127	1.75329
tumor_3	AZGP1	ITGAV	Macro CD5L	149	0.258232	1.43583	0.20365	108	0.326284	0.601816	0.0908468	0.864103	0.0185009	122	0.123108	0.587555	0.109868	5	0.106383	0.443042	0.0499794	0.260311	0.00549112	3.3195	1.73097	3.36925	1.75243
Mono CCL20	SDC2	PTPRJ	DC TYMS	73	0.470968	1.95429	0.577079	99	0.391304	0.443966	0.0442291	0.867639	0.0255237	112	0.21374	0.804509	0.193463	155	0.218618	0.527232	0.0391795	0.424163	0.00757977	2.04553	1.03248	3.36734	1.75161
tumor_4	SPP1	ITGA9	Macro CD5L	3233	0.737454	81.6512	0.156042	112	0.338369	0.558354	0.408002	45.5903	0.0636653	2527	0.687058	37.8825	0.0450251	3	0.0638298	0.166602	0.420263	6.31127	0.0189224	7.22362	2.85272	3.36456	1.75042
tumor_1	MYL9	CD69	CD8 proliferating	419	0.252714	0.532851	0.154879	557	0.76511	9.05464	0.153123	4.82477	0.0237156	107	0.111458	0.177418	0.0603959	928	0.794521	11.3687	0.116745	2.01701	0.0070509	2.39204	1.25824	3.36348	1.74996
tumor_3	VEGFA	GPC1	tumor_1	242	0.419411	2.4041	0.116784	342	0.206273	0.237279	0.281655	0.570441	0.0328927	288	0.290616	1.27862	0.0404824	211	0.219792	0.312567	0.2418	0.399655	0.00978864	1.42734	0.513325	3.36029	1.74859
Mono CXCL10	A2M	LRP1	Mono CCL3	510	0.691995	5.07807	0.139138	667	0.614747	1.81084	0.103575	9.19556	0.0144112	367	0.593851	3.39001	0.0956458	862	0.477827	1.1768	0.0448709	3.98938	0.00429171	2.30501	1.20477	3.35793	1.74757
tumor_4	SEMA3C	NRP1	Mono CCL3	585	0.13344	0.195676	0.102447	468	0.431336	1.21297	0.134304	0.237349	0.013759	357	0.0970636	0.238904	0.0760044	403	0.223392	0.466809	0.0540231	0.111523	0.00410599	2.12826	1.08968	3.35096	1.74458
tumor_1	ADAM9	ITGA6	tumor_3	901	0.543426	1.03562	0.112865	146	0.253033	0.799781	0.198179	0.828269	0.0223674	384	0.4	0.71118	0.0692678	155	0.156408	0.467917	0.0964161	0.332773	0.00667853	2.48899	1.31556	3.34915	1.7438
CD8 GZMB	CD244	CD48	Macro CD5L	364	0.111966	0.427988	0.155942	100	0.302115	0.48577	0.0227605	0.207904	0.00354931	480	0.122919	0.408414	0.167725	2	0.0425532	0.0950357	0.00632245	0.0388139	0.00106043	5.35642	2.42127	3.34704	1.74289
tumor_4	AFDN	EPHB3	tumor_1	3165	0.721943	2.2708	0.328653	377	0.227382	0.355154	0.459868	0.806485	0.151137	3102	0.843393	4.6411	0.342352	62	0.0645833	0.0852733	0.132201	0.395762	0.0452592	2.0378	1.02702	3.33937	1.73958
tumor_1	LAMC2	ITGA6	tumor_3	559	0.337153	0.602866	0.123947	146	0.253033	0.799781	0.198179	0.482161	0.0245638	171	0.178125	0.248196	0.0764135	155	0.156408	0.467917	0.0964161	0.116135	0.00736749	4.15173	2.05371	3.33408	1.73729
Macro GPNMB	TNFSF13	TNFRSF11B	tumor_3	925	0.760691	2.60488	0.113628	144	0.249567	3.45311	0.539023	8.99495	0.0612481	1640	0.563961	3.435	0.106333	103	0.103935	1.05323	0.172786	3.61784	0.0183729	2.48628	1.31399	3.33361	1.73708
Mono CCL20	SPP1	ITGAV	tumor_3	130	0.83871	99.1549	0.189492	183	0.317158	0.790264	0.119294	78.3586	0.0226053	481	0.917939	78.9771	0.093868	180	0.181635	0.641745	0.0723951	50.6831	0.00679558	1.54605	0.628585	3.32647	1.73399
CD8 GZMB	CSF1	CSF1R	Mono CCL20	1022	0.314365	2.44171	0.478385	73	0.470968	1.37189	0.0472856	3.34976	0.0226207	296	0.0758003	0.393106	0.151308	206	0.39313	1.26419	0.0450063	0.49696	0.00680982	6.7405	2.75285	3.32177	1.73195
Mono CCL20	TGM2	ADGRG1	tumor_3	84	0.541935	3.49877	0.315379	132	0.228769	0.52058	0.132236	1.82139	0.0417045	255	0.486641	2.70396	0.206937	125	0.126135	0.297694	0.0607874	0.804955	0.0125791	2.26272	1.17806	3.31537	1.72917
Mono CCL20	TIMP1	CD63	tumor_4	155	1	247.845	0.665933	4166	0.950274	11.192	0.0929244	2773.87	0.0618814	485	0.925573	30.2646	0.217804	3395	0.923056	9.52032	0.0858312	288.129	0.0186943	9.62719	3.26711	3.31017	1.7269
Macro FBP1	VEGFA	FLT1	DC CD1C	30	0.309278	2.33339	0.113349	257	0.213633	0.389201	0.102447	0.908158	0.0116123	376	0.200962	1.29967	0.0411487	453	0.286528	0.678305	0.0852963	0.88157	0.00350983	1.03016	0.0428696	3.30852	1.72619
tumor_4	IGF2	IGF2R	Mono FCN1	2102	0.479471	1.91678	0.313962	339	0.276735	0.879827	0.056177	1.68644	0.0176374	1008	0.274062	1.39193	0.121518	327	0.223056	0.827562	0.0438922	1.15191	0.00533369	1.46404	0.549955	3.3068	1.72543
Macro GPNMB	SEMA3C	NRP2	Macro CD5L	239	0.196546	0.216795	0.113504	149	0.450151	1.03011	0.127307	0.223322	0.0144499	268	0.0921596	0.294507	0.0936937	4	0.0851064	0.450715	0.0466637	0.132738	0.0043721	1.68242	0.75054	3.30502	1.72466
tumor_4	CXCL14	CXCR4	DC IDO1	1091	0.248859	2.24983	0.698393	156	0.607004	2.86145	0.0763266	6.43778	0.053306	44	0.011963	0.0630831	0.332276	124	0.756098	4.82123	0.0485534	0.304138	0.0161331	21.1673	4.40376	3.30413	1.72427
Mono CCL20	VEGFA	NRP2	Macro CD5L	101	0.651613	4.90628	0.238333	149	0.450151	1.03011	0.127307	5.05399	0.0303415	412	0.78626	6.22725	0.197161	4	0.0851064	0.450715	0.0466637	2.80671	0.00920027	1.80068	0.84854	3.29789	1.72154
Macro GPNMB	CCL2	CCR1	Macro GPNMB	639	0.525493	20.961	0.199823	547	0.449836	0.60576	0.105226	12.6973	0.0210266	382	0.131362	1.40919	0.0664101	538	0.185007	0.499006	0.0960587	0.703194	0.00637926	18.0566	4.17446	3.29608	1.72075
Mono CCL20	TGM2	ITGB1	Mono CCL20	84	0.541935	3.49877	0.315379	127	0.819355	6.54775	0.110294	22.909	0.0347844	255	0.486641	2.70396	0.206937	315	0.601145	2.62805	0.0511161	7.10616	0.0105778	3.22383	1.68878	3.28844	1.7174
Mono CCL20	VEGFA	FLT1	Mono CCL20	101	0.651613	4.90628	0.238333	51	0.329032	1.27128	0.334631	6.23723	0.0797536	412	0.78626	6.22725	0.197161	145	0.276718	0.978258	0.123015	6.09186	0.0242538	1.02386	0.0340239	3.2883	1.71734
tumor_1	EFNB2	PECAM1	Macro FBP1	337	0.203257	0.30174	0.169922	22	0.226804	1.22875	0.0947286	0.370763	0.0160965	110	0.114583	0.163942	0.107007	209	0.111705	0.621147	0.0457529	0.101832	0.00489586	3.64093	1.86431	3.28777	1.71711
tumor_1	LAMC2	ITGB4	tumor_3	559	0.337153	0.602866	0.123947	166	0.287695	1.05387	0.289488	0.635342	0.0358812	171	0.178125	0.248196	0.0764135	135	0.136226	0.374192	0.142895	0.092873	0.0109191	6.84098	2.7742	3.2861	1.71638
tumor_4	THBS1	PTPRJ	Mono FCN1	1245	0.283987	4.5063	0.391754	291	0.237551	0.622601	0.0620252	2.80563	0.0242986	1838	0.499728	7.18874	0.183573	271	0.184857	0.542128	0.0402864	3.89722	0.00739549	0.719905	-0.474121	3.2856	1.71616
Mono CCL20	CCL2	CCR2	DC CD1C	101	0.651613	37.3299	0.35587	306	0.254364	0.472189	0.191374	17.6268	0.0681044	133	0.253817	4.61331	0.217409	176	0.111322	0.188788	0.0954274	0.870936	0.0207467	20.2389	4.33906	3.28266	1.71486
tumor_3	CCN2	ITGAM	Mono FCN1	81	0.140381	0.493753	0.205524	347	0.283265	0.848152	0.137522	0.418778	0.0282641	136	0.137235	0.55383	0.108178	320	0.218281	0.771004	0.0796352	0.427006	0.0086148	0.980732	-0.0280699	3.28088	1.71408
Macro GPNMB	HGF	ST14	tumor_3	206	0.169408	0.179898	0.117943	183	0.317158	0.928283	0.102772	0.166996	0.0121212	186	0.0639615	0.117334	0.103063	149	0.150353	0.391082	0.0358593	0.0458873	0.00369576	3.63928	1.86365	3.27976	1.71359
tumor_2	VTN	PLAUR	Macro GPNMB	111	0.680982	20.6575	0.55893	1035	0.851151	5.97111	0.0829983	123.348	0.0463902	24	0.827586	15.0716	0.411328	1478	0.508253	3.37905	0.034412	50.9279	0.0141546	2.42202	1.27621	3.2774	1.71255
tumor_4	COL4A1	CD93	Mono CCL20	271	0.0618157	0.0806405	0.19317	78	0.503226	2.24574	0.341171	0.181098	0.065904	226	0.0614464	0.147393	0.146	162	0.30916	1.09745	0.137917	0.161757	0.0201358	1.11957	0.162945	3.27297	1.7106
Mono CXCL10	PSAP	LRP1	Mono FCN1	672	0.911805	30.069	0.100036	621	0.506939	1.95498	0.11182	58.7844	0.011186	562	0.909385	23.9685	0.0595895	576	0.392906	1.50635	0.0574363	36.105	0.0034226	1.62815	0.703236	3.26829	1.70853
DC TYMS	PLAU	LRP1	Mono CCL3	126	0.498024	1.15888	0.129224	667	0.614747	1.81084	0.103575	2.09855	0.0133845	225	0.317348	1.10642	0.0916085	862	0.477827	1.1768	0.0448709	1.30204	0.00411056	1.61174	0.688623	3.25612	1.70315
Macro GPNMB	CCL2	CCR1	Macro CD5L	639	0.525493	20.961	0.199823	142	0.429003	0.978573	0.169987	20.5118	0.0339673	382	0.131362	1.40919	0.0664101	6	0.12766	0.816616	0.157199	1.15077	0.0104396	17.8245	4.15579	3.2537	1.70208
tumor_3	VEGFA	NRP2	Mono CCL3	242	0.419411	2.4041	0.116784	497	0.458065	1.14975	0.142094	2.76411	0.0165943	288	0.290616	1.27862	0.0404824	780	0.432373	1.21708	0.126008	1.55619	0.00510111	1.77621	0.828799	3.25307	1.7018
Mono CXCL10	PLAU	ST14	tumor_1	261	0.354138	1.14513	0.12769	1118	0.674306	1.90372	0.210765	2.18001	0.0269126	204	0.330097	0.841245	0.0696527	562	0.585417	1.29537	0.118776	1.08973	0.00827309	2.00051	1.00037	3.25303	1.70179
Mono CCL3	CXCL12	CXCR3	CD8 GZMB	296	0.272811	1.13961	0.112427	1480	0.455245	2.65155	0.232374	3.02173	0.0261251	161	0.0892461	0.217015	0.046354	1327	0.339821	1.53256	0.173407	0.332588	0.00803812	9.08549	3.18356	3.25015	1.7005
tumor_3	SLPI	PLSCR1	tumor_4	236	0.409012	3.18468	0.18919	3153	0.719206	3.05502	0.0935881	9.72928	0.0177059	402	0.405651	2.7934	0.107624	2281	0.620174	1.8737	0.0506683	5.23399	0.00545313	1.85886	0.894422	3.24692	1.69907
tumor_3	ZG16B	TLR4	Mono CXCL10	121	0.209705	1.03841	0.188309	222	0.301221	0.572817	0.101502	0.594821	0.0191137	199	0.200807	0.742921	0.09909	158	0.255663	0.372009	0.0594281	0.276374	0.00588873	2.15223	1.10583	3.24581	1.69858
CD8 GZMB	CD70	CD27	CD8 GZMB	716	0.22024	1.16713	0.383358	1659	0.510305	3.79483	0.286853	4.42906	0.109967	490	0.12548	0.476674	0.197142	1757	0.449936	2.5932	0.172281	1.23611	0.0339639	3.58306	1.84119	3.23778	1.695
tumor_4	FN1	ITGB1	tumor_3	1307	0.29813	22.5959	0.24472	422	0.731369	6.98897	0.117726	157.922	0.0288099	979	0.266177	14.8141	0.0953021	525	0.529768	4.80059	0.0933722	71.1163	0.00889857	2.22061	1.15096	3.23759	1.69492
tumor_4	SPON2	ITGAM	Mono FCN1	2216	0.505474	1.97056	0.408666	347	0.283265	0.848152	0.137522	1.67134	0.0562006	1343	0.365144	1.15813	0.218023	320	0.218281	0.771004	0.0796352	0.892924	0.0173623	1.87176	0.904395	3.23694	1.69463
Macro FBP1	VEGFA	NRP2	Macro GPNMB	30	0.309278	2.33339	0.113349	680	0.559211	0.987608	0.122055	2.30448	0.0138349	376	0.200962	1.29967	0.0411487	848	0.291609	1.00399	0.103946	1.30485	0.00427723	1.76609	0.820559	3.23454	1.69356
Mono FCN1	OSM	IL6ST	Macro CD5L	369	0.301224	1.23119	0.182127	127	0.383686	0.680637	0.0604201	0.837995	0.0110041	503	0.343111	1.58023	0.187307	3	0.0638298	0.344997	0.0181808	0.545174	0.0034054	1.53712	0.620225	3.23137	1.69215
Macro GPNMB	PLAU	ST14	tumor_1	611	0.502467	0.954554	0.10644	1118	0.674306	1.90372	0.210765	1.81721	0.0224338	641	0.220426	0.706497	0.0584959	562	0.585417	1.29537	0.118776	0.915178	0.00694793	1.98563	0.989599	3.22885	1.69102
Macro FBP1	VEGFA	GPC1	tumor_1	30	0.309278	2.33339	0.113349	342	0.206273	0.237279	0.281655	0.553665	0.0319254	376	0.200962	1.29967	0.0411487	211	0.219792	0.312567	0.2418	0.406232	0.00994975	1.36293	0.446709	3.20866	1.68197
Macro FBP1	HBEGF	CD44	Mono CCL20	20	0.206186	1.45073	0.113692	139	0.896774	7.39518	0.164356	10.7284	0.018686	337	0.180118	1.11574	0.0648675	428	0.816794	5.5094	0.0897861	6.14706	0.0058242	1.7453	0.803474	3.20833	1.68182
Mono CCL20	ADAM9	ITGA3	tumor_3	52	0.335484	1.03629	0.112937	126	0.218371	0.760471	0.250474	0.788065	0.0282878	117	0.223282	0.598254	0.058269	111	0.112008	0.360166	0.15145	0.215471	0.00882484	3.65741	1.87082	3.20548	1.68054
tumor_3	SLPI	PLSCR1	CD8 GZMB	236	0.409012	3.18468	0.18919	1093	0.336204	1.79665	0.0550387	5.72175	0.0104128	402	0.405651	2.7934	0.107624	1073	0.274776	1.11687	0.0302023	3.11988	0.0032505	1.83397	0.874968	3.20343	1.67962
tumor_4	COL1A1	CD44	Mono CCL20	282	0.0643248	0.152257	0.128511	139	0.896774	7.39518	0.164356	1.12597	0.0211216	150	0.040783	0.111514	0.0734505	428	0.816794	5.5094	0.0897861	0.614374	0.00659483	1.83271	0.873975	3.20275	1.67931
tumor_4	THBS1	PTPRJ	tumor_3	1245	0.283987	4.5063	0.391754	155	0.268631	0.395504	0.0394011	1.78226	0.0154355	1838	0.499728	7.18874	0.183573	118	0.119072	0.353544	0.0262724	2.54154	0.0048229	0.701252	-0.511995	3.20047	1.67828
Mono CCL3	C1QA	CD33	Mono FCN1	1045	0.963134	43.7317	0.195245	372	0.303673	0.811773	0.109541	35.5002	0.0213873	1565	0.867517	21.378	0.094218	304	0.207367	0.562301	0.0710675	12.0209	0.00669583	2.95322	1.56229	3.19413	1.67542
Mono CCL20	ADAM9	ITGAV	tumor_3	52	0.335484	1.03629	0.112937	183	0.317158	0.790264	0.119294	0.818939	0.0134727	117	0.223282	0.598254	0.058269	180	0.181635	0.641745	0.0723951	0.383927	0.00421839	2.13306	1.09293	3.1938	1.67528
DC TYMS	HMGB1	HAVCR2	CD8 GZMB	249	0.98419	15.1549	0.124306	837	0.257459	1.38173	0.11238	20.9399	0.0139695	570	0.803949	9.22638	0.0905185	843	0.215877	0.87135	0.0483281	8.03941	0.00437459	2.60466	1.38109	3.19334	1.67506
Mono CCL20	SPP1	ITGB5	tumor_3	130	0.83871	99.1549	0.189492	130	0.225303	0.44155	0.135838	43.7818	0.0257403	481	0.917939	78.9771	0.093868	110	0.110999	0.35825	0.0859537	28.2935	0.0080683	1.54741	0.62986	3.19031	1.67369
CD8 GZMB	ADGRE5	CD55	tumor_1	1548	0.476161	2.83347	0.165654	826	0.498191	1.8493	0.0624421	5.23993	0.0103438	2033	0.520615	2.9559	0.121148	386	0.402083	1.22062	0.0267709	3.60804	0.00324323	1.45229	0.538333	3.18935	1.67326
tumor_1	MDK	LRP1	Mono CCL3	1341	0.808806	9.67967	0.326466	667	0.614747	1.81084	0.103575	17.5283	0.0338139	490	0.510417	4.37805	0.236301	862	0.477827	1.1768	0.0448709	5.1521	0.010603	3.40217	1.76646	3.18907	1.67314
Mono CCL20	TIMP1	CD63	CD8 proliferating	155	1	247.845	0.665933	398	0.546703	1.98062	0.0164446	490.887	0.010951	485	0.925573	30.2646	0.217804	518	0.443493	1.74936	0.0157715	52.9437	0.00343508	9.27186	3.21286	3.18799	1.67265
Macro GPNMB	TNFSF13	SDC2	Mono CCL20	925	0.760691	2.60488	0.113628	73	0.470968	1.95429	0.577079	5.0907	0.0655723	1640	0.563961	3.435	0.106333	112	0.21374	0.804509	0.193463	2.76349	0.0205716	1.84213	0.881374	3.18752	1.67243
tumor_4	SEMA5A	MET	tumor_3	591	0.134808	0.202474	0.500488	172	0.298094	1.10526	0.326285	0.223787	0.163302	215	0.0584557	0.127482	0.309884	201	0.202825	0.767501	0.165398	0.0978425	0.051254	2.28722	1.1936	3.18613	1.6718
Mono CCL20	VCAN	ITGB1	Mono CCL20	151	0.974194	20.1378	0.613477	127	0.819355	6.54775	0.110294	131.857	0.0676628	471	0.898855	17.6404	0.416271	315	0.601145	2.62805	0.0511161	46.3599	0.0212781	2.84421	1.50803	3.17993	1.66899
tumor_4	MDK	LRP1	Mono CCL3	3185	0.726505	10.1884	0.343623	667	0.614747	1.81084	0.103575	18.4495	0.0355909	2169	0.589723	4.62844	0.249816	862	0.477827	1.1768	0.0448709	5.44676	0.0112095	3.38724	1.76011	3.17508	1.66679
tumor_4	THBS1	SDC4	tumor_3	1245	0.283987	4.5063	0.391754	237	0.410745	1.32768	0.145408	5.9829	0.0569642	1838	0.499728	7.18874	0.183573	286	0.288597	1.161	0.0977537	8.3461	0.0179449	0.71685	-0.480258	3.17439	1.66648
tumor_1	ADAM15	ITGB1	Mono CCL20	898	0.541616	1.06636	0.158009	127	0.819355	6.54775	0.110294	6.98226	0.0174275	407	0.423958	0.696887	0.107647	315	0.601145	2.62805	0.0511161	1.83146	0.0055025	3.81241	1.9307	3.16719	1.6632
CD8 GZMB	L1CAM	ALCAM	Mono CCL3	104	0.0319902	0.12095	0.548783	304	0.280184	0.467083	0.0770825	0.0564936	0.0423015	70	0.0179257	0.0771653	0.155757	640	0.354767	0.668327	0.0857809	0.0515717	0.013361	1.09544	0.131509	3.16606	1.66269
DC TYMS	SNCA	LAG3	CD8 GZMB	109	0.43083	0.595491	0.175322	1857	0.571209	4.2749	0.383806	2.54567	0.0672895	141	0.198872	0.370332	0.0922028	1705	0.43662	2.64346	0.230659	0.97896	0.0212674	2.60038	1.37872	3.16397	1.66174
tumor_4	COL1A1	DDR1	tumor_3	282	0.0643248	0.152257	0.128511	169	0.292894	0.670433	0.197383	0.102078	0.0253659	150	0.040783	0.111514	0.0734505	153	0.15439	0.374131	0.109279	0.0417207	0.00802662	2.4467	1.29084	3.16023	1.66003
Mono CXCL10	CD80	CTLA4	CD8 GZMB	97	0.131615	0.21053	0.128705	1240	0.381421	2.80419	0.403152	0.590368	0.0518876	111	0.179612	0.244983	0.0771775	1276	0.326761	1.86103	0.212782	0.455921	0.016422	1.29489	0.372829	3.15964	1.65976
tumor_4	SPP1	ITGB1	tumor_4	3233	0.737454	81.6512	0.156042	3955	0.902144	10.0137	0.168676	817.628	0.0263205	2527	0.687058	37.8825	0.0450251	3203	0.870854	9.55393	0.185825	361.926	0.00836681	2.2591	1.17575	3.14582	1.65344
CD8 GZMB	L1CAM	ITGA5	tumor_3	104	0.0319902	0.12095	0.548783	119	0.206239	0.316839	0.0624124	0.0383215	0.0342509	70	0.0179257	0.0771653	0.155757	95	0.0958628	0.428477	0.0699023	0.0330636	0.0108877	1.15903	0.212914	3.14582	1.65343
tumor_1	APP	LRP1	Mono CCL3	1280	0.772014	3.6638	0.211697	667	0.614747	1.81084	0.103575	6.63456	0.0219266	770	0.802083	3.25608	0.155445	862	0.477827	1.1768	0.0448709	3.83177	0.00697496	1.73146	0.79199	3.14362	1.65243
CD8 GZMB	L1CAM	ALCAM	DC CD1C	104	0.0319902	0.12095	0.548783	301	0.250208	0.379985	0.0627087	0.0459591	0.0344135	70	0.0179257	0.0771653	0.155757	501	0.316888	0.548049	0.070343	0.0422903	0.0109564	1.08675	0.120022	3.14095	1.6512
tumor_3	CCN1	ITGAM	Mono FCN1	110	0.190641	0.718648	0.181358	347	0.283265	0.848152	0.137522	0.609522	0.0249407	179	0.180626	1.34402	0.0999391	320	0.218281	0.771004	0.0796352	1.03624	0.00795867	0.588204	-0.765611	3.13378	1.6479
tumor_3	CCN2	IGF2R	CD8 GZMB	81	0.140381	0.493753	0.205524	687	0.21132	0.958473	0.0611985	0.473249	0.0125778	136	0.137235	0.55383	0.108178	683	0.174904	0.701147	0.0371874	0.388316	0.00402287	1.21872	0.285368	3.12657	1.64458
Mono CCL20	TIMP1	CD63	DC TYMS	155	1	247.845	0.665933	223	0.881423	5.99233	0.0497529	1485.17	0.0331321	485	0.925573	30.2646	0.217804	513	0.723554	5.40239	0.0487057	163.501	0.0106083	9.08351	3.18325	3.12323	1.64304
CD8 GZMB	SEMA7A	ITGB1	Mono CCL20	156	0.0479852	0.158765	0.106681	127	0.819355	6.54775	0.110294	1.03956	0.0117663	176	0.0450704	0.144447	0.0737057	315	0.601145	2.62805	0.0511161	0.379616	0.00376755	2.73844	1.45336	3.12307	1.64297
tumor_4	FGL1	EGFR	tumor_1	937	0.213732	0.452685	0.10823	436	0.262967	0.317783	0.116941	0.143856	0.0126566	274	0.074497	0.171165	0.0266258	278	0.289583	0.474772	0.152798	0.0812644	0.00406838	1.77022	0.823928	3.11095	1.63736
tumor_3	CCN2	ITGA5	Macro GPNMB	81	0.140381	0.493753	0.205524	348	0.286184	0.307818	0.0606355	0.151986	0.0124621	136	0.137235	0.55383	0.108178	243	0.0835626	0.227016	0.0370356	0.125728	0.00400645	1.20885	0.273632	3.1105	1.63715
Macro FBP1	VEGFA	NRP2	Mono CCL3	30	0.309278	2.33339	0.113349	497	0.458065	1.14975	0.142094	2.68282	0.0161062	376	0.200962	1.29967	0.0411487	780	0.432373	1.21708	0.126008	1.5818	0.00518506	1.69605	0.762183	3.10628	1.63519
tumor_3	ADAM9	ITGB1	tumor_3	229	0.39688	1.06124	0.115656	422	0.731369	6.98897	0.117726	7.41694	0.0136158	171	0.172553	0.482328	0.046978	525	0.529768	4.80059	0.0933722	2.31546	0.00438644	3.20323	1.67953	3.10406	1.63416
tumor_1	FBLN1	ITGB1	Mono CXCL10	143	0.0862485	0.118413	0.310153	445	0.603799	1.7376	0.0292691	0.205754	0.00907791	17	0.0177083	0.0699798	0.114462	343	0.555016	1.31419	0.0255612	0.0919668	0.00292578	2.23727	1.16174	3.10274	1.63354
CD8 GZMK	CD244	CD48	DC CD1C	1447	0.123506	0.627722	0.228717	819	0.680798	1.68353	0.078881	1.05679	0.0180414	223	0.0580427	0.269152	0.110533	681	0.43074	0.79164	0.0526655	0.213071	0.0058213	4.9598	2.31028	3.09921	1.6319
tumor_4	SPP1	ITGB5	Macro CD5L	3233	0.737454	81.6512	0.156042	102	0.308157	0.459083	0.141232	37.4847	0.0220381	2527	0.687058	37.8825	0.0450251	5	0.106383	0.658298	0.157943	24.938	0.00711141	1.50312	0.587958	3.09898	1.63179
tumor_4	FN1	ITGB8	tumor_1	1307	0.29813	22.5959	0.24472	443	0.267189	0.39122	0.166501	8.83995	0.0407462	979	0.266177	14.8141	0.0953021	252	0.2625	0.489021	0.138117	7.2444	0.0131629	1.22025	0.287173	3.09554	1.63019
CD8 proliferating	CD38	PECAM1	Macro FBP1	256	0.351648	1.09268	0.171209	22	0.226804	1.22875	0.0947286	1.34263	0.0162184	412	0.35274	1.30201	0.114521	209	0.111705	0.621147	0.0457529	0.80874	0.00523968	1.66015	0.731316	3.09531	1.63008
tumor_3	SLPI	PLSCR1	tumor_3	236	0.409012	3.18468	0.18919	278	0.481802	2.06951	0.0633978	6.59075	0.0119942	402	0.405651	2.7934	0.107624	326	0.328961	1.33369	0.0360653	3.72552	0.0038815	1.76908	0.823002	3.0901	1.62765
tumor_1	LAMA3	SDC2	Mono CCL20	466	0.281062	0.436192	0.38521	73	0.470968	1.95429	0.577079	0.852446	0.222297	213	0.221875	0.316625	0.371879	112	0.21374	0.804509	0.193463	0.254728	0.0719446	3.3465	1.74265	3.08983	1.62753
CD8 GZMB	CCL23	CCR1	Macro GPNMB	139	0.0427561	0.306959	0.224451	547	0.449836	0.60576	0.105226	0.185944	0.0236181	33	0.0084507	0.0454306	0.0796386	538	0.185007	0.499006	0.0960587	0.0226701	0.00764998	8.20215	3.036	3.08734	1.62637
tumor_4	CRP	OLR1	Macro GPNMB	2193	0.500228	9.16718	0.4937	650	0.534539	1.09578	0.112071	10.0452	0.0553295	1206	0.327896	8.57009	0.450597	616	0.211829	0.587239	0.0398621	5.03269	0.0179617	1.99598	0.997101	3.08041	1.62312
tumor_1	SEMA3F	NRP1	Mono CCL3	264	0.159228	0.233384	0.479793	468	0.431336	1.21297	0.134304	0.283088	0.0644381	95	0.0989583	0.11994	0.38827	403	0.223392	0.466809	0.0540231	0.055989	0.0209755	5.05615	2.33804	3.07206	1.61921
tumor_4	SPON2	ITGA5	Macro GPNMB	2216	0.505474	1.97056	0.408666	348	0.286184	0.307818	0.0606355	0.606576	0.0247797	1343	0.365144	1.15813	0.218023	243	0.0835626	0.227016	0.0370356	0.262914	0.0080746	2.30713	1.2061	3.06884	1.6177
tumor_1	TNFSF15	TNFRSF6B	tumor_3	199	0.120024	0.178915	0.0674221	150	0.259965	2.96699	0.379458	0.530838	0.0255838	122	0.127083	0.191637	0.115997	19	0.0191726	0.0624943	0.0718906	0.0119762	0.00833911	44.3243	5.47003	3.06793	1.61727
tumor_3	CCN2	IGF2R	Mono CXCL10	81	0.140381	0.493753	0.205524	232	0.31479	0.691689	0.0441643	0.341524	0.00907684	136	0.137235	0.55383	0.108178	175	0.283172	0.516205	0.0273785	0.28589	0.00296175	1.1946	0.256527	3.06468	1.61574
CD8 GZMB	L1CAM	CD9	Macro CD3	104	0.0319902	0.12095	0.548783	423	0.401709	2.06104	0.0489882	0.249282	0.0268839	70	0.0179257	0.0771653	0.155757	561	0.510929	2.89273	0.0563384	0.223218	0.00877509	1.11677	0.159326	3.06366	1.61526
Mono CCL20	ADAM9	ITGB5	tumor_3	52	0.335484	1.03629	0.112937	130	0.225303	0.44155	0.135838	0.457571	0.0153412	117	0.223282	0.598254	0.058269	110	0.110999	0.35825	0.0859537	0.214324	0.00500844	2.13495	1.0942	3.06307	1.61498
tumor_3	CCN1	SDC4	tumor_1	110	0.190641	0.718648	0.181358	1078	0.650181	2.05698	0.225283	1.47825	0.0408568	179	0.180626	1.34402	0.0999391	576	0.6	1.58554	0.1335	2.13099	0.0133418	0.693689	-0.527639	3.06231	1.61462
CD8 GZMB	L1CAM	EGFR	tumor_4	104	0.0319902	0.12095	0.548783	1847	0.421305	0.956982	0.352159	0.115747	0.193259	70	0.0179257	0.0771653	0.155757	1492	0.405655	1.26036	0.40563	0.0972563	0.0631795	1.19012	0.251108	3.05888	1.61301
Mono CCL3	CXCL12	ITGB1	tumor_3	296	0.272811	1.13961	0.112427	422	0.731369	6.98897	0.117726	7.96469	0.0132356	161	0.0892461	0.217015	0.046354	525	0.529768	4.80059	0.0933722	1.0418	0.00432818	7.64514	2.93454	3.05801	1.61259
tumor_3	AZGP1	ITGAV	tumor_3	149	0.258232	1.43583	0.20365	183	0.317158	0.790264	0.119294	1.13468	0.0242942	122	0.123108	0.587555	0.109868	180	0.181635	0.641745	0.0723951	0.377061	0.00795388	3.00929	1.58942	3.05439	1.61088
tumor_3	MMP7	CD151	Macro CD5L	189	0.327556	5.12469	0.234953	191	0.577039	1.35999	0.0446507	6.96952	0.0104908	283	0.28557	2.64986	0.168938	7	0.148936	0.669437	0.0203324	1.77391	0.00343492	3.9289	1.97413	3.05418	1.61078
tumor_1	TNFSF10	TNFRSF11B	tumor_3	1075	0.648372	2.20893	0.118721	144	0.249567	3.45311	0.539023	7.62767	0.0639932	529	0.551042	1.51506	0.121292	103	0.103935	1.05323	0.172786	1.59571	0.0209576	4.78012	2.25705	3.05346	1.61045
CD8 GZMB	CCL23	CCR1	Macro CD5L	139	0.0427561	0.306959	0.224451	142	0.429003	0.978573	0.169987	0.300382	0.0381538	33	0.0084507	0.0454306	0.0796386	6	0.12766	0.816616	0.157199	0.0370994	0.0125191	8.0967	3.01733	3.04765	1.6077
CD8 GZMK	PDGFB	LRP1	Macro CD5L	295	0.0251792	0.133003	0.100462	228	0.688822	2.48346	0.142047	0.330308	0.0142704	39	0.010151	0.0458308	0.0175048	29	0.617021	7.02236	0.267759	0.32184	0.00468706	1.02631	0.0374671	3.04464	1.60627
tumor_4	NRTN	GFRA2	Macro CD5L	223	0.0508668	0.0539638	0.433634	145	0.438066	0.873451	0.627389	0.0471348	0.272057	61	0.0165851	0.0222198	0.21378	3	0.0638298	0.145437	0.41868	0.00323158	0.0895056	14.5857	3.86648	3.03956	1.60386
tumor_4	THBS1	SDC1	tumor_3	1245	0.283987	4.5063	0.391754	179	0.310225	0.749763	0.194956	3.37866	0.076375	1838	0.499728	7.18874	0.183573	180	0.181635	0.588962	0.136946	4.2339	0.0251396	0.798002	-0.325537	3.03803	1.60314
tumor_4	THBS1	CD47	DC IDO1	1245	0.283987	4.5063	0.391754	172	0.669261	1.29621	0.045558	5.84113	0.0178475	1838	0.499728	7.18874	0.183573	76	0.463415	0.892762	0.0320636	6.41784	0.00588601	0.910139	-0.135841	3.03219	1.60036
tumor_3	CCN2	ITGB2	CD8 GZMK	81	0.140381	0.493753	0.205524	8015	0.684107	6.29479	0.066503	3.10808	0.013668	136	0.137235	0.55383	0.108178	2325	0.605154	4.74641	0.0417404	2.62871	0.0045154	1.18236	0.241668	3.02697	1.59787
tumor_1	TGFB2	ACVR1	tumor_4	110	0.066345	0.100238	0.11019	912	0.208029	0.241874	0.206991	0.0242449	0.0228083	40	0.0416667	0.0754309	0.0517968	593	0.161229	0.232404	0.145714	0.0175304	0.00754755	1.38302	0.467819	3.02195	1.59548
Mono CCL3	CLEC11A	ITGB1	Mono CCL20	172	0.158525	0.291571	0.112127	127	0.819355	6.54775	0.110294	1.90914	0.0123669	256	0.141907	0.243385	0.080159	315	0.601145	2.62805	0.0511161	0.639629	0.00409741	2.98476	1.57761	3.01823	1.5937
Mono FCN1	HBEGF	CD82	tumor_3	627	0.511837	2.34209	0.183546	250	0.433276	1.81339	0.0889879	4.24712	0.0163334	806	0.549795	2.91439	0.169439	226	0.228052	0.780852	0.0319775	2.27571	0.00541822	1.86628	0.900169	3.01453	1.59193
Macro GPNMB	SEMA3C	NRP1	Mono CCL3	239	0.196546	0.216795	0.113504	468	0.431336	1.21297	0.134304	0.262967	0.0152441	268	0.0921596	0.294507	0.0936937	403	0.223392	0.466809	0.0540231	0.137478	0.00506162	1.91278	0.935674	3.01169	1.59058
tumor_4	THBS1	PTPRJ	Mono CCL20	1245	0.283987	4.5063	0.391754	43	0.277419	0.71476	0.0712063	3.22092	0.0278954	1838	0.499728	7.18874	0.183573	130	0.248092	0.679856	0.0505211	4.88731	0.00927432	0.659038	-0.601567	3.00781	1.58871
Mono CCL20	VEGFA	NRP1	Mono CCL3	101	0.651613	4.90628	0.238333	468	0.431336	1.21297	0.134304	5.95118	0.0320091	412	0.78626	6.22725	0.197161	403	0.223392	0.466809	0.0540231	2.90694	0.0106512	2.04723	1.03367	3.00519	1.58746
Mono CXCL10	LGALS3BP	ITGB1	Mono CCL20	387	0.525102	1.91443	0.119741	127	0.819355	6.54775	0.110294	12.5352	0.0132067	344	0.556634	1.70037	0.0860014	315	0.601145	2.62805	0.0511161	4.46866	0.00439605	2.80513	1.48807	3.00423	1.58699
tumor_3	CCN2	ITGAM	DC CD1C	81	0.140381	0.493753	0.205524	248	0.206151	0.327657	0.0531273	0.161782	0.0109189	136	0.137235	0.55383	0.108178	331	0.209361	0.325818	0.033653	0.180448	0.00364052	0.896556	-0.157534	2.99928	1.58462
tumor_3	CCN1	ITGAV	tumor_3	110	0.190641	0.718648	0.181358	183	0.317158	0.790264	0.119294	0.567922	0.0216349	179	0.180626	1.34402	0.0999391	180	0.181635	0.641745	0.0723951	0.862516	0.0072351	0.658448	-0.602859	2.99027	1.58028
tumor_4	SPON2	ITGB2	CD8 GZMK	2216	0.505474	1.97056	0.408666	8015	0.684107	6.29479	0.066503	12.4043	0.0271775	1343	0.365144	1.15813	0.218023	2325	0.605154	4.74641	0.0417404	5.49696	0.00910034	2.25657	1.17413	2.98643	1.57842
tumor_1	ADAM15	ITGA5	tumor_4	898	0.541616	1.06636	0.158009	1104	0.251825	0.357837	0.0704884	0.381583	0.0111378	407	0.423958	0.696887	0.107647	620	0.16857	0.212662	0.0346939	0.148201	0.0037347	2.57476	1.36444	2.98225	1.5764
tumor_1	MDK	ITGB1	Mono CCL20	1341	0.808806	9.67967	0.326466	127	0.819355	6.54775	0.110294	63.38	0.0360073	490	0.510417	4.37805	0.236301	315	0.601145	2.62805	0.0511161	11.5057	0.0120788	5.50855	2.46167	2.98103	1.57581
tumor_4	IL34	CSF1R	tumor_3	89	0.0203011	0.0230038	0.668024	116	0.20104	0.702984	0.0242301	0.0161713	0.0161863	289	0.0785753	0.101592	0.449391	107	0.107972	0.339896	0.0121007	0.0345307	0.00543793	0.468317	-1.09444	2.97656	1.57364
tumor_4	FGL1	LAG3	CD8 GZMK	937	0.213732	0.452685	0.10823	2530	0.215944	1.51376	0.135907	0.685257	0.0147093	274	0.074497	0.171165	0.0266258	1072	0.279021	2.12877	0.185749	0.364371	0.00494571	1.88066	0.911238	2.97415	1.57248
tumor_4	PLAT	LRP1	Macro CD5L	182	0.0415146	0.157859	0.3111	228	0.688822	2.48346	0.142047	0.392037	0.0441909	39	0.0106036	0.0155052	0.0555014	29	0.617021	7.02236	0.267759	0.108883	0.014861	3.60053	1.84821	2.97362	1.57222
DC TYMS	CXCL10	SDC4	tumor_3	71	0.280632	5.68797	0.144051	237	0.410745	1.32768	0.145408	7.55178	0.0209462	143	0.201693	3.84264	0.0720811	286	0.288597	1.161	0.0977537	4.46129	0.0070462	1.69273	0.759354	2.97269	1.57177
tumor_4	THBS1	ITGA4	DC CD1C	1245	0.283987	4.5063	0.391754	781	0.64921	1.64264	0.0687228	7.4022	0.0269224	1838	0.499728	7.18874	0.183573	819	0.518027	1.13928	0.0493622	8.18998	0.00906157	0.903813	-0.145904	2.97106	1.57098
tumor_4	MDK	ITGB1	Mono CCL20	3185	0.726505	10.1884	0.343623	127	0.819355	6.54775	0.110294	66.7109	0.0378996	2169	0.589723	4.62844	0.249816	315	0.601145	2.62805	0.0511161	12.1638	0.0127696	5.48438	2.45533	2.96795	1.56947
tumor_4	COL1A1	ITGA2	tumor_3	282	0.0643248	0.152257	0.128511	129	0.22357	0.688985	0.314376	0.104903	0.0404009	150	0.040783	0.111514	0.0734505	105	0.105954	0.343092	0.185753	0.0382595	0.0136436	2.74187	1.45516	2.96115	1.56616
tumor_4	IGF2	IGF2R	Macro FBP1	2102	0.479471	1.91678	0.313962	23	0.237113	1.35585	0.086571	2.59887	0.02718	1008	0.274062	1.39193	0.121518	386	0.206307	1.42473	0.075565	1.98313	0.00918249	1.31049	0.390108	2.95998	1.56559
tumor_4	SPON2	ITGAM	DC CD1C	2216	0.505474	1.97056	0.408666	248	0.206151	0.327657	0.0531273	0.645669	0.0217113	1343	0.365144	1.15813	0.218023	331	0.209361	0.325818	0.033653	0.37734	0.00733711	1.71111	0.77493	2.95911	1.56517
Macro CD5L	EBI3	IL27RA	CD8 proliferating	195	0.589124	1.80127	0.166186	224	0.307692	0.655479	0.104662	1.18069	0.0173934	7	0.148936	0.820437	0.0612082	330	0.282534	0.592753	0.0961005	0.486316	0.00588214	2.42783	1.27967	2.95699	1.56413
Macro CD5L	HEBP1	FPR3	Macro GPNMB	221	0.667674	2.06603	0.103986	691	0.568257	0.863384	0.1731	1.78377	0.018	8	0.170213	1.11925	0.0784882	581	0.199794	0.503601	0.0777586	0.563657	0.00610313	3.16464	1.66204	2.94931	1.56038
Mono CCL20	TIMP1	CD63	CD8 GZMK	155	1	247.845	0.665933	3132	0.267327	1.5624	0.0129723	387.234	0.00863866	485	0.925573	30.2646	0.217804	985	0.256377	1.49232	0.0134541	45.1645	0.00293036	8.57384	3.09994	2.94799	1.55973
tumor_4	SPP1	ITGB5	tumor_4	3233	0.737454	81.6512	0.156042	1468	0.334854	0.524549	0.161372	42.83	0.0251808	2527	0.687058	37.8825	0.0450251	1350	0.367047	0.791596	0.189925	29.9876	0.00855139	1.42826	0.514256	2.94464	1.55809
tumor_3	SERPINE1	LRP1	Macro GPNMB	90	0.155979	0.953918	0.269677	911	0.749178	1.7986	0.102876	1.71572	0.0277432	108	0.108981	0.764441	0.108633	1348	0.463549	2.27567	0.0867701	1.73961	0.00942608	0.986265	-0.0199533	2.94323	1.5574
CD8 GZMK	CD244	CD48	Macro GPNMB	1447	0.123506	0.627722	0.228717	820	0.674342	1.45831	0.0683284	0.915413	0.0156278	223	0.0580427	0.269152	0.110533	706	0.242779	0.722141	0.048042	0.194366	0.00531024	4.70975	2.23565	2.94296	1.55727
Mono CCL3	HGF	MET	tumor_3	234	0.215668	0.386577	0.253443	172	0.298094	1.10526	0.326285	0.427269	0.0826947	240	0.133038	0.1936	0.170052	201	0.202825	0.767501	0.165398	0.148588	0.0281262	2.87553	1.52383	2.94013	1.55588
tumor_1	AFDN	EPHB3	tumor_1	783	0.472256	0.948065	0.137213	377	0.227382	0.355154	0.459868	0.336709	0.0631001	656	0.683333	2.20312	0.162513	62	0.0645833	0.0852733	0.132201	0.187867	0.0214844	1.79227	0.841791	2.93702	1.55435
tumor_1	FBLN1	ITGB1	Macro CD5L	143	0.0862485	0.118413	0.310153	214	0.646526	1.83264	0.0308701	0.217009	0.00957446	17	0.0177083	0.0699798	0.114462	10	0.212766	1.46447	0.0284841	0.102483	0.00326034	2.11751	1.08237	2.93665	1.55417
CD8 GZMB	IL13	IL2RG	CD8 GZMK	136	0.0418333	0.327665	0.426984	8296	0.708091	6.84913	0.157941	2.24422	0.0674383	9	0.00230474	0.0123149	0.173634	2547	0.662936	6.15858	0.132368	0.0758422	0.0229836	29.5907	4.88707	2.93419	1.55296
CD8 GZMB	IL13	IL2RG	Mono CCL3	136	0.0418333	0.327665	0.426984	307	0.282949	0.524106	0.0120859	0.171731	0.00516048	9	0.00230474	0.0123149	0.173634	476	0.263858	0.472382	0.010153	0.00581733	0.00176291	29.5206	4.88365	2.92725	1.54955
Mono CCL3	CD84	CD84	Mono CCL3	562	0.517972	1.16373	0.104814	562	0.517972	1.16373	0.104814	1.35427	0.010986	812	0.450111	0.881868	0.0612712	812	0.450111	0.881868	0.0612712	0.777692	0.00375416	1.7414	0.800245	2.92634	1.5491
tumor_1	COL4A5	CD93	DC CD1C	124	0.0747889	0.095535	0.565996	323	0.268495	0.432383	0.0656872	0.0413077	0.0371787	31	0.0322917	0.0377488	0.192971	455	0.287793	0.523926	0.0658418	0.0197776	0.0127056	2.08861	1.06254	2.92617	1.54901
Mono CCL3	F13A1	ITGA4	DC CD1C	560	0.516129	3.57396	0.35561	781	0.64921	1.64264	0.0687228	5.87072	0.0244385	736	0.407982	1.20262	0.169794	819	0.518027	1.13928	0.0493622	1.37012	0.0083814	4.28482	2.09923	2.91581	1.54389
tumor_4	F7	F3	tumor_1	259	0.0590785	0.0615499	0.188122	235	0.141737	0.252216	0.160272	0.0155239	0.0301508	42	0.0114192	0.0107037	0.0547193	365	0.380208	0.918029	0.189324	0.00982627	0.0103597	1.57984	0.659774	2.9104	1.54122
CD8 GZMB	CSF1	CSF1R	Macro CD3	1022	0.314365	2.44171	0.478385	529	0.502374	1.37263	0.0473112	3.35157	0.022633	296	0.0758003	0.393106	0.151308	496	0.45173	1.44374	0.0513985	0.567542	0.00777701	5.90542	2.56204	2.91024	1.54114
tumor_4	FN1	NT5E	tumor_4	1307	0.29813	22.5959	0.24472	1091	0.248859	0.392852	0.155711	8.87684	0.0381055	979	0.266177	14.8141	0.0953021	911	0.247689	0.376964	0.137425	5.58438	0.0130969	1.58958	0.66865	2.90949	1.54077
CD8 GZMB	IL13	IL2RG	DC CD1C	136	0.0418333	0.327665	0.426984	821	0.682461	1.82894	0.0421754	0.599279	0.0180082	9	0.00230474	0.0123149	0.173634	990	0.626186	1.65901	0.0356576	0.0204305	0.00619137	29.3325	4.87443	2.9086	1.54032
tumor_4	PTN	SDC3	Mono CCL3	292	0.0666058	0.143396	0.342776	363	0.334562	0.800276	0.100303	0.114756	0.0343815	145	0.0394236	0.0727231	0.407056	401	0.222284	0.453725	0.0290745	0.0329963	0.011835	3.47786	1.7982	2.90508	1.53858
Mono CCL3	APOE	LRP1	Mono CCL3	902	0.831336	116.744	0.155195	667	0.614747	1.81084	0.103575	211.404	0.0160744	1484	0.822616	99.5878	0.12335	862	0.477827	1.1768	0.0448709	117.195	0.00553481	1.80387	0.851093	2.90424	1.53816
tumor_1	CCN2	LRP1	Mono CCL3	257	0.155006	0.442224	0.184075	667	0.614747	1.81084	0.103575	0.800797	0.0190657	268	0.279167	0.749567	0.146411	862	0.477827	1.1768	0.0448709	0.882092	0.00656959	0.907839	-0.139492	2.90211	1.5371
CD8 GZMB	CSF1	CSF1R	Mono CXCL10	1022	0.314365	2.44171	0.478385	488	0.662144	3.07598	0.106022	7.51068	0.0507191	296	0.0758003	0.393106	0.151308	443	0.716828	3.25149	0.115756	1.27818	0.0175149	5.87606	2.55485	2.89577	1.53395
CD8 GZMB	L1CAM	CD9	Mono CCL3	104	0.0319902	0.12095	0.548783	693	0.63871	3.72391	0.0885125	0.450406	0.0485741	70	0.0179257	0.0771653	0.155757	1426	0.790466	5.53807	0.107859	0.427346	0.0167997	1.05396	0.0758205	2.89136	1.53175
tumor_4	IGF2	IGF2R	CD8 proliferating	2102	0.479471	1.91678	0.313962	188	0.258242	0.596282	0.0380726	1.14294	0.0119534	1008	0.274062	1.39193	0.121518	262	0.224315	0.641654	0.034032	0.893137	0.0041355	1.2797	0.355801	2.89042	1.53128
tumor_3	CCN2	ITGA5	Mono CCL20	81	0.140381	0.493753	0.205524	40	0.258065	0.803569	0.158291	0.396765	0.0325326	136	0.137235	0.55383	0.108178	119	0.227099	0.63901	0.104249	0.353903	0.0112775	1.12111	0.164929	2.88475	1.52844
tumor_3	LAMC2	ITGA3	tumor_3	170	0.294627	1.81584	0.37333	126	0.218371	0.760471	0.250474	1.38089	0.0935097	126	0.127144	0.696254	0.21436	111	0.112008	0.360166	0.15145	0.250767	0.0324648	5.50669	2.46118	2.88034	1.52624
Macro GPNMB	CCL7	CCR2	DC CD1C	212	0.174342	2.23561	0.144149	306	0.254364	0.472189	0.191374	1.05563	0.0275864	64	0.0220083	0.110673	0.100471	176	0.111322	0.188788	0.0954274	0.0208937	0.00958769	50.524	5.6589	2.87728	1.5247
tumor_4	VEGFA	FLT1	DC CD1C	2412	0.550182	3.26822	0.15876	257	0.213633	0.389201	0.102447	1.27199	0.0162646	2317	0.629962	2.09515	0.0663345	453	0.286528	0.678305	0.0852963	1.42115	0.00565809	0.895043	-0.159971	2.87457	1.52335
CD8 GZMK	CD244	CD48	DC IDO1	1447	0.123506	0.627722	0.228717	156	0.607004	1.35836	0.0636453	0.852672	0.0145567	223	0.0580427	0.269152	0.110533	59	0.359756	0.688836	0.0458263	0.185401	0.00506533	4.59906	2.20134	2.8738	1.52296
Macro FBP1	ADAM17	ITGB1	Mono CCL20	18	0.185567	0.850646	0.10379	127	0.819355	6.54775	0.110294	5.56981	0.0114474	251	0.134153	0.810309	0.0779576	315	0.601145	2.62805	0.0511161	2.12954	0.00398488	2.61551	1.38709	2.8727	1.52241
CD8 GZMB	LTA	TNFRSF1B	Mono CCL20	375	0.115349	0.513132	0.251497	68	0.43871	2.01964	0.0983044	1.03634	0.0247232	182	0.0466069	0.128817	0.126841	226	0.431298	1.51744	0.0678665	0.195472	0.00860828	5.30176	2.40647	2.87203	1.52207
tumor_3	CCN1	ITGB5	tumor_3	110	0.190641	0.718648	0.181358	130	0.225303	0.44155	0.135838	0.317319	0.0246354	179	0.180626	1.34402	0.0999391	110	0.110999	0.35825	0.0859537	0.481494	0.00859013	0.65903	-0.601584	2.86787	1.51998
tumor_4	COL4A1	ITGB1	Mono CCL20	271	0.0618157	0.0806405	0.19317	127	0.819355	6.54775	0.110294	0.528014	0.0213055	226	0.0614464	0.147393	0.146	315	0.601145	2.62805	0.0511161	0.387357	0.00746293	1.36312	0.446914	2.85484	1.51341
tumor_4	SERPINE1	LRP1	Macro GPNMB	804	0.183394	1.21381	0.34315	911	0.749178	1.7986	0.102876	2.18316	0.0353017	744	0.202284	1.00303	0.142538	1348	0.463549	2.27567	0.0867701	2.28256	0.012368	0.956455	-0.0642306	2.85427	1.51312
CD8 GZMB	SPN	SIGLEC1	Mono CCL3	837	0.257459	1.116	0.13546	313	0.288479	0.651179	0.149747	0.726717	0.0202847	815	0.208707	0.762173	0.0801233	249	0.138027	0.238809	0.0888047	0.182014	0.00711533	3.99265	1.99735	2.85084	1.51139
Mono CCL3	SIGLEC1	SPN	CD8 GZMB	313	0.288479	0.651179	0.149747	837	0.257459	1.116	0.13546	0.726717	0.0202847	249	0.138027	0.238809	0.0888047	815	0.208707	0.762173	0.0801233	0.182014	0.00711533	3.99265	1.99735	2.85084	1.51139
tumor_4	THBS1	PTPRJ	tumor_4	1245	0.283987	4.5063	0.391754	1017	0.23198	0.305682	0.0304529	1.37749	0.01193	1838	0.499728	7.18874	0.183573	713	0.193855	0.306789	0.022798	2.20543	0.0041851	0.624592	-0.679013	2.8506	1.51127
tumor_4	SPON2	ITGA5	Mono CCL20	2216	0.505474	1.97056	0.408666	40	0.258065	0.803569	0.158291	1.58348	0.0646882	1343	0.365144	1.15813	0.218023	119	0.227099	0.63901	0.104249	0.740057	0.0227286	2.13968	1.09739	2.84611	1.50899
tumor_4	HEBP1	FPR3	Macro GPNMB	3272	0.74635	2.71897	0.13685	691	0.568257	0.863384	0.1731	2.34752	0.0236888	2217	0.602773	1.52912	0.10723	581	0.199794	0.503601	0.0777586	0.770065	0.00833805	3.04847	1.60808	2.84104	1.50642
tumor_1	MDK	ITGA6	tumor_3	1341	0.808806	9.67967	0.326466	146	0.253033	0.799781	0.198179	7.74161	0.0646988	490	0.510417	4.37805	0.236301	155	0.156408	0.467917	0.0964161	2.04856	0.0227832	3.77905	1.91802	2.83976	1.50577
tumor_4	FN1	PLAUR	Mono CCL20	1307	0.29813	22.5959	0.24472	151	0.974194	16.7155	0.232345	377.7	0.0568593	979	0.266177	14.8141	0.0953021	504	0.961832	20.6437	0.210233	305.817	0.0200356	1.23505	0.304574	2.83791	1.50483
tumor_4	THBS1	ITGA4	Macro FBP1	1245	0.283987	4.5063	0.391754	26	0.268041	1.73453	0.0725673	7.8163	0.0284285	1838	0.499728	7.18874	0.183573	365	0.195083	1.2602	0.0546017	9.05929	0.0100234	0.862794	-0.212912	2.83622	1.50397
Mono FCN1	HBEGF	CD9	tumor_1	627	0.511837	2.34209	0.183546	860	0.518697	2.21207	0.052578	5.18087	0.0096505	806	0.549795	2.91439	0.169439	415	0.432292	1.03204	0.0200999	3.00777	0.0034057	1.7225	0.784501	2.83363	1.50265
Mono CXCL10	A2M	LRP1	Mono FCN1	510	0.691995	5.07807	0.139138	621	0.506939	1.95498	0.11182	9.92754	0.0155584	367	0.593851	3.39001	0.0956458	576	0.392906	1.50635	0.0574363	5.10654	0.00549354	1.94408	0.959089	2.83212	1.50188
Mono CCL3	C1QB	CD33	Mono FCN1	1032	0.951152	49.5993	0.159385	372	0.303673	0.811773	0.109541	40.2634	0.0174592	1520	0.842572	23.8713	0.0868075	304	0.207367	0.562301	0.0710675	13.4229	0.00616919	2.99961	1.58478	2.83006	1.50083
tumor_4	MDK	ITGA6	tumor_3	3185	0.726505	10.1884	0.343623	146	0.253033	0.799781	0.198179	8.14846	0.068099	2169	0.589723	4.62844	0.249816	155	0.156408	0.467917	0.0964161	2.16572	0.0240863	3.76247	1.91168	2.8273	1.49942
tumor_3	CCN2	IGF2R	Mono CCL3	81	0.140381	0.493753	0.205524	382	0.352074	0.671277	0.042861	0.331445	0.00880898	136	0.137235	0.55383	0.108178	524	0.290466	0.543188	0.0288096	0.300834	0.00311657	1.10176	0.139804	2.8265	1.49902
Macro GPNMB	ANOS1	SDC2	Mono CCL20	209	0.171875	0.166141	0.111651	73	0.470968	1.95429	0.577079	0.324688	0.0644315	318	0.109354	0.336266	0.117908	112	0.21374	0.804509	0.193463	0.270529	0.0228109	1.20019	0.263268	2.8246	1.49805
Mono CCL3	A2M	LRP1	Mono CCL3	883	0.813825	6.00019	0.164404	667	0.614747	1.81084	0.103575	10.8654	0.0170282	1358	0.752772	4.78181	0.134914	862	0.477827	1.1768	0.0448709	5.62725	0.00605371	1.93085	0.949238	2.81285	1.49203
tumor_4	FN1	ITGB7	CD8 GZMB	1307	0.29813	22.5959	0.24472	1052	0.323593	1.46095	0.200426	33.0115	0.0490481	979	0.266177	14.8141	0.0953021	1300	0.332907	1.39801	0.183052	20.7103	0.0174453	1.59396	0.67262	2.81154	1.49136
tumor_4	VEGFA	NRP2	Macro GPNMB	2412	0.550182	3.26822	0.15876	680	0.559211	0.987608	0.122055	3.22772	0.0193775	2317	0.629962	2.09515	0.0663345	848	0.291609	1.00399	0.103946	2.10351	0.00689519	1.53445	0.617719	2.8103	1.49072
tumor_3	AZGP1	ITGAV	Macro GPNMB	149	0.258232	1.43583	0.20365	377	0.310033	0.439665	0.0663694	0.631283	0.0135161	122	0.123108	0.587555	0.109868	374	0.128611	0.388067	0.0437777	0.228011	0.00480975	2.76865	1.46918	2.81015	1.49065
tumor_1	CXCL17	GPR35	tumor_1	410	0.247286	0.371001	0.916698	524	0.316043	0.406364	0.104171	0.150762	0.0954934	174	0.18125	0.313522	0.722606	140	0.145833	0.156583	0.0471234	0.0490923	0.0340516	3.07099	1.6187	2.80437	1.48768
Macro GPNMB	IL1RN	IL1R2	DC CD1C	409	0.336349	1.75824	0.116787	373	0.310058	0.775123	0.195825	1.36285	0.0228699	325	0.111761	0.719898	0.0319489	719	0.454775	2.20371	0.255563	1.58645	0.00816496	0.859059	-0.219171	2.80098	1.48593
tumor_3	SERPINE1	LRP1	Mono CCL20	90	0.155979	0.953918	0.269677	93	0.6	2.19176	0.125363	2.09076	0.0338076	108	0.108981	0.764441	0.108633	325	0.620229	2.91489	0.111143	2.22826	0.0120738	0.938293	-0.0918891	2.80008	1.48547
Mono CCL20	TIMP1	CD63	Macro CD3	155	1	247.845	0.665933	778	0.738841	4.1279	0.034273	1023.08	0.0228235	485	0.925573	30.2646	0.217804	798	0.726776	4.15729	0.0374804	125.819	0.00816336	8.13136	3.0235	2.79585	1.48329
tumor_4	THBS1	ITGB1	DC IDO1	1245	0.283987	4.5063	0.391754	172	0.669261	1.51999	0.0256036	6.84952	0.0100303	1838	0.499728	7.18874	0.183573	80	0.487805	1.00515	0.0195504	7.22579	0.00358892	0.947928	-0.0771513	2.79479	1.48274
tumor_1	ZG16B	TLR2	Mono CCL20	933	0.562726	2.57098	0.46623	58	0.374194	1.51144	0.182628	3.88587	0.0851466	732	0.7625	3.66647	0.489029	196	0.374046	1.22516	0.0623583	4.49201	0.030495	0.865064	-0.209122	2.79215	1.48138
tumor_4	VEGFA	GPC1	tumor_1	2412	0.550182	3.26822	0.15876	342	0.206273	0.237279	0.281655	0.775479	0.0447156	2317	0.629962	2.09515	0.0663345	211	0.219792	0.312567	0.2418	0.654875	0.0160397	1.18416	0.243868	2.78781	1.47913
CD8 GZMB	IL13	IL2RG	CD8 GZMB	136	0.0418333	0.327665	0.426984	2691	0.827745	8.44088	0.194647	2.76578	0.0831111	9	0.00230474	0.0123149	0.173634	3170	0.81178	7.99083	0.171749	0.0984062	0.0298215	28.1058	4.8128	2.78696	1.47869
Mono CCL3	F13A1	ITGA4	Macro FBP1	560	0.516129	3.57396	0.35561	26	0.268041	1.73453	0.0725673	6.19914	0.0258057	736	0.407982	1.20262	0.169794	365	0.195083	1.2602	0.0546017	1.51555	0.00927103	4.09036	2.03223	2.78348	1.47689
tumor_4	THBS1	PTPRJ	Macro CD3	1245	0.283987	4.5063	0.391754	325	0.308642	0.519282	0.0517322	2.34004	0.0202663	1838	0.499728	7.18874	0.183573	265	0.241348	0.534046	0.0396858	3.83912	0.00728525	0.609524	-0.714244	2.78183	1.47603
DC TYMS	CXCL10	CXCR3	CD8 GZMK	71	0.280632	5.68797	0.144051	4767	0.406879	3.03429	0.265916	17.259	0.0383055	143	0.201693	3.84264	0.0720811	1108	0.288391	1.69022	0.191246	6.49491	0.0137852	2.65731	1.40996	2.77873	1.47443
tumor_2	VTN	PLAUR	tumor_4	111	0.680982	20.6575	0.55893	1095	0.249772	0.571312	0.00794123	11.8019	0.00443859	24	0.827586	15.0716	0.411328	725	0.197118	0.381729	0.00388749	5.75328	0.00159903	2.05133	1.03656	2.7758	1.4729
Macro FBP1	HBEGF	CD82	CD8 GZMB	20	0.206186	1.45073	0.113692	1677	0.515841	3.27524	0.160725	4.7515	0.0182731	337	0.180118	1.11574	0.0648675	1787	0.457618	2.48525	0.101776	2.77289	0.00660195	1.71356	0.776996	2.76784	1.46876
tumor_3	CCN2	ITGB2	Macro IGLC2	81	0.140381	0.493753	0.205524	31	0.775	7.07147	0.0747084	3.49156	0.0153544	136	0.137235	0.55383	0.108178	147	0.636364	5.83298	0.0512957	3.23048	0.00554908	1.08082	0.112123	2.76701	1.46833
tumor_3	SERPINE1	LRP1	Macro FBP1	90	0.155979	0.953918	0.269677	27	0.278351	1.36684	0.0781797	1.30385	0.0210833	108	0.108981	0.764441	0.108633	499	0.266702	1.84038	0.0701728	1.40686	0.00762308	0.926779	-0.109702	2.76572	1.46765
tumor_2	VTN	ITGA5	tumor_4	111	0.680982	20.6575	0.55893	1104	0.251825	0.357837	0.0704884	7.392	0.0393981	24	0.827586	15.0716	0.411328	620	0.16857	0.212662	0.0346939	3.20516	0.0142706	2.30628	1.20557	2.76079	1.46508
tumor_3	CCN1	ITGA5	Mono CCL20	110	0.190641	0.718648	0.181358	40	0.258065	0.803569	0.158291	0.577483	0.0287073	179	0.180626	1.34402	0.0999391	119	0.227099	0.63901	0.104249	0.85884	0.0104185	0.672399	-0.572611	2.75541	1.46227
CD8 GZMB	LTA	TNFRSF14	tumor_4	375	0.115349	0.513132	0.251497	1558	0.355383	0.492671	0.0222007	0.252805	0.00558339	182	0.0466069	0.128817	0.126841	594	0.161501	0.369503	0.0160238	0.0475982	0.00203248	5.31124	2.40905	2.74708	1.4579
tumor_4	THBS1	CD47	Mono FCN1	1245	0.283987	4.5063	0.391754	422	0.34449	0.978477	0.0343905	4.40931	0.0134726	1838	0.499728	7.18874	0.183573	370	0.252387	0.743915	0.0267177	5.34781	0.00490466	0.824506	-0.278397	2.7469	1.4578
DC TYMS	PLAU	LRP1	Mono FCN1	126	0.498024	1.15888	0.129224	621	0.506939	1.95498	0.11182	2.2656	0.0144499	225	0.317348	1.10642	0.0916085	576	0.392906	1.50635	0.0574363	1.66666	0.00526166	1.35937	0.442938	2.74626	1.45747
Mono CCL3	F13A1	ITGB1	DC IDO1	560	0.516129	3.57396	0.35561	172	0.669261	1.51999	0.0256036	5.43238	0.00910489	736	0.407982	1.20262	0.169794	80	0.487805	1.00515	0.0195504	1.20882	0.00331953	4.49396	2.16799	2.74282	1.45566
Macro FBP1	TGFB1	ENG	Mono CCL20	62	0.639175	6.36456	0.113731	72	0.464516	1.51467	0.151456	9.6402	0.0172252	866	0.462854	3.68761	0.0555608	176	0.335878	1.0882	0.113084	4.01284	0.00628304	2.40234	1.26444	2.74154	1.45499
tumor_1	CXCL17	GPR35	Macro GPNMB	410	0.247286	0.371001	0.916698	268	0.220395	0.243181	0.0623391	0.0902203	0.0571461	174	0.18125	0.313522	0.722606	130	0.0447043	0.096011	0.0288943	0.0301015	0.0208792	2.9972	1.58362	2.73699	1.45259
tumor_4	IGF2	IGF2R	tumor_3	2102	0.479471	1.91678	0.313962	216	0.37435	0.828967	0.0529296	1.58895	0.0166179	1008	0.274062	1.39193	0.121518	246	0.248234	0.942891	0.0500091	1.31244	0.006077	1.21069	0.275824	2.73455	1.4513
DC TYMS	RNASE2	TLR2	Mono CCL20	46	0.181818	0.262109	0.152467	58	0.374194	1.51144	0.182628	0.396162	0.0278447	102	0.143865	0.348242	0.163309	196	0.374046	1.22516	0.0623583	0.426652	0.0101837	0.928535	-0.106972	2.73424	1.45114
tumor_4	SPON2	ITGB2	Macro IGLC2	2216	0.505474	1.97056	0.408666	31	0.775	7.07147	0.0747084	13.9348	0.0305308	1343	0.365144	1.15813	0.218023	147	0.636364	5.83298	0.0512957	6.75535	0.0111836	2.06278	1.04459	2.72995	1.44888
tumor_1	COL4A5	CD93	Mono FCN1	124	0.0747889	0.095535	0.565996	337	0.275102	0.894634	0.135912	0.0854689	0.0769255	31	0.0322917	0.0377488	0.192971	435	0.296726	1.1621	0.146041	0.043868	0.0281818	1.94832	0.962232	2.72962	1.4487
Mono CCL3	HGF	CD44	Mono CCL20	234	0.215668	0.386577	0.253443	139	0.896774	7.39518	0.164356	2.85881	0.0416549	240	0.133038	0.1936	0.170052	428	0.816794	5.5094	0.0897861	1.06662	0.0152683	2.68025	1.42237	2.7282	1.44795
DC IDO1	SELPLG	SELL	DC IDO1	178	0.692607	2.20694	0.11117	123	0.478599	1.26714	0.137516	2.79651	0.0152876	100	0.609756	2.01327	0.0957169	42	0.256098	0.570718	0.0585703	1.14901	0.00560617	2.43384	1.28324	2.72692	1.44727
Macro FBP1	HBEGF	EGFR	tumor_3	20	0.206186	1.45073	0.113692	131	0.227036	0.672462	0.247459	0.975564	0.0281341	337	0.180118	1.11574	0.0648675	142	0.14329	0.494218	0.159057	0.551419	0.0103176	1.76919	0.823089	2.7268	1.44721
Macro FBP1	KLRB1	CLEC2D	CD8 GZMB	14	0.14433	1.13979	0.107818	1020	0.31375	1.47267	0.271936	1.67854	0.0293196	113	0.0603955	0.4503	0.0470459	1234	0.316005	1.33413	0.22865	0.600757	0.010757	2.79404	1.48235	2.72562	1.44658
Macro FBP1	KLRB1	CLEC2D	CD8 proliferating	14	0.14433	1.13979	0.107818	350	0.480769	1.37236	0.253413	1.5642	0.0273225	113	0.0603955	0.4503	0.0470459	499	0.427226	1.24499	0.213373	0.560619	0.0100383	2.79013	1.48033	2.72181	1.44457
DC CD1C	SEMA4A	PLXNB1	tumor_1	355	0.295096	0.437906	0.125608	498	0.300362	0.443383	0.457104	0.19416	0.0574159	418	0.26439	0.393934	0.0805013	182	0.189583	0.341064	0.262127	0.134357	0.0211016	1.44511	0.53118	2.72093	1.4441
CD8 GZMK	GDF11	ACVR1B	tumor_1	185	0.0157904	0.0732397	0.212653	387	0.233414	0.290393	0.141454	0.0212683	0.0300806	122	0.0317543	0.164948	0.125273	167	0.173958	0.257771	0.0882886	0.0425189	0.0110602	0.500208	-0.999401	2.71972	1.44346
tumor_4	SERPINE1	LRP1	Mono CCL20	804	0.183394	1.21381	0.34315	93	0.6	2.19176	0.125363	2.66039	0.0430184	744	0.202284	1.00303	0.142538	325	0.620229	2.91489	0.111143	2.92371	0.0158421	0.909934	-0.136166	2.71544	1.44119
tumor_3	CCN2	FGFR2	tumor_1	81	0.140381	0.493753	0.205524	624	0.376357	0.773251	0.351536	0.381795	0.0722491	136	0.137235	0.55383	0.108178	411	0.428125	0.808714	0.246186	0.447891	0.026632	0.85243	-0.230347	2.71287	1.43982
Mono CCL3	GAS6	MERTK	Mono CCL3	503	0.463594	1.22659	0.139491	441	0.406452	0.88879	0.159498	1.09018	0.0222485	721	0.399667	0.807845	0.0998788	617	0.342018	0.752513	0.0822897	0.607913	0.008219	1.79332	0.842632	2.70696	1.43667
CD8 proliferating	CSF1	CSF1R	Macro CD5L	119	0.163462	0.551321	0.108016	272	0.821752	6.08232	0.209643	3.35331	0.0226447	51	0.0436644	0.120978	0.0465649	24	0.510638	5.05366	0.179915	0.611381	0.00837774	5.48482	2.45544	2.70296	1.43454
tumor_3	SLPI	PLSCR1	Macro GPNMB	236	0.409012	3.18468	0.18919	887	0.729441	2.01582	0.061753	6.41975	0.011683	402	0.405651	2.7934	0.107624	1093	0.37586	1.48548	0.04017	4.14953	0.00432327	1.5471	0.62957	2.70236	1.43422
CD8 GZMB	IL13	IL13RA1	Mono FCN1	136	0.0418333	0.327665	0.426984	294	0.24	0.65066	0.0494123	0.213199	0.0210983	9	0.00230474	0.0123149	0.173634	375	0.255798	0.799377	0.0449655	0.00984423	0.00780753	21.6572	4.43678	2.70229	1.43418
CD8 GZMB	L1CAM	ERBB3	tumor_1	104	0.0319902	0.12095	0.548783	1048	0.632087	1.50665	0.315494	0.182229	0.173138	70	0.0179257	0.0771653	0.155757	576	0.6	1.52142	0.411481	0.117401	0.0640909	1.55219	0.634306	2.70144	1.43373
tumor_3	CCN1	SDC4	tumor_3	110	0.190641	0.718648	0.181358	237	0.410745	1.32768	0.145408	0.954131	0.0263709	179	0.180626	1.34402	0.0999391	286	0.288597	1.161	0.0977537	1.5604	0.00976942	0.611466	-0.709655	2.69933	1.4326
tumor_4	VEGFA	NRP2	Mono CCL3	2412	0.550182	3.26822	0.15876	497	0.458065	1.14975	0.142094	3.75763	0.0225588	2317	0.629962	2.09515	0.0663345	780	0.432373	1.21708	0.126008	2.54997	0.00835868	1.4736	0.559343	2.69885	1.43235
Mono CCL20	VCAN	CD44	Mono CCL20	151	0.974194	20.1378	0.613477	139	0.896774	7.39518	0.164356	148.923	0.100829	471	0.898855	17.6404	0.416271	428	0.816794	5.5094	0.0897861	97.1881	0.0373753	1.53232	0.615713	2.69774	1.43175
CD8 GZMB	L1CAM	EGFR	tumor_1	104	0.0319902	0.12095	0.548783	436	0.262967	0.317783	0.116941	0.0384358	0.0641751	70	0.0179257	0.0771653	0.155757	278	0.289583	0.474772	0.152798	0.0366359	0.0237994	1.04913	0.0691931	2.6965	1.43109
tumor_4	THBS1	PTPRJ	Mono CXCL10	1245	0.283987	4.5063	0.391754	242	0.328358	0.588936	0.0586713	2.65392	0.0229847	1838	0.499728	7.18874	0.183573	219	0.354369	0.624923	0.046439	4.49242	0.00852496	0.590756	-0.759367	2.69617	1.43091
tumor_4	ANG	PLXNB2	tumor_1	2505	0.571396	1.38518	0.174972	925	0.557901	1.25286	0.152317	1.73544	0.0266512	761	0.206906	0.527016	0.0625344	560	0.583333	1.41384	0.158106	0.745114	0.00988705	2.32909	1.21977	2.69557	1.43059
tumor_4	AFDN	F11R	tumor_3	3165	0.721943	2.2708	0.328653	246	0.426343	1.30068	0.140756	2.95359	0.0462601	3102	0.843393	4.6411	0.342352	214	0.215943	0.652717	0.0501298	3.02932	0.017162	0.975	-0.0365263	2.69549	1.43055
tumor_1	ADAM9	ITGA3	tumor_3	901	0.543426	1.03562	0.112865	126	0.218371	0.760471	0.250474	0.787558	0.0282697	384	0.4	0.71118	0.0692678	111	0.112008	0.360166	0.15145	0.256143	0.0104906	3.07469	1.62044	2.69476	1.43016
Mono CCL20	TIMP1	CD63	Mono FCN1	155	1	247.845	0.665933	715	0.583673	2.82664	0.023469	700.569	0.0156288	485	0.925573	30.2646	0.217804	875	0.596862	2.95418	0.0266337	89.4073	0.00580091	7.8357	2.97006	2.69419	1.42985
CD8 GZMB	CSF1	CSF1R	DC CD1C	1022	0.314365	2.44171	0.478385	808	0.671654	2.32269	0.0800573	5.67134	0.0382982	296	0.0758003	0.393106	0.151308	1154	0.729918	2.63991	0.0939836	1.03777	0.0142205	5.46494	2.45021	2.69317	1.42931
Mono CCL20	CCL2	CCR1	Mono CCL3	101	0.651613	37.3299	0.35587	266	0.245161	0.447992	0.0778202	16.7235	0.0276939	133	0.253817	4.61331	0.217409	288	0.159645	0.245831	0.0473225	1.13409	0.0102883	14.7461	3.88227	2.69178	1.42856
tumor_4	THBS1	ITGB1	tumor_3	1245	0.283987	4.5063	0.391754	422	0.731369	6.98897	0.117726	31.4944	0.0461197	1838	0.499728	7.18874	0.183573	525	0.529768	4.80059	0.0933722	34.5102	0.0171406	0.912611	-0.131928	2.69067	1.42796
tumor_1	MDK	LRP1	Mono FCN1	1341	0.808806	9.67967	0.326466	621	0.506939	1.95498	0.11182	18.9236	0.0365055	490	0.510417	4.37805	0.236301	576	0.392906	1.50635	0.0574363	6.59487	0.0135723	2.86944	1.52077	2.68971	1.42745
tumor_1	ADAM9	ITGAV	tumor_3	901	0.543426	1.03562	0.112865	183	0.317158	0.790264	0.119294	0.818413	0.0134641	384	0.4	0.71118	0.0692678	180	0.181635	0.641745	0.0723951	0.456396	0.00501465	1.79321	0.842543	2.68495	1.42489
CD8 GZMB	LTA	TNFRSF1A	Mono CCL3	375	0.115349	0.513132	0.251497	606	0.558525	1.21486	0.0728918	0.623385	0.018332	182	0.0466069	0.128817	0.126841	878	0.486696	0.962342	0.0538388	0.123966	0.00682899	5.02869	2.33018	2.68444	1.42462
tumor_1	LAMC2	ITGA3	tumor_3	559	0.337153	0.602866	0.123947	126	0.218371	0.760471	0.250474	0.458462	0.0310456	171	0.178125	0.248196	0.0764135	111	0.112008	0.360166	0.15145	0.0893917	0.0115728	5.12869	2.35859	2.68263	1.42365
Macro CD5L	ADAM15	ITGB1	tumor_3	119	0.359517	0.763321	0.113106	422	0.731369	6.98897	0.117726	5.33483	0.0133155	5	0.106383	0.344163	0.0531624	525	0.529768	4.80059	0.0933722	1.65218	0.00496389	3.22896	1.69107	2.68248	1.42357
tumor_4	SERPINE1	LRP1	Macro FBP1	804	0.183394	1.21381	0.34315	27	0.278351	1.36684	0.0781797	1.65908	0.0268274	744	0.202284	1.00303	0.142538	499	0.266702	1.84038	0.0701728	1.84595	0.0100023	0.898768	-0.15398	2.68212	1.42338
Mono CCL20	TIMP1	CD63	Macro IGLC2	155	1	247.845	0.665933	24	0.6	3.74511	0.0310948	928.207	0.0207071	485	0.925573	30.2646	0.217804	108	0.467532	3.93448	0.0354716	119.076	0.00772584	7.7951	2.96257	2.68023	1.42236
DC TYMS	CXCL10	CXCR3	CD8 GZMB	71	0.280632	5.68797	0.144051	1480	0.455245	2.65155	0.232374	15.0819	0.0334736	143	0.201693	3.84264	0.0720811	1327	0.339821	1.53256	0.173407	5.88908	0.0124994	2.561	1.35671	2.67802	1.42117
tumor_4	MDK	LRP1	Mono FCN1	3185	0.726505	10.1884	0.343623	621	0.506939	1.95498	0.11182	19.9181	0.038424	2169	0.589723	4.62844	0.249816	576	0.392906	1.50635	0.0574363	6.97204	0.0143485	2.85685	1.51443	2.67791	1.42111
tumor_4	THBS1	CD47	CD8 GZMK	1245	0.283987	4.5063	0.391754	4400	0.375555	2.27419	0.0799307	10.2482	0.0313132	1838	0.499728	7.18874	0.183573	1228	0.319625	1.7743	0.063724	12.755	0.011698	0.803464	-0.315695	2.6768	1.42051
Mono CCL3	TNFSF13	TNFRSF1A	Mono CCL20	831	0.765899	3.40501	0.14853	66	0.425806	1.22451	0.0734708	4.16947	0.0109126	1446	0.801552	3.42468	0.106014	130	0.248092	0.688492	0.0385181	2.35787	0.00408347	1.76832	0.822382	2.67239	1.41813
tumor_3	SERPINE2	LRP1	Macro CD5L	117	0.202773	2.92503	0.620283	228	0.688822	2.48346	0.142047	7.26418	0.0881097	92	0.0928355	0.354108	0.123174	29	0.617021	7.02236	0.267759	2.48668	0.0329811	2.92124	1.54658	2.67152	1.41766
tumor_4	THBS1	ITGB1	CD8 GZMB	1245	0.283987	4.5063	0.391754	1524	0.468779	3.01329	0.0507576	13.5788	0.0198845	1838	0.499728	7.18874	0.183573	1603	0.410499	2.0848	0.0405496	14.9871	0.00744382	0.906033	-0.142365	2.67127	1.41753
Mono FCN1	VCAN	ITGB1	Mono CCL20	824	0.672653	6.29453	0.191756	127	0.819355	6.54775	0.110294	41.215	0.0211496	969	0.660982	6.56582	0.154937	315	0.601145	2.62805	0.0511161	17.2553	0.00791978	2.38854	1.25613	2.67047	1.41709
tumor_3	APP	LRP1	Mono CCL3	318	0.551127	2.2639	0.13081	667	0.614747	1.81084	0.103575	4.09957	0.0135487	417	0.420787	2.3687	0.113081	862	0.477827	1.1768	0.0448709	2.78749	0.00507406	1.4707	0.556505	2.67019	1.41694
tumor_1	ADAM15	ITGAV	Macro CD5L	898	0.541616	1.06636	0.158009	108	0.326284	0.601816	0.0908468	0.641752	0.0143546	407	0.423958	0.696887	0.107647	5	0.106383	0.443042	0.0499794	0.30875	0.00538014	2.07855	1.05558	2.66807	1.4158
CD8 GZMB	LTA	TNFRSF14	Mono CCL3	375	0.115349	0.513132	0.251497	614	0.565899	1.2634	0.0569312	0.648292	0.014318	182	0.0466069	0.128817	0.126841	876	0.485588	0.976722	0.0423564	0.125818	0.00537254	5.15261	2.3653	2.66503	1.41415
Mono CCL20	SDC2	PTPRJ	tumor_1	73	0.470968	1.95429	0.577079	353	0.212907	0.264938	0.0263938	0.517766	0.0152313	112	0.21374	0.804509	0.193463	186	0.19375	0.397574	0.0295443	0.319852	0.00571573	1.61877	0.694897	2.66481	1.41403
tumor_4	ANG	PLXNB2	tumor_4	2505	0.571396	1.38518	0.174972	2267	0.517108	1.02161	0.124202	1.41511	0.021732	761	0.206906	0.527016	0.0625344	1740	0.473083	1.16635	0.13043	0.614685	0.00815637	2.30218	1.203	2.66442	1.41382
tumor_4	FN1	SDC2	Macro GPNMB	1307	0.29813	22.5959	0.24472	276	0.226974	0.36469	0.107688	8.24048	0.0263535	979	0.266177	14.8141	0.0953021	389	0.133769	0.431958	0.103874	6.39906	0.00989944	1.28776	0.364867	2.66212	1.41258
Mono CXCL10	LY86	CD180	Mono CCL3	480	0.651289	2.15075	0.116867	220	0.202765	0.286577	0.105388	0.616354	0.0123164	388	0.627832	1.59709	0.0888052	206	0.114191	0.157141	0.0521437	0.250968	0.00463063	2.45591	1.29626	2.65976	1.4113
tumor_1	COL4A5	CD93	Mono CCL3	124	0.0747889	0.095535	0.565996	270	0.248848	0.629559	0.095642	0.060145	0.054133	31	0.0322917	0.0377488	0.192971	641	0.355322	0.840214	0.10559	0.0317171	0.0203758	1.89629	0.923183	2.65673	1.40965
tumor_4	COL1A1	ITGA5	Mono CCL20	282	0.0643248	0.152257	0.128511	40	0.258065	0.803569	0.158291	0.122349	0.0203422	150	0.040783	0.111514	0.0734505	119	0.227099	0.63901	0.104249	0.0712584	0.00765713	1.71697	0.779868	2.65663	1.4096
Mono CCL3	ANOS1	SDC2	Macro GPNMB	144	0.132719	0.160533	0.107882	276	0.226974	0.36469	0.107688	0.0585447	0.0116177	150	0.0831486	0.12029	0.0421785	389	0.133769	0.431958	0.103874	0.0519603	0.00438126	1.12672	0.172127	2.65168	1.40691
tumor_1	APP	LRP1	Mono FCN1	1280	0.772014	3.6638	0.211697	621	0.506939	1.95498	0.11182	7.16268	0.023672	770	0.802083	3.25608	0.155445	576	0.392906	1.50635	0.0574363	4.9048	0.00892819	1.46034	0.546305	2.65138	1.40674
Mono CXCL10	TNFSF13	TNFRSF1A	Mono CCL20	515	0.698779	3.45223	0.15059	66	0.425806	1.22451	0.0734708	4.2273	0.011064	452	0.731392	3.50647	0.108546	130	0.248092	0.688492	0.0385181	2.41418	0.00418099	1.75103	0.808202	2.64626	1.40395
Mono CCL3	APOE	SCARB1	Macro CD5L	902	0.831336	116.744	0.155195	135	0.407855	0.734739	0.106831	85.7763	0.0165796	1484	0.822616	99.5878	0.12335	5	0.106383	0.443129	0.0508215	44.1302	0.00626882	1.94371	0.958812	2.64478	1.40315
Mono CCL3	HGF	ST14	tumor_1	234	0.215668	0.386577	0.253443	1118	0.674306	1.90372	0.210765	0.735936	0.0534169	240	0.133038	0.1936	0.170052	562	0.585417	1.29537	0.118776	0.250784	0.0201981	2.93454	1.55313	2.64465	1.40307
tumor_3	CCN2	ITGAM	Mono CCL3	81	0.140381	0.493753	0.205524	300	0.276498	0.525771	0.0852502	0.259601	0.017521	136	0.137235	0.55383	0.108178	539	0.29878	0.593383	0.0612891	0.328633	0.00663015	0.789942	-0.340181	2.64262	1.40197
Mono CCL20	CD14	ITGB1	Mono CCL20	134	0.864516	9.86941	0.165484	127	0.819355	6.54775	0.110294	64.6224	0.0182519	419	0.799618	8.01962	0.135219	315	0.601145	2.62805	0.0511161	21.076	0.00691188	3.06616	1.61643	2.64065	1.40089
Mono CCL3	F13A1	ITGB1	tumor_3	560	0.516129	3.57396	0.35561	422	0.731369	6.98897	0.117726	24.9783	0.0418646	736	0.407982	1.20262	0.169794	525	0.529768	4.80059	0.0933722	5.77329	0.015854	4.32653	2.11321	2.64063	1.40088
tumor_1	MDK	LRP1	tumor_1	1341	0.808806	9.67967	0.326466	757	0.456574	0.922573	0.0527688	8.9302	0.0172272	490	0.510417	4.37805	0.236301	346	0.360417	0.725133	0.027649	3.17467	0.00653348	2.81295	1.49209	2.63676	1.39877
CD8 GZMB	IL13	IL13RA1	tumor_3	136	0.0418333	0.327665	0.426984	141	0.244367	0.423636	0.0321717	0.138811	0.0137368	9	0.00230474	0.0123149	0.173634	187	0.188698	0.533543	0.0300122	0.00657053	0.00521113	21.1263	4.40097	2.63605	1.39838
tumor_3	THBS1	LRP1	Macro CD5L	126	0.218371	3.02584	0.263051	228	0.688822	2.48346	0.142047	7.51454	0.0373657	166	0.167508	2.07331	0.0529445	29	0.617021	7.02236	0.267759	14.5596	0.0141764	0.516124	-0.95421	2.63577	1.39823
tumor_1	PODXL	SELL	Mono FCN1	204	0.12304	0.12858	0.12251	431	0.351837	1.34657	0.146135	0.173142	0.017903	33	0.034375	0.0575315	0.0451695	507	0.345839	1.46536	0.150384	0.0843044	0.00679276	2.05377	1.03827	2.6356	1.39813
Mono CCL3	CD14	ITGB1	tumor_3	975	0.898618	10.7326	0.179956	422	0.731369	6.98897	0.117726	75.0095	0.0211856	1394	0.772727	5.1105	0.0861684	525	0.529768	4.80059	0.0933722	24.5334	0.00804573	3.05745	1.61233	2.63315	1.39679
tumor_1	MDK	NOTCH2	DC IDO1	1341	0.808806	9.67967	0.326466	105	0.40856	0.611797	0.0751951	5.92199	0.0245486	490	0.510417	4.37805	0.236301	53	0.323171	0.421594	0.0395036	1.84576	0.00933474	3.20843	1.68187	2.62982	1.39496
Mono CCL3	LPL	LRP1	Mono CCL3	107	0.0986175	0.171366	0.119146	667	0.614747	1.81084	0.103575	0.310316	0.0123406	141	0.0781596	0.159184	0.104597	862	0.477827	1.1768	0.0448709	0.187328	0.00469334	1.65654	0.72817	2.62939	1.39473
CD8 GZMB	LTA	LTBR	DC CD1C	375	0.115349	0.513132	0.251497	556	0.462178	0.743769	0.0573018	0.381651	0.0144112	182	0.0466069	0.128817	0.126841	599	0.378874	0.64109	0.0432108	0.0825831	0.00548091	4.62143	2.20834	2.62934	1.3947
tumor_1	COL4A5	CD93	Mono CXCL10	124	0.0747889	0.095535	0.565996	177	0.240163	0.528342	0.0802652	0.0504752	0.0454297	31	0.0322917	0.0377488	0.192971	190	0.307443	0.713016	0.0896047	0.0269155	0.0172911	1.87532	0.907135	2.62734	1.3936
tumor_4	MDK	LRP1	tumor_1	3185	0.726505	10.1884	0.343623	757	0.456574	0.922573	0.0527688	9.39951	0.0181326	2169	0.589723	4.62844	0.249816	346	0.360417	0.725133	0.027649	3.35623	0.00690715	2.80061	1.48574	2.62519	1.39242
tumor_1	FBLN1	ITGB1	DC CD1C	143	0.0862485	0.118413	0.310153	762	0.633416	1.39563	0.0235088	0.165261	0.00729134	17	0.0177083	0.0699798	0.114462	919	0.581278	1.24787	0.0242713	0.0873258	0.00277813	1.89246	0.920266	2.62455	1.39207
tumor_4	SEMA6D	TYROBP	Macro CD5L	131	0.0298814	0.0371018	0.652694	328	0.990937	48.066	0.109691	1.78333	0.0715949	78	0.0212072	0.0277451	0.318681	43	0.914894	30.0282	0.0856328	0.833134	0.0272895	2.14051	1.09796	2.62353	1.39151
tumor_4	F7	F3	tumor_4	259	0.0590785	0.0615499	0.188122	637	0.145301	0.274109	0.174184	0.0168714	0.0327679	42	0.0114192	0.0107037	0.0547193	908	0.246873	1.10759	0.228418	0.0118553	0.0124989	1.42311	0.509045	2.62167	1.39049
Mono CCL3	F13A1	ITGB1	CD8 GZMB	560	0.516129	3.57396	0.35561	1524	0.468779	3.01329	0.0507576	10.7694	0.0180499	736	0.407982	1.20262	0.169794	1603	0.410499	2.0848	0.0405496	2.50722	0.00688508	4.29534	2.10277	2.6216	1.39045
tumor_4	IGF2	IGF2R	tumor_1	2102	0.479471	1.91678	0.313962	588	0.354644	0.514786	0.0328691	0.986732	0.0103196	1008	0.274062	1.39193	0.121518	294	0.30625	0.61116	0.0324147	0.850691	0.00393896	1.15992	0.214024	2.61989	1.3895
tumor_4	MDK	NOTCH2	DC IDO1	3185	0.726505	10.1884	0.343623	105	0.40856	0.611797	0.0751951	6.23321	0.0258388	2169	0.589723	4.62844	0.249816	53	0.323171	0.421594	0.0395036	1.95132	0.00986861	3.19435	1.67552	2.61828	1.38862
tumor_3	CCN2	ITGB2	DC CD1C	81	0.140381	0.493753	0.205524	1178	0.979219	7.73393	0.0817072	3.81866	0.0167928	136	0.137235	0.55383	0.108178	1498	0.947502	6.74987	0.0593589	3.73828	0.00642135	1.0215	0.0306899	2.61515	1.3869
tumor_3	AZGP1	ITGAV	Mono CXCL10	149	0.258232	1.43583	0.20365	190	0.257802	0.498759	0.0752899	0.716131	0.0153328	122	0.123108	0.587555	0.109868	161	0.260518	0.473117	0.0533722	0.277982	0.00586388	2.57618	1.36523	2.61479	1.38669
tumor_4	THBS1	CD47	CD8 GZMB	1245	0.283987	4.5063	0.391754	1315	0.404491	1.8972	0.0666806	8.54933	0.0261224	1838	0.499728	7.18874	0.183573	1387	0.355186	1.51607	0.0544497	10.8986	0.0099955	0.784441	-0.350264	2.61342	1.38594
Macro FBP1	CXCL8	SDC2	Macro GPNMB	54	0.556701	12.302	0.106811	276	0.226974	0.36469	0.107688	4.48642	0.0115023	675	0.36077	4.35536	0.042372	389	0.133769	0.431958	0.103874	1.88133	0.00440135	2.3847	1.25381	2.61335	1.3859
tumor_4	SPON2	ITGA4	DC CD1C	2216	0.505474	1.97056	0.408666	781	0.64921	1.64264	0.0687228	3.23692	0.0280847	1343	0.365144	1.15813	0.218023	819	0.518027	1.13928	0.0493622	1.31943	0.0107621	2.45327	1.2947	2.6096	1.38383
CD8 proliferating	CSF1	CSF1R	Mono CCL3	119	0.163462	0.551321	0.108016	896	0.825806	4.13544	0.142538	2.27996	0.0153964	51	0.0436644	0.120978	0.0465649	1460	0.809313	3.5613	0.126786	0.430838	0.00590377	5.2919	2.40379	2.60789	1.38289
tumor_4	SPON2	ITGAM	Mono CCL3	2216	0.505474	1.97056	0.408666	300	0.276498	0.525771	0.0852502	1.03607	0.0348389	1343	0.365144	1.15813	0.218023	539	0.29878	0.593383	0.0612891	0.687215	0.0133624	1.50763	0.592284	2.60723	1.38252
tumor_4	SERPINA1	LRP1	Mono CCL3	3870	0.882755	34.4164	0.109682	667	0.614747	1.81084	0.103575	62.3226	0.0113604	3051	0.829527	56.0729	0.0972305	862	0.477827	1.1768	0.0448709	65.9867	0.00436282	0.944472	-0.08242	2.60391	1.38068
CD8 GZMK	SPN	SIGLEC1	Mono CCL3	2109	0.18001	0.95642	0.11609	313	0.288479	0.651179	0.149747	0.622801	0.0173841	548	0.142634	0.71531	0.0751969	249	0.138027	0.238809	0.0888047	0.170823	0.00667784	3.64589	1.86627	2.60325	1.38032
CD8 GZMB	LTA	LTBR	DC TYMS	375	0.115349	0.513132	0.251497	128	0.505929	0.515082	0.0396832	0.264305	0.00998019	182	0.0466069	0.128817	0.126841	151	0.212976	0.448946	0.0302599	0.0578318	0.00383821	4.57024	2.19227	2.60022	1.37864
tumor_1	CCN2	ITGAM	Mono CCL20	257	0.155006	0.442224	0.184075	55	0.354839	1.09004	0.176742	0.482042	0.0325339	268	0.279167	0.749567	0.146411	137	0.26145	0.827435	0.0854638	0.620218	0.0125128	0.777215	-0.363615	2.60004	1.37854
tumor_1	APP	LRP1	tumor_1	1280	0.772014	3.6638	0.211697	757	0.456574	0.922573	0.0527688	3.38012	0.011171	770	0.802083	3.25608	0.155445	346	0.360417	0.725133	0.027649	2.36109	0.00429789	1.43159	0.517621	2.59918	1.37806
Mono CCL20	ADAM17	ITGA5	Mono CCL20	54	0.348387	0.978104	0.119341	40	0.258065	0.803569	0.158291	0.785974	0.0188906	127	0.242366	0.724926	0.0697431	119	0.227099	0.63901	0.104249	0.463235	0.00727064	1.69671	0.762736	2.59821	1.37752
tumor_1	AMH	EGFR	tumor_3	103	0.062123	0.070691	0.370894	131	0.227036	0.672462	0.247459	0.047537	0.091781	21	0.021875	0.0267031	0.222191	142	0.14329	0.494218	0.159057	0.0131972	0.035341	3.60206	1.84882	2.59701	1.37685
DC IDO1	ICAM1	ITGAM	Mono CCL20	196	0.762646	3.22136	0.121718	55	0.354839	1.09004	0.176742	3.51141	0.0215127	107	0.652439	3.77876	0.0974202	137	0.26145	0.827435	0.0854638	3.12668	0.0083259	1.12305	0.16742	2.58382	1.36951
Macro GPNMB	SPP1	ITGB1	Mono CCL20	781	0.64227	63.3369	0.121042	127	0.819355	6.54775	0.110294	414.714	0.0133502	2175	0.747937	85.0715	0.101111	315	0.601145	2.62805	0.0511161	223.572	0.00516842	1.85494	0.891375	2.58303	1.36906
tumor_1	NECTIN3	NECTIN2	DC TYMS	284	0.171291	0.17846	0.289984	127	0.501976	0.716853	0.052277	0.12793	0.0151595	178	0.185417	0.265571	0.193847	178	0.251058	0.543121	0.0302956	0.144237	0.00587272	0.886938	-0.173095	2.58134	1.36812
tumor_4	SPON2	ITGB2	DC CD1C	2216	0.505474	1.97056	0.408666	1178	0.979219	7.73393	0.0817072	15.2402	0.033391	1343	0.365144	1.15813	0.218023	1498	0.947502	6.74987	0.0593589	7.81723	0.0129416	1.94957	0.963155	2.58013	1.36744
tumor_1	FBLN1	ITGB1	CD8 proliferating	143	0.0862485	0.118413	0.310153	453	0.622253	2.56283	0.0431697	0.303472	0.0133892	17	0.0177083	0.0699798	0.114462	637	0.545377	2.33248	0.0453671	0.163226	0.00519279	1.85921	0.894687	2.57843	1.36649
tumor_3	ADAM9	ITGA3	tumor_1	229	0.39688	1.06124	0.115656	576	0.347407	0.615963	0.202878	0.653682	0.0234641	171	0.172553	0.482328	0.046978	279	0.290625	0.460796	0.193765	0.222255	0.0091027	2.94113	1.55637	2.57771	1.36609
tumor_4	IGF2	IGF2R	Macro CD3	2102	0.479471	1.91678	0.313962	346	0.328585	0.587682	0.0375235	1.12646	0.011781	1008	0.274062	1.39193	0.121518	303	0.275956	0.709143	0.0376115	0.987076	0.00457047	1.14121	0.190561	2.57762	1.36604
tumor_1	ADAM9	ITGB5	tumor_3	901	0.543426	1.03562	0.112865	130	0.225303	0.44155	0.135838	0.457278	0.0153313	384	0.4	0.71118	0.0692678	110	0.110999	0.35825	0.0859537	0.25478	0.00595382	1.79479	0.843819	2.57504	1.3646
Mono CCL20	TGM2	SDC4	tumor_1	84	0.541935	3.49877	0.315379	1078	0.650181	2.05698	0.225283	7.19691	0.0710493	255	0.486641	2.70396	0.206937	576	0.6	1.58554	0.1335	4.28724	0.0276259	1.67868	0.747327	2.57183	1.3628
tumor_1	PODXL2	SELL	DC IDO1	250	0.150784	0.202476	0.253445	123	0.478599	1.26714	0.137516	0.256566	0.0348526	50	0.0520833	0.0731234	0.231515	42	0.256098	0.570718	0.0585703	0.0417328	0.0135599	6.14783	2.62008	2.57027	1.36192
tumor_4	CTF1	IL6ST	Mono CCL3	185	0.0421989	0.0454736	0.159896	291	0.268203	0.538643	0.0478152	0.024494	0.00764546	119	0.0323545	0.0451272	0.136496	414	0.22949	0.413583	0.0217952	0.0186638	0.00297495	1.31238	0.392186	2.56994	1.36174
tumor_3	TGM2	ADGRG1	tumor_3	180	0.311958	1.20468	0.10859	132	0.228769	0.52058	0.132236	0.627134	0.0143595	188	0.189707	1.20157	0.0919568	125	0.126135	0.297694	0.0607874	0.357699	0.00558982	1.75324	0.810026	2.56888	1.36114
Mono CCL3	CXCL12	CD4	Macro CD5L	296	0.272811	1.13961	0.112427	242	0.731118	2.41855	0.116361	2.7562	0.0130821	161	0.0892461	0.217015	0.046354	13	0.276596	1.88804	0.11015	0.409733	0.00510589	6.72682	2.74992	2.56217	1.35736
CD8 GZMB	LTA	LTBR	Macro GPNMB	375	0.115349	0.513132	0.251497	652	0.536184	0.691856	0.0533023	0.355014	0.0134053	182	0.0466069	0.128817	0.126841	664	0.228336	0.612834	0.0413063	0.0789432	0.00523934	4.49707	2.16899	2.55859	1.35535
CD8 GZMB	LTA	LTBR	tumor_3	375	0.115349	0.513132	0.251497	199	0.344887	0.847426	0.0652878	0.434842	0.0164197	182	0.0466069	0.128817	0.126841	225	0.227043	0.750983	0.0506178	0.0967392	0.00642043	4.49499	2.16832	2.55741	1.35468
tumor_1	CCN2	ITGA5	tumor_4	257	0.155006	0.442224	0.184075	1104	0.251825	0.357837	0.0704884	0.158244	0.0129752	268	0.279167	0.749567	0.146411	620	0.16857	0.212662	0.0346939	0.159404	0.00507957	0.992722	-0.0105385	2.55439	1.35298
tumor_1	MDK	LRP1	DC CD1C	1341	0.808806	9.67967	0.326466	314	0.261014	0.432932	0.0247626	4.19064	0.00808416	490	0.510417	4.37805	0.236301	267	0.16888	0.351941	0.0134193	1.54081	0.003171	2.71976	1.44348	2.5494	1.35016
tumor_3	TGM2	ITGB1	Mono CCL20	180	0.311958	1.20468	0.10859	127	0.819355	6.54775	0.110294	7.88796	0.0119768	188	0.189707	1.20157	0.0919568	315	0.601145	2.62805	0.0511161	3.15778	0.00470047	2.49795	1.32074	2.54801	1.34937
CD8 GZMB	LTA	TNFRSF1A	CD8 proliferating	375	0.115349	0.513132	0.251497	172	0.236264	0.45691	0.0274146	0.234455	0.00689468	182	0.0466069	0.128817	0.126841	220	0.188356	0.381367	0.0213358	0.0491264	0.00270626	4.77249	2.25474	2.54768	1.34918
tumor_1	AZGP1	ITGAV	Macro CD5L	774	0.466828	1.555	0.220553	108	0.326284	0.601816	0.0908468	0.935825	0.0200366	255	0.265625	0.841848	0.157418	5	0.106383	0.443042	0.0499794	0.372974	0.00786767	2.50909	1.32717	2.5467	1.34863
tumor_3	MMP7	CD44	Mono CCL20	189	0.327556	5.12469	0.234953	139	0.896774	7.39518	0.164356	37.898	0.038616	283	0.28557	2.64986	0.168938	428	0.816794	5.5094	0.0897861	14.5991	0.0151683	2.59591	1.37624	2.54584	1.34814
Mono CCL20	SPP1	ITGB1	tumor_3	130	0.83871	99.1549	0.189492	422	0.731369	6.98897	0.117726	692.99	0.0223082	481	0.917939	78.9771	0.093868	525	0.529768	4.80059	0.0933722	379.136	0.00876466	1.82781	0.870118	2.54525	1.34781
Mono CCL20	CXCL8	SDC1	tumor_3	155	1	52.1717	0.452973	179	0.310225	0.749763	0.194956	39.1164	0.0883101	480	0.916031	26.0583	0.253513	180	0.181635	0.588962	0.136946	15.3473	0.0347177	2.54874	1.34979	2.54367	1.34691
tumor_3	ADAM9	ITGA6	tumor_1	229	0.39688	1.06124	0.115656	968	0.583836	1.46047	0.361893	1.54991	0.0418552	171	0.172553	0.482328	0.046978	597	0.621875	1.70096	0.350489	0.820419	0.0164653	1.88916	0.917747	2.54203	1.34598
tumor_4	SEMA6D	TYROBP	Mono CCL20	131	0.0298814	0.0371018	0.652694	154	0.993548	59.1587	0.135006	2.19489	0.0881176	78	0.0212072	0.0277451	0.318681	524	1	38.1774	0.108872	1.05924	0.0346955	2.07215	1.05113	2.53974	1.34468
tumor_4	MDK	LRP1	DC CD1C	3185	0.726505	10.1884	0.343623	314	0.261014	0.432932	0.0247626	4.41087	0.00850901	2169	0.589723	4.62844	0.249816	267	0.16888	0.351941	0.0134193	1.62894	0.00335236	2.70782	1.43713	2.53822	1.34381
tumor_3	CCN2	ITGB2	Mono FCN1	81	0.140381	0.493753	0.205524	1127	0.92	9.0854	0.0959852	4.48595	0.0197273	136	0.137235	0.55383	0.108178	1315	0.896999	8.186	0.0719884	4.53365	0.00778758	0.989478	-0.0152611	2.53317	1.34095
tumor_1	APP	TNFRSF21	tumor_1	1280	0.772014	3.6638	0.211697	501	0.302171	0.472178	0.149231	1.72997	0.0315918	770	0.802083	3.25608	0.155445	290	0.302083	0.544184	0.0802299	1.77191	0.0124713	0.97633	-0.0345591	2.53315	1.34093
tumor_2	FGG	ITGB1	Mono CCL20	134	0.822086	20.3136	0.94364	127	0.819355	6.54775	0.110294	133.008	0.104078	28	0.965517	44.5194	0.804069	315	0.601145	2.62805	0.0511161	116.999	0.0411008	1.13683	0.185019	2.53226	1.34042
tumor_4	THBS1	LRP1	Macro GPNMB	1245	0.283987	4.5063	0.391754	911	0.749178	1.7986	0.102876	8.10504	0.0403019	1838	0.499728	7.18874	0.183573	1348	0.463549	2.27567	0.0867701	16.3592	0.0159287	0.495443	-1.01321	2.53015	1.33923
tumor_4	THBS1	ITGA4	Mono FCN1	1245	0.283987	4.5063	0.391754	564	0.460408	1.65772	0.0693538	7.47017	0.0271696	1838	0.499728	7.18874	0.183573	561	0.382674	1.35188	0.0585737	9.71831	0.0107526	0.76867	-0.379564	2.52681	1.33732
tumor_4	CLCF1	IL6ST	Mono CCL3	1440	0.328467	0.585569	0.321813	291	0.268203	0.538643	0.0478152	0.315413	0.0153876	1160	0.315389	0.665887	0.279453	414	0.22949	0.413583	0.0217952	0.275399	0.00609074	1.14529	0.195716	2.52639	1.33708
Macro CD5L	CXCL12	ITGB1	Mono CCL20	293	0.885196	7.74985	0.764553	127	0.819355	6.54775	0.110294	50.744	0.0843257	15	0.319149	3.05969	0.653546	315	0.601145	2.62805	0.0511161	8.04104	0.0334067	6.31063	2.65778	2.52421	1.33583
Macro GPNMB	PSAP	LRP1	Mono CCL3	1206	0.991776	47.5585	0.158221	667	0.614747	1.81084	0.103575	86.1208	0.0163879	2884	0.991747	58.1986	0.144691	862	0.477827	1.1768	0.0448709	68.4883	0.00649241	1.25745	0.330504	2.52416	1.3358
tumor_4	EFNB2	EPHB3	tumor_1	613	0.139827	0.212184	0.119489	377	0.227382	0.355154	0.459868	0.0753579	0.0549493	507	0.137847	0.252381	0.164732	62	0.0645833	0.0852733	0.132201	0.0215214	0.0217777	3.50153	1.80799	2.52319	1.33525
DC CD1C	CD1D	LILRB2	Mono CCL3	749	0.62261	1.65282	0.246886	499	0.459908	1.07375	0.0881903	1.77471	0.021773	732	0.462998	1.00595	0.171125	702	0.389135	0.801247	0.0504794	0.806015	0.0086383	2.20183	1.13871	2.52052	1.33372
CD8 GZMB	MFGE8	ITGAV	tumor_3	102	0.031375	0.113442	0.105271	183	0.317158	0.790264	0.119294	0.0896488	0.0125582	133	0.0340589	0.0910017	0.0688529	180	0.181635	0.641745	0.0723951	0.0583999	0.00498461	1.53509	0.618319	2.51939	1.33307
tumor_4	THBS1	PTPRJ	CD8 proliferating	1245	0.283987	4.5063	0.391754	180	0.247253	0.492864	0.0491004	2.22099	0.0192353	1838	0.499728	7.18874	0.183573	263	0.225171	0.559822	0.0416013	4.02442	0.00763688	0.551879	-0.857576	2.51874	1.3327
tumor_4	THBS1	CD36	Macro CD5L	1245	0.283987	4.5063	0.391754	117	0.353474	0.81193	0.0785799	3.6588	0.030784	1838	0.499728	7.18874	0.183573	7	0.148936	0.585113	0.0666384	4.20623	0.012233	0.869852	-0.201158	2.51647	1.3314
Mono FCN1	RNASE2	TLR2	Macro CD3	173	0.141224	0.390075	0.226903	289	0.274454	0.48367	0.0584421	0.188668	0.0132607	125	0.085266	0.243837	0.114348	421	0.383424	0.906127	0.0461201	0.220947	0.00527375	0.853903	-0.227856	2.51448	1.33026
tumor_4	THBS1	PTPRJ	Macro GPNMB	1245	0.283987	4.5063	0.391754	507	0.416941	0.484913	0.0483084	2.18516	0.018925	1838	0.499728	7.18874	0.183573	541	0.186039	0.551864	0.0410099	3.96721	0.00752831	0.550806	-0.860383	2.51384	1.3299
tumor_1	APP	LRP1	DC CD1C	1280	0.772014	3.6638	0.211697	314	0.261014	0.432932	0.0247626	1.58618	0.00524217	770	0.802083	3.25608	0.155445	267	0.16888	0.351941	0.0134193	1.14595	0.00208597	1.38416	0.469013	2.51307	1.32945
Macro CD5L	C1QB	LRP1	Mono CCL3	330	0.996979	126.978	0.408036	667	0.614747	1.81084	0.103575	229.936	0.0422625	46	0.978723	103.08	0.374847	862	0.477827	1.1768	0.0448709	121.304	0.0168197	1.89553	0.922599	2.51268	1.32923
Mono CCL20	TIMP1	CD63	DC IDO1	155	1	247.845	0.665933	166	0.645914	1.63193	0.0135495	404.465	0.00902307	485	0.925573	30.2646	0.217804	91	0.554878	1.82904	0.0164898	55.3551	0.00359154	7.30673	2.86923	2.51231	1.32902
tumor_4	IGF2	IGF2R	Macro GPNMB	2102	0.479471	1.91678	0.313962	694	0.570724	1.07418	0.0685864	2.05897	0.0215335	1008	0.274062	1.39193	0.121518	948	0.325997	1.33139	0.0706143	1.8532	0.00858089	1.11103	0.151904	2.50947	1.32738
tumor_1	ANXA2	TLR2	Mono CCL20	1552	0.936068	16.7933	0.0914041	58	0.374194	1.51144	0.182628	25.382	0.0166929	912	0.95	22.986	0.106769	196	0.374046	1.22516	0.0623583	28.1616	0.00665795	0.901301	-0.149919	2.50722	1.32609
tumor_3	SERPINE1	LRP1	Macro CD3	90	0.155979	0.953918	0.269677	349	0.331434	0.619165	0.0354147	0.590632	0.00955052	108	0.108981	0.764441	0.108633	356	0.324226	0.920028	0.0350802	0.703307	0.00381086	0.839794	-0.251893	2.50613	1.32546
CD8 GZMB	TIGIT	NECTIN2	DC TYMS	1989	0.611812	5.08061	0.368798	127	0.501976	0.716853	0.052277	3.64205	0.0192797	1531	0.392061	1.97544	0.253956	178	0.251058	0.543121	0.0302956	1.0729	0.00769377	3.39458	1.76323	2.50588	1.32532
DC TYMS	HMGB1	THBD	Mono CCL20	249	0.98419	15.1549	0.124306	49	0.316129	1.56155	0.319093	23.6651	0.039665	570	0.803949	9.22638	0.0905185	218	0.416031	1.92105	0.174972	17.7244	0.0158382	1.33517	0.417026	2.50438	1.32446
DC TYMS	PLAU	ST14	tumor_1	126	0.498024	1.15888	0.129224	1118	0.674306	1.90372	0.210765	2.2062	0.027236	225	0.317348	1.10642	0.0916085	562	0.585417	1.29537	0.118776	1.43323	0.0108809	1.53932	0.622292	2.50309	1.32371
tumor_1	LGALS3BP	ITGB1	Mono CCL20	1231	0.742461	2.66021	0.166388	127	0.819355	6.54775	0.110294	17.4184	0.0183516	738	0.76875	2.83811	0.143546	315	0.601145	2.62805	0.0511161	7.45869	0.0073375	2.33531	1.22362	2.50106	1.32254
DC CD1C	F13A1	ITGB1	Mono CCL20	420	0.349127	1.12048	0.111488	127	0.819355	6.54775	0.110294	7.33661	0.0122965	453	0.286528	0.681393	0.0962033	315	0.601145	2.62805	0.0511161	1.79074	0.00491754	4.09698	2.03456	2.50053	1.32224
tumor_4	SPON2	ITGB2	Mono FCN1	2216	0.505474	1.97056	0.408666	1127	0.92	9.0854	0.0959852	17.9034	0.0392259	1343	0.365144	1.15813	0.218023	1315	0.896999	8.186	0.0719884	9.48046	0.0156951	1.88845	0.917203	2.49925	1.32149
CD8 GZMB	SEMA4D	MET	tumor_3	1054	0.324208	1.52241	0.168794	172	0.298094	1.10526	0.326285	1.68266	0.0550751	1359	0.348015	1.53924	0.133304	201	0.202825	0.767501	0.165398	1.18137	0.0220482	1.42433	0.510288	2.49794	1.32074
Mono CCL3	CXCL12	CXCR4	CD8 GZMK	296	0.272811	1.13961	0.112427	5719	0.488136	6.29614	0.167944	7.17513	0.0188814	161	0.0892461	0.217015	0.046354	3240	0.843311	16.2012	0.163158	3.51589	0.00756302	2.04077	1.02912	2.49654	1.31993
tumor_1	MDK	LRP1	Mono CXCL10	1341	0.808806	9.67967	0.326466	303	0.411126	1.03318	0.0590954	10.0009	0.0192926	490	0.510417	4.37805	0.236301	221	0.357605	0.858051	0.032717	3.75659	0.00773108	2.66222	1.41263	2.49547	1.31931
tumor_3	MMP7	CD151	CD8 GZMB	189	0.327556	5.12469	0.234953	719	0.221163	0.922234	0.0302785	4.72616	0.00711403	283	0.28557	2.64986	0.168938	653	0.167222	0.555964	0.0168859	1.47322	0.00285268	3.20804	1.68169	2.49381	1.31835
tumor_4	FN1	ITGA9	Macro CD5L	1307	0.29813	22.5959	0.24472	112	0.338369	0.558354	0.408002	12.6165	0.0998463	979	0.266177	14.8141	0.0953021	3	0.0638298	0.166602	0.420263	2.46805	0.0400519	5.11193	2.35387	2.49292	1.31784
Mono CCL3	PLAU	ST14	tumor_3	525	0.483871	1.39017	0.155014	183	0.317158	0.928283	0.102772	1.29047	0.0159311	1011	0.560421	2.15284	0.178249	149	0.150353	0.391082	0.0358593	0.841935	0.00639188	1.53274	0.616116	2.4924	1.31754
tumor_4	SPON2	ITGA4	Macro FBP1	2216	0.505474	1.97056	0.408666	26	0.268041	1.73453	0.0725673	3.418	0.0296558	1343	0.365144	1.15813	0.218023	365	0.195083	1.2602	0.0546017	1.45948	0.0119044	2.34193	1.2277	2.49116	1.31682
Mono CXCL10	C3	NRP1	Mono CCL3	469	0.636364	5.50629	0.145713	468	0.431336	1.21297	0.134304	6.67898	0.0195699	386	0.624595	4.87262	0.145472	403	0.223392	0.466809	0.0540231	2.27458	0.00785887	2.93635	1.55402	2.49016	1.31624
Mono FCN1	RNASE2	TLR2	Mono CXCL10	173	0.141224	0.390075	0.226903	283	0.383989	0.868348	0.104923	0.338721	0.0238074	125	0.085266	0.243837	0.114348	364	0.588997	1.64368	0.0836602	0.400791	0.00956639	0.845132	-0.242751	2.48865	1.31536
tumor_3	LGALS3BP	ITGB1	tumor_3	288	0.499133	2.30149	0.143951	422	0.731369	6.98897	0.117726	16.0851	0.0169468	324	0.326942	1.44238	0.0729526	525	0.529768	4.80059	0.0933722	6.92425	0.00681174	2.323	1.21599	2.48788	1.31492
tumor_1	MDK	LRP1	tumor_3	1341	0.808806	9.67967	0.326466	165	0.285962	0.618635	0.0353843	5.98818	0.0115518	490	0.510417	4.37805	0.236301	147	0.148335	0.515507	0.019656	2.25691	0.00464474	2.65326	1.40777	2.48707	1.31445
tumor_3	CFH	ITGAM	Mono CCL20	67	0.116118	0.396062	0.128471	55	0.354839	1.09004	0.176742	0.431724	0.0227063	120	0.12109	0.430973	0.106845	137	0.26145	0.827435	0.0854638	0.356602	0.00913142	1.21066	0.275794	2.48661	1.31418
Mono FCN1	RNASE2	TLR2	Macro FBP1	173	0.141224	0.390075	0.226903	20	0.206186	0.954016	0.115274	0.372138	0.0261561	125	0.085266	0.243837	0.114348	508	0.271513	1.80766	0.0920066	0.440776	0.0105208	0.84428	-0.244207	2.48614	1.31391
tumor_4	MDK	LRP1	Mono CXCL10	3185	0.726505	10.1884	0.343623	303	0.411126	1.03318	0.0590954	10.5264	0.0203065	2169	0.589723	4.62844	0.249816	221	0.357605	0.858051	0.032717	3.97143	0.00817323	2.65054	1.40629	2.48452	1.31297
CD8 GZMB	SEMA4D	CD72	Mono CCL3	1054	0.324208	1.52241	0.168794	350	0.322581	0.661672	0.131489	1.00734	0.0221946	1359	0.348015	1.53924	0.133304	678	0.375831	0.715381	0.0670307	1.10114	0.00893548	0.91481	-0.128456	2.48387	1.31259
Macro FBP1	SEMA3C	NRP2	DC TYMS	4	0.0412371	0.308803	0.161675	93	0.367589	0.67305	0.08318	0.20784	0.0134481	109	0.0582576	0.333711	0.106166	121	0.170663	0.492741	0.0510149	0.164433	0.00541605	1.26398	0.337972	2.48302	1.31209
tumor_3	HSPG2	ITGB1	Mono CCL20	107	0.185442	0.58483	0.171657	127	0.819355	6.54775	0.110294	3.82932	0.0189328	85	0.0857719	0.244859	0.149196	315	0.601145	2.62805	0.0511161	0.643503	0.00762629	5.95074	2.57307	2.48257	1.31183
Mono CCL20	S100A9	TLR4	Macro GPNMB	143	0.922581	44.1394	0.331538	519	0.426809	0.519426	0.0920409	22.9271	0.0305151	423	0.807252	11.4365	0.139115	510	0.175378	0.553121	0.0883606	6.32575	0.0122923	3.62441	1.85775	2.48245	1.31177
CD8 GZMB	LTA	TNFRSF1B	CD8 GZMB	375	0.115349	0.513132	0.251497	1243	0.382344	2.11568	0.102979	1.08563	0.0258989	182	0.0466069	0.128817	0.126841	1501	0.384379	1.84092	0.0823339	0.237141	0.0104433	4.57797	2.19471	2.47995	1.31031
tumor_4	THBS1	ITGA4	Mono CXCL10	1245	0.283987	4.5063	0.391754	404	0.548168	1.65455	0.0692214	7.45591	0.0271178	1838	0.499728	7.18874	0.183573	314	0.508091	1.3748	0.0595668	9.88308	0.0109349	0.754411	-0.406576	2.47994	1.3103
Mono CCL3	F13A1	ITGA4	Mono FCN1	560	0.516129	3.57396	0.35561	564	0.460408	1.65772	0.0693538	5.92462	0.0246629	736	0.407982	1.20262	0.169794	561	0.382674	1.35188	0.0585737	1.6258	0.00994545	3.64413	1.86557	2.47982	1.31024
CD8 GZMB	GZMB	IGF2R	Mono CCL20	2440	0.750538	19.1534	0.464589	68	0.43871	1.38072	0.0881588	26.4455	0.0409576	2745	0.702945	17.222	0.338241	147	0.280534	0.92106	0.0488512	15.8625	0.0165235	1.66717	0.737405	2.47875	1.30962
tumor_4	MDK	LRP1	tumor_3	3185	0.726505	10.1884	0.343623	165	0.285962	0.618635	0.0353843	6.30288	0.0121589	2169	0.589723	4.62844	0.249816	147	0.148335	0.515507	0.019656	2.38599	0.00491038	2.64162	1.40142	2.47616	1.3081
tumor_1	LAMA5	BCAM	tumor_1	486	0.293124	0.56266	0.343658	551	0.332328	0.652499	0.166119	0.367135	0.0570881	97	0.101042	0.16211	0.150257	230	0.239583	0.483522	0.153543	0.0783837	0.0230709	4.68382	2.22768	2.47446	1.30712
Mono CCL3	HGF	ST14	Macro GPNMB	234	0.215668	0.386577	0.253443	597	0.490954	0.681857	0.0754897	0.26359	0.0191323	240	0.133038	0.1936	0.170052	542	0.186382	0.496509	0.0455262	0.096124	0.00774182	2.74219	1.45533	2.4713	1.30527
tumor_4	VTN	TNFRSF11B	tumor_3	2999	0.684078	11.9527	0.323405	144	0.249567	3.45311	0.539023	41.2741	0.174323	2433	0.661501	14.9659	0.408443	103	0.103935	1.05323	0.172786	15.7626	0.0705732	2.61848	1.38873	2.47009	1.30457
tumor_2	VTN	ITGAV	Macro CD5L	111	0.680982	20.6575	0.55893	108	0.326284	0.601816	0.0908468	12.432	0.0507769	24	0.827586	15.0716	0.411328	5	0.106383	0.443042	0.0499794	6.67736	0.0205579	1.86181	0.896708	2.46995	1.30448
tumor_4	THBS1	CD47	CD8 proliferating	1245	0.283987	4.5063	0.391754	448	0.615385	1.83897	0.064634	8.28693	0.0253206	1838	0.499728	7.18874	0.183573	598	0.511986	1.55509	0.0558511	11.1791	0.0102528	0.741284	-0.431901	2.46964	1.3043
Macro FBP1	TGFB1	ITGB8	tumor_1	62	0.639175	6.36456	0.113731	443	0.267189	0.39122	0.166501	2.48994	0.0189363	866	0.462854	3.68761	0.0555608	252	0.2625	0.489021	0.138117	1.80332	0.0076739	1.38076	0.465462	2.46763	1.30312
Mono CXCL10	HGF	SDC2	Macro GPNMB	117	0.158752	0.323404	0.212027	276	0.226974	0.36469	0.107688	0.117942	0.0228328	56	0.0906149	0.101464	0.0891233	389	0.133769	0.431958	0.103874	0.0438284	0.00925761	2.691	1.42814	2.46638	1.3024
tumor_4	CXCL14	CXCR4	Macro CD3	1091	0.248859	2.24983	0.698393	646	0.613485	3.33323	0.0889108	7.4992	0.0620947	44	0.011963	0.0630831	0.332276	927	0.844262	7.52575	0.0757899	0.474748	0.0251832	15.7962	3.9815	2.46572	1.30201
Macro FBP1	KLRB1	CLEC2D	CD8 GZMK	14	0.14433	1.13979	0.107818	2295	0.195886	1.09131	0.201517	1.24387	0.0217271	113	0.0603955	0.4503	0.0470459	787	0.204841	1.09503	0.187672	0.493091	0.00882919	2.5226	1.33491	2.46083	1.29914
tumor_1	APP	LRP1	Mono CXCL10	1280	0.772014	3.6638	0.211697	303	0.411126	1.03318	0.0590954	3.78537	0.0125103	770	0.802083	3.25608	0.155445	221	0.357605	0.858051	0.032717	2.79388	0.0050857	1.35488	0.438164	2.4599	1.2986
tumor_1	FBLN1	ITGB1	tumor_4	143	0.0862485	0.118413	0.310153	3955	0.902144	10.0137	0.168676	1.18575	0.0523154	17	0.0177083	0.0699798	0.114462	3203	0.870854	9.55393	0.185825	0.668582	0.0212699	1.77352	0.826619	2.4596	1.29842
CD8 GZMB	TNFSF9	TNFRSF9	CD8 proliferating	1141	0.350969	3.33618	0.192737	190	0.260989	0.898041	0.217263	2.99602	0.0418746	931	0.238412	1.38682	0.0885669	237	0.202911	0.7181	0.192581	0.995875	0.0170563	3.00843	1.58901	2.45509	1.29577
tumor_4	SPON2	ITGB1	DC IDO1	2216	0.505474	1.97056	0.408666	172	0.669261	1.51999	0.0256036	2.99524	0.0104633	1343	0.365144	1.15813	0.218023	80	0.487805	1.00515	0.0195504	1.1641	0.00426243	2.57301	1.36346	2.45478	1.29559
tumor_1	MDK	NOTCH2	Mono CCL3	1341	0.808806	9.67967	0.326466	247	0.22765	0.406253	0.049932	3.9324	0.0163011	490	0.510417	4.37805	0.236301	349	0.193459	0.300126	0.0281219	1.31397	0.00664525	2.99277	1.58148	2.45305	1.29457
tumor_4	SEMA6D	TYROBP	Macro GPNMB	131	0.0298814	0.0371018	0.652694	1213	0.997533	45.9024	0.104754	1.70306	0.0683722	78	0.0212072	0.0277451	0.318681	2810	0.9663	30.6736	0.0874734	0.851042	0.0278761	2.00115	1.00083	2.45272	1.29438
tumor_1	APP	LRP1	tumor_3	1280	0.772014	3.6638	0.211697	165	0.285962	0.618635	0.0353843	2.26655	0.00749076	770	0.802083	3.25608	0.155445	147	0.148335	0.515507	0.019656	1.67853	0.00305543	1.35032	0.4333	2.45162	1.29374
Mono CCL3	APOE	LRP1	Mono FCN1	902	0.831336	116.744	0.155195	621	0.506939	1.95498	0.11182	228.233	0.017354	1484	0.822616	99.5878	0.12335	576	0.392906	1.50635	0.0574363	150.014	0.00708475	1.52141	0.605407	2.44948	1.29248
Mono FCN1	RNASE2	TLR2	Mono CCL3	173	0.141224	0.390075	0.226903	474	0.436866	0.942009	0.113824	0.367454	0.025827	125	0.085266	0.243837	0.114348	1122	0.621951	1.81209	0.0922318	0.441854	0.0105465	0.831619	-0.266005	2.44886	1.29211
tumor_1	FBLN1	ITGB1	Mono FCN1	143	0.0862485	0.118413	0.310153	583	0.475918	1.53667	0.0258846	0.181962	0.00802819	17	0.0177083	0.0699798	0.114462	606	0.41337	1.4727	0.0286443	0.10306	0.00327867	1.7656	0.820159	2.44861	1.29196
CD8 GZMB	IL13	IL13RA1	DC CD1C	136	0.0418333	0.327665	0.426984	809	0.672485	1.6048	0.121871	0.525837	0.0520371	9	0.00230474	0.0123149	0.173634	1148	0.726123	2.17656	0.122433	0.0268041	0.0212585	19.6178	4.29409	2.44782	1.2915
tumor_1	CCN2	LRP1	Mono FCN1	257	0.155006	0.442224	0.184075	621	0.506939	1.95498	0.11182	0.864542	0.0205833	268	0.279167	0.749567	0.146411	576	0.392906	1.50635	0.0574363	1.12911	0.00840931	0.765685	-0.385177	2.44769	1.29142
Mono CCL20	ADAM9	ITGB1	tumor_3	52	0.335484	1.03629	0.112937	422	0.731369	6.98897	0.117726	7.24256	0.0132957	117	0.223282	0.598254	0.058269	525	0.529768	4.80059	0.0933722	2.87197	0.0054407	2.52181	1.33446	2.44374	1.28909
tumor_4	THBS1	ITGB1	Mono CXCL10	1245	0.283987	4.5063	0.391754	445	0.603799	1.7376	0.0292691	7.83015	0.0114663	1838	0.499728	7.18874	0.183573	343	0.555016	1.31419	0.0255612	9.44737	0.00469235	0.828817	-0.270874	2.44362	1.28902
tumor_4	MDK	NOTCH2	Mono CCL3	3185	0.726505	10.1884	0.343623	247	0.22765	0.406253	0.049932	4.13906	0.0171578	2169	0.589723	4.62844	0.249816	349	0.193459	0.300126	0.0281219	1.38911	0.00702531	2.97964	1.57514	2.44228	1.28823
Mono CXCL10	LILRB4	LAIR1	Mono CCL3	506	0.686567	3.5944	0.162553	858	0.790783	3.00775	0.153384	10.811	0.0249331	441	0.713592	2.96628	0.102428	1345	0.745565	2.29309	0.0999612	6.80195	0.0102388	1.5894	0.668483	2.43515	1.28401
Mono CCL3	APOE	SCARB1	Mono CXCL10	902	0.831336	116.744	0.155195	197	0.2673	0.476407	0.0692696	55.6177	0.0107503	1484	0.822616	99.5878	0.12335	131	0.211974	0.312224	0.0358083	31.0937	0.00441695	1.78871	0.838921	2.43388	1.28326
Mono CCL3	F13A1	ITGA4	Mono CXCL10	560	0.516129	3.57396	0.35561	404	0.548168	1.65455	0.0692214	5.91331	0.0246158	736	0.407982	1.20262	0.169794	314	0.508091	1.3748	0.0595668	1.65336	0.0101141	3.57653	1.83856	2.43382	1.28322
tumor_1	ECM1	ITGB4	tumor_4	231	0.139324	0.702249	0.380445	1591	0.362911	0.704874	0.193622	0.494998	0.0736627	72	0.075	0.0976799	0.0908049	1472	0.400218	0.873394	0.333527	0.085313	0.0302859	5.80213	2.53658	2.43225	1.28229
tumor_3	CCN2	IGF2R	Mono FCN1	81	0.140381	0.493753	0.205524	339	0.276735	0.879827	0.056177	0.434418	0.0115457	136	0.137235	0.55383	0.108178	327	0.223056	0.827562	0.0438922	0.458329	0.00474818	0.94783	-0.0773001	2.43161	1.28191
CD8 GZMK	ICAM3	ITGAD	Macro CD5L	5252	0.448276	2.88264	0.132499	123	0.371601	0.883116	0.594276	2.54571	0.0787411	1554	0.404477	2.44391	0.126924	2	0.0425532	0.123366	0.255192	0.301495	0.0323901	8.4436	3.07786	2.43102	1.28156
tumor_4	SERPINE1	LRP1	Macro CD3	804	0.183394	1.21381	0.34315	349	0.331434	0.619165	0.0354147	0.75155	0.0121525	744	0.202284	1.00303	0.142538	356	0.324226	0.920028	0.0350802	0.922813	0.00500026	0.814411	-0.296171	2.43038	1.28118
Macro GPNMB	APOE	SCARB1	tumor_4	1113	0.915296	177.271	0.235658	1388	0.316606	0.470799	0.0684541	83.4589	0.0161317	2875	0.988652	212.022	0.262611	564	0.153344	0.220386	0.0252756	46.7267	0.00663765	1.78611	0.83682	2.43034	1.28116
tumor_1	FAM3D	FPR1	Mono CCL20	918	0.553679	3.31147	0.852513	88	0.567742	2.71128	0.216153	8.97834	0.184273	759	0.790625	3.54921	0.781443	330	0.629771	2.98118	0.0970478	10.5808	0.0758373	0.848549	-0.23693	2.42985	1.28087
tumor_1	FBLN1	ITGB1	Macro CD3	143	0.0862485	0.118413	0.310153	634	0.602089	1.84372	0.0310566	0.21832	0.00963231	17	0.0177083	0.0699798	0.114462	588	0.535519	1.78366	0.0346924	0.12482	0.00397095	1.74908	0.806594	2.42569	1.2784
tumor_4	CXCL14	CXCR4	CD8 proliferating	1091	0.248859	2.24983	0.698393	406	0.557692	2.982	0.0795421	6.709	0.0555517	44	0.011963	0.0630831	0.332276	901	0.771404	6.84514	0.0689357	0.431813	0.0229057	15.5368	3.95762	2.42524	1.27813
tumor_4	THBS1	ITGA4	Mono CCL3	1245	0.283987	4.5063	0.391754	577	0.531797	1.39843	0.0585059	6.30173	0.0229199	1838	0.499728	7.18874	0.183573	888	0.492239	1.1901	0.0515641	8.5553	0.00946577	0.736589	-0.441069	2.42135	1.27581
CD8 GZMK	PTPRC	MRC1	DC CD1C	10235	0.873592	12.2481	0.158439	383	0.318371	1.00866	0.0833821	12.3541	0.013211	3389	0.882093	12.8279	0.136854	405	0.256167	0.928966	0.0398993	11.9166	0.00546038	1.03671	0.0520144	2.41942	1.27466
tumor_1	ADAM15	ITGAV	tumor_3	898	0.541616	1.06636	0.158009	183	0.317158	0.790264	0.119294	0.842707	0.0188495	407	0.423958	0.696887	0.107647	180	0.181635	0.641745	0.0723951	0.447224	0.00779313	1.88431	0.914034	2.41874	1.27425
CD8 GZMB	IL13	IL2RG	Mono CXCL10	136	0.0418333	0.327665	0.426984	306	0.415197	1.10593	0.0255028	0.362376	0.0108893	9	0.00230474	0.0123149	0.173634	298	0.482201	1.20641	0.0259296	0.0148567	0.00450226	24.3913	4.6083	2.41863	1.27419
tumor_4	COL4A2	CD93	Mono CCL20	760	0.173358	0.252391	0.18711	78	0.503226	2.24574	0.341171	0.566806	0.0638365	692	0.188146	0.376684	0.191378	162	0.30916	1.09745	0.137917	0.413393	0.0263942	1.37111	0.455342	2.41858	1.27416
tumor_4	COL1A1	ITGA2	tumor_1	282	0.0643248	0.152257	0.128511	437	0.263571	0.459471	0.209651	0.0699575	0.0269426	150	0.040783	0.111514	0.0734505	157	0.163542	0.280382	0.151801	0.0312664	0.0111499	2.23746	1.16186	2.4164	1.27286
tumor_3	AZGP1	ITGAV	tumor_1	149	0.258232	1.43583	0.20365	570	0.343788	0.504606	0.0761725	0.724527	0.0155125	122	0.123108	0.587555	0.109868	307	0.319792	0.518184	0.0584562	0.304462	0.00642245	2.3797	1.25078	2.41536	1.27224
Mono CCL3	CXCL12	CXCR4	CD8 GZMB	296	0.272811	1.13961	0.112427	1757	0.540449	5.27362	0.140669	6.00987	0.015815	161	0.0892461	0.217015	0.046354	3353	0.858643	14.0264	0.141256	3.04393	0.00654779	1.97438	0.981398	2.41532	1.27221
tumor_4	MFGE8	ITGAV	tumor_3	523	0.119297	0.152524	0.141538	183	0.317158	0.790264	0.119294	0.120534	0.0168847	299	0.0812942	0.12775	0.0966574	180	0.181635	0.641745	0.0723951	0.0819832	0.00699752	1.47023	0.556043	2.41295	1.2708
CD8 GZMB	LTA	LTBR	Mono FCN1	375	0.115349	0.513132	0.251497	419	0.342041	0.95805	0.0738105	0.491606	0.0185631	182	0.0466069	0.128817	0.126841	429	0.292633	0.900096	0.0606683	0.115947	0.00769525	4.23991	2.08403	2.41228	1.2704
Mono CCL3	DSC2	DSG2	tumor_3	396	0.364977	0.854086	0.111321	216	0.37435	1.18679	0.233954	1.01362	0.026044	467	0.258869	0.431974	0.0727715	242	0.244198	0.905329	0.148523	0.391079	0.0108083	2.59186	1.37399	2.40964	1.26882
tumor_4	THBS1	PTPRJ	DC TYMS	1245	0.283987	4.5063	0.391754	99	0.391304	0.443966	0.0442291	2.00065	0.0173269	1838	0.499728	7.18874	0.183573	155	0.218618	0.527232	0.0391795	3.79014	0.0071923	0.527855	-0.921785	2.4091	1.26849
tumor_1	SLPI	PLSCR1	Macro CD5L	1205	0.726779	7.48157	0.444451	189	0.570997	1.52015	0.0465686	11.3731	0.0206975	723	0.753125	11.8641	0.457101	8	0.170213	0.695477	0.018807	8.25122	0.00859669	1.37836	0.462951	2.40761	1.2676
tumor_4	THBS1	LRP1	Mono CCL20	1245	0.283987	4.5063	0.391754	93	0.6	2.19176	0.125363	9.87674	0.0491116	1838	0.499728	7.18874	0.183573	325	0.620229	2.91489	0.111143	20.9544	0.0204029	0.471344	-1.08515	2.40709	1.26729
tumor_4	COL4A1	ITGAV	Macro CD5L	271	0.0618157	0.0806405	0.19317	108	0.326284	0.601816	0.0908468	0.0485307	0.0175489	226	0.0614464	0.147393	0.146	5	0.106383	0.443042	0.0499794	0.0653012	0.00729698	0.743183	-0.428211	2.40495	1.26601
tumor_1	ADAM15	ITGA5	Macro GPNMB	898	0.541616	1.06636	0.158009	348	0.286184	0.307818	0.0606355	0.328245	0.00958096	407	0.423958	0.696887	0.107647	243	0.0835626	0.227016	0.0370356	0.158204	0.00398678	2.07482	1.05298	2.40318	1.26495
Mono CCL3	APOE	LRP1	tumor_1	902	0.831336	116.744	0.155195	757	0.456574	0.922573	0.0527688	107.705	0.00818947	1484	0.822616	99.5878	0.12335	346	0.360417	0.725133	0.027649	72.2144	0.00341049	1.49146	0.576723	2.40126	1.26379
tumor_4	CXCL14	CXCR4	Mono FCN1	1091	0.248859	2.24983	0.698393	428	0.349388	1.55528	0.0414856	3.49911	0.0289733	44	0.011963	0.0630831	0.332276	864	0.589359	3.60638	0.0363189	0.227502	0.0120679	15.3806	3.94304	2.40085	1.26355
tumor_1	CCN2	LRP1	tumor_1	257	0.155006	0.442224	0.184075	757	0.456574	0.922573	0.0527688	0.407984	0.00971344	268	0.279167	0.749567	0.146411	346	0.360417	0.725133	0.027649	0.543536	0.00404811	0.750612	-0.413861	2.3995	1.26273
tumor_4	SEMA6D	TREM2	Macro GPNMB	131	0.0298814	0.0371018	0.652694	993	0.816612	7.1662	0.186996	0.265879	0.122051	78	0.0212072	0.0277451	0.318681	1816	0.624484	5.3912	0.159625	0.149579	0.0508694	1.77751	0.829859	2.39931	1.26262
Mono CCL3	F13A1	ITGB1	Mono CXCL10	560	0.516129	3.57396	0.35561	445	0.603799	1.7376	0.0292691	6.21012	0.0104084	736	0.407982	1.20262	0.169794	343	0.555016	1.31419	0.0255612	1.58047	0.00434013	3.92928	1.97426	2.39818	1.26194
tumor_4	BGN	TLR4	Mono CCL3	159	0.0362682	0.144006	0.176224	400	0.368664	0.722127	0.127959	0.10399	0.0225494	144	0.0391517	0.129256	0.143271	420	0.232816	0.411113	0.065675	0.0531387	0.00940935	1.95696	0.968614	2.39649	1.26092
tumor_4	CXCL14	CXCR4	tumor_3	1091	0.248859	2.24983	0.698393	187	0.32409	1.1255	0.0300217	2.53219	0.020967	44	0.011963	0.0630831	0.332276	442	0.446014	2.61791	0.0263643	0.165146	0.00876022	15.3331	3.93857	2.39343	1.25908
tumor_4	FBLN1	ITGB1	DC IDO1	447	0.101962	0.151694	0.397325	172	0.669261	1.51999	0.0256036	0.230573	0.0101729	212	0.05764	0.133101	0.217705	80	0.487805	1.00515	0.0195504	0.133787	0.00425622	1.72344	0.785287	2.39013	1.25709
Mono CCL3	HGF	CD44	DC IDO1	234	0.215668	0.386577	0.253443	149	0.579767	1.66952	0.0371047	0.645399	0.00940394	240	0.133038	0.1936	0.170052	69	0.420732	1.41982	0.0231386	0.274876	0.00393476	2.34796	1.23141	2.38996	1.25699
CD8 GZMB	CD70	CD27	CD8 GZMK	716	0.22024	1.16713	0.383358	5217	0.445288	3.98282	0.301063	4.64847	0.115415	490	0.12548	0.476674	0.197142	1709	0.44482	3.69375	0.245397	1.76071	0.0483781	2.6401	1.4006	2.38569	1.25441
tumor_2	FGG	ITGA5	tumor_4	134	0.822086	20.3136	0.94364	1104	0.251825	0.357837	0.0704884	7.26896	0.0665157	28	0.965517	44.5194	0.804069	620	0.16857	0.212662	0.0346939	9.46757	0.0278963	0.767774	-0.381246	2.38439	1.25362
CD8 GZMB	ADGRE5	CD55	tumor_3	1548	0.476161	2.83347	0.165654	222	0.384749	1.52167	0.0513796	4.3116	0.00851124	2033	0.520615	2.9559	0.121148	304	0.306761	1.34364	0.0294689	3.97166	0.00357009	1.08559	0.118481	2.38404	1.25341
tumor_3	ZG16B	TLR2	Mono CXCL10	121	0.209705	1.03841	0.188309	283	0.383989	0.868348	0.104923	0.901704	0.019758	199	0.200807	0.742921	0.09909	364	0.588997	1.64368	0.0836602	1.22113	0.00828989	0.73842	-0.437487	2.38338	1.25301
tumor_3	AGRN	DAG1	tumor_1	203	0.35182	1.15555	0.199469	700	0.422195	0.745826	0.31639	0.861836	0.0631098	163	0.16448	0.618291	0.162808	255	0.265625	0.387826	0.16276	0.239789	0.0264986	3.59414	1.84565	2.38162	1.25195
tumor_3	ZG16B	TLR2	Macro FBP1	121	0.209705	1.03841	0.188309	20	0.206186	0.954016	0.115274	0.990663	0.0217073	199	0.200807	0.742921	0.09909	508	0.271513	1.80766	0.0920066	1.34295	0.00911694	0.737675	-0.438943	2.38098	1.25156
tumor_4	THBS1	CD47	tumor_3	1245	0.283987	4.5063	0.391754	250	0.433276	1.48929	0.0523441	6.71121	0.020506	1838	0.499728	7.18874	0.183573	336	0.339051	1.30694	0.0469388	9.39525	0.00861669	0.714319	-0.48536	2.3798	1.25084
tumor_4	THBS1	LRP1	Macro FBP1	1245	0.283987	4.5063	0.391754	27	0.278351	1.36684	0.0781797	6.15938	0.0306272	1838	0.499728	7.18874	0.183573	499	0.266702	1.84038	0.0701728	13.23	0.0128818	0.465561	-1.10296	2.37755	1.24948
Macro CD5L	CXCL12	ITGA5	tumor_4	293	0.885196	7.74985	0.764553	1104	0.251825	0.357837	0.0704884	2.77318	0.0538921	15	0.319149	3.05969	0.653546	620	0.16857	0.212662	0.0346939	0.65068	0.0226741	4.26197	2.09152	2.37682	1.24903
Mono CCL3	F13A1	ITGA4	Mono CCL3	560	0.516129	3.57396	0.35561	577	0.531797	1.39843	0.0585059	4.99793	0.0208053	736	0.407982	1.20262	0.169794	888	0.492239	1.1901	0.0515641	1.43123	0.00875526	3.49204	1.80407	2.37632	1.24873
Macro GPNMB	SIGLEC1	SPN	CD8 GZMB	460	0.378289	0.518561	0.11925	837	0.257459	1.116	0.13546	0.578714	0.0161535	330	0.11348	0.22833	0.0849078	815	0.208707	0.762173	0.0801233	0.174027	0.0068031	3.32543	1.73354	2.37444	1.24759
CD8 GZMB	SPN	SIGLEC1	Macro GPNMB	837	0.257459	1.116	0.13546	460	0.378289	0.518561	0.11925	0.578714	0.0161535	815	0.208707	0.762173	0.0801233	330	0.11348	0.22833	0.0849078	0.174027	0.0068031	3.32543	1.73354	2.37444	1.24759
Mono CCL3	A2M	LRP1	Mono FCN1	883	0.813825	6.00019	0.164404	621	0.506939	1.95498	0.11182	11.7303	0.0183836	1358	0.752772	4.78181	0.134914	576	0.392906	1.50635	0.0574363	7.20307	0.00774896	1.62851	0.703553	2.3724	1.24635
tumor_1	AMH	ACVR1	tumor_4	103	0.062123	0.070691	0.370894	912	0.208029	0.241874	0.206991	0.0170983	0.0767716	21	0.021875	0.0267031	0.222191	593	0.161229	0.232404	0.145714	0.00620592	0.0323764	2.75517	1.46214	2.37122	1.24563
tumor_1	AFDN	F11R	tumor_3	783	0.472256	0.948065	0.137213	246	0.426343	1.30068	0.140756	1.23313	0.0193137	656	0.683333	2.20312	0.162513	214	0.215943	0.652717	0.0501298	1.43801	0.00814676	0.857524	-0.22175	2.37072	1.24532
tumor_1	CX3CL1	ITGAV	tumor_3	140	0.0844391	0.135718	0.131499	183	0.317158	0.790264	0.119294	0.107253	0.015687	58	0.0604167	0.0673733	0.0914815	180	0.181635	0.641745	0.0723951	0.0432365	0.00662281	2.48062	1.3107	2.36863	1.24405
tumor_3	SLPI	PLSCR1	DC TYMS	236	0.409012	3.18468	0.18919	196	0.774704	2.00199	0.0613291	6.37569	0.0116028	402	0.405651	2.7934	0.107624	312	0.440056	1.6834	0.0455221	4.7024	0.00489929	1.35584	0.439184	2.36827	1.24383
Mono CCL20	TIMP1	CD63	DC CD1C	155	1	247.845	0.665933	845	0.702411	2.28758	0.0189933	566.966	0.0126483	485	0.925573	30.2646	0.217804	1207	0.763441	2.72044	0.0245263	82.333	0.00534192	6.88625	2.78372	2.36774	1.24351
Mono CXCL10	TNFSF10	TNFRSF11B	tumor_3	320	0.434193	1.98006	0.10642	144	0.249567	3.45311	0.539023	6.83738	0.057363	311	0.503236	1.75239	0.140292	103	0.103935	1.05323	0.172786	1.84567	0.0242406	3.70455	1.8893	2.3664	1.2427
tumor_1	FBLN1	ITGB1	Macro GPNMB	143	0.0862485	0.118413	0.310153	942	0.774671	1.94793	0.0328121	0.23066	0.0101768	17	0.0177083	0.0699798	0.114462	1242	0.427098	1.93421	0.0376207	0.135356	0.00430612	1.7041	0.769013	2.36332	1.24082
tumor_4	SPON2	ITGB1	tumor_3	2216	0.505474	1.97056	0.408666	422	0.731369	6.98897	0.117726	13.7722	0.0481107	1343	0.365144	1.15813	0.218023	525	0.529768	4.80059	0.0933722	5.55971	0.0203572	2.47715	1.30868	2.36332	1.24082
Mono CCL20	VCAN	CD44	DC IDO1	151	0.974194	20.1378	0.613477	149	0.579767	1.66952	0.0371047	33.6205	0.0227629	471	0.898855	17.6404	0.416271	69	0.420732	1.41982	0.0231386	25.0461	0.00963191	1.34234	0.424754	2.36328	1.24079
tumor_1	LAMB2	RPSA	Macro CD5L	435	0.262364	0.360477	0.214339	194	0.586103	1.68841	0.0186641	0.608632	0.00400044	217	0.226042	0.347803	0.17051	7	0.148936	0.679089	0.00992908	0.236189	0.00169301	2.57688	1.36563	2.36292	1.24057
CD8 GZMB	LTA	LTBR	Macro CD3	375	0.115349	0.513132	0.251497	320	0.303894	0.46118	0.0355305	0.236646	0.00893579	182	0.0466069	0.128817	0.126841	259	0.235883	0.442343	0.0298148	0.0569812	0.00378175	4.15306	2.05418	2.36287	1.24054
CD8 GZMK	CD244	CD48	Macro CD3	1447	0.123506	0.627722	0.228717	623	0.591643	1.56401	0.0732811	0.981765	0.0167606	223	0.0580427	0.269152	0.110533	424	0.386157	0.965583	0.0642374	0.259888	0.00710038	3.77764	1.91749	2.36052	1.23911
Macro GPNMB	CCL7	CCR1	Mono CCL3	212	0.174342	2.23561	0.144149	266	0.245161	0.447992	0.0778202	1.00154	0.0112177	64	0.0220083	0.110673	0.100471	288	0.159645	0.245831	0.0473225	0.0272068	0.00475454	36.812	5.2021	2.35937	1.2384
CD8 GZMK	CD244	CD48	DC TYMS	1447	0.123506	0.627722	0.228717	169	0.667984	1.1306	0.0529737	0.709702	0.012116	223	0.0580427	0.269152	0.110533	189	0.266573	0.698422	0.046464	0.187981	0.00513582	3.77538	1.91662	2.35911	1.23824
tumor_4	THBS1	CD47	Macro CD3	1245	0.283987	4.5063	0.391754	649	0.616334	1.61243	0.0566719	7.26608	0.0222014	1838	0.499728	7.18874	0.183573	564	0.513661	1.42902	0.0513232	10.2728	0.00942155	0.70731	-0.499585	2.35645	1.23662
Macro GPNMB	LPL	LRP1	Mono CCL3	250	0.205592	0.340552	0.236777	667	0.614747	1.81084	0.103575	0.616684	0.0245242	307	0.105571	0.353279	0.232132	862	0.477827	1.1768	0.0448709	0.41574	0.010416	1.48334	0.568852	2.35448	1.23541
Macro CD5L	C1QA	CD33	DC CD1C	328	0.990937	82.6956	0.369204	673	0.559435	1.15091	0.155304	95.1749	0.0573387	47	1	65.8383	0.290165	585	0.370019	0.664233	0.0839504	43.732	0.0243595	2.17632	1.12189	2.35386	1.23503
Mono CCL3	CD209	ICAM3	tumor_1	106	0.0976959	0.230299	0.174652	442	0.266586	0.292196	0.0134306	0.0672924	0.00234569	55	0.0304878	0.052702	0.10888	144	0.15	0.176721	0.009178	0.00931356	0.000999303	7.22521	2.85304	2.34733	1.23102
tumor_4	SPON2	ITGB1	CD8 GZMB	2216	0.505474	1.97056	0.408666	1524	0.468779	3.01329	0.0507576	5.93788	0.0207429	1343	0.365144	1.15813	0.218023	1603	0.410499	2.0848	0.0405496	2.41447	0.00884074	2.45929	1.29824	2.34629	1.23038
tumor_3	ZG16B	TLR2	Mono CCL3	121	0.209705	1.03841	0.188309	474	0.436866	0.942009	0.113824	0.978195	0.0214341	199	0.200807	0.742921	0.09909	1122	0.621951	1.81209	0.0922318	1.34624	0.00913925	0.726613	-0.460741	2.34528	1.22976
Mono CCL3	APOE	SORL1	Macro FBP1	902	0.831336	116.744	0.155195	23	0.237113	1.39676	0.133453	163.063	0.0207112	1484	0.822616	99.5878	0.12335	236	0.126136	0.761982	0.071644	75.8841	0.00883726	2.14885	1.10356	2.34363	1.22874
tumor_1	MYL9	CD69	CD8 GZMB	419	0.252714	0.532851	0.154879	2468	0.759151	14.324	0.242233	7.63256	0.0375169	107	0.111458	0.177418	0.0603959	3487	0.892958	25.8151	0.265094	4.58007	0.0160106	1.66647	0.736798	2.34326	1.22851
Mono CCL3	PLTP	ABCA1	Macro CD5L	801	0.738249	7.24661	0.256474	207	0.625378	2.21493	0.157523	16.0507	0.0404005	1101	0.61031	3.59619	0.0766844	23	0.489362	4.73017	0.224876	17.0106	0.0172445	0.943573	-0.0837942	2.3428	1.22824
CD8 GZMB	LTA	LTBR	Mono CCL3	375	0.115349	0.513132	0.251497	481	0.443318	0.802875	0.0618555	0.411981	0.0155564	182	0.0466069	0.128817	0.126841	787	0.436253	0.778406	0.0524661	0.100272	0.00665487	4.10865	2.03866	2.3376	1.22503
tumor_1	MDK	SDC4	tumor_1	1341	0.808806	9.67967	0.326466	1078	0.650181	2.05698	0.225283	19.9109	0.0735471	490	0.510417	4.37805	0.236301	576	0.6	1.58554	0.1335	6.94157	0.0315461	2.86836	1.52023	2.33142	1.22121
tumor_4	FN1	ITGB1	tumor_4	1307	0.29813	22.5959	0.24472	3955	0.902144	10.0137	0.168676	226.267	0.0412784	979	0.266177	14.8141	0.0953021	3203	0.870854	9.55393	0.185825	141.533	0.0177096	1.59869	0.676893	2.33085	1.22086
CD8 proliferating	SPN	SIGLEC1	Mono CCL3	333	0.457418	1.12518	0.136573	313	0.288479	0.651179	0.149747	0.732693	0.0204515	433	0.370719	0.940183	0.0988366	249	0.138027	0.238809	0.0888047	0.224524	0.00877715	3.26331	1.70634	2.33008	1.22038
Mono CCL3	SIGLEC1	SPN	CD8 proliferating	313	0.288479	0.651179	0.149747	333	0.457418	1.12518	0.136573	0.732693	0.0204515	249	0.138027	0.238809	0.0888047	433	0.370719	0.940183	0.0988366	0.224524	0.00877715	3.26331	1.70634	2.33008	1.22038
Macro FBP1	HBEGF	ERBB2	tumor_1	20	0.206186	1.45073	0.113692	767	0.462606	0.767634	0.445407	1.11363	0.0506392	337	0.180118	1.11574	0.0648675	356	0.370833	0.623881	0.335436	0.696088	0.0217589	1.59985	0.677933	2.32729	1.21865
tumor_3	CCN2	ITGAM	Mono CXCL10	81	0.140381	0.493753	0.205524	138	0.187246	0.337936	0.0547941	0.166857	0.0112615	136	0.137235	0.55383	0.108178	135	0.218447	0.433366	0.0447613	0.240011	0.0048422	0.695207	-0.524486	2.3257	1.21767
Mono CCL3	A2M	LRP1	tumor_1	883	0.813825	6.00019	0.164404	757	0.456574	0.922573	0.0527688	5.53561	0.00867539	1358	0.752772	4.78181	0.134914	346	0.360417	0.725133	0.027649	3.46745	0.00373023	1.59645	0.674869	2.3257	1.21766
DC TYMS	CCL3L1	CCR1	Macro GPNMB	134	0.529644	8.7446	0.135658	547	0.449836	0.60576	0.105226	5.29713	0.0142747	278	0.392102	4.81379	0.0639973	538	0.185007	0.499006	0.0960587	2.40211	0.0061475	2.2052	1.14091	2.32204	1.21539
Mono CCL3	LILRB4	LAIR1	Mono CCL3	740	0.682028	2.85168	0.128965	858	0.790783	3.00775	0.153384	8.57713	0.0197811	1259	0.697894	2.46819	0.0852287	1345	0.745565	2.29309	0.0999612	5.6598	0.00851956	1.51545	0.599744	2.32185	1.21527
Mono CCL3	APOE	LRP1	DC CD1C	902	0.831336	116.744	0.155195	314	0.261014	0.432932	0.0247626	50.5422	0.00384304	1484	0.822616	99.5878	0.12335	267	0.16888	0.351941	0.0134193	35.049	0.00165527	1.44204	0.528115	2.3217	1.21518
tumor_4	MDK	SDC4	tumor_1	3185	0.726505	10.1884	0.343623	1078	0.650181	2.05698	0.225283	20.9573	0.0774123	2169	0.589723	4.62844	0.249816	576	0.6	1.58554	0.1335	7.33858	0.0333503	2.85577	1.51388	2.32119	1.21486
tumor_1	CCN2	LRP1	DC CD1C	257	0.155006	0.442224	0.184075	314	0.261014	0.432932	0.0247626	0.191453	0.00455819	268	0.279167	0.749567	0.146411	267	0.16888	0.351941	0.0134193	0.263803	0.00196473	0.725743	-0.462469	2.32	1.21413
tumor_4	THBS1	CD47	DC TYMS	1245	0.283987	4.5063	0.391754	188	0.743083	1.53194	0.0538429	6.90337	0.0210932	1838	0.499728	7.18874	0.183573	297	0.4189	1.37991	0.0495595	9.91982	0.00909779	0.695916	-0.523014	2.31849	1.21319
tumor_4	BGN	TLR4	Macro CD5L	159	0.0362682	0.144006	0.176224	170	0.513595	1.17302	0.207856	0.168921	0.0366291	144	0.0391517	0.129256	0.143271	7	0.148936	0.691061	0.110396	0.0893235	0.0158166	1.89112	0.919238	2.31586	1.21155
tumor_4	THBS1	ITGB1	Macro CD5L	1245	0.283987	4.5063	0.391754	214	0.646526	1.83264	0.0308701	8.25844	0.0120935	1838	0.499728	7.18874	0.183573	10	0.212766	1.46447	0.0284841	10.5277	0.00522891	0.784451	-0.350246	2.31281	1.20965
Mono CXCL10	C3	LRP1	Mono CCL3	469	0.636364	5.50629	0.145713	667	0.614747	1.81084	0.103575	9.97101	0.0150923	386	0.624595	4.87262	0.145472	862	0.477827	1.1768	0.0448709	5.73411	0.00652748	1.73889	0.79817	2.31212	1.20921
tumor_3	ADAM9	ITGA6	tumor_4	229	0.39688	1.06124	0.115656	1184	0.270073	0.527028	0.130593	0.559301	0.0151039	171	0.172553	0.482328	0.046978	1144	0.311039	0.675398	0.139168	0.325763	0.00653784	1.71689	0.779801	2.31023	1.20804
tumor_3	AFDN	NECTIN2	DC TYMS	190	0.329289	0.940317	0.136092	127	0.501976	0.716853	0.052277	0.674069	0.00711449	312	0.314834	1.37808	0.101655	178	0.251058	0.543121	0.0302956	0.748465	0.00307969	0.900602	-0.151039	2.31013	1.20798
tumor_4	CP	SLC40A1	Mono CCL3	116	0.0264599	0.045855	0.0433448	803	0.740092	7.71222	0.137149	0.353644	0.00594468	144	0.0391517	0.148687	0.103732	600	0.332594	1.17227	0.0248154	0.174301	0.00257417	2.02892	1.02071	2.30936	1.20749
tumor_1	AZGP1	ITGAV	tumor_3	774	0.466828	1.555	0.220553	183	0.317158	0.790264	0.119294	1.22886	0.0263107	255	0.265625	0.841848	0.157418	180	0.181635	0.641745	0.0723951	0.540252	0.0113963	2.27461	1.18562	2.3087	1.20708
tumor_1	FBLN1	ITGB1	Mono CCL3	143	0.0862485	0.118413	0.310153	706	0.650691	1.68733	0.0284223	0.199801	0.00881527	17	0.0177083	0.0699798	0.114462	1173	0.650222	1.71577	0.0333719	0.120069	0.00381981	1.66405	0.734702	2.30778	1.20651
CD8 GZMK	CD244	CD48	CD8 GZMK	1447	0.123506	0.627722	0.228717	4326	0.369239	2.27015	0.106367	1.42502	0.0243278	223	0.0580427	0.269152	0.110533	1002	0.260802	1.43592	0.0955279	0.386481	0.010559	3.68717	1.88251	2.30399	1.20413
Macro GPNMB	CCL8	CCR1	Macro GPNMB	166	0.136513	1.0311	0.216387	547	0.449836	0.60576	0.105226	0.624597	0.0227695	85	0.0292297	0.111367	0.102965	538	0.185007	0.499006	0.0960587	0.0555725	0.00989066	11.2393	3.49048	2.30212	1.20297
tumor_3	CCN2	ITGB2	Macro CD3	81	0.140381	0.493753	0.205524	910	0.864198	6.32143	0.0667844	3.12123	0.0137258	136	0.137235	0.55383	0.108178	931	0.847905	6.26873	0.0551277	3.47181	0.00596362	0.899019	-0.153576	2.30159	1.20263
tumor_4	FBLN1	ITGB1	tumor_3	447	0.101962	0.151694	0.397325	422	0.731369	6.98897	0.117726	1.06018	0.0467755	212	0.05764	0.133101	0.217705	525	0.529768	4.80059	0.0933722	0.638963	0.0203276	1.65923	0.73051	2.30108	1.20231
tumor_4	SPON2	ITGAM	Mono CXCL10	2216	0.505474	1.97056	0.408666	138	0.187246	0.337936	0.0547941	0.665926	0.0223925	1343	0.365144	1.15813	0.218023	135	0.218447	0.433366	0.0447613	0.501894	0.00975898	1.32683	0.407978	2.29455	1.19821
tumor_4	THBS1	CD47	Mono CXCL10	1245	0.283987	4.5063	0.391754	373	0.506106	1.33984	0.0470914	6.03774	0.0184483	1838	0.499728	7.18874	0.183573	349	0.564725	1.21973	0.0438068	8.76835	0.00804174	0.688583	-0.538297	2.29406	1.19791
Mono CCL20	VCAN	EGFR	tumor_3	151	0.974194	20.1378	0.613477	131	0.227036	0.672462	0.247459	13.5419	0.15181	471	0.898855	17.6404	0.416271	142	0.14329	0.494218	0.159057	8.71821	0.0662108	1.55329	0.635328	2.29283	1.19713
DC TYMS	CCL3L1	CCR1	Macro CD5L	134	0.529644	8.7446	0.135658	142	0.429003	0.978573	0.169987	8.55723	0.02306	278	0.392102	4.81379	0.0639973	6	0.12766	0.816616	0.157199	3.93102	0.0100603	2.17685	1.12224	2.29218	1.19672
tumor_3	AFDN	F11R	Mono CXCL10	190	0.329289	0.940317	0.136092	176	0.238806	0.454944	0.0492329	0.427792	0.00670021	312	0.314834	1.37808	0.101655	148	0.239482	0.3753	0.0288237	0.517194	0.00293006	0.827139	-0.273798	2.28672	1.19328
tumor_2	FGG	TLR4	Mono CCL3	134	0.822086	20.3136	0.94364	400	0.368664	0.722127	0.127959	14.669	0.120747	28	0.965517	44.5194	0.804069	420	0.232816	0.411113	0.065675	18.3025	0.0528072	0.801476	-0.319268	2.28657	1.19318
tumor_4	FBLN1	ITGB1	CD8 GZMB	447	0.101962	0.151694	0.397325	1524	0.468779	3.01329	0.0507576	0.457098	0.0201672	212	0.05764	0.133101	0.217705	1603	0.410499	2.0848	0.0405496	0.277489	0.00882786	1.64727	0.720074	2.2845	1.19188
CD8 GZMB	LTA	TNFRSF14	DC CD1C	375	0.115349	0.513132	0.251497	585	0.486284	0.816322	0.036785	0.418881	0.00925129	182	0.0466069	0.128817	0.126841	646	0.408602	0.737165	0.0319678	0.0949592	0.00405484	4.41117	2.14116	2.28154	1.19001
tumor_3	LAMC2	ITGB1	DC IDO1	170	0.294627	1.81584	0.37333	172	0.669261	1.51999	0.0256036	2.76006	0.00955859	126	0.127144	0.696254	0.21436	80	0.487805	1.00515	0.0195504	0.699842	0.00419081	3.94383	1.9796	2.28084	1.18957
tumor_1	CEACAM1	HAVCR2	CD8 GZMB	393	0.237033	0.273377	0.268016	837	0.257459	1.38173	0.11238	0.377732	0.0301197	82	0.0854167	0.146754	0.273414	843	0.215877	0.87135	0.0483281	0.127874	0.0132136	2.95393	1.56264	2.27945	1.18869
CD8 GZMB	IL13	IL13RA1	Mono CXCL10	136	0.0418333	0.327665	0.426984	291	0.394844	0.820419	0.0623041	0.268823	0.0266029	9	0.00230474	0.0123149	0.173634	342	0.553398	1.19645	0.0673013	0.0147342	0.0116858	18.2448	4.18942	2.27651	1.18683
tumor_4	SEMA6D	TYROBP	DC TYMS	131	0.0298814	0.0371018	0.652694	237	0.936759	25.2184	0.057551	0.93565	0.0375632	78	0.0212072	0.0277451	0.318681	656	0.925247	18.1721	0.0518222	0.504186	0.0165148	1.85576	0.892012	2.27452	1.18556
tumor_1	FAM3D	FPR1	Macro GPNMB	918	0.553679	3.31147	0.852513	509	0.418586	0.846493	0.0674854	2.80314	0.0575322	759	0.790625	3.54921	0.781443	781	0.268569	0.994474	0.0323736	3.52959	0.0252981	0.794181	-0.33246	2.27417	1.18534
Mono FCN1	HBEGF	CD9	Mono CXCL10	627	0.511837	2.34209	0.183546	501	0.679783	5.1632	0.122722	12.0927	0.0225253	806	0.549795	2.91439	0.169439	331	0.535599	3.00307	0.0584874	8.75212	0.00991003	1.38169	0.466432	2.27298	1.18458
Mono CCL3	APOE	LRP1	Mono CXCL10	902	0.831336	116.744	0.155195	303	0.411126	1.03318	0.0590954	120.618	0.00917133	1484	0.822616	99.5878	0.12335	221	0.357605	0.858051	0.032717	85.4514	0.00403563	1.41154	0.497266	2.27259	1.18433
Macro GPNMB	CCL8	CCR1	Macro CD5L	166	0.136513	1.0311	0.216387	142	0.429003	0.978573	0.169987	1.009	0.036783	85	0.0292297	0.111367	0.102965	6	0.12766	0.816616	0.157199	0.0909437	0.0161859	11.0948	3.47181	2.27253	1.1843
tumor_4	EFEMP1	EGFR	tumor_3	258	0.0588504	0.126575	0.410469	131	0.227036	0.672462	0.247459	0.0851167	0.101574	198	0.0538336	0.172101	0.281013	142	0.14329	0.494218	0.159057	0.0850556	0.044697	1.00072	0.0010371	2.2725	1.18428
tumor_1	SEMA3B	NRP2	Macro CD5L	454	0.273824	0.485569	0.512654	149	0.450151	1.03011	0.127307	0.500187	0.0652645	374	0.389583	0.816063	0.615501	4	0.0851064	0.450715	0.0466637	0.367811	0.0287216	1.3599	0.443502	2.27232	1.18416
tumor_1	CCN2	LRP1	Mono CXCL10	257	0.155006	0.442224	0.184075	303	0.411126	1.03318	0.0590954	0.456898	0.010878	268	0.279167	0.749567	0.146411	221	0.357605	0.858051	0.032717	0.643166	0.00479013	0.710389	-0.493318	2.27092	1.18328
tumor_4	SPON2	ITGB2	Macro CD3	2216	0.505474	1.97056	0.408666	910	0.864198	6.32143	0.0667844	12.4568	0.0272925	1343	0.365144	1.15813	0.218023	931	0.847905	6.26873	0.0551277	7.26001	0.0120191	1.71581	0.778889	2.27076	1.18318
tumor_1	EFNB2	PECAM1	Mono CXCL10	337	0.203257	0.30174	0.169922	246	0.333786	0.683065	0.0526598	0.206108	0.00894806	110	0.114583	0.163942	0.107007	171	0.276699	0.499996	0.0368291	0.0819704	0.00394096	2.51442	1.33023	2.27053	1.18303
Mono CCL3	F13A1	ITGB1	Macro CD5L	560	0.516129	3.57396	0.35561	214	0.646526	1.83264	0.0308701	6.5498	0.0109777	736	0.407982	1.20262	0.169794	10	0.212766	1.46447	0.0284841	1.7612	0.00483642	3.71894	1.89489	2.2698	1.18257
tumor_1	CCN2	IGF2R	Mono CCL20	257	0.155006	0.442224	0.184075	68	0.43871	1.38072	0.0881588	0.610587	0.0162279	268	0.279167	0.749567	0.146411	147	0.280534	0.92106	0.0488512	0.690396	0.00715235	0.884401	-0.177227	2.26889	1.18198
CD8 GZMB	LTA	TNFRSF1A	Macro CD3	375	0.115349	0.513132	0.251497	468	0.444444	0.812148	0.0487289	0.416739	0.0122552	182	0.0466069	0.128817	0.126841	366	0.333333	0.761175	0.0425844	0.098052	0.00540146	4.25019	2.08753	2.26886	1.18197
tumor_3	CCN2	ITGAM	Macro GPNMB	81	0.140381	0.493753	0.205524	430	0.353618	0.451878	0.0732689	0.223116	0.0150585	136	0.137235	0.55383	0.108178	572	0.196699	0.594208	0.0613743	0.32909	0.00663937	0.677978	-0.560689	2.26807	1.18146
CD8 proliferating	CCL5	SDC4	tumor_1	566	0.777473	21.1248	0.14208	1078	0.650181	2.05698	0.225283	43.4533	0.0320082	908	0.777397	17.1416	0.105738	576	0.6	1.58554	0.1335	27.1787	0.014116	1.5988	0.676989	2.26752	1.18112
Mono CCL20	TGM2	SDC4	tumor_3	84	0.541935	3.49877	0.315379	237	0.410745	1.32768	0.145408	4.64523	0.0458586	255	0.486641	2.70396	0.206937	286	0.288597	1.161	0.0977537	3.13929	0.0202288	1.47971	0.56531	2.26699	1.18078
Mono FCN1	VCAN	CD44	Mono CCL20	824	0.672653	6.29453	0.191756	139	0.896774	7.39518	0.164356	46.5492	0.0315163	969	0.660982	6.56582	0.154937	428	0.816794	5.5094	0.0897861	36.1737	0.0139112	1.28682	0.363815	2.26553	1.17985
Mono CCL3	APOE	LRP1	tumor_3	902	0.831336	116.744	0.155195	165	0.285962	0.618635	0.0353843	72.2218	0.00549148	1484	0.822616	99.5878	0.12335	147	0.148335	0.515507	0.019656	51.3382	0.00242456	1.40679	0.492403	2.26494	1.17947
tumor_1	CCN2	LRP1	tumor_3	257	0.155006	0.442224	0.184075	165	0.285962	0.618635	0.0353843	0.273575	0.00651338	268	0.279167	0.749567	0.146411	147	0.148335	0.515507	0.019656	0.386407	0.00287785	0.707998	-0.498182	2.26328	1.17841
tumor_1	CEACAM5	CD1D	Macro CD5L	242	0.145959	1.21927	0.922147	113	0.34139	0.577774	0.0863035	0.704461	0.0795845	18	0.01875	0.0808291	0.850666	2	0.0425532	0.24323	0.0413766	0.0196601	0.0351977	35.832	5.16318	2.26107	1.17701
CD8 GZMB	GZMB	IGF2R	CD8 GZMB	2440	0.750538	19.1534	0.464589	687	0.21132	0.958473	0.0611985	18.3581	0.0284321	2745	0.702945	17.222	0.338241	683	0.174904	0.701147	0.0371874	12.0751	0.0125783	1.52032	0.604375	2.26041	1.17659
Mono CXCL10	SNCA	LAG3	CD8 GZMB	168	0.227951	0.444017	0.130725	1857	0.571209	4.2749	0.383806	1.89813	0.0501732	137	0.221683	0.386755	0.0962917	1705	0.43662	2.64346	0.230659	1.02237	0.0222106	1.85659	0.892657	2.25898	1.17567
Macro GPNMB	HGF	MET	tumor_3	206	0.169408	0.179898	0.117943	172	0.298094	1.10526	0.326285	0.198835	0.038483	186	0.0639615	0.117334	0.103063	201	0.202825	0.767501	0.165398	0.0900541	0.0170463	2.20795	1.14271	2.25755	1.17476
tumor_4	FN1	PLAUR	Mono FCN1	1307	0.29813	22.5959	0.24472	1078	0.88	11.3901	0.158323	257.37	0.0387447	979	0.266177	14.8141	0.0953021	1352	0.922237	17.705	0.180306	262.284	0.0171836	0.981265	-0.027285	2.25475	1.17297
tumor_3	CCN2	LRP1	Macro GPNMB	81	0.140381	0.493753	0.205524	911	0.749178	1.7986	0.102876	0.888067	0.0211434	136	0.137235	0.55383	0.108178	1348	0.463549	2.27567	0.0867701	1.26033	0.00938664	0.704628	-0.505067	2.2525	1.17153
tumor_3	APP	LRP1	Mono FCN1	318	0.551127	2.2639	0.13081	621	0.506939	1.95498	0.11182	4.4259	0.0146272	417	0.420787	2.3687	0.113081	576	0.392906	1.50635	0.0574363	3.56809	0.00649498	1.24041	0.31082	2.25208	1.17126
CD8 GZMB	CD70	CD27	CD8 proliferating	716	0.22024	1.16713	0.383358	323	0.443681	1.89012	0.142875	2.20601	0.0547723	490	0.12548	0.476674	0.197142	487	0.416952	1.85806	0.123442	0.88569	0.0243356	2.49073	1.31657	2.25071	1.17038
Mono FCN1	HBEGF	CD9	tumor_3	627	0.511837	2.34209	0.183546	320	0.554593	2.95482	0.0702323	6.92047	0.0128909	806	0.549795	2.91439	0.169439	321	0.323915	1.73682	0.0338262	5.06178	0.00573146	1.3672	0.451225	2.24914	1.16938
Mono CCL3	A2M	LRP1	DC CD1C	883	0.813825	6.00019	0.164404	314	0.261014	0.432932	0.0247626	2.59767	0.00407106	1358	0.752772	4.78181	0.134914	267	0.16888	0.351941	0.0134193	1.68291	0.00181045	1.54356	0.626261	2.24865	1.16906
Macro FBP1	CXCL8	SDC1	tumor_4	54	0.556701	12.302	0.106811	1936	0.441606	0.813446	0.211516	10.007	0.0225921	675	0.36077	4.35536	0.042372	1761	0.478793	1.02017	0.237211	4.44321	0.0100511	2.25221	1.17134	2.24772	1.16846
tumor_1	MDK	SDC3	Mono CXCL10	1341	0.808806	9.67967	0.326466	139	0.188602	0.36555	0.0458164	3.5384	0.0149575	490	0.510417	4.37805	0.236301	141	0.228155	0.439632	0.0281714	1.92473	0.00665695	1.83839	0.878441	2.2469	1.16794
CD8 GZMK	IFNL1	IL10RB	tumor_3	196	0.0167293	0.0889182	0.282063	139	0.240901	0.483834	0.0463879	0.0430217	0.0130843	17	0.00442478	0.0195528	0.180919	110	0.110999	0.340071	0.0322009	0.00664933	0.00582576	6.47007	2.69378	2.24594	1.16732
CD8 GZMB	IL13	IL13RA1	Mono CCL3	136	0.0418333	0.327665	0.426984	474	0.436866	0.891253	0.0676834	0.292033	0.0288997	9	0.00230474	0.0123149	0.173634	1013	0.56153	1.31759	0.0741155	0.016226	0.012869	17.9978	4.16975	2.24569	1.16716
CD8 GZMB	IL13	IL13RA1	Macro CD3	136	0.0418333	0.327665	0.426984	348	0.330484	0.524389	0.0398231	0.171824	0.0170038	9	0.00230474	0.0123149	0.173634	391	0.356102	0.775366	0.0436149	0.00954855	0.00757302	17.9948	4.16951	2.24531	1.16692
tumor_4	THBS1	CD47	Mono CCL3	1245	0.283987	4.5063	0.391754	540	0.497696	0.998284	0.0350866	4.49857	0.0137453	1838	0.499728	7.18874	0.183573	866	0.480044	0.928964	0.0333638	6.67809	0.00612469	0.673631	-0.569969	2.24425	1.16623
Mono CCL3	CXCL12	CXCR3	CD8 proliferating	296	0.272811	1.13961	0.112427	416	0.571429	2.14025	0.187565	2.43904	0.0210873	161	0.0892461	0.217015	0.046354	576	0.493151	1.79384	0.20297	0.389289	0.0094085	6.26537	2.6474	2.24131	1.16434
tumor_2	VTN	ITGAV	tumor_3	111	0.680982	20.6575	0.55893	183	0.317158	0.790264	0.119294	16.3249	0.0666769	24	0.827586	15.0716	0.411328	180	0.181635	0.641745	0.0723951	9.67214	0.0297781	1.68782	0.755164	2.23913	1.16294
tumor_4	SPON2	ITGAM	Macro GPNMB	2216	0.505474	1.97056	0.408666	430	0.353618	0.451878	0.0732689	0.890454	0.0299425	1343	0.365144	1.15813	0.218023	572	0.196699	0.594208	0.0613743	0.68817	0.013381	1.29394	0.371776	2.23769	1.16201
tumor_4	MDK	SDC3	Mono CXCL10	3185	0.726505	10.1884	0.343623	139	0.188602	0.36555	0.0458164	3.72436	0.0157436	2169	0.589723	4.62844	0.249816	141	0.228155	0.439632	0.0281714	2.03481	0.00703767	1.83032	0.872097	2.23704	1.16159
tumor_3	MUC1	SIGLEC9	Macro GPNMB	173	0.299827	2.52077	0.268724	534	0.439145	0.501573	0.097818	1.26435	0.0262861	259	0.261352	1.83525	0.183699	438	0.150619	0.364748	0.0639689	0.669405	0.011751	1.88877	0.917443	2.23692	1.16151
tumor_3	ADAM9	ITGB1	tumor_4	229	0.39688	1.06124	0.115656	3955	0.902144	10.0137	0.168676	10.6269	0.0195084	171	0.172553	0.482328	0.046978	3203	0.870854	9.55393	0.185825	4.60813	0.00872971	2.30611	1.20546	2.23472	1.16009
tumor_4	THBS1	ITGA3	tumor_1	1245	0.283987	4.5063	0.391754	576	0.347407	0.615963	0.202878	2.77571	0.0794784	1838	0.499728	7.18874	0.183573	279	0.290625	0.460796	0.193765	3.31255	0.0355701	0.837939	-0.255083	2.23442	1.1599
tumor_4	THBS1	CD47	DC CD1C	1245	0.283987	4.5063	0.391754	757	0.62926	1.23909	0.0435501	5.58369	0.0170609	1838	0.499728	7.18874	0.183573	914	0.578115	1.15903	0.0416267	8.33199	0.00764155	0.670151	-0.577443	2.23265	1.15876
CD8 GZMB	LTA	TNFRSF1B	Mono CXCL10	375	0.115349	0.513132	0.251497	265	0.359566	0.730273	0.0355455	0.374727	0.00893956	182	0.0466069	0.128817	0.126841	252	0.407767	0.70582	0.0315673	0.0909214	0.00400404	4.12144	2.04315	2.23264	1.15875
Macro GPNMB	LRPAP1	LRP1	Mono CCL3	951	0.782072	2.17141	0.0996986	667	0.614747	1.81084	0.103575	3.93208	0.0103263	1410	0.484869	2.4461	0.103102	862	0.477827	1.1768	0.0448709	2.87858	0.0046263	1.36598	0.449933	2.23209	1.1584
CD8 GZMB	FASLG	FAS	CD8 proliferating	921	0.283297	1.43103	0.399586	267	0.366758	0.855634	0.171442	1.22444	0.0685057	597	0.152881	0.610527	0.244955	370	0.316781	0.724208	0.125335	0.442148	0.0307016	2.76929	1.46952	2.23134	1.15791
DC CD1C	LY86	CD180	Mono CCL3	909	0.755611	2.11825	0.115101	220	0.202765	0.286577	0.105388	0.607042	0.0121303	1112	0.703352	1.87508	0.104263	206	0.114191	0.157141	0.0521437	0.294653	0.00543666	2.06019	1.04278	2.2312	1.15782
tumor_1	RARRES2	CMKLR1	Mono CCL3	584	0.352232	1.0487	0.0830685	268	0.247005	0.505061	0.181373	0.529656	0.0150664	521	0.542708	2.18381	0.150176	222	0.12306	0.178744	0.0449802	0.390342	0.00675494	1.3569	0.440316	2.23042	1.15732
tumor_1	MYL9	CD69	CD8 GZMK	419	0.252714	0.532851	0.154879	6944	0.592694	10.4534	0.176778	5.57011	0.0273792	107	0.111458	0.177418	0.0603959	3158	0.821968	19.7928	0.203251	3.5116	0.0122755	1.5862	0.665577	2.23039	1.15729
tumor_3	MMP7	CD44	DC IDO1	189	0.327556	5.12469	0.234953	149	0.579767	1.66952	0.0371047	8.55578	0.00871788	283	0.28557	2.64986	0.168938	69	0.420732	1.41982	0.0231386	3.76231	0.00390899	2.27408	1.18528	2.23021	1.15718
tumor_3	CCN2	ITGB2	DC IDO1	81	0.140381	0.493753	0.205524	204	0.793774	4.80396	0.0507528	2.37197	0.0104309	136	0.137235	0.55383	0.108178	116	0.707317	4.91676	0.0432384	2.72305	0.00467745	0.871072	-0.199135	2.23004	1.15707
tumor_1	ADAM15	ITGA5	Mono CCL20	898	0.541616	1.06636	0.158009	40	0.258065	0.803569	0.158291	0.856894	0.0250114	407	0.423958	0.696887	0.107647	119	0.227099	0.63901	0.104249	0.445318	0.0112221	1.92423	0.944281	2.22876	1.15624
tumor_4	PDGFB	LRP1	Macro GPNMB	548	0.125	0.158178	0.119477	911	0.749178	1.7986	0.102876	0.284499	0.0122913	406	0.110386	0.166444	0.0635722	1348	0.463549	2.27567	0.0867701	0.378772	0.00551617	0.75111	-0.412905	2.22823	1.1559
tumor_4	THBS1	ITGA4	CD8 GZMB	1245	0.283987	4.5063	0.391754	1354	0.416487	2.32579	0.0973038	10.4807	0.0381192	1838	0.499728	7.18874	0.183573	1633	0.418182	2.15181	0.093233	15.4688	0.0171151	0.677536	-0.56163	2.22723	1.15525
tumor_1	ADAM15	ITGAV	Macro GPNMB	898	0.541616	1.06636	0.158009	377	0.310033	0.439665	0.0663694	0.468841	0.010487	407	0.423958	0.696887	0.107647	374	0.128611	0.388067	0.0437777	0.270439	0.00471255	1.73363	0.793797	2.22533	1.15402
tumor_2	VTN	ITGA5	Macro GPNMB	111	0.680982	20.6575	0.55893	348	0.286184	0.307818	0.0606355	6.35875	0.033891	24	0.827586	15.0716	0.411328	243	0.0835626	0.227016	0.0370356	3.4215	0.0152338	1.85847	0.894114	2.22473	1.15363
tumor_4	SERPING1	LRP1	Mono CCL3	3186	0.726734	3.79101	0.123396	667	0.614747	1.81084	0.103575	6.8649	0.0127808	2861	0.777868	6.01721	0.12811	862	0.477827	1.1768	0.0448709	7.08107	0.00574842	0.969472	-0.0447286	2.22336	1.15274
tumor_4	THBS1	CD47	Macro GPNMB	1245	0.283987	4.5063	0.391754	842	0.692434	1.34474	0.0472634	6.05979	0.0185156	1838	0.499728	7.18874	0.183573	990	0.34044	1.2632	0.045368	9.08084	0.00832834	0.667315	-0.583559	2.22321	1.15264
tumor_4	SPON2	ITGA4	Mono FCN1	2216	0.505474	1.97056	0.408666	564	0.460408	1.65772	0.0693538	3.26664	0.0283426	1343	0.365144	1.15813	0.218023	561	0.382674	1.35188	0.0585737	1.56565	0.0127704	2.08644	1.06104	2.2194	1.15017
tumor_1	GAS6	MERTK	Mono CXCL10	640	0.386007	0.872267	0.0991961	194	0.263229	0.558574	0.100239	0.487226	0.00994333	468	0.4875	1.05932	0.13097	91	0.147249	0.312998	0.0342273	0.331565	0.00448276	1.46947	0.555299	2.21813	1.14934
Mono CCL3	LPL	LRP1	Mono FCN1	107	0.0986175	0.171366	0.119146	621	0.506939	1.95498	0.11182	0.335018	0.013323	141	0.0781596	0.159184	0.104597	576	0.392906	1.50635	0.0574363	0.239787	0.00600765	1.39715	0.482485	2.21767	1.14904
CD8 GZMB	LTA	TNFRSF14	Macro CD3	375	0.115349	0.513132	0.251497	554	0.526116	1.22346	0.0551313	0.627795	0.0138653	182	0.0466069	0.128817	0.126841	500	0.455373	1.13722	0.0493167	0.146493	0.00625539	4.28549	2.09946	2.21654	1.14831
CD8 GZMB	GZMB	IGF2R	Mono CXCL10	2440	0.750538	19.1534	0.464589	232	0.31479	0.691689	0.0441643	13.2482	0.0205183	2745	0.702945	17.222	0.338241	175	0.283172	0.516205	0.0273785	8.89006	0.00926052	1.49023	0.575534	2.21567	1.14774
Mono CCL3	HGF	CD44	CD8 GZMB	234	0.215668	0.386577	0.253443	1537	0.472778	2.70964	0.060221	1.04748	0.0152626	240	0.133038	0.1936	0.170052	1825	0.46735	2.49047	0.0405869	0.482154	0.00690188	2.17251	1.11936	2.21137	1.14494
tumor_4	THBS1	ITGA4	DC TYMS	1245	0.283987	4.5063	0.391754	173	0.683794	1.34905	0.05644	6.07921	0.0221106	1838	0.499728	7.18874	0.183573	282	0.397743	1.25744	0.054482	9.03944	0.0100014	0.672521	-0.572348	2.21074	1.14453
CD8 proliferating	CCL5	CCR1	Mono CCL3	566	0.777473	21.1248	0.14208	266	0.245161	0.447992	0.0778202	9.46372	0.0110567	908	0.777397	17.1416	0.105738	288	0.159645	0.245831	0.0473225	4.21394	0.00500378	2.24582	1.16724	2.20968	1.14384
tumor_2	FGG	TLR4	Macro CD5L	134	0.822086	20.3136	0.94364	170	0.513595	1.17302	0.207856	23.8282	0.196141	28	0.965517	44.5194	0.804069	7	0.148936	0.691061	0.110396	30.7656	0.0887663	0.77451	-0.368645	2.20963	1.14381
CD8 GZMB	SEMA4D	PLXNB1	tumor_1	1054	0.324208	1.52241	0.168794	498	0.300362	0.443383	0.457104	0.675012	0.0771566	1359	0.348015	1.53924	0.133304	182	0.189583	0.341064	0.262127	0.52498	0.0349426	1.28579	0.362651	2.2081	1.1428
tumor_3	APP	LRP1	tumor_1	318	0.551127	2.2639	0.13081	757	0.456574	0.922573	0.0527688	2.08862	0.00690269	417	0.420787	2.3687	0.113081	346	0.360417	0.725133	0.027649	1.71762	0.00312658	1.21599	0.282136	2.20774	1.14257
CD8 GZMB	LTA	TNFRSF1A	DC CD1C	375	0.115349	0.513132	0.251497	566	0.47049	0.812238	0.0487343	0.416785	0.0122565	182	0.0466069	0.128817	0.126841	662	0.418722	0.782769	0.0437925	0.100834	0.0055547	4.13339	2.04733	2.20651	1.14177
CD8 proliferating	FASLG	FAS	CD8 proliferating	210	0.288462	0.772363	0.215667	267	0.366758	0.855634	0.171442	0.66086	0.0369743	163	0.139555	0.333227	0.133697	370	0.316781	0.724208	0.125335	0.241326	0.016757	2.73846	1.45336	2.20649	1.14176
tumor_4	COL1A1	ITGB1	tumor_3	282	0.0643248	0.152257	0.128511	422	0.731369	6.98897	0.117726	1.06412	0.0151291	150	0.040783	0.111514	0.0734505	525	0.529768	4.80059	0.0933722	0.535331	0.00685823	1.98777	0.991154	2.20598	1.14142
Mono FCN1	CXCL8	SDC2	Mono CCL20	706	0.576327	9.42399	0.0818224	73	0.470968	1.95429	0.577079	18.4172	0.047218	969	0.660982	11.3745	0.110659	112	0.21374	0.804509	0.193463	9.15093	0.0214085	2.0126	1.00906	2.20557	1.14115
Mono FCN1	RNASE2	TLR2	DC CD1C	173	0.141224	0.390075	0.226903	459	0.381546	0.716371	0.0865596	0.279439	0.0196407	125	0.085266	0.243837	0.114348	934	0.590765	1.53067	0.0779079	0.373233	0.00890863	0.748698	-0.417545	2.20468	1.14057
DC CD1C	JAML	CXADR	tumor_3	1049	0.871987	3.96516	0.248902	154	0.266898	0.620335	0.19769	2.45973	0.0492056	1164	0.736243	2.69387	0.145301	184	0.185671	0.49755	0.15361	1.34034	0.0223198	1.83516	0.875906	2.20457	1.1405
tumor_3	CXADR	JAML	DC CD1C	154	0.266898	0.620335	0.19769	1049	0.871987	3.96516	0.248902	2.45973	0.0492056	184	0.185671	0.49755	0.15361	1164	0.736243	2.69387	0.145301	1.34034	0.0223198	1.83516	0.875906	2.20457	1.1405
tumor_3	CCN2	ITGB2	Mono CCL3	81	0.140381	0.493753	0.205524	996	0.917972	6.70175	0.0708025	3.30901	0.0145516	136	0.137235	0.55383	0.108178	1703	0.944013	6.93983	0.0610295	3.84349	0.00660207	0.86094	-0.216016	2.2041	1.14019
Mono FCN1	HBEGF	CD9	CD8 GZMB	627	0.511837	2.34209	0.183546	816	0.251	1.49309	0.0354888	3.49696	0.00651385	806	0.549795	2.91439	0.169439	758	0.19411	0.895792	0.0174463	2.61069	0.00295609	1.33948	0.421671	2.20354	1.13982
tumor_4	THBS1	ITGA6	tumor_1	1245	0.283987	4.5063	0.391754	968	0.583836	1.46047	0.361893	6.58133	0.141773	1838	0.499728	7.18874	0.183573	597	0.621875	1.70096	0.350489	12.2277	0.0643403	0.538229	-0.893708	2.20349	1.13979
Mono CXCL10	C1QA	CD93	Mono CCL20	595	0.807327	26.4119	0.117919	78	0.503226	2.24574	0.341171	59.3142	0.0402305	511	0.826861	30.0617	0.132489	162	0.30916	1.09745	0.137917	32.9912	0.0182725	1.79788	0.846295	2.2017	1.13862
Mono CCL3	CXCL12	ITGB1	tumor_4	296	0.272811	1.13961	0.112427	3955	0.902144	10.0137	0.168676	11.4117	0.0189637	161	0.0892461	0.217015	0.046354	3203	0.870854	9.55393	0.185825	2.07334	0.00861376	5.50399	2.46048	2.20156	1.13853
tumor_3	ADAM9	ITGB5	Macro CD5L	229	0.39688	1.06124	0.115656	102	0.308157	0.459083	0.141232	0.487195	0.0163344	171	0.172553	0.482328	0.046978	5	0.106383	0.658298	0.157943	0.317516	0.00741986	1.5344	0.617672	2.20144	1.13845
Mono CCL3	A2M	LRP1	Mono CXCL10	883	0.813825	6.00019	0.164404	303	0.411126	1.03318	0.0590954	6.19929	0.0097155	1358	0.752772	4.78181	0.134914	221	0.357605	0.858051	0.032717	4.10303	0.00441398	1.5109	0.595412	2.20107	1.13821
tumor_4	SPON2	ITGB2	DC IDO1	2216	0.505474	1.97056	0.408666	204	0.793774	4.80396	0.0507528	9.46652	0.0207409	1343	0.365144	1.15813	0.218023	116	0.707317	4.91676	0.0432384	5.69425	0.00942695	1.66247	0.733329	2.20018	1.13762
tumor_4	SERPINA1	LRP1	Mono FCN1	3870	0.882755	34.4164	0.109682	621	0.506939	1.95498	0.11182	67.2835	0.0122647	3051	0.829527	56.0729	0.0972305	576	0.392906	1.50635	0.0574363	84.4653	0.00558456	0.796582	-0.328105	2.19617	1.13499
tumor_3	FAM3D	FPR1	Mono CCL20	60	0.103986	0.392196	0.100968	88	0.567742	2.71128	0.216153	1.06336	0.0218246	119	0.120081	0.465119	0.102407	330	0.629771	2.98118	0.0970478	1.3866	0.00993839	0.766878	-0.38293	2.19598	1.13487
tumor_3	LAMC2	ITGB1	tumor_3	170	0.294627	1.81584	0.37333	422	0.731369	6.98897	0.117726	12.6909	0.0439508	126	0.127144	0.696254	0.21436	525	0.529768	4.80059	0.0933722	3.34243	0.0200152	3.7969	1.92482	2.19587	1.13479
CD8 proliferating	CD70	CD27	CD8 GZMB	184	0.252747	0.923182	0.303231	1659	0.510305	3.79483	0.286853	3.50332	0.0869826	245	0.20976	0.556107	0.229994	1757	0.449936	2.5932	0.172281	1.4421	0.0396236	2.42932	1.28055	2.19522	1.13437
Mono CCL3	A2M	LRP1	tumor_3	883	0.813825	6.00019	0.164404	165	0.285962	0.618635	0.0353843	3.71193	0.00581731	1358	0.752772	4.78181	0.134914	147	0.148335	0.515507	0.019656	2.46506	0.00265187	1.50582	0.590548	2.19367	1.13334
CD8 GZMK	SIRPG	CD47	Mono CCL20	2734	0.233356	1.37983	0.199421	68	0.43871	1.38957	0.0488392	1.91738	0.00973956	946	0.246226	1.38359	0.163059	135	0.257634	0.758225	0.0272317	1.04907	0.00444038	1.82769	0.870025	2.19341	1.13317
Mono CCL3	LY86	CD180	Mono CCL3	760	0.700461	2.09321	0.11374	220	0.202765	0.286577	0.105388	0.599864	0.0119868	1245	0.690133	1.8866	0.104904	206	0.114191	0.157141	0.0521437	0.296463	0.00547006	2.0234	1.01678	2.19135	1.13182
Macro GPNMB	SPP1	CD44	Mono CCL20	781	0.64227	63.3369	0.121042	139	0.896774	7.39518	0.164356	468.388	0.0198939	2175	0.747937	85.0715	0.101111	428	0.816794	5.5094	0.0897861	468.693	0.0090784	0.999349	-0.000939613	2.19135	1.13182
Mono CCL3	CD84	CD84	Macro GPNMB	562	0.517972	1.16373	0.104814	798	0.65625	1.20013	0.108092	1.39663	0.0113296	812	0.450111	0.881868	0.0612712	947	0.325653	1.21662	0.0845294	1.0729	0.00517922	1.30174	0.380437	2.18751	1.12929
Macro GPNMB	CD84	CD84	Mono CCL3	798	0.65625	1.20013	0.108092	562	0.517972	1.16373	0.104814	1.39663	0.0113296	947	0.325653	1.21662	0.0845294	812	0.450111	0.881868	0.0612712	1.0729	0.00517922	1.30174	0.380437	2.18751	1.12929
Mono CCL20	VCAN	CD44	CD8 GZMB	151	0.974194	20.1378	0.613477	1537	0.472778	2.70964	0.060221	54.5661	0.0369442	471	0.898855	17.6404	0.416271	1825	0.46735	2.49047	0.0405869	43.9329	0.0168951	1.24203	0.312704	2.18668	1.12874
Mono CCL3	F13A1	ITGA4	CD8 GZMB	560	0.516129	3.57396	0.35561	1354	0.416487	2.32579	0.0973038	8.31228	0.0346022	736	0.407982	1.20262	0.169794	1633	0.418182	2.15181	0.093233	2.58782	0.0158304	3.21208	1.68351	2.18581	1.12817
Mono CCL20	S100A8	TLR4	Macro GPNMB	140	0.903226	79.2877	0.394774	519	0.426809	0.519426	0.0920409	41.1841	0.0363353	457	0.872137	23.6923	0.188284	510	0.175378	0.553121	0.0883606	13.1047	0.0166369	3.14269	1.652	2.18402	1.12699
Mono CCL3	HBEGF	CD82	tumor_3	416	0.38341	1.06854	0.08374	250	0.433276	1.81339	0.0889879	1.93768	0.00745184	969	0.53714	1.83665	0.10678	226	0.228052	0.780852	0.0319775	1.43415	0.00341457	1.35109	0.434129	2.18237	1.1259
tumor_4	COL4A1	ITGAV	tumor_3	271	0.0618157	0.0806405	0.19317	183	0.317158	0.790264	0.119294	0.0637273	0.023044	226	0.0614464	0.147393	0.146	180	0.181635	0.641745	0.0723951	0.0945887	0.0105697	0.673731	-0.569755	2.1802	1.12446
tumor_3	LAMC2	ITGB1	CD8 GZMB	170	0.294627	1.81584	0.37333	1524	0.468779	3.01329	0.0507576	5.47165	0.0189493	126	0.127144	0.696254	0.21436	1603	0.410499	2.0848	0.0405496	1.45155	0.00869221	3.76953	1.91438	2.18004	1.12435
tumor_4	TFPI	LRP1	Macro GPNMB	651	0.148495	0.380298	0.145544	911	0.749178	1.7986	0.102876	0.684006	0.0149729	391	0.106308	0.301694	0.0792083	1348	0.463549	2.27567	0.0867701	0.686555	0.00687291	0.996288	-0.00536556	2.17854	1.12336
tumor_4	SPON2	ITGA4	Mono CXCL10	2216	0.505474	1.97056	0.408666	404	0.548168	1.65455	0.0692214	3.2604	0.0282884	1343	0.365144	1.15813	0.218023	314	0.508091	1.3748	0.0595668	1.5922	0.0129869	2.04774	1.03403	2.17823	1.12315
tumor_4	THBS1	ITGA4	Macro CD3	1245	0.283987	4.5063	0.391754	631	0.59924	1.64111	0.068659	7.39534	0.0268975	1838	0.499728	7.18874	0.183573	541	0.492714	1.55264	0.0672723	11.1615	0.0123494	0.662573	-0.593849	2.17804	1.12303
Mono CCL3	C1QB	LRP1	Macro GPNMB	1032	0.951152	49.5993	0.159385	911	0.749178	1.7986	0.102876	89.2095	0.0163968	1520	0.842572	23.8713	0.0868075	1348	0.463549	2.27567	0.0867701	54.3232	0.0075323	1.6422	0.715628	2.17687	1.12226
tumor_3	CCN2	IGF2R	Macro FBP1	81	0.140381	0.493753	0.205524	23	0.237113	1.35585	0.086571	0.669456	0.0177924	136	0.137235	0.55383	0.108178	386	0.206307	1.42473	0.075565	0.78906	0.00817449	0.848421	-0.237147	2.17658	1.12206
CD8 GZMB	IL13	IL4R	tumor_4	136	0.0418333	0.327665	0.426984	1053	0.240192	0.32787	0.0594073	0.107432	0.0253659	9	0.00230474	0.0123149	0.173634	871	0.236813	0.400061	0.0671236	0.0049267	0.0116549	21.806	4.44665	2.17641	1.12195
Macro GPNMB	SPP1	ITGAV	Macro CD5L	781	0.64227	63.3369	0.121042	108	0.326284	0.601816	0.0908468	38.1172	0.0109962	2175	0.747937	85.0715	0.101111	5	0.106383	0.443042	0.0499794	37.6902	0.00505349	1.01133	0.0162501	2.17597	1.12166
tumor_3	CCN2	ITGB2	Mono CXCL10	81	0.140381	0.493753	0.205524	615	0.834464	7.84502	0.0828808	3.8735	0.017034	136	0.137235	0.55383	0.108178	540	0.873786	8.23065	0.0723811	4.55839	0.00783006	0.849754	-0.234883	2.17546	1.12132
tumor_4	SPON2	ITGB2	Mono CCL3	2216	0.505474	1.97056	0.408666	996	0.917972	6.70175	0.0708025	13.2062	0.0289346	1343	0.365144	1.15813	0.218023	1703	0.944013	6.93983	0.0610295	8.03724	0.0133058	1.64313	0.716449	2.17458	1.12074
Mono CCL3	LPL	LRP1	tumor_1	107	0.0986175	0.171366	0.119146	757	0.456574	0.922573	0.0527688	0.158098	0.00628722	141	0.0781596	0.159184	0.104597	346	0.360417	0.725133	0.027649	0.11543	0.00289199	1.36964	0.4538	2.17401	1.12036
Mono CXCL10	PLAU	LRP1	Macro GPNMB	261	0.354138	1.14513	0.12769	911	0.749178	1.7986	0.102876	2.05963	0.0131362	204	0.330097	0.841245	0.0696527	1348	0.463549	2.27567	0.0867701	1.9144	0.00604377	1.07587	0.105497	2.17351	1.12003
tumor_1	NECTIN3	NECTIN2	tumor_3	284	0.171291	0.17846	0.289984	264	0.457539	1.48462	0.108267	0.264945	0.0313956	178	0.185417	0.265571	0.193847	311	0.313824	1.3359	0.0745172	0.354776	0.0144449	0.746795	-0.421215	2.17347	1.12
Mono CCL20	OSM	IL6ST	Mono CCL3	38	0.245161	0.980115	0.144986	291	0.268203	0.538643	0.0478152	0.527932	0.00693252	141	0.269084	1.23569	0.146468	414	0.22949	0.413583	0.0217952	0.51106	0.00319231	1.03301	0.0468588	2.17163	1.11878
tumor_1	CCN2	ITGAM	Mono FCN1	257	0.155006	0.442224	0.184075	347	0.283265	0.848152	0.137522	0.375073	0.0253144	268	0.279167	0.749567	0.146411	320	0.218281	0.771004	0.0796352	0.577919	0.0116595	0.649007	-0.623694	2.17115	1.11846
Mono CCL3	F13A1	ITGA4	DC TYMS	560	0.516129	3.57396	0.35561	173	0.683794	1.34905	0.05644	4.82145	0.0200706	736	0.407982	1.20262	0.169794	282	0.397743	1.25744	0.054482	1.51223	0.00925071	3.18831	1.67279	2.16963	1.11745
CD8 GZMK	SPN	SIGLEC1	Macro GPNMB	2109	0.18001	0.95642	0.11609	460	0.378289	0.518561	0.11925	0.495962	0.0138437	548	0.142634	0.71531	0.0751969	330	0.11348	0.22833	0.0849078	0.163327	0.0063848	3.03663	1.60247	2.16822	1.11651
tumor_4	CXCL14	CXCR4	CD8 GZMK	1091	0.248859	2.24983	0.698393	5719	0.488136	6.29614	0.167944	14.1653	0.117291	44	0.011963	0.0630831	0.332276	3240	0.843311	16.2012	0.163158	1.02202	0.0542134	13.8601	3.79286	2.1635	1.11337
CD8 proliferating	MFGE8	ITGAV	tumor_3	87	0.119505	0.190923	0.177171	183	0.317158	0.790264	0.119294	0.150879	0.0211354	125	0.107021	0.178411	0.134988	180	0.181635	0.641745	0.0723951	0.114495	0.00977247	1.31779	0.398116	2.16275	1.11287
DC CD1C	CD1D	LILRB2	Mono CCL20	749	0.62261	1.65282	0.246886	45	0.290323	0.835882	0.0686538	1.38157	0.0169497	732	0.462998	1.00595	0.171125	135	0.257634	0.727153	0.0458114	0.731479	0.00783948	1.88873	0.917414	2.16209	1.11243
Macro CD5L	HEBP1	FPR3	Mono CCL3	221	0.667674	2.06603	0.103986	418	0.385253	0.732567	0.146873	1.5135	0.0152727	8	0.170213	1.11925	0.0784882	579	0.320953	0.58293	0.0900073	0.652446	0.00706451	2.31973	1.21396	2.16189	1.1123
DC IDO1	ICAM1	ITGAM	Mono FCN1	196	0.762646	3.22136	0.121718	347	0.283265	0.848152	0.137522	2.7322	0.0167388	107	0.652439	3.77876	0.0974202	320	0.218281	0.771004	0.0796352	2.91344	0.00775808	0.937792	-0.0926596	2.1576	1.10943
Mono CCL20	ADAM17	ITGB1	tumor_3	54	0.348387	0.978104	0.119341	422	0.731369	6.98897	0.117726	6.83594	0.0140496	127	0.242366	0.724926	0.0697431	525	0.529768	4.80059	0.0933722	3.48007	0.00651207	1.96431	0.974022	2.15747	1.10934
Macro GPNMB	PLAU	LRP1	Macro GPNMB	611	0.502467	0.954554	0.10644	911	0.749178	1.7986	0.102876	1.71686	0.0109501	641	0.220426	0.706497	0.0584959	1348	0.463549	2.27567	0.0867701	1.60775	0.0050757	1.06787	0.0947301	2.15735	1.10926
CD8 proliferating	HMGB1	HAVCR2	CD8 GZMB	706	0.96978	22.3075	0.182974	837	0.257459	1.38173	0.11238	30.8228	0.0205627	1077	0.922089	20.1048	0.197244	843	0.215877	0.87135	0.0483281	17.5183	0.00953245	1.75947	0.815138	2.15712	1.10911
Mono CCL3	HGF	CD44	tumor_4	234	0.215668	0.386577	0.253443	1741	0.397126	0.905747	0.02013	0.350141	0.00510181	240	0.133038	0.1936	0.170052	1113	0.30261	0.853765	0.0139137	0.165289	0.00236605	2.11836	1.08295	2.15625	1.10853
Mono CCL3	ANOS1	FGFR1	tumor_4	144	0.132719	0.160533	0.107882	721	0.164462	0.215068	0.211984	0.0345255	0.0228694	150	0.0831486	0.12029	0.0421785	877	0.238445	0.437875	0.251521	0.0526721	0.0106088	0.65548	-0.609377	2.1557	1.10816
tumor_4	THBS1	LRP1	Macro CD3	1245	0.283987	4.5063	0.391754	349	0.331434	0.619165	0.0354147	2.79014	0.0138739	1838	0.499728	7.18874	0.183573	356	0.324226	0.920028	0.0350802	6.61385	0.00643978	0.421864	-1.24515	2.1544	1.10729
Macro GPNMB	LGALS3	LAG3	CD8 GZMB	1195	0.98273	28.5473	0.192797	1857	0.571209	4.2749	0.383806	122.037	0.0739966	2601	0.894429	19.2545	0.148945	1705	0.43662	2.64346	0.230659	50.8986	0.0343555	2.39765	1.26162	2.15385	1.10692
tumor_3	APP	TNFRSF21	tumor_1	318	0.551127	2.2639	0.13081	501	0.302171	0.472178	0.149231	1.06897	0.0195209	417	0.420787	2.3687	0.113081	290	0.302083	0.544184	0.0802299	1.28901	0.00907251	0.829294	-0.270044	2.15166	1.10545
CD8 GZMB	LTA	LTBR	tumor_1	375	0.115349	0.513132	0.251497	1073	0.647165	1.50914	0.116268	0.774389	0.029241	182	0.0466069	0.128817	0.126841	632	0.658333	1.58986	0.10716	0.204801	0.0135923	3.78118	1.91884	2.15129	1.1052
Macro CD3	LTB	TNFRSF1A	Mono CCL20	647	0.614435	3.89191	0.139878	66	0.425806	1.22451	0.0734708	4.76569	0.010277	470	0.428051	2.25542	0.124258	130	0.248092	0.688492	0.0385181	1.55284	0.00478619	3.06902	1.61778	2.14721	1.10246
CD8 GZMB	LTA	TNFRSF1A	tumor_4	375	0.115349	0.513132	0.251497	2523	0.575502	1.083	0.0649799	0.555721	0.0163422	182	0.0466069	0.128817	0.126841	1982	0.53888	1.07261	0.0600078	0.13817	0.00761147	4.02201	2.00792	2.14705	1.10236
tumor_4	SPON2	ITGB2	Mono CXCL10	2216	0.505474	1.97056	0.408666	615	0.834464	7.84502	0.0828808	15.4591	0.0338706	1343	0.365144	1.15813	0.218023	540	0.873786	8.23065	0.0723811	9.53217	0.0157807	1.62178	0.697581	2.14633	1.10187
tumor_4	SPON2	ITGB1	Mono CXCL10	2216	0.505474	1.97056	0.408666	445	0.603799	1.7376	0.0292691	3.42405	0.0119613	1343	0.365144	1.15813	0.218023	343	0.555016	1.31419	0.0255612	1.522	0.00557292	2.2497	1.16973	2.14633	1.10187
Mono CCL3	HGF	ST14	DC TYMS	234	0.215668	0.386577	0.253443	135	0.533597	0.735696	0.0814503	0.284403	0.020643	240	0.133038	0.1936	0.170052	197	0.277856	0.617408	0.0566117	0.11953	0.00962694	2.37935	1.25057	2.1443	1.10051
CD8 proliferating	IFNG	IFNGR2	tumor_3	365	0.501374	5.75715	0.232457	254	0.440208	1.43307	0.0475119	8.25041	0.0110445	486	0.416096	2.34326	0.173418	292	0.294652	1.12249	0.0297023	2.63028	0.00515092	3.1367	1.64925	2.14417	1.10042
tumor_3	CCN2	LRP1	Mono CCL20	81	0.140381	0.493753	0.205524	93	0.6	2.19176	0.125363	1.08219	0.0257652	136	0.137235	0.55383	0.108178	325	0.620229	2.91489	0.111143	1.61435	0.0120233	0.670355	-0.577003	2.14294	1.09959
Macro GPNMB	GRN	TNFRSF1A	Mono CCL20	1183	0.972862	19.6869	0.126508	66	0.425806	1.22451	0.0734708	24.1069	0.00929465	2700	0.928473	21.2738	0.11263	130	0.248092	0.688492	0.0385181	14.6469	0.00433829	1.64587	0.718853	2.14247	1.09927
CD8 GZMK	TNF	TNFRSF21	tumor_1	3761	0.321014	4.62582	0.100544	501	0.302171	0.472178	0.149231	2.18421	0.0150044	957	0.249089	2.93361	0.0873589	290	0.302083	0.544184	0.0802299	1.59642	0.0070088	1.36819	0.45227	2.14079	1.09814
tumor_4	SEMA6D	TYROBP	Mono CCL3	131	0.0298814	0.0371018	0.652694	1079	0.99447	41.5123	0.0947352	1.54018	0.0618331	78	0.0212072	0.0277451	0.318681	1792	0.993348	31.8102	0.0907149	0.882579	0.0289091	1.74509	0.803304	2.13888	1.09686
CD8 GZMB	LTA	LTBR	Mono CXCL10	375	0.115349	0.513132	0.251497	289	0.39213	0.761822	0.0586926	0.390915	0.014761	182	0.0466069	0.128817	0.126841	282	0.456311	0.807354	0.0544173	0.104001	0.00690236	3.75878	1.91026	2.13854	1.09663
tumor_4	SEMA3B	NRP2	Macro CD5L	398	0.0907847	0.114808	0.121212	149	0.450151	1.03011	0.127307	0.118265	0.0154312	311	0.0845568	0.205032	0.154642	4	0.0851064	0.450715	0.0466637	0.0924111	0.00721618	1.27977	0.355881	2.13842	1.09654
Macro GPNMB	ASIP	F11R	tumor_1	105	0.0863487	0.0633726	0.209416	991	0.597708	1.12781	0.122048	0.071472	0.0255589	64	0.0220083	0.0303715	0.095689	597	0.621875	1.62682	0.124943	0.049409	0.0119556	1.44654	0.532605	2.13781	1.09614
CD8 proliferating	CD38	PECAM1	Mono CXCL10	256	0.351648	1.09268	0.171209	246	0.333786	0.683065	0.0526598	0.746372	0.00901586	412	0.35274	1.30201	0.114521	171	0.276699	0.499996	0.0368291	0.651001	0.00421772	1.1465	0.197235	2.13762	1.096
Mono CCL3	F13A1	ITGA4	Macro CD3	560	0.516129	3.57396	0.35561	631	0.59924	1.64111	0.068659	5.86527	0.0244159	736	0.407982	1.20262	0.169794	541	0.492714	1.55264	0.0672723	1.86724	0.0114224	3.14114	1.65129	2.13754	1.09595
CD8 GZMB	IL13	IL2RG	DC IDO1	136	0.0418333	0.327665	0.426984	189	0.735409	2.29811	0.0529944	0.75301	0.0226278	9	0.00230474	0.0123149	0.173634	98	0.597561	2.8371	0.0609785	0.0349385	0.0105879	21.5524	4.42978	2.13713	1.09567
Mono CXCL10	LGALS9	HAVCR2	CD8 GZMB	551	0.747626	3.65499	0.0951377	837	0.257459	1.38173	0.11238	5.0502	0.0106916	477	0.771845	3.61291	0.103573	843	0.215877	0.87135	0.0483281	3.14811	0.0050055	1.6042	0.681852	2.13597	1.09489
tumor_3	APP	LRP1	DC CD1C	318	0.551127	2.2639	0.13081	314	0.261014	0.432932	0.0247626	0.980117	0.0032392	417	0.420787	2.3687	0.113081	267	0.16888	0.351941	0.0134193	0.833641	0.00151747	1.17571	0.233528	2.1346	1.09396
tumor_2	FGG	ITGAV	Macro CD5L	134	0.822086	20.3136	0.94364	108	0.326284	0.601816	0.0908468	12.2251	0.0857266	28	0.965517	44.5194	0.804069	5	0.106383	0.443042	0.0499794	19.7239	0.0401869	0.619809	-0.690105	2.1332	1.09302
Mono FCN1	OSM	IL6ST	Mono CCL3	369	0.301224	1.23119	0.182127	291	0.268203	0.538643	0.0478152	0.663172	0.00870843	503	0.343111	1.58023	0.187307	414	0.22949	0.413583	0.0217952	0.653554	0.00408239	1.01472	0.0210764	2.13317	1.093
Mono CCL3	IL10	IL10RB	Mono CCL20	160	0.147465	0.384211	0.108466	63	0.406452	1.16699	0.111886	0.448372	0.0121358	375	0.207871	0.657638	0.0691008	155	0.295802	0.869509	0.0823329	0.571822	0.00568926	0.78411	-0.350872	2.13311	1.09296
tumor_4	CRP	OLR1	Mono CXCL10	2193	0.500228	9.16718	0.4937	279	0.378562	0.997907	0.102062	9.14799	0.0503877	1206	0.327896	8.57009	0.450597	242	0.391586	0.772484	0.0524366	6.62025	0.0236277	1.38182	0.466568	2.13257	1.09259
Mono CCL20	VCAN	CD44	tumor_4	151	0.974194	20.1378	0.613477	1741	0.397126	0.905747	0.02013	18.2398	0.0123493	471	0.898855	17.6404	0.416271	1113	0.30261	0.853765	0.0139137	15.0608	0.00579187	1.21108	0.276292	2.13218	1.09233
tumor_4	THBS1	CD36	Mono FCN1	1245	0.283987	4.5063	0.391754	447	0.364898	1.29879	0.125699	5.85274	0.0492431	1838	0.499728	7.18874	0.183573	430	0.293315	1.10485	0.125831	7.94249	0.0230992	0.73689	-0.440478	2.13181	1.09208
CD8 GZMB	L1CAM	ITGAV	tumor_4	104	0.0319902	0.12095	0.548783	1472	0.335766	0.649915	0.0981075	0.078607	0.0538397	70	0.0179257	0.0771653	0.155757	1860	0.50571	1.43812	0.162235	0.110973	0.0252691	0.708342	-0.497482	2.13065	1.0913
Mono CCL3	APOE	SCARB1	DC CD1C	902	0.831336	116.744	0.155195	328	0.272652	0.426698	0.0620418	49.8144	0.00962858	1484	0.822616	99.5878	0.12335	312	0.197343	0.319622	0.0366567	31.8304	0.00452159	1.56499	0.646156	2.12947	1.09049
Macro GPNMB	PSAP	LRP1	Mono FCN1	1206	0.991776	47.5585	0.158221	621	0.506939	1.95498	0.11182	92.9761	0.0176924	2884	0.991747	58.1986	0.144691	576	0.392906	1.50635	0.0574363	87.6675	0.00831052	1.06055	0.0848184	2.12891	1.09012
tumor_4	RARRES2	CMKLR1	Mono CCL3	1919	0.437728	1.77808	0.140844	268	0.247005	0.505061	0.181373	0.898041	0.0255453	2537	0.689777	3.87928	0.26677	222	0.12306	0.178744	0.0449802	0.693398	0.0119994	1.29513	0.373098	2.12889	1.0901
tumor_4	THBS1	CD47	Macro FBP1	1245	0.283987	4.5063	0.391754	30	0.309278	1.6673	0.0586005	7.51335	0.022957	1838	0.499728	7.18874	0.183573	495	0.264564	1.6367	0.0587823	11.7658	0.0107908	0.638573	-0.647076	2.12745	1.08913
tumor_4	SPON2	ITGA4	Mono CCL3	2216	0.505474	1.97056	0.408666	577	0.531797	1.39843	0.0585059	2.75569	0.0239094	1343	0.365144	1.15813	0.218023	888	0.492239	1.1901	0.0515641	1.37829	0.0112421	1.99936	0.999539	2.12677	1.08866
Macro CD5L	CXCL12	ITGAV	Macro CD5L	293	0.885196	7.74985	0.764553	108	0.326284	0.601816	0.0908468	4.66398	0.0694572	15	0.319149	3.05969	0.653546	5	0.106383	0.443042	0.0499794	1.35557	0.0326638	3.4406	1.78266	2.12642	1.08843
tumor_1	MDK	NOTCH2	DC CD1C	1341	0.808806	9.67967	0.326466	368	0.305902	0.489615	0.0601778	4.73931	0.019646	490	0.510417	4.37805	0.236301	396	0.250474	0.417444	0.0391147	1.82759	0.00924284	2.5932	1.37474	2.12554	1.08783
tumor_3	CCN2	IGF2R	CD8 proliferating	81	0.140381	0.493753	0.205524	188	0.258242	0.596282	0.0380726	0.294416	0.00782484	136	0.137235	0.55383	0.108178	262	0.224315	0.641654	0.034032	0.355367	0.00368153	0.828484	-0.271454	2.12543	1.08776
CD8 proliferating	CSF1	CSF1R	Mono CXCL10	119	0.163462	0.551321	0.108016	488	0.662144	3.07598	0.106022	1.69586	0.011452	51	0.0436644	0.120978	0.0465649	443	0.716828	3.25149	0.115756	0.393359	0.00539019	4.31122	2.10809	2.1246	1.08719
tumor_1	AZGP1	ITGAV	Macro GPNMB	774	0.466828	1.555	0.220553	377	0.310033	0.439665	0.0663694	0.68368	0.014638	255	0.265625	0.841848	0.157418	374	0.128611	0.388067	0.0437777	0.326693	0.00689141	2.09273	1.06539	2.12409	1.08685
DC TYMS	LILRB4	LAIR1	Mono CCL3	178	0.703557	2.3612	0.106783	858	0.790783	3.00775	0.153384	7.1019	0.0163788	364	0.513399	2.23455	0.0771609	1345	0.745565	2.29309	0.0999612	5.12404	0.00771309	1.386	0.470923	2.12351	1.08645
Macro FBP1	TGFB1	SDC2	Macro GPNMB	62	0.639175	6.36456	0.113731	276	0.226974	0.36469	0.107688	2.32109	0.0122475	866	0.462854	3.68761	0.0555608	389	0.133769	0.431958	0.103874	1.59289	0.00577133	1.45716	0.543156	2.12212	1.08551
Mono CCL3	HGF	SDC1	tumor_3	234	0.215668	0.386577	0.253443	179	0.310225	0.749763	0.194956	0.289841	0.0494104	240	0.133038	0.1936	0.170052	180	0.181635	0.588962	0.136946	0.114023	0.023288	2.54196	1.34594	2.12171	1.08523
Mono CXCL10	HGF	SDC1	tumor_4	117	0.158752	0.323404	0.212027	1936	0.441606	0.813446	0.211516	0.263072	0.0448469	56	0.0906149	0.101464	0.0891233	1761	0.478793	1.02017	0.237211	0.103511	0.021141	2.54149	1.34568	2.12132	1.08496
tumor_4	PDGFB	LRP1	Mono CCL20	548	0.125	0.158178	0.119477	93	0.6	2.19176	0.125363	0.346688	0.0149781	406	0.110386	0.166444	0.0635722	325	0.620229	2.91489	0.111143	0.485166	0.00706562	0.714576	-0.484841	2.11985	1.08396
Macro CD5L	C1QB	LRP1	Mono FCN1	330	0.996979	126.978	0.408036	621	0.506939	1.95498	0.11182	248.239	0.0456267	46	0.978723	103.08	0.374847	576	0.392906	1.50635	0.0574363	155.274	0.0215298	1.59872	0.676913	2.11923	1.08354
tumor_4	IGF2	IGF2R	tumor_4	2102	0.479471	1.91678	0.313962	1988	0.453467	0.759381	0.0484865	1.45557	0.0152229	1008	0.274062	1.39193	0.121518	1713	0.465742	1.11517	0.0591463	1.55223	0.00718733	0.937725	-0.0927633	2.11802	1.08272
CD8 GZMK	CD99	PILRA	Mono CCL3	9199	0.785166	8.11455	0.12158	692	0.637788	1.88237	0.108864	15.2746	0.0132356	2746	0.714732	6.75132	0.093319	926	0.513304	1.2946	0.0669912	8.74027	0.00625155	1.74761	0.80538	2.11717	1.08214
tumor_3	CCN2	LRP1	Macro FBP1	81	0.140381	0.493753	0.205524	27	0.278351	1.36684	0.0781797	0.674881	0.0160678	136	0.137235	0.55383	0.108178	499	0.266702	1.84038	0.0701728	1.01926	0.00759118	0.662129	-0.594816	2.11665	1.08178
tumor_4	MDK	NOTCH2	DC CD1C	3185	0.726505	10.1884	0.343623	368	0.305902	0.489615	0.0601778	4.98838	0.0206785	2169	0.589723	4.62844	0.249816	396	0.250474	0.417444	0.0391147	1.93211	0.00977146	2.58183	1.36839	2.11621	1.08148
CD8 GZMK	CD244	CD48	Mono FCN1	1447	0.123506	0.627722	0.228717	731	0.596735	2.38457	0.111728	1.49685	0.025554	223	0.0580427	0.269152	0.110533	640	0.436562	1.64315	0.109314	0.442256	0.0120828	3.38457	1.75897	2.1149	1.08059
Macro FBP1	SEMA3C	NRP1	Macro GPNMB	4	0.0412371	0.308803	0.161675	552	0.453947	0.710634	0.0786837	0.219446	0.0127212	109	0.0582576	0.333711	0.106166	465	0.159904	0.489893	0.0566945	0.163483	0.00601903	1.34232	0.424729	2.11349	1.07963
DC IDO1	ICAM1	SPN	CD8 GZMB	196	0.762646	3.22136	0.121718	837	0.257459	1.116	0.13546	3.59504	0.0164878	107	0.652439	3.77876	0.0974202	815	0.208707	0.762173	0.0801233	2.88007	0.00780563	1.24825	0.319905	2.1123	1.07881
CD8 GZMB	PTPRC	MRC1	DC CD1C	2856	0.878499	9.28155	0.120064	383	0.318371	1.00866	0.0833821	9.3619	0.0100112	3505	0.897567	11.1361	0.118806	405	0.256167	0.928966	0.0398993	10.3451	0.00474026	0.904962	-0.14407	2.11195	1.07858
tumor_1	FBLN1	ITGB1	CD8 GZMK	143	0.0862485	0.118413	0.310153	2658	0.226869	1.39736	0.0235379	0.165465	0.00730036	17	0.0177083	0.0699798	0.114462	951	0.247527	1.55272	0.0302007	0.108659	0.00345682	1.52279	0.606719	2.11187	1.07852
DC CD1C	SEMA4A	PLXND1	Mono CCL3	355	0.295096	0.437906	0.125608	355	0.327189	0.620808	0.115126	0.271856	0.0144607	418	0.26439	0.393934	0.0805013	487	0.269956	0.506001	0.0850802	0.199331	0.00684907	1.36384	0.447676	2.11134	1.07816
tumor_3	NECTIN2	NECTIN2	tumor_3	264	0.457539	1.48462	0.108267	264	0.457539	1.48462	0.108267	2.20409	0.0117217	311	0.313824	1.3359	0.0745172	311	0.313824	1.3359	0.0745172	1.78462	0.00555281	1.23505	0.304566	2.11096	1.0779
tumor_4	CXCL14	CXCR4	Mono CXCL10	1091	0.248859	2.24983	0.698393	227	0.308005	0.860798	0.022961	1.93665	0.0160358	44	0.011963	0.0630831	0.332276	361	0.584142	2.27049	0.0228656	0.14323	0.00759768	13.5213	3.75716	2.11062	1.07767
tumor_3	NECTIN2	TIGIT	CD8 GZMB	264	0.457539	1.48462	0.108267	1989	0.611812	5.08061	0.368798	7.54277	0.0399286	311	0.313824	1.3359	0.0745172	1531	0.392061	1.97544	0.253956	2.63898	0.0189241	2.85821	1.51511	2.10993	1.0772
CD8 GZMB	TIGIT	NECTIN2	tumor_3	1989	0.611812	5.08061	0.368798	264	0.457539	1.48462	0.108267	7.54277	0.0399286	1531	0.392061	1.97544	0.253956	311	0.313824	1.3359	0.0745172	2.63898	0.0189241	2.85821	1.51511	2.10993	1.0772
Mono CCL3	LPL	LRP1	DC CD1C	107	0.0986175	0.171366	0.119146	314	0.261014	0.432932	0.0247626	0.0741899	0.00295038	141	0.0781596	0.159184	0.104597	267	0.16888	0.351941	0.0134193	0.0560234	0.00140361	1.32427	0.405192	2.10198	1.07175
tumor_4	BGN	TLR4	Mono CXCL10	159	0.0362682	0.144006	0.176224	222	0.301221	0.572817	0.101502	0.0824888	0.017887	144	0.0391517	0.129256	0.143271	158	0.255663	0.372009	0.0594281	0.0480843	0.00851435	1.7155	0.778633	2.1008	1.07094
Mono FCN1	RNASE2	TLR2	Mono FCN1	173	0.141224	0.390075	0.226903	312	0.254694	0.772204	0.0933059	0.301218	0.0211714	125	0.085266	0.243837	0.114348	658	0.44884	1.73228	0.0881695	0.422393	0.010082	0.713122	-0.48778	2.09992	1.07033
tumor_1	MDK	NOTCH2	Mono FCN1	1341	0.808806	9.67967	0.326466	360	0.293878	0.908007	0.111602	8.7892	0.0364342	490	0.510417	4.37805	0.236301	362	0.24693	0.784004	0.0734616	3.43241	0.0173591	2.56065	1.35651	2.09886	1.0696
Mono CCL20	MIF	CXCR4	Macro FBP1	155	1	41.1591	0.167792	34	0.350515	2.61863	0.0698496	107.78	0.0117202	518	0.98855	33.2377	0.142095	810	0.432924	3.90345	0.0393107	129.742	0.00558585	0.830732	-0.267546	2.0982	1.06915
Mono CCL3	PLAU	PLAUR	Macro GPNMB	525	0.483871	1.39017	0.155014	1035	0.851151	5.97111	0.0829983	8.30086	0.0128659	1011	0.560421	2.15284	0.178249	1478	0.508253	3.37905	0.034412	7.27455	0.00613389	1.14108	0.190403	2.09752	1.06868
tumor_4	APP	LRP1	Mono CCL3	3522	0.803376	3.66135	0.211555	667	0.614747	1.81084	0.103575	6.63011	0.0219119	3000	0.815661	4.87954	0.232949	862	0.477827	1.1768	0.0448709	5.74225	0.0104526	1.15462	0.207416	2.09631	1.06785
tumor_1	CGN	F11R	tumor_3	490	0.295537	0.410163	0.243689	246	0.426343	1.30068	0.140756	0.533491	0.0343007	316	0.329167	0.617818	0.326407	214	0.215943	0.652717	0.0501298	0.40326	0.0163627	1.32294	0.403752	2.09628	1.06783
Macro CD5L	HEBP1	FPR3	Macro CD5L	221	0.667674	2.06603	0.103986	137	0.413897	0.821325	0.164668	1.69688	0.0171232	8	0.170213	1.11925	0.0784882	5	0.106383	0.674338	0.104121	0.754755	0.00817228	2.24825	1.1688	2.09528	1.06714
tumor_4	ADAM9	ITGB1	Mono CCL20	2525	0.575958	1.2092	0.131782	127	0.819355	6.54775	0.110294	7.91754	0.0145347	2081	0.565797	1.39358	0.135732	315	0.601145	2.62805	0.0511161	3.6624	0.0069381	2.16185	1.11226	2.09492	1.06689
Macro GPNMB	HGF	CD44	Mono CCL20	206	0.169408	0.179898	0.117943	139	0.896774	7.39518	0.164356	1.33038	0.0193846	186	0.0639615	0.117334	0.103063	428	0.816794	5.5094	0.0897861	0.646441	0.0092536	2.05801	1.04125	2.09482	1.06683
tumor_4	THBS1	ITGA4	CD8 proliferating	1245	0.283987	4.5063	0.391754	430	0.590659	2.06593	0.0864322	9.3097	0.0338602	1838	0.499728	7.18874	0.183573	618	0.52911	2.03313	0.0880908	14.6157	0.0161711	0.636968	-0.650708	2.09387	1.06617
tumor_4	CXCL14	CXCR4	CD8 GZMB	1091	0.248859	2.24983	0.698393	1757	0.540449	5.27362	0.140669	11.8648	0.0982424	44	0.011963	0.0630831	0.332276	3353	0.858643	14.0264	0.141256	0.884827	0.046936	13.4091	3.74514	2.09311	1.06565
tumor_3	ADAM9	ITGB5	tumor_4	229	0.39688	1.06124	0.115656	1468	0.334854	0.524549	0.161372	0.55667	0.0186637	171	0.172553	0.482328	0.046978	1350	0.367047	0.791596	0.189925	0.381809	0.0089223	1.45798	0.54397	2.0918	1.06475
tumor_4	FBLN1	ITGB1	Mono CXCL10	447	0.101962	0.151694	0.397325	445	0.603799	1.7376	0.0292691	0.263584	0.0116294	212	0.05764	0.133101	0.217705	343	0.555016	1.31419	0.0255612	0.17492	0.0055648	1.50688	0.591564	2.08981	1.06337
tumor_4	MDK	NOTCH2	Mono FCN1	3185	0.726505	10.1884	0.343623	360	0.293878	0.908007	0.111602	9.25111	0.0383489	2169	0.589723	4.62844	0.249816	362	0.24693	0.784004	0.0734616	3.62872	0.0183519	2.54942	1.35017	2.08965	1.06326
tumor_3	APP	LRP1	Mono CXCL10	318	0.551127	2.2639	0.13081	303	0.411126	1.03318	0.0590954	2.33903	0.00773027	417	0.420787	2.3687	0.113081	221	0.357605	0.858051	0.032717	2.03246	0.00369969	1.15083	0.202679	2.08944	1.06312
Mono CXCL10	F13A1	ITGB1	Mono CCL20	230	0.312076	1.14676	0.114103	127	0.819355	6.54775	0.110294	7.5087	0.0125849	194	0.313916	0.835182	0.117916	315	0.601145	2.62805	0.0511161	2.1949	0.00602742	3.42097	1.77441	2.08794	1.06208
Macro GPNMB	PSAP	LRP1	tumor_1	1206	0.991776	47.5585	0.158221	757	0.456574	0.922573	0.0527688	43.8762	0.00834917	2884	0.991747	58.1986	0.144691	346	0.360417	0.725133	0.027649	42.2018	0.00400055	1.03968	0.0561342	2.087	1.06143
tumor_3	CDH1	ITGB7	Macro CD3	160	0.277296	0.701434	0.162157	278	0.264008	0.55469	0.0760969	0.389078	0.0123397	186	0.187689	0.62491	0.130008	182	0.165756	0.34762	0.0455165	0.217231	0.00591748	1.79108	0.840828	2.08529	1.06025
tumor_4	NPNT	ITGB1	Mono CCL20	1457	0.332345	0.696917	0.41687	127	0.819355	6.54775	0.110294	4.56324	0.0459783	557	0.151441	0.555514	0.431509	315	0.601145	2.62805	0.0511161	1.45992	0.022057	3.12568	1.64417	2.08452	1.05971
tumor_4	HEBP1	FPR3	Mono CCL3	3272	0.74635	2.71897	0.13685	418	0.385253	0.732567	0.146873	1.99183	0.0200995	2217	0.602773	1.52912	0.10723	579	0.320953	0.58293	0.0900073	0.891368	0.00965149	2.23458	1.16	2.08253	1.05834
tumor_3	APP	LRP1	tumor_3	318	0.551127	2.2639	0.13081	165	0.285962	0.618635	0.0353843	1.40053	0.00462862	417	0.420787	2.3687	0.113081	147	0.148335	0.515507	0.019656	1.22108	0.00222273	1.14696	0.197815	2.08241	1.05825
Macro GPNMB	LGALS1	CD69	CD8 proliferating	1200	0.986842	34.9927	0.129956	557	0.76511	9.05464	0.153123	316.846	0.0198992	2527	0.868982	19.8488	0.0819311	928	0.794521	11.3687	0.116745	225.655	0.00956502	1.40412	0.489664	2.08041	1.05687
Macro CD5L	C1QB	LRP1	tumor_1	330	0.996979	126.978	0.408036	757	0.456574	0.922573	0.0527688	117.146	0.0215316	46	0.978723	103.08	0.374847	346	0.360417	0.725133	0.027649	74.7465	0.0103641	1.56724	0.648229	2.07751	1.05486
tumor_4	SEMA6D	TREM2	Macro CD3	131	0.0298814	0.0371018	0.652694	407	0.386515	2.54419	0.0663886	0.0943943	0.0433315	78	0.0212072	0.0277451	0.318681	453	0.412568	2.21064	0.0654536	0.0613345	0.0208588	1.53901	0.622	2.07737	1.05476
tumor_3	CFH	ITGAM	Mono FCN1	67	0.116118	0.396062	0.128471	347	0.283265	0.848152	0.137522	0.335921	0.0176676	120	0.12109	0.430973	0.106845	320	0.218281	0.771004	0.0796352	0.332282	0.00850866	1.01095	0.0157143	2.07643	1.0541
tumor_4	TFPI	LRP1	Mono CCL20	651	0.148495	0.380298	0.145544	93	0.6	2.19176	0.125363	0.833524	0.0182458	391	0.106308	0.301694	0.0792083	325	0.620229	2.91489	0.111143	0.879403	0.00880347	0.947829	-0.0773014	2.07258	1.05142
tumor_3	CXADR	JAML	Mono CCL3	154	0.266898	0.620335	0.19769	366	0.337327	0.898459	0.0563984	0.557346	0.0111494	184	0.185671	0.49755	0.15361	564	0.312639	0.649378	0.035026	0.323098	0.00538035	1.72501	0.786602	2.07225	1.0512
Mono CXCL10	C3	ITGAM	Mono CCL20	469	0.636364	5.50629	0.145713	55	0.354839	1.09004	0.176742	6.00208	0.0257537	386	0.624595	4.87262	0.145472	137	0.26145	0.827435	0.0854638	4.03178	0.0124326	1.48869	0.574047	2.07146	1.05065
Macro GPNMB	APOE	LRP1	Mono CCL3	1113	0.915296	177.271	0.235658	667	0.614747	1.81084	0.103575	321.009	0.0244084	2875	0.988652	212.022	0.262611	862	0.477827	1.1768	0.0448709	249.508	0.0117836	1.28657	0.36353	2.07139	1.0506
Mono CCL3	C1QB	LRP1	Mono CCL20	1032	0.951152	49.5993	0.159385	93	0.6	2.19176	0.125363	108.71	0.019981	1520	0.842572	23.8713	0.0868075	325	0.620229	2.91489	0.111143	69.5823	0.00964807	1.56232	0.643693	2.07099	1.05032
tumor_1	SEMA3B	NRP1	Mono CCL3	454	0.273824	0.485569	0.512654	468	0.431336	1.21297	0.134304	0.588982	0.0688515	374	0.389583	0.816063	0.615501	403	0.223392	0.466809	0.0540231	0.380946	0.0332512	1.5461	0.628637	2.07064	1.05008
tumor_1	ADAM15	ITGAV	Mono CXCL10	898	0.541616	1.06636	0.158009	190	0.257802	0.498759	0.0752899	0.531856	0.0118965	407	0.423958	0.696887	0.107647	161	0.260518	0.473117	0.0533722	0.329709	0.00574537	1.61311	0.689844	2.07062	1.05006
CD8 GZMB	IL13	IL13RA1	tumor_4	136	0.0418333	0.327665	0.426984	1111	0.253422	0.312654	0.0237435	0.102446	0.0101381	9	0.00230474	0.0123149	0.173634	1135	0.308592	0.501459	0.0282074	0.00617541	0.00489776	16.5893	4.05219	2.06995	1.04959
CD8 GZMB	BTLA	TNFRSF14	tumor_4	194	0.0596739	0.224458	0.188381	1558	0.355383	0.492671	0.0222007	0.110584	0.00418218	253	0.0647887	0.186722	0.126125	594	0.161501	0.369503	0.0160238	0.0689945	0.002021	1.60279	0.680588	2.06936	1.04919
CD8 GZMK	IFNL1	IL10RB	tumor_4	196	0.0167293	0.0889182	0.282063	964	0.219891	0.241429	0.0231471	0.0214674	0.00652894	17	0.00442478	0.0195528	0.180919	494	0.134312	0.184184	0.0174402	0.00360131	0.00315526	5.961	2.57555	2.06922	1.04909
tumor_1	CCN2	IGF2R	CD8 GZMB	257	0.155006	0.442224	0.184075	687	0.21132	0.958473	0.0611985	0.42386	0.0112651	268	0.279167	0.749567	0.146411	683	0.174904	0.701147	0.0371874	0.525556	0.00544464	0.806498	-0.310256	2.06903	1.04896
Mono CXCL10	PLAU	LRP1	Mono CCL20	261	0.354138	1.14513	0.12769	93	0.6	2.19176	0.125363	2.50985	0.0160077	204	0.330097	0.841245	0.0696527	325	0.620229	2.91489	0.111143	2.45214	0.00774143	1.02354	0.0335613	2.06779	1.04809
CD8 GZMB	LTA	TNFRSF14	CD8 GZMK	375	0.115349	0.513132	0.251497	3137	0.267753	1.54774	0.0697439	0.794193	0.0175403	182	0.0466069	0.128817	0.126841	1099	0.286049	1.54241	0.0668881	0.198689	0.00848418	3.99717	1.99898	2.06742	1.04783
tumor_4	THBS1	ITGB1	DC CD1C	1245	0.283987	4.5063	0.391754	762	0.633416	1.39563	0.0235088	6.28914	0.00920969	1838	0.499728	7.18874	0.183573	919	0.581278	1.24787	0.0242713	8.97062	0.00445555	0.701081	-0.512346	2.06701	1.04755
DC TYMS	LGALS1	CD69	CD8 proliferating	242	0.956522	28.9295	0.107438	557	0.76511	9.05464	0.153123	261.946	0.0164512	626	0.882934	16.5189	0.0681862	928	0.794521	11.3687	0.116745	187.799	0.00796038	1.39482	0.480083	2.06664	1.04729
Macro CD5L	ADAM15	ITGA9	Macro CD5L	119	0.359517	0.763321	0.113106	112	0.338369	0.558354	0.408002	0.426203	0.0461475	5	0.106383	0.344163	0.0531624	3	0.0638298	0.166602	0.420263	0.0573381	0.0223422	7.43317	2.89398	2.06549	1.04648
CD8 GZMB	LTA	TNFRSF14	Mono CXCL10	375	0.115349	0.513132	0.251497	364	0.493894	1.22301	0.0551109	0.627564	0.0138602	182	0.0466069	0.128817	0.126841	342	0.553398	1.22	0.0529064	0.157157	0.00671072	3.99324	1.99756	2.06538	1.04641
tumor_3	MMP7	CD44	CD8 GZMB	189	0.327556	5.12469	0.234953	1537	0.472778	2.70964	0.060221	13.886	0.0141491	283	0.28557	2.64986	0.168938	1825	0.46735	2.49047	0.0405869	6.59939	0.00685667	2.10414	1.07323	2.06356	1.04513
Mono CCL3	APOE	SCARB1	DC TYMS	902	0.831336	116.744	0.155195	101	0.399209	0.408859	0.0594481	47.7318	0.00922605	1484	0.822616	99.5878	0.12335	101	0.142454	0.31616	0.0362597	31.4857	0.00447263	1.51599	0.600256	2.06278	1.04459
Mono CCL3	APOE	LDLR	CD8 proliferating	902	0.831336	116.744	0.155195	117	0.160714	0.337881	0.103671	39.4455	0.0160892	1484	0.822616	99.5878	0.12335	238	0.203767	0.424563	0.0632595	42.2813	0.00780304	0.932931	-0.100157	2.06191	1.04398
Macro FBP1	SEMA3C	PLXND1	Mono CCL3	4	0.0412371	0.308803	0.161675	355	0.327189	0.620808	0.115126	0.191708	0.018613	109	0.0582576	0.333711	0.106166	487	0.269956	0.506001	0.0850802	0.168858	0.00903263	1.13532	0.183096	2.06064	1.04309
Mono CCL3	IL10	IL10RA	Macro CD5L	160	0.147465	0.384211	0.108466	239	0.722054	2.86477	0.135211	1.10068	0.0146658	375	0.207871	0.657638	0.0691008	16	0.340426	2.7179	0.103018	1.78739	0.00711865	0.6158	-0.699466	2.0602	1.04278
tumor_2	VTN	ITGAV	Macro GPNMB	111	0.680982	20.6575	0.55893	377	0.310033	0.439665	0.0663694	9.08237	0.0370958	24	0.827586	15.0716	0.411328	374	0.128611	0.388067	0.0437777	5.8488	0.018007	1.55286	0.634928	2.06008	1.0427
tumor_1	NECTIN1	CD96	CD8 proliferating	129	0.0778046	0.0683493	0.147574	438	0.601648	1.88441	0.2101	0.128798	0.0310052	24	0.025	0.0370063	0.0812212	716	0.613014	2.55534	0.185312	0.0945636	0.0150512	1.36203	0.445756	2.05998	1.04263
tumor_1	CCN2	ITGA5	Macro GPNMB	257	0.155006	0.442224	0.184075	348	0.286184	0.307818	0.0606355	0.136125	0.0111615	268	0.279167	0.749567	0.146411	243	0.0835626	0.227016	0.0370356	0.170163	0.00542242	0.799964	-0.321992	2.0584	1.04152
Mono CCL3	PSAP	LRP1	Macro GPNMB	1069	0.985253	33.9228	0.112857	911	0.749178	1.7986	0.102876	61.0136	0.0116102	1769	0.980599	26.1499	0.0650128	1348	0.463549	2.27567	0.0867701	59.5086	0.00564117	1.02529	0.0360349	2.05813	1.04133
Mono CCL3	LPL	LRP1	Mono CXCL10	107	0.0986175	0.171366	0.119146	303	0.411126	1.03318	0.0590954	0.177052	0.007041	141	0.0781596	0.159184	0.104597	221	0.357605	0.858051	0.032717	0.136588	0.00342209	1.29625	0.374344	2.05752	1.0409
tumor_3	MUC1	SIGLEC9	Mono CCL20	173	0.299827	2.52077	0.268724	38	0.245161	0.606405	0.118262	1.5286	0.03178	259	0.261352	1.83525	0.183699	100	0.19084	0.479737	0.0841354	0.880438	0.0154556	1.73619	0.795921	2.05621	1.03999
CD8 GZMB	LTA	TNFRSF1B	Macro GPNMB	375	0.115349	0.513132	0.251497	597	0.490954	0.757613	0.0368762	0.388755	0.00927423	182	0.0466069	0.128817	0.126841	750	0.257909	0.795125	0.0355614	0.102425	0.00451066	3.7955	1.92429	2.05607	1.03989
CD8 GZMB	IL13	IL13RA1	Macro GPNMB	136	0.0418333	0.327665	0.426984	572	0.470395	0.55793	0.0423702	0.182814	0.0180914	9	0.00230474	0.0123149	0.173634	821	0.282325	0.901194	0.0506928	0.0110981	0.00880199	16.4726	4.04199	2.05538	1.0394
tumor_3	FAM3D	FPR1	Macro GPNMB	60	0.103986	0.392196	0.100968	509	0.418586	0.846493	0.0674854	0.331992	0.00681387	119	0.120081	0.465119	0.102407	781	0.268569	0.994474	0.0323736	0.462549	0.00331529	0.717743	-0.47846	2.05528	1.03934
tumor_1	MDK	SDC4	tumor_3	1341	0.808806	9.67967	0.326466	237	0.410745	1.32768	0.145408	12.8515	0.0474708	490	0.510417	4.37805	0.236301	286	0.288597	1.161	0.0977537	5.08289	0.0230993	2.52837	1.33821	2.05507	1.03919
Mono CCL3	F13A1	ITGA4	CD8 proliferating	560	0.516129	3.57396	0.35561	430	0.590659	2.06593	0.0864322	7.38356	0.0307362	736	0.407982	1.20262	0.169794	618	0.52911	2.03313	0.0880908	2.44509	0.0149573	3.01975	1.59443	2.05493	1.03909
Mono CXCL10	HGF	MET	tumor_4	117	0.158752	0.323404	0.212027	1788	0.407847	0.893478	0.263764	0.288954	0.055925	56	0.0906149	0.101464	0.0891233	1951	0.530451	1.41731	0.305432	0.143807	0.0272211	2.00933	1.00671	2.05447	1.03877
Macro GPNMB	CCL7	CXCR3	Macro CD3	212	0.174342	2.23561	0.144149	297	0.282051	0.907955	0.0795705	2.02984	0.01147	64	0.0220083	0.110673	0.100471	202	0.183971	0.491116	0.0555692	0.0543533	0.00558309	37.3452	5.22285	2.05442	1.03873
tumor_1	ADAM9	ITGB1	tumor_3	901	0.543426	1.03562	0.112865	422	0.731369	6.98897	0.117726	7.23791	0.0132871	384	0.4	0.71118	0.0692678	525	0.529768	4.80059	0.0933722	3.41408	0.00646768	2.12002	1.08408	2.05439	1.03871
CD8 GZMB	IL13	IL4R	Mono CXCL10	136	0.0418333	0.327665	0.426984	120	0.162822	0.204258	0.0370099	0.0669284	0.0158026	9	0.00230474	0.0123149	0.173634	125	0.202265	0.264148	0.0443197	0.00325295	0.0076954	20.5746	4.3628	2.05352	1.0381
Macro CD5L	CD14	ITGB1	Mono CCL20	258	0.779456	5.96226	0.0999713	127	0.819355	6.54775	0.110294	39.0394	0.0110262	25	0.531915	6.23326	0.105099	315	0.601145	2.62805	0.0511161	16.3813	0.00537227	2.38316	1.25288	2.05243	1.03734
Macro GPNMB	PLAU	LRP1	Mono CCL20	611	0.502467	0.954554	0.10644	93	0.6	2.19176	0.125363	2.09216	0.0133437	641	0.220426	0.706497	0.0584959	325	0.620229	2.91489	0.111143	2.05936	0.00650143	1.01593	0.0227943	2.05242	1.03732
Mono CCL3	HBEGF	CD9	tumor_1	416	0.38341	1.06854	0.08374	860	0.518697	2.21207	0.052578	2.36369	0.00440288	969	0.53714	1.83665	0.10678	415	0.432292	1.03204	0.0200999	1.8955	0.00214627	1.247	0.318462	2.05141	1.03661
Mono CCL3	LPL	LRP1	tumor_3	107	0.0986175	0.171366	0.119146	165	0.285962	0.618635	0.0353843	0.106013	0.00421592	141	0.0781596	0.159184	0.104597	147	0.148335	0.515507	0.019656	0.0820606	0.00205595	1.29189	0.36948	2.05059	1.03604
Mono CCL3	PSAP	CD1B	DC CD1C	1069	0.985253	33.9228	0.112857	219	0.182045	0.488419	0.396134	16.5686	0.0447066	1769	0.980599	26.1499	0.0650128	339	0.214421	0.495844	0.336022	12.9663	0.0218458	1.27782	0.353683	2.04647	1.03313
tumor_4	MDK	SDC4	tumor_3	3185	0.726505	10.1884	0.343623	237	0.410745	1.32768	0.145408	13.5268	0.0499656	2169	0.589723	4.62844	0.249816	286	0.288597	1.161	0.0977537	5.3736	0.0244204	2.51728	1.33186	2.04606	1.03285
tumor_1	LAMC2	ITGB1	tumor_3	559	0.337153	0.602866	0.123947	422	0.731369	6.98897	0.117726	4.21341	0.0145918	171	0.178125	0.248196	0.0764135	525	0.529768	4.80059	0.0933722	1.19149	0.00713489	3.53627	1.82223	2.04514	1.0322
tumor_3	CXADR	JAML	Mono FCN1	154	0.266898	0.620335	0.19769	723	0.590204	2.42863	0.152451	1.50656	0.030138	184	0.185671	0.49755	0.15361	669	0.456344	1.77943	0.0959785	0.885355	0.0147433	1.70165	0.766933	2.04419	1.03153
Mono FCN1	JAML	CXADR	tumor_3	723	0.590204	2.42863	0.152451	154	0.266898	0.620335	0.19769	1.50656	0.030138	669	0.456344	1.77943	0.0959785	184	0.185671	0.49755	0.15361	0.885355	0.0147433	1.70165	0.766933	2.04419	1.03153
CD8 GZMB	GZMB	IGF2R	Mono CCL3	2440	0.750538	19.1534	0.464589	382	0.352074	0.671277	0.042861	12.8573	0.0199128	2745	0.702945	17.222	0.338241	524	0.290466	0.543188	0.0288096	9.35476	0.00974458	1.37441	0.458811	2.04347	1.03102
tumor_1	MDK	NOTCH2	Macro CD3	1341	0.808806	9.67967	0.326466	233	0.221273	0.355127	0.0436481	3.43751	0.0142496	490	0.510417	4.37805	0.236301	188	0.17122	0.31495	0.029511	1.37887	0.00697349	2.49299	1.31788	2.0434	1.03097
CD8 proliferating	IFNG	IFNGR2	tumor_1	365	0.501374	5.75715	0.232457	958	0.577805	1.27879	0.0423969	7.36219	0.00985544	486	0.416096	2.34326	0.173418	512	0.533333	1.05139	0.0278211	2.46369	0.00482468	2.98827	1.57931	2.04271	1.03049
Mono CCL20	TIMP1	CD63	Macro CD5L	155	1	247.845	0.665933	299	0.903323	9.8801	0.0820322	2448.73	0.054628	485	0.925573	30.2646	0.217804	37	0.787234	13.6227	0.122817	412.287	0.0267499	5.93938	2.57031	2.04217	1.0301
Macro CD5L	PLTP	ABCA1	Macro CD5L	248	0.749245	4.80211	0.169958	207	0.625378	2.21493	0.157523	10.6363	0.0267722	15	0.319149	2.73462	0.0583125	23	0.489362	4.73017	0.224876	12.9352	0.0131131	0.822277	-0.282304	2.04164	1.02973
Macro FBP1	VCAN	TLR2	Mono CCL20	24	0.247423	2.72805	0.083107	58	0.374194	1.51144	0.182628	4.12327	0.0151777	785	0.419562	5.05229	0.119222	196	0.374046	1.22516	0.0623583	6.18987	0.00743447	0.666132	-0.586121	2.04152	1.02965
tumor_4	THBS1	ITGA4	DC IDO1	1245	0.283987	4.5063	0.391754	176	0.684825	1.88157	0.0787192	8.47893	0.0308386	1838	0.499728	7.18874	0.183573	101	0.615854	1.89938	0.0822957	13.6542	0.0151073	0.620978	-0.687387	2.04131	1.02949
tumor_3	AFDN	F11R	DC IDO1	190	0.329289	0.940317	0.136092	137	0.533074	0.908627	0.0983293	0.854397	0.0133818	312	0.314834	1.37808	0.101655	72	0.439024	0.83982	0.0644996	1.15734	0.00655668	0.738242	-0.437835	2.04095	1.02924
Mono CXCL10	LILRB4	LAIR1	Macro GPNMB	506	0.686567	3.5944	0.162553	977	0.803454	2.52025	0.128524	9.05879	0.020892	441	0.713592	2.96628	0.102428	1403	0.482462	2.29433	0.100015	6.80563	0.0102443	1.33107	0.41259	2.03936	1.02812
CD8 GZMB	LTA	TNFRSF1B	Mono FCN1	375	0.115349	0.513132	0.251497	748	0.610612	2.74834	0.133773	1.41026	0.0336435	182	0.0466069	0.128817	0.126841	882	0.601637	2.90916	0.13011	0.374748	0.0165034	3.76322	1.91197	2.03858	1.02757
Macro GPNMB	TNFSF13	TNFRSF1A	Mono CCL20	925	0.760691	2.60488	0.113628	66	0.425806	1.22451	0.0734708	3.18971	0.00834834	1640	0.563961	3.435	0.106333	130	0.248092	0.688492	0.0385181	2.36497	0.00409576	1.34873	0.431606	2.03829	1.02736
tumor_4	DSC2	DSG2	tumor_3	2412	0.550182	1.2789	0.166691	216	0.37435	1.18679	0.233954	1.51779	0.0389981	1219	0.33143	0.765258	0.128917	242	0.244198	0.905329	0.148523	0.69281	0.0191472	2.19077	1.13144	2.03675	1.02627
tumor_3	CDH1	ITGAE	Mono FCN1	160	0.277296	0.701434	0.162157	322	0.262857	0.709792	0.0524288	0.497872	0.00850171	186	0.187689	0.62491	0.130008	257	0.175307	0.483806	0.0321211	0.302335	0.00417599	1.64676	0.719626	2.03585	1.02563
tumor_4	MDK	NOTCH2	Macro CD3	3185	0.726505	10.1884	0.343623	233	0.221273	0.355127	0.0436481	3.61816	0.0149985	2169	0.589723	4.62844	0.249816	188	0.17122	0.31495	0.029511	1.45773	0.00737232	2.48206	1.31154	2.03443	1.02463
CD8 proliferating	IFNG	IFNGR2	Mono CCL20	365	0.501374	5.75715	0.232457	110	0.709677	3.48058	0.115395	20.0382	0.0268243	486	0.416096	2.34326	0.173418	314	0.599237	2.87479	0.0760701	6.73637	0.0131919	2.97463	1.57271	2.03339	1.02389
Mono CCL3	F13A1	ITGA9	Macro CD5L	560	0.516129	3.57396	0.35561	112	0.338369	0.558354	0.408002	1.99554	0.14509	736	0.407982	1.20262	0.169794	3	0.0638298	0.166602	0.420263	0.200359	0.071358	9.95982	3.31612	2.03327	1.0238
tumor_4	THBS1	ITGA4	Macro CD5L	1245	0.283987	4.5063	0.391754	124	0.374622	0.777439	0.0325257	3.50337	0.0127421	1838	0.499728	7.18874	0.183573	6	0.12766	0.788094	0.0341462	5.6654	0.00626833	0.61838	-0.693433	2.03277	1.02345
tumor_4	SPON2	ITGB1	Macro CD5L	2216	0.505474	1.97056	0.408666	214	0.646526	1.83264	0.0308701	3.61134	0.0126156	1343	0.365144	1.15813	0.218023	10	0.212766	1.46447	0.0284841	1.69604	0.00621018	2.12927	1.09036	2.03143	1.0225
Mono CCL20	TGM2	ADGRG1	tumor_1	84	0.541935	3.49877	0.315379	626	0.377563	0.621601	0.157897	2.17484	0.0497975	255	0.486641	2.70396	0.206937	337	0.351042	0.580304	0.118495	1.56912	0.0245209	1.38602	0.470951	2.03082	1.02206
tumor_4	THBS1	ITGB1	CD8 proliferating	1245	0.283987	4.5063	0.391754	453	0.622253	2.56283	0.0431697	11.5489	0.0169119	1838	0.499728	7.18874	0.183573	637	0.545377	2.33248	0.0453671	16.7676	0.00832817	0.688761	-0.537924	2.03069	1.02197
Macro GPNMB	HGF	ST14	tumor_1	206	0.169408	0.179898	0.117943	1118	0.674306	1.90372	0.210765	0.342477	0.0248582	186	0.0639615	0.117334	0.103063	562	0.585417	1.29537	0.118776	0.151992	0.0122414	2.25326	1.17201	2.03067	1.02195
Macro FBP1	SEMA3C	NRP1	Mono CCL20	4	0.0412371	0.308803	0.161675	41	0.264516	0.795096	0.0880356	0.245528	0.0142332	109	0.0582576	0.333711	0.106166	104	0.198473	0.570494	0.0660223	0.19038	0.00700933	1.28967	0.367007	2.0306	1.02191
Mono CCL20	ADAM9	ITGA3	tumor_1	52	0.335484	1.03629	0.112937	576	0.347407	0.615963	0.202878	0.638313	0.0229125	117	0.223282	0.598254	0.058269	279	0.290625	0.460796	0.193765	0.275673	0.0112905	2.31547	1.2113	2.02936	1.02102
Mono CCL3	F13A1	ITGB1	DC CD1C	560	0.516129	3.57396	0.35561	762	0.633416	1.39563	0.0235088	4.98794	0.00835999	736	0.407982	1.20262	0.169794	919	0.581278	1.24787	0.0242713	1.50072	0.00412111	3.32371	1.73279	2.02857	1.02047
tumor_1	CCN2	IGF2R	Mono CXCL10	257	0.155006	0.442224	0.184075	232	0.31479	0.691689	0.0441643	0.305882	0.00812957	268	0.279167	0.749567	0.146411	175	0.283172	0.516205	0.0273785	0.38693	0.00400851	0.790536	-0.339098	2.02808	1.02011
tumor_1	TFF3	CXCR4	Macro FBP1	982	0.59228	18.6924	0.894398	34	0.350515	2.61863	0.0698496	48.9486	0.0624734	828	0.8625	48.5961	0.783916	810	0.432924	3.90345	0.0393107	189.692	0.0308163	0.258042	-1.95432	2.02729	1.01955
Mono CXCL10	PLAU	PLAUR	Mono CCL20	261	0.354138	1.14513	0.12769	151	0.974194	16.7155	0.232345	19.1413	0.0296681	204	0.330097	0.841245	0.0696527	504	0.961832	20.6437	0.210233	17.3664	0.0146433	1.10221	0.140396	2.02606	1.01867
Macro GPNMB	TIMP2	ITGB1	Mono CCL20	1011	0.831414	2.77821	0.112701	127	0.819355	6.54775	0.110294	18.191	0.0124302	1803	0.620014	4.06905	0.120168	315	0.601145	2.62805	0.0511161	10.6937	0.00614253	1.7011	0.766469	2.02363	1.01695
Mono CCL3	PDGFB	LRP1	Mono CCL3	116	0.106912	0.221865	0.167583	667	0.614747	1.81084	0.103575	0.401762	0.0173574	474	0.262749	0.500744	0.191256	862	0.477827	1.1768	0.0448709	0.589277	0.00858181	0.681789	-0.552604	2.02258	1.0162
Macro FBP1	ADAM17	ITGA5	Mono CCL20	18	0.185567	0.850646	0.10379	40	0.258065	0.803569	0.158291	0.683553	0.016429	251	0.134153	0.810309	0.0779576	119	0.227099	0.63901	0.104249	0.517796	0.00812699	1.32012	0.400669	2.02153	1.01545
Mono CCL20	S100A9	TLR4	Mono FCN1	143	0.922581	44.1394	0.331538	209	0.170612	0.54779	0.0970669	24.1791	0.0321814	423	0.807252	11.4365	0.139115	308	0.210095	0.716593	0.114475	8.19529	0.0159252	2.95036	1.56089	2.02078	1.01491
tumor_4	HEBP1	FPR3	Macro CD5L	3272	0.74635	2.71897	0.13685	137	0.413897	0.821325	0.164668	2.23316	0.0225348	2217	0.602773	1.52912	0.10723	5	0.106383	0.674338	0.104121	1.03114	0.0111649	2.16572	1.11485	2.01836	1.01318
Macro GPNMB	PSAP	LRP1	DC CD1C	1206	0.991776	47.5585	0.158221	314	0.261014	0.432932	0.0247626	20.5896	0.00391798	2884	0.991747	58.1986	0.144691	267	0.16888	0.351941	0.0134193	20.4825	0.00194165	1.00523	0.00752633	2.01786	1.01282
tumor_1	EFNB2	PECAM1	DC CD1C	337	0.203257	0.30174	0.169922	375	0.311721	0.532442	0.0410478	0.160659	0.00697492	110	0.114583	0.163942	0.107007	418	0.26439	0.438809	0.0323222	0.0719393	0.00345868	2.23326	1.15915	2.01664	1.01195
tumor_1	FBLN1	ITGB1	DC TYMS	143	0.0862485	0.118413	0.310153	189	0.747036	1.70609	0.0287384	0.202023	0.0089133	17	0.0177083	0.0699798	0.114462	352	0.496474	1.98729	0.0386531	0.13907	0.0044243	1.45267	0.538707	2.01462	1.01051
DC TYMS	TNFSF13	FAS	CD8 proliferating	181	0.715415	2.33392	0.101808	267	0.366758	0.855634	0.171442	1.99698	0.0174542	357	0.503526	2.23323	0.0691318	370	0.316781	0.724208	0.125335	1.61733	0.00866467	1.23474	0.30421	2.01441	1.01036
tumor_3	SLPI	PLSCR1	CD8 proliferating	236	0.409012	3.18468	0.18919	272	0.373626	0.948771	0.0290648	3.02153	0.00549876	402	0.405651	2.7934	0.107624	414	0.354452	0.937986	0.0253649	2.62017	0.00272988	1.15318	0.20562	2.01429	1.01027
Macro CD5L	C1QB	CD33	DC CD1C	330	0.996979	126.978	0.408036	673	0.559435	1.15091	0.155304	146.139	0.0633694	46	0.978723	103.08	0.374847	585	0.370019	0.664233	0.0839504	68.469	0.0314685	2.13439	1.09382	2.01374	1.00988
tumor_4	IGF2	IGF2R	Macro CD5L	2102	0.479471	1.91678	0.313962	156	0.471299	1.27752	0.0815695	2.44872	0.0256097	1008	0.274062	1.39193	0.121518	13	0.276596	1.97325	0.104657	2.74662	0.0127177	0.891539	-0.16563	2.0137	1.00985
tumor_4	TNFSF15	TNFRSF6B	tumor_3	464	0.105839	0.157633	0.0594022	150	0.259965	2.96699	0.379458	0.467695	0.0225406	523	0.142197	0.257275	0.155727	19	0.0191726	0.0624943	0.0718906	0.0160782	0.0111953	29.0887	4.86239	2.0134	1.00963
tumor_3	MMP7	CD44	tumor_4	189	0.327556	5.12469	0.234953	1741	0.397126	0.905747	0.02013	4.64167	0.00472962	283	0.28557	2.64986	0.168938	1113	0.30261	0.853765	0.0139137	2.26236	0.00235056	2.0517	1.03682	2.01213	1.00872
Macro GPNMB	PLAU	PLAUR	Mono CCL20	611	0.502467	0.954554	0.10644	151	0.974194	16.7155	0.232345	15.9558	0.0247307	641	0.220426	0.706497	0.0584959	504	0.961832	20.6437	0.210233	14.5847	0.0122978	1.09401	0.129629	2.01099	1.00791
Macro CD5L	HLA-E	KLRC2	CD8 proliferating	318	0.960725	25.4535	0.125733	156	0.214286	1.11445	0.223643	28.3666	0.0281193	43	0.914894	23.9529	0.111592	149	0.127568	0.644302	0.125309	15.4329	0.0139834	1.83806	0.878182	2.0109	1.00784
tumor_3	CCN2	IGF2R	tumor_3	81	0.140381	0.493753	0.205524	216	0.37435	0.828967	0.0529296	0.409305	0.0108783	136	0.137235	0.55383	0.108178	246	0.248234	0.942891	0.0500091	0.522202	0.00540989	0.783807	-0.35143	2.01082	1.00778
Macro CD5L	C1QB	LRP1	DC CD1C	330	0.996979	126.978	0.408036	314	0.261014	0.432932	0.0247626	54.9726	0.010104	46	0.978723	103.08	0.374847	267	0.16888	0.351941	0.0134193	36.2779	0.00503019	1.51532	0.599621	2.00868	1.00625
Mono CCL20	SERPINE1	LRP1	Mono CCL3	23	0.148387	0.376266	0.106372	667	0.614747	1.81084	0.103575	0.681357	0.0110175	101	0.192748	0.86042	0.122272	862	0.477827	1.1768	0.0448709	1.01254	0.00548647	0.672916	-0.571502	2.00813	1.00585
CD8 GZMB	BTLA	TNFRSF14	Mono CCL3	194	0.0596739	0.224458	0.188381	614	0.565899	1.2634	0.0569312	0.283581	0.0107248	253	0.0647887	0.186722	0.126125	876	0.485588	0.976722	0.0423564	0.182376	0.00534219	1.55492	0.636844	2.00756	1.00544
Mono CCL3	PLAU	LRP1	Mono CCL3	525	0.483871	1.39017	0.155014	667	0.614747	1.81084	0.103575	2.51737	0.0160557	1011	0.560421	2.15284	0.178249	862	0.477827	1.1768	0.0448709	2.53346	0.00799818	0.99365	-0.00919092	2.00742	1.00534
Mono CCL3	SNCA	LAG3	CD8 GZMB	328	0.302304	0.454787	0.133896	1857	0.571209	4.2749	0.383806	1.94417	0.0513902	544	0.301552	0.445937	0.111026	1705	0.43662	2.64346	0.230659	1.17882	0.0256093	1.64925	0.721812	2.0067	1.00482
tumor_4	COL4A1	ITGAV	Macro GPNMB	271	0.0618157	0.0806405	0.19317	377	0.310033	0.439665	0.0663694	0.0354548	0.0128206	226	0.0614464	0.147393	0.146	374	0.128611	0.388067	0.0437777	0.0571983	0.00639154	0.619858	-0.689991	2.00587	1.00423
DC CD1C	CD1D	LILRB2	Macro CD3	749	0.62261	1.65282	0.246886	342	0.324786	0.756685	0.0621491	1.25067	0.0153437	732	0.462998	1.00595	0.171125	335	0.3051	0.709887	0.0447236	0.714111	0.00765334	1.75136	0.808477	2.00484	1.00349
tumor_2	FGG	TLR4	Mono CXCL10	134	0.822086	20.3136	0.94364	222	0.301221	0.572817	0.101502	11.636	0.095781	28	0.965517	44.5194	0.804069	158	0.255663	0.372009	0.0594281	16.5616	0.0477843	0.702588	-0.50925	2.00444	1.0032
Mono FCN1	RNASE2	TLR2	Macro GPNMB	173	0.141224	0.390075	0.226903	429	0.352796	0.460215	0.0556081	0.179518	0.0126177	125	0.085266	0.243837	0.114348	836	0.287483	1.08161	0.0550519	0.263737	0.00629508	0.680673	-0.554967	2.00437	1.00315
Mono CCL3	F13A1	ITGA4	DC IDO1	560	0.516129	3.57396	0.35561	176	0.684825	1.88157	0.0787192	6.72467	0.0279934	736	0.407982	1.20262	0.169794	101	0.615854	1.89938	0.0822957	2.28424	0.0139733	2.94395	1.55775	2.00335	1.00241
tumor_1	CCN2	ITGB2	CD8 GZMK	257	0.155006	0.442224	0.184075	8015	0.684107	6.29479	0.066503	2.78371	0.0122416	268	0.279167	0.749567	0.146411	2325	0.605154	4.74641	0.0417404	3.55775	0.00611124	0.782436	-0.353956	2.00312	1.00225
tumor_4	THBS1	ITGA6	tumor_4	1245	0.283987	4.5063	0.391754	1184	0.270073	0.527028	0.130593	2.37495	0.0511605	1838	0.499728	7.18874	0.183573	1144	0.311039	0.675398	0.139168	4.85526	0.0255475	0.489149	-1.03165	2.00256	1.00185
Mono CCL20	ADAM9	ITGA6	tumor_1	52	0.335484	1.03629	0.112937	968	0.583836	1.46047	0.361893	1.51347	0.0408712	117	0.223282	0.598254	0.058269	597	0.621875	1.70096	0.350489	1.0176	0.0204226	1.48728	0.572679	2.00127	1.00092
CD8 GZMB	IL13	IL2RG	CD8 proliferating	136	0.0418333	0.327665	0.426984	614	0.843407	5.47338	0.126216	1.79344	0.0538924	9	0.00230474	0.0123149	0.173634	957	0.819349	7.2162	0.1551	0.0888666	0.0269306	20.1812	4.33494	2.00116	1.00084
Macro GPNMB	LGALS1	ITGB1	tumor_3	1200	0.986842	34.9927	0.129956	422	0.731369	6.98897	0.117726	244.563	0.0152992	2527	0.868982	19.8488	0.0819311	525	0.529768	4.80059	0.0933722	95.2857	0.00765008	2.56663	1.35987	1.99987	0.999907
CD8 proliferating	CCL5	SDC4	tumor_3	566	0.777473	21.1248	0.14208	237	0.410745	1.32768	0.145408	28.0468	0.0206596	908	0.777397	17.1416	0.105738	286	0.288597	1.161	0.0977537	19.9013	0.0103363	1.40929	0.494972	1.99875	0.999101
CD8 GZMB	LTA	TNFRSF14	Mono FCN1	375	0.115349	0.513132	0.251497	495	0.404082	1.26937	0.0572002	0.651355	0.0143857	182	0.0466069	0.128817	0.126841	562	0.383356	1.30866	0.0567513	0.168577	0.00719841	3.86383	1.95003	1.99845	0.998881
tumor_1	HSPG2	ITGB1	Mono CCL20	824	0.496984	1.28372	0.376795	127	0.819355	6.54775	0.110294	8.4055	0.0415582	332	0.345833	0.668283	0.407192	315	0.601145	2.62805	0.0511161	1.75628	0.0208141	4.78596	2.25881	1.99664	0.997575
Mono CCL3	IL6	IL6ST	tumor_4	81	0.0746544	0.177944	0.116946	2874	0.655566	2.00891	0.178331	0.357475	0.0208551	172	0.0953437	0.221727	0.0919279	2396	0.651441	2.15708	0.113675	0.478283	0.0104499	0.747413	-0.420022	1.99573	0.996916
tumor_4	ADAM9	ITGA6	tumor_3	2525	0.575958	1.2092	0.131782	146	0.253033	0.799781	0.198179	0.967095	0.0261164	2081	0.565797	1.39358	0.135732	155	0.156408	0.467917	0.0964161	0.652079	0.0130868	1.4831	0.568612	1.99564	0.996848
Mono CCL3	F13A1	ITGA4	Macro CD5L	560	0.516129	3.57396	0.35561	124	0.374622	0.777439	0.0325257	2.77854	0.0115665	736	0.407982	1.20262	0.169794	6	0.12766	0.788094	0.0341462	0.947778	0.00579782	2.93163	1.55171	1.99497	0.996366
Macro GPNMB	CCL7	CXCR3	CD8 GZMK	212	0.174342	2.23561	0.144149	4767	0.406879	3.03429	0.265916	6.78351	0.0383316	64	0.0220083	0.110673	0.100471	1108	0.288391	1.69022	0.191246	0.187062	0.0192147	36.2635	5.18045	1.99491	0.996323
tumor_1	TFF2	CXCR4	Macro FBP1	497	0.299759	11.5009	0.920682	34	0.350515	2.61863	0.0698496	30.1166	0.0643093	671	0.698958	51.3369	0.820139	810	0.432924	3.90345	0.0393107	200.391	0.0322402	0.150289	-2.73419	1.99469	0.996166
CD8 GZMK	SEMA4D	MET	tumor_3	2864	0.244452	1.41377	0.156749	172	0.298094	1.10526	0.326285	1.56259	0.0511449	1147	0.298542	1.79018	0.155037	201	0.202825	0.767501	0.165398	1.37397	0.0256427	1.13728	0.185588	1.99452	0.99604
tumor_3	LAMC2	ITGB1	Mono CXCL10	170	0.294627	1.81584	0.37333	445	0.603799	1.7376	0.0292691	3.15521	0.0109271	126	0.127144	0.696254	0.21436	343	0.555016	1.31419	0.0255612	0.91501	0.00547929	3.44828	1.78588	1.99425	0.995844
tumor_1	EPCAM	EPCAM	tumor_3	1366	0.823884	5.0654	0.278812	349	0.604853	4.76728	0.262403	24.1482	0.0731611	823	0.857292	4.43824	0.296295	376	0.379415	1.8547	0.123819	8.2316	0.0366869	2.93359	1.55267	1.9942	0.995814
tumor_3	EPCAM	EPCAM	tumor_1	349	0.604853	4.76728	0.262403	1366	0.823884	5.0654	0.278812	24.1482	0.0731611	376	0.379415	1.8547	0.123819	823	0.857292	4.43824	0.296295	8.2316	0.0366869	2.93359	1.55267	1.9942	0.995814
tumor_3	CDH1	ITGB7	DC CD1C	160	0.277296	0.701434	0.162157	310	0.257689	0.433314	0.0594456	0.303941	0.00963952	186	0.187689	0.62491	0.130008	278	0.175838	0.284099	0.0371992	0.177536	0.00483617	1.71199	0.775677	1.99321	0.995096
Mono CCL3	F13A1	ITGB1	CD8 proliferating	560	0.516129	3.57396	0.35561	453	0.622253	2.56283	0.0431697	9.15944	0.0153516	736	0.407982	1.20262	0.169794	637	0.545377	2.33248	0.0453671	2.80509	0.00770304	3.2653	1.70721	1.99293	0.994888
tumor_3	TGM2	SDC4	tumor_1	180	0.311958	1.20468	0.10859	1078	0.650181	2.05698	0.225283	2.47801	0.0244634	188	0.189707	1.20157	0.0919568	576	0.6	1.58554	0.1335	1.90513	0.0122762	1.3007	0.379294	1.99275	0.994763
Mono CXCL10	PSAP	LRP1	Macro GPNMB	672	0.911805	30.069	0.100036	911	0.749178	1.7986	0.102876	54.0822	0.0102913	562	0.909385	23.9685	0.0595895	1348	0.463549	2.27567	0.0867701	54.5444	0.00517059	0.991526	-0.0122781	1.99035	0.99302
CD8 proliferating	MFGE8	ITGAV	Macro GPNMB	87	0.119505	0.190923	0.177171	377	0.310033	0.439665	0.0663694	0.083942	0.0117587	125	0.107021	0.178411	0.134988	374	0.128611	0.388067	0.0437777	0.0692356	0.00590947	1.21241	0.27788	1.98981	0.992633
CD8 GZMK	SLAMF6	SLAMF6	CD8 proliferating	1339	0.114288	0.598248	0.329706	107	0.146978	0.251449	0.138578	0.150429	0.04569	594	0.154607	0.822093	0.211829	262	0.224315	0.420825	0.108434	0.345957	0.0229695	0.434819	-1.20151	1.98916	0.99216
DC TYMS	LGALS1	ITGB1	tumor_3	242	0.956522	28.9295	0.107438	422	0.731369	6.98897	0.117726	202.187	0.0126483	626	0.882934	16.5189	0.0681862	525	0.529768	4.80059	0.0933722	79.3004	0.00636669	2.54964	1.35029	1.98663	0.990326
Macro GPNMB	LPL	LRP1	Mono FCN1	250	0.205592	0.340552	0.236777	621	0.506939	1.95498	0.11182	0.665773	0.0264764	307	0.105571	0.353279	0.232132	576	0.392906	1.50635	0.0574363	0.532162	0.0133328	1.25107	0.323167	1.98581	0.989726
tumor_1	CCN2	ITGAM	DC CD1C	257	0.155006	0.442224	0.184075	248	0.206151	0.327657	0.0531273	0.144898	0.00977943	268	0.279167	0.749567	0.146411	331	0.209361	0.325818	0.033653	0.244222	0.00492716	0.593303	-0.753159	1.9848	0.988993
Mono FCN1	VCAN	CD44	DC IDO1	824	0.672653	6.29453	0.191756	149	0.579767	1.66952	0.0371047	10.5089	0.00711506	969	0.660982	6.56582	0.154937	69	0.420732	1.41982	0.0231386	9.32225	0.00358503	1.12729	0.172856	1.98466	0.988892
CD8 GZMK	SEMA4D	CD72	Mono CCL3	2864	0.244452	1.41377	0.156749	350	0.322581	0.661672	0.131489	0.935453	0.0206108	1147	0.298542	1.79018	0.155037	678	0.375831	0.715381	0.0670307	1.28066	0.0103922	0.730443	-0.453156	1.98328	0.98789
Mono FCN1	HBEGF	CD44	Mono CCL20	627	0.511837	2.34209	0.183546	139	0.896774	7.39518	0.164356	17.3202	0.030167	806	0.549795	2.91439	0.169439	428	0.816794	5.5094	0.0897861	16.0566	0.0152132	1.0787	0.109293	1.98294	0.987643
tumor_3	SLPI	PLSCR1	Mono CXCL10	236	0.409012	3.18468	0.18919	495	0.671642	2.87337	0.0880232	9.15077	0.0166531	402	0.405651	2.7934	0.107624	437	0.70712	2.88729	0.0780777	8.06537	0.00840306	1.13457	0.182152	1.98179	0.986803
tumor_3	AZGP1	ITGAV	DC TYMS	149	0.258232	1.43583	0.20365	76	0.300395	0.306341	0.0462436	0.439853	0.0094175	122	0.123108	0.587555	0.109868	104	0.146685	0.383453	0.0432572	0.2253	0.00475256	1.9523	0.965177	1.98156	0.986639
Macro FBP1	HBEGF	CD82	CD8 proliferating	20	0.206186	1.45073	0.113692	402	0.552198	2.20784	0.108345	3.20298	0.0123179	337	0.180118	1.11574	0.0648675	636	0.544521	2.34258	0.0959335	2.61371	0.00622296	1.22545	0.293317	1.97943	0.985084
Mono CCL20	NAMPT	INSR	tumor_1	133	0.858065	6.60163	0.192335	413	0.249095	0.363273	0.163621	2.39819	0.03147	427	0.814885	6.08751	0.127552	263	0.273958	0.435599	0.124652	2.65171	0.0158997	0.904394	-0.144977	1.97929	0.98498
Mono CXCL10	PSAP	CD1B	DC CD1C	672	0.911805	30.069	0.100036	219	0.182045	0.488419	0.396134	14.6863	0.0396277	562	0.909385	23.9685	0.0595895	339	0.214421	0.495844	0.336022	11.8846	0.0200234	1.23574	0.30537	1.97907	0.984822
tumor_4	MIF	CD74	Mono CCL3	4332	0.988139	28.4164	0.115844	1085	1	382.975	0.103449	10882.7	0.011984	3441	0.935563	16.9968	0.0726633	1804	1	341.866	0.0833509	5810.61	0.00605655	1.87291	0.90528	1.97868	0.984539
tumor_4	FBLN1	ITGB1	Macro CD5L	447	0.101962	0.151694	0.397325	214	0.646526	1.83264	0.0308701	0.278001	0.0122655	212	0.05764	0.133101	0.217705	10	0.212766	1.46447	0.0284841	0.194922	0.00620113	1.42622	0.512193	1.97794	0.983997
tumor_1	AZGP1	ITGAV	Mono CXCL10	774	0.466828	1.555	0.220553	190	0.257802	0.498759	0.0752899	0.775571	0.0166054	255	0.265625	0.841848	0.157418	161	0.260518	0.473117	0.0533722	0.398292	0.00840175	1.94724	0.961432	1.97642	0.982893
Macro GPNMB	PSAP	LRP1	Mono CXCL10	1206	0.991776	47.5585	0.158221	303	0.411126	1.03318	0.0590954	49.1366	0.00935017	2884	0.991747	58.1986	0.144691	221	0.357605	0.858051	0.032717	49.9374	0.00473386	0.983964	-0.0233225	1.97517	0.981975
CD8 GZMB	LTA	TNFRSF1B	Mono CCL3	375	0.115349	0.513132	0.251497	522	0.481106	1.11135	0.0540942	0.570271	0.0136045	182	0.0466069	0.128817	0.126841	978	0.542129	1.21438	0.0543122	0.156432	0.00688904	3.64549	1.86611	1.97481	0.981712
Macro GPNMB	SPP1	ITGAV	tumor_3	781	0.64227	63.3369	0.121042	183	0.317158	0.790264	0.119294	50.0529	0.0144395	2175	0.747937	85.0715	0.101111	180	0.181635	0.641745	0.0723951	54.5942	0.00731998	0.916817	-0.125294	1.97262	0.980114
tumor_4	IL34	CSF1R	Macro FBP1	89	0.0203011	0.0230038	0.668024	32	0.329897	2.3014	0.0793237	0.0529411	0.0529901	289	0.0785753	0.101592	0.449391	483	0.258151	1.6791	0.0597776	0.170583	0.0268636	0.310354	-1.68801	1.97257	0.980073
tumor_4	SEMA6D	TYROBP	tumor_3	131	0.0298814	0.0371018	0.652694	253	0.438475	6.24477	0.0142512	0.231692	0.00930167	78	0.0212072	0.0277451	0.318681	474	0.478305	5.18989	0.0148003	0.143994	0.00471657	1.60904	0.686201	1.97213	0.979753
CD8 GZMB	LTA	TNFRSF14	Macro GPNMB	375	0.115349	0.513132	0.251497	845	0.694901	1.30846	0.0589617	0.671413	0.0148287	182	0.0466069	0.128817	0.126841	1071	0.368294	1.36738	0.0592975	0.176141	0.00752137	3.81179	1.93047	1.97154	0.97932
Mono CCL20	VEGFA	NRP2	DC TYMS	101	0.651613	4.90628	0.238333	93	0.367589	0.67305	0.08318	3.30217	0.0198245	412	0.78626	6.22725	0.197161	121	0.170663	0.492741	0.0510149	3.06842	0.0100581	1.07618	0.105917	1.97099	0.97892
tumor_4	IL34	CSF1R	DC TYMS	89	0.0203011	0.0230038	0.668024	178	0.703557	2.01378	0.0694101	0.0463247	0.0463676	289	0.0785753	0.101592	0.449391	283	0.399154	1.47072	0.052359	0.149413	0.0235297	0.310045	-1.68945	1.9706	0.978636
Macro FBP1	TGFB1	VASN	tumor_4	62	0.639175	6.36456	0.113731	1237	0.282162	0.410391	0.344397	2.61196	0.0391685	866	0.462854	3.68761	0.0555608	1346	0.36596	0.625863	0.357887	2.30793	0.0198845	1.13173	0.17853	1.9698	0.978051
tumor_4	THBS1	ITGB1	Macro FBP1	1245	0.283987	4.5063	0.391754	37	0.381443	2.15184	0.0362468	9.69683	0.0141998	1838	0.499728	7.18874	0.183573	542	0.289685	2.01979	0.0392852	14.5197	0.0072117	0.667838	-0.582431	1.969	0.977462
Macro GPNMB	PSAP	LRP1	tumor_3	1206	0.991776	47.5585	0.158221	165	0.285962	0.618635	0.0353843	29.4213	0.00559856	2884	0.991747	58.1986	0.144691	147	0.148335	0.515507	0.019656	30.0018	0.00284405	0.980652	-0.0281862	1.96852	0.977112
tumor_4	FN1	NT5E	tumor_1	1307	0.29813	22.5959	0.24472	448	0.270205	0.411682	0.163174	9.3023	0.0399319	979	0.266177	14.8141	0.0953021	327	0.340625	0.584126	0.212948	8.6533	0.0202944	1.075	0.104338	1.96763	0.976457
tumor_1	MDK	SDC1	tumor_3	1341	0.808806	9.67967	0.326466	179	0.310225	0.749763	0.194956	7.25746	0.0636467	490	0.510417	4.37805	0.236301	180	0.181635	0.588962	0.136946	2.5785	0.0323606	2.8146	1.49293	1.9668	0.975847
Macro CD5L	C1QB	LRP1	Mono CXCL10	330	0.996979	126.978	0.408036	303	0.411126	1.03318	0.0590954	131.191	0.0241131	46	0.978723	103.08	0.374847	221	0.357605	0.858051	0.032717	88.4476	0.0122639	1.48326	0.568772	1.96619	0.9754
CD8 GZMB	SEMA4D	PLXNB2	tumor_3	1054	0.324208	1.52241	0.168794	184	0.318891	0.766775	0.0932209	1.16735	0.0157352	1359	0.348015	1.53924	0.133304	184	0.185671	0.53783	0.0601442	0.82785	0.00801747	1.4101	0.495793	1.96261	0.972772
Macro CD5L	C1QA	CD33	Mono FCN1	328	0.990937	82.6956	0.369204	372	0.303673	0.811773	0.109541	67.13	0.0404429	47	1	65.8383	0.290165	304	0.207367	0.562301	0.0710675	37.0209	0.0206213	1.8133	0.858617	1.96122	0.971751
CD8 GZMK	IFNL1	IL10RB	Macro CD5L	196	0.0167293	0.0889182	0.282063	114	0.344411	0.505178	0.0484342	0.0449195	0.0136615	17	0.00442478	0.0195528	0.180919	5	0.106383	0.406841	0.0385233	0.00795488	0.00696961	5.64678	2.49743	1.96015	0.970965
Mono CCL20	SPP1	ITGA9	Macro CD5L	130	0.83871	99.1549	0.189492	112	0.338369	0.558354	0.408002	55.3635	0.0773134	481	0.917939	78.9771	0.093868	3	0.0638298	0.166602	0.420263	13.1577	0.0394492	4.20769	2.07303	1.95982	0.970721
Macro CD5L	C1QB	LRP1	tumor_3	330	0.996979	126.978	0.408036	165	0.285962	0.618635	0.0353843	78.5527	0.0144381	46	0.978723	103.08	0.374847	147	0.148335	0.515507	0.019656	53.1383	0.00736799	1.47827	0.563909	1.95957	0.970536
CD8 GZMK	CD244	CD48	CD8 GZMB	1447	0.123506	0.627722	0.228717	1197	0.368194	1.89482	0.0887806	1.18942	0.0203056	223	0.0580427	0.269152	0.110533	1271	0.32548	1.40956	0.0937742	0.379387	0.0103652	3.13511	1.64851	1.95902	0.970133
CD8 GZMK	ADGRE5	CD55	tumor_1	3804	0.324684	2.06274	0.120595	826	0.498191	1.8493	0.0624421	3.81462	0.00753019	1770	0.460698	3.50351	0.143592	386	0.402083	1.22062	0.0267709	4.27646	0.00384407	0.892004	-0.164877	1.95891	0.970051
tumor_4	MDK	SDC1	tumor_3	3185	0.726505	10.1884	0.343623	179	0.310225	0.749763	0.194956	7.63886	0.0669915	2169	0.589723	4.62844	0.249816	180	0.181635	0.588962	0.136946	2.72597	0.0342114	2.80225	1.48659	1.95817	0.969503
Mono CCL3	PSAP	LRP1	Mono CCL20	1069	0.985253	33.9228	0.112857	93	0.6	2.19176	0.125363	74.3507	0.0141481	1769	0.980599	26.1499	0.0650128	325	0.620229	2.91489	0.111143	76.2241	0.00722573	0.975422	-0.0359009	1.95802	0.969397
CD8 GZMB	LTA	TNFRSF1A	Macro CD5L	375	0.115349	0.513132	0.251497	187	0.564955	1.39874	0.0839243	0.717737	0.0211067	182	0.0466069	0.128817	0.126841	9	0.191489	1.51971	0.085021	0.195764	0.0107842	3.66634	1.87434	1.95719	0.968783
tumor_4	SPON2	ITGA4	CD8 GZMB	2216	0.505474	1.97056	0.408666	1354	0.416487	2.32579	0.0973038	4.58311	0.0397648	1343	0.365144	1.15813	0.218023	1633	0.418182	2.15181	0.093233	2.49208	0.0203269	1.83907	0.878978	1.95626	0.968101
tumor_3	ZG16B	CXCR4	CD8 GZMK	121	0.209705	1.03841	0.188309	5719	0.488136	6.29614	0.167944	6.53799	0.0316254	199	0.200807	0.742921	0.09909	3240	0.843311	16.2012	0.163158	12.0362	0.0161673	0.543195	-0.880459	1.95613	0.968005
Mono CXCL10	HGF	MET	tumor_1	117	0.158752	0.323404	0.212027	672	0.405308	0.770353	0.227416	0.249135	0.0482183	56	0.0906149	0.101464	0.0891233	545	0.567708	1.28381	0.276663	0.130261	0.0246571	1.91258	0.935523	1.95555	0.967577
DC TYMS	HMGB1	SDC1	tumor_3	249	0.98419	15.1549	0.124306	179	0.310225	0.749763	0.194956	11.3626	0.0242342	570	0.803949	9.22638	0.0905185	180	0.181635	0.588962	0.136946	5.43399	0.0123962	2.09102	1.06421	1.95497	0.96715
tumor_1	NECTIN1	CD96	CD8 GZMK	129	0.0778046	0.0683493	0.147574	4012	0.342438	2.13595	0.238145	0.145991	0.0351439	24	0.025	0.0370063	0.0812212	1756	0.457054	3.05363	0.221447	0.113003	0.0179862	1.29191	0.369511	1.95394	0.966383
CD8 proliferating	ICAM3	ITGAD	Macro CD5L	458	0.629121	1.83149	0.0841837	123	0.371601	0.883116	0.594276	1.61742	0.0500283	685	0.586473	1.93202	0.100339	2	0.0425532	0.123366	0.255192	0.238345	0.0256058	6.78604	2.76257	1.95379	0.966275
CD8 proliferating	IFNG	IFNGR1	CD8 GZMK	365	0.501374	5.75715	0.232457	2559	0.218419	1.29697	0.0356557	7.46685	0.00828842	486	0.416096	2.34326	0.173418	872	0.226965	1.35013	0.0244839	3.16371	0.00424596	2.36016	1.23888	1.95207	0.965007
tumor_4	FN1	ITGB8	tumor_4	1307	0.29813	22.5959	0.24472	1739	0.39667	0.717131	0.305208	16.2042	0.0746904	979	0.266177	14.8141	0.0953021	1912	0.519848	1.42165	0.401525	21.0604	0.0382661	0.769416	-0.378165	1.95187	0.964855
Mono CXCL10	C3	LRP1	Mono FCN1	469	0.636364	5.50629	0.145713	621	0.506939	1.95498	0.11182	10.7647	0.0162936	386	0.624595	4.87262	0.145472	576	0.392906	1.50635	0.0574363	7.33987	0.0083554	1.46661	0.552484	1.95007	0.963528
Macro FBP1	SEMA3C	NRP1	Mono CXCL10	4	0.0412371	0.308803	0.161675	178	0.24152	0.503264	0.055723	0.15541	0.00900903	109	0.0582576	0.333711	0.106166	116	0.187702	0.376183	0.043535	0.125536	0.00462194	1.23796	0.30797	1.94919	0.962871
tumor_4	SEMA3B	NRP1	Mono CCL3	398	0.0907847	0.114808	0.121212	468	0.431336	1.21297	0.134304	0.139259	0.0162793	311	0.0845568	0.205032	0.154642	403	0.223392	0.466809	0.0540231	0.0957111	0.00835424	1.455	0.541015	1.94863	0.962458
tumor_1	JAG1	CD46	tumor_4	366	0.220748	0.368498	0.16831	3574	0.815237	3.23762	0.102603	1.19305	0.0172692	87	0.090625	0.126136	0.0530618	3073	0.835508	5.22584	0.167049	0.659168	0.00886393	1.80994	0.855941	1.94826	0.962184
tumor_3	HSPG2	ITGA2	tumor_3	107	0.185442	0.58483	0.171657	129	0.22357	0.688985	0.314376	0.402939	0.053965	85	0.0857719	0.244859	0.149196	105	0.105954	0.343092	0.185753	0.0840094	0.0277135	4.79636	2.26194	1.94724	0.961434
Macro GPNMB	LPL	LRP1	tumor_1	250	0.205592	0.340552	0.236777	757	0.456574	0.922573	0.0527688	0.314184	0.0124944	307	0.105571	0.353279	0.232132	346	0.360417	0.725133	0.027649	0.256174	0.00641821	1.22644	0.294482	1.94672	0.961042
tumor_3	AFDN	NECTIN2	tumor_3	190	0.329289	0.940317	0.136092	264	0.457539	1.48462	0.108267	1.39601	0.0147343	312	0.314834	1.37808	0.101655	311	0.313824	1.3359	0.0745172	1.84098	0.00757501	0.7583	-0.399159	1.94512	0.959857
Mono CXCL10	C3	CD46	tumor_3	469	0.636364	5.50629	0.145713	388	0.672444	3.87351	0.122756	21.3287	0.0178871	386	0.624595	4.87262	0.145472	392	0.39556	1.97801	0.0632291	9.63809	0.00919809	2.21296	1.14598	1.94465	0.959512
Mono CCL3	LILRB4	LAIR1	Macro GPNMB	740	0.682028	2.85168	0.128965	977	0.803454	2.52025	0.128524	7.18696	0.016575	1259	0.697894	2.46819	0.0852287	1403	0.482462	2.29433	0.100015	5.66286	0.00852416	1.26914	0.343851	1.94447	0.95938
CD8 GZMK	CCL5	SDC4	tumor_1	11311	0.965432	40.7635	0.274166	1078	0.650181	2.05698	0.225283	83.8498	0.0617648	3684	0.958876	38.6009	0.238109	576	0.6	1.58554	0.1335	61.2032	0.0317874	1.37002	0.4542	1.94306	0.958328
tumor_4	THBS1	SDC4	tumor_4	1245	0.283987	4.5063	0.391754	2718	0.619982	1.68684	0.184744	7.60139	0.0723741	1838	0.499728	7.18874	0.183573	2449	0.665851	2.4103	0.202943	17.3271	0.0372549	0.4387	-1.18869	1.94267	0.958044
CD8 GZMB	IL13	IL4R	Macro GPNMB	136	0.0418333	0.327665	0.426984	262	0.215461	0.209176	0.037901	0.0685399	0.0161831	9	0.00230474	0.0123149	0.173634	293	0.100757	0.285948	0.0479773	0.00352142	0.00833049	19.4637	4.28272	1.94264	0.958015
tumor_4	SPON2	ITGA4	DC TYMS	2216	0.505474	1.97056	0.408666	173	0.683794	1.34905	0.05644	2.65839	0.0230651	1343	0.365144	1.15813	0.218023	282	0.397743	1.25744	0.054482	1.45628	0.0118783	1.82546	0.86826	1.94178	0.957383
Mono CCL3	TNFSF13	TNFRSF14	tumor_4	831	0.765899	3.40501	0.14853	1558	0.355383	0.492671	0.0222007	1.67755	0.00329747	1446	0.801552	3.42468	0.106014	594	0.161501	0.369503	0.0160238	1.26543	0.00169875	1.32567	0.406723	1.94111	0.956882
Macro GPNMB	SIGLEC1	SPN	CD8 proliferating	460	0.378289	0.518561	0.11925	333	0.457418	1.12518	0.136573	0.583473	0.0162864	330	0.11348	0.22833	0.0849078	433	0.370719	0.940183	0.0988366	0.214672	0.008392	2.71798	1.44253	1.9407	0.956578
CD8 proliferating	SPN	SIGLEC1	Macro GPNMB	333	0.457418	1.12518	0.136573	460	0.378289	0.518561	0.11925	0.583473	0.0162864	433	0.370719	0.940183	0.0988366	330	0.11348	0.22833	0.0849078	0.214672	0.008392	2.71798	1.44253	1.9407	0.956578
tumor_3	CDH1	EGFR	tumor_3	160	0.277296	0.701434	0.162157	131	0.227036	0.672462	0.247459	0.471687	0.0401272	186	0.187689	0.62491	0.130008	142	0.14329	0.494218	0.159057	0.308842	0.0206786	1.52728	0.610963	1.94052	0.956442
Mono CCL3	APOE	SORL1	Mono CXCL10	902	0.831336	116.744	0.155195	226	0.306649	0.781159	0.0746354	91.1955	0.0115831	1484	0.822616	99.5878	0.12335	190	0.307443	0.51473	0.0483966	51.2609	0.0059697	1.77905	0.831105	1.94031	0.956284
tumor_1	NECTIN3	NECTIN2	Macro GPNMB	284	0.171291	0.17846	0.289984	522	0.429276	0.522079	0.038073	0.0931703	0.0110406	178	0.185417	0.265571	0.193847	568	0.195323	0.526397	0.0293627	0.139796	0.00569188	0.666475	-0.585378	1.9397	0.955836
tumor_4	THBS1	ITGB1	tumor_4	1245	0.283987	4.5063	0.391754	3955	0.902144	10.0137	0.168676	45.1246	0.0660795	1838	0.499728	7.18874	0.183573	3203	0.870854	9.55393	0.185825	68.6808	0.0341125	0.657019	-0.605993	1.9371	0.9539
tumor_3	MDK	SDC3	Mono CCL3	286	0.495667	4.81334	0.16234	363	0.334562	0.800276	0.100303	3.852	0.0162831	476	0.480323	5.36272	0.289448	401	0.222284	0.453725	0.0290745	2.4332	0.00841556	1.5831	0.662754	1.93489	0.952248
tumor_2	FGG	ITGAV	tumor_3	134	0.822086	20.3136	0.94364	183	0.317158	0.790264	0.119294	16.0531	0.112571	28	0.965517	44.5194	0.804069	180	0.181635	0.641745	0.0723951	28.5701	0.0582107	0.561886	-0.83165	1.93385	0.951474
CD8 GZMB	ICAM3	ITGAD	Macro CD5L	1710	0.525992	2.78799	0.128149	123	0.371601	0.883116	0.594276	2.46212	0.0761557	2221	0.568758	2.97169	0.154334	2	0.0425532	0.123366	0.255192	0.366605	0.0393849	6.716	2.7476	1.93362	0.951307
tumor_4	CXCL14	CXCR4	DC CD1C	1091	0.248859	2.24983	0.698393	686	0.570241	2.78344	0.0742458	6.26228	0.0518528	44	0.011963	0.0630831	0.332276	1466	0.927261	8.01541	0.0807212	0.505637	0.0268217	12.3849	3.63051	1.93324	0.951021
Mono CCL3	F13A1	ITGB1	Macro FBP1	560	0.516129	3.57396	0.35561	37	0.381443	2.15184	0.0362468	7.69059	0.0128897	736	0.407982	1.20262	0.169794	542	0.289685	2.01979	0.0392852	2.42904	0.00667038	3.1661	1.66271	1.93238	0.950381
Macro CD5L	ADAM15	ITGB1	tumor_4	119	0.359517	0.763321	0.113106	3955	0.902144	10.0137	0.168676	7.64364	0.0190783	5	0.106383	0.344163	0.0531624	3203	0.870854	9.55393	0.185825	3.28811	0.00987892	2.32463	1.217	1.93121	0.949504
Macro CD5L	C1QA	CD33	DC TYMS	328	0.990937	82.6956	0.369204	114	0.450593	0.576803	0.0778338	47.699	0.0287366	47	1	65.8383	0.290165	146	0.205924	0.405896	0.0512999	26.7235	0.0148855	1.78491	0.835852	1.93051	0.948985
Mono CCL20	VCAN	ITGB1	DC IDO1	151	0.974194	20.1378	0.613477	172	0.669261	1.51999	0.0256036	30.6092	0.0157072	471	0.898855	17.6404	0.416271	80	0.487805	1.00515	0.0195504	17.7313	0.00813825	1.72628	0.787669	1.93005	0.948635
Mono CCL3	C1QA	CD93	Mono FCN1	1045	0.963134	43.7317	0.195245	337	0.275102	0.894634	0.135912	39.1239	0.0265362	1565	0.867517	21.378	0.094218	435	0.296726	1.1621	0.146041	24.8434	0.0137597	1.57482	0.655189	1.92854	0.94751
tumor_4	THBS1	ITGB1	Mono FCN1	1245	0.283987	4.5063	0.391754	583	0.475918	1.53667	0.0258846	6.92471	0.0101404	1838	0.499728	7.18874	0.183573	606	0.41337	1.4727	0.0286443	10.5869	0.00525832	0.654084	-0.612453	1.92845	0.947441
CD8 GZMK	ULBP2	KLRK1	CD8 proliferating	343	0.0292762	0.148336	0.232384	262	0.35989	1.1741	0.21035	0.174162	0.0488821	219	0.0570016	0.284103	0.178717	385	0.329623	1.16901	0.141868	0.332118	0.0253541	0.524399	-0.931263	1.92798	0.947089
Macro CD5L	CXCL12	ITGAV	tumor_3	293	0.885196	7.74985	0.764553	183	0.317158	0.790264	0.119294	6.12443	0.0912066	15	0.319149	3.05969	0.653546	180	0.181635	0.641745	0.0723951	1.96354	0.0473135	3.11907	1.64112	1.92771	0.946885
DC CD1C	CD1D	LILRB2	DC CD1C	749	0.62261	1.65282	0.246886	509	0.423109	0.86991	0.0714486	1.43781	0.0176397	732	0.462998	1.00595	0.171125	620	0.392157	0.848955	0.053485	0.854006	0.00915263	1.6836	0.751553	1.92728	0.946566
tumor_2	VTN	PLAUR	DC IDO1	111	0.680982	20.6575	0.55893	106	0.412451	1.9345	0.0268894	39.9618	0.0150293	24	0.827586	15.0716	0.411328	66	0.402439	1.86235	0.0189659	28.0686	0.00780122	1.42372	0.509665	1.92653	0.946007
tumor_3	CCN2	IGF2R	tumor_1	81	0.140381	0.493753	0.205524	588	0.354644	0.514786	0.0328691	0.254177	0.00675539	136	0.137235	0.55383	0.108178	294	0.30625	0.61116	0.0324147	0.338479	0.00350656	0.75094	-0.413231	1.9265	0.945981
CD8 GZMK	CD244	CD48	Mono CCL3	1447	0.123506	0.627722	0.228717	427	0.393548	0.722081	0.0338328	0.453266	0.00773811	223	0.0580427	0.269152	0.110533	567	0.314302	0.546408	0.0363509	0.147067	0.00401799	3.08205	1.62389	1.92587	0.945507
Mono FCN1	VCAN	EGFR	tumor_3	824	0.672653	6.29453	0.191756	131	0.227036	0.672462	0.247459	4.23283	0.0474518	969	0.660982	6.56582	0.154937	142	0.14329	0.494218	0.159057	3.24495	0.0246439	1.30444	0.383429	1.9255	0.945233
CD8 proliferating	CCL5	CXCR3	Macro CD3	566	0.777473	21.1248	0.14208	297	0.282051	0.907955	0.0795705	19.1804	0.0113054	908	0.777397	17.1416	0.105738	202	0.183971	0.491116	0.0555692	8.41853	0.00587576	2.27835	1.18799	1.92408	0.944166
tumor_1	MDK	ITGA4	DC CD1C	1341	0.808806	9.67967	0.326466	781	0.64921	1.64264	0.0687228	15.9002	0.0224357	490	0.510417	4.37805	0.236301	819	0.518027	1.13928	0.0493622	4.98781	0.0116644	3.1878	1.67256	1.92344	0.943687
Macro GPNMB	CCL7	CXCR3	CD8 GZMB	212	0.174342	2.23561	0.144149	1480	0.455245	2.65155	0.232374	5.92783	0.0334964	64	0.0220083	0.110673	0.100471	1327	0.339821	1.53256	0.173407	0.169613	0.0174224	34.9492	5.12719	1.92261	0.943064
tumor_1	ADAM15	ITGB1	DC IDO1	898	0.541616	1.06636	0.158009	172	0.669261	1.51999	0.0256036	1.62086	0.0040456	407	0.423958	0.696887	0.107647	80	0.487805	1.00515	0.0195504	0.700478	0.00210454	2.31393	1.21034	1.92231	0.942844
Mono CXCL10	TNFSF13	TNFRSF14	tumor_4	515	0.698779	3.45223	0.15059	1558	0.355383	0.492671	0.0222007	1.70081	0.0033432	452	0.731392	3.50647	0.108546	594	0.161501	0.369503	0.0160238	1.29565	0.00173932	1.31271	0.392544	1.92213	0.942702
tumor_4	SEMA6D	TYROBP	Macro CD3	131	0.0298814	0.0371018	0.652694	974	0.924976	22.3095	0.0509125	0.827723	0.0332303	78	0.0212072	0.0277451	0.318681	1014	0.923497	19.0258	0.0542569	0.527874	0.0172906	1.56803	0.648954	1.92186	0.942506
Mono CCL20	TGM2	ITGB1	tumor_3	84	0.541935	3.49877	0.315379	422	0.731369	6.98897	0.117726	24.4528	0.0371283	255	0.486641	2.70396	0.206937	525	0.529768	4.80059	0.0933722	12.9806	0.0193221	1.88379	0.91364	1.92154	0.942266
tumor_2	FGG	ITGA5	Macro GPNMB	134	0.822086	20.3136	0.94364	348	0.286184	0.307818	0.0606355	6.2529	0.0572181	28	0.965517	44.5194	0.804069	243	0.0835626	0.227016	0.0370356	10.1066	0.0297792	0.618695	-0.692699	1.92141	0.942167
CD8 GZMB	LTA	TNFRSF1A	Mono FCN1	375	0.115349	0.513132	0.251497	372	0.303673	0.821324	0.0492795	0.421448	0.0123936	182	0.0466069	0.128817	0.126841	406	0.276944	0.909276	0.05087	0.11713	0.00645242	3.59812	1.84725	1.92077	0.941686
tumor_1	NECTIN4	TIGIT	CD8 GZMB	203	0.122437	0.145241	0.235985	1989	0.611812	5.08061	0.368798	0.737915	0.0870309	105	0.109375	0.15354	0.178464	1531	0.392061	1.97544	0.253956	0.303308	0.045322	2.43289	1.28267	1.92028	0.941317
Macro GPNMB	SPP1	CD44	DC IDO1	781	0.64227	63.3369	0.121042	149	0.579767	1.66952	0.0371047	105.742	0.00449122	2175	0.747937	85.0715	0.101111	69	0.420732	1.41982	0.0231386	120.786	0.00233958	0.875453	-0.191899	1.91967	0.94086
Mono CXCL10	LILRB4	LAIR1	Macro CD5L	506	0.686567	3.5944	0.162553	163	0.492447	1.21099	0.0617561	4.35278	0.0100386	441	0.713592	2.96628	0.102428	11	0.234043	1.17211	0.0510949	3.4768	0.00523355	1.25195	0.324174	1.91813	0.939703
tumor_3	CCN2	LRP1	Macro CD3	81	0.140381	0.493753	0.205524	349	0.331434	0.619165	0.0354147	0.305715	0.00727858	136	0.137235	0.55383	0.108178	356	0.324226	0.920028	0.0350802	0.50954	0.00379492	0.599983	-0.737007	1.91798	0.939589
tumor_2	VTN	ITGAV	Mono CXCL10	111	0.680982	20.6575	0.55893	190	0.257802	0.498759	0.0752899	10.3031	0.0420817	24	0.827586	15.0716	0.411328	161	0.260518	0.473117	0.0533722	7.13064	0.0219535	1.4449	0.530974	1.91686	0.938746
Mono CCL3	TNFSF13	FAS	CD8 proliferating	831	0.765899	3.40501	0.14853	267	0.366758	0.855634	0.171442	2.91344	0.0254643	1446	0.801552	3.42468	0.106014	370	0.316781	0.724208	0.125335	2.48018	0.0132873	1.17469	0.232277	1.91643	0.938423
Macro CD5L	CXCL12	ITGA5	Macro GPNMB	293	0.885196	7.74985	0.764553	348	0.286184	0.307818	0.0606355	2.38554	0.0463591	15	0.319149	3.05969	0.653546	243	0.0835626	0.227016	0.0370356	0.694599	0.0242045	3.43442	1.78007	1.91531	0.937578
tumor_4	MDK	ITGA4	DC CD1C	3185	0.726505	10.1884	0.343623	781	0.64921	1.64264	0.0687228	16.7358	0.0236147	2169	0.589723	4.62844	0.249816	819	0.518027	1.13928	0.0493622	5.27308	0.0123315	3.17382	1.66622	1.915	0.937343
CD8 GZMB	TNFSF4	TNFRSF4	CD8 proliferating	418	0.128576	0.562114	0.519176	148	0.203297	1.18653	0.296182	0.666963	0.153771	298	0.0763124	0.284458	0.238503	263	0.225171	1.41154	0.336771	0.401523	0.0803208	1.66108	0.732123	1.91446	0.936934
CD8 GZMB	LTA	TNFRSF1A	Mono CXCL10	375	0.115349	0.513132	0.251497	368	0.499322	1.12224	0.0673342	0.575856	0.0169343	182	0.0466069	0.128817	0.126841	349	0.564725	1.24661	0.0697422	0.160584	0.0088462	3.58601	1.84238	1.91431	0.936821
tumor_4	IGF2	INSR	tumor_4	2102	0.479471	1.91678	0.313962	1022	0.23312	0.304623	0.137205	0.583897	0.0430772	1008	0.274062	1.39193	0.121518	1216	0.330614	0.647277	0.185226	0.900963	0.0225083	0.648081	-0.625754	1.91383	0.936465
tumor_4	SPON2	ITGA4	Macro CD3	2216	0.505474	1.97056	0.408666	631	0.59924	1.64111	0.068659	3.23392	0.0280586	1343	0.365144	1.15813	0.218023	541	0.492714	1.55264	0.0672723	1.79816	0.0146669	1.79846	0.846759	1.91306	0.935882
CD8 proliferating	CCL5	SDC1	tumor_3	566	0.777473	21.1248	0.14208	179	0.310225	0.749763	0.194956	15.8386	0.0276995	908	0.777397	17.1416	0.105738	180	0.181635	0.588962	0.136946	10.0958	0.0144804	1.56883	0.649693	1.9129	0.935758
tumor_1	ADAM15	ITGAV	tumor_1	898	0.541616	1.06636	0.158009	570	0.343788	0.504606	0.0761725	0.538092	0.0120359	407	0.423958	0.696887	0.107647	307	0.319792	0.518184	0.0584562	0.361116	0.00629265	1.49008	0.575391	1.9127	0.935611
tumor_2	HP	CD163	Mono CCL3	148	0.907975	43.4822	0.981344	687	0.63318	2.69779	0.104912	117.306	0.102955	28	0.965517	87.0879	0.995045	1166	0.646341	2.42199	0.0541043	210.926	0.0538362	0.556147	-0.846462	1.91237	0.935362
tumor_3	MMP7	CD151	Mono CCL20	189	0.327556	5.12469	0.234953	73	0.470968	1.37783	0.0452363	7.06093	0.0106284	283	0.28557	2.64986	0.168938	190	0.362595	1.08351	0.0329089	2.87115	0.00555956	2.45927	1.29823	1.91174	0.934885
Mono CXCL10	C3	LRP1	tumor_1	469	0.636364	5.50629	0.145713	757	0.456574	0.922573	0.0527688	5.07996	0.0076891	386	0.624595	4.87262	0.145472	346	0.360417	0.725133	0.027649	3.5333	0.00402216	1.43774	0.5238	1.91168	0.934844
tumor_4	THBS1	ITGB1	Macro CD3	1245	0.283987	4.5063	0.391754	634	0.602089	1.84372	0.0310566	8.30834	0.0121666	1838	0.499728	7.18874	0.183573	588	0.535519	1.78366	0.0346924	12.8223	0.00636859	0.647962	-0.626018	1.9104	0.933875
tumor_3	JAG1	CD46	tumor_4	100	0.17331	0.528656	0.241462	3574	0.815237	3.23762	0.102603	1.71158	0.0247748	74	0.074672	0.184583	0.0776488	3073	0.835508	5.22584	0.167049	0.964603	0.0129712	1.77439	0.827325	1.90999	0.933567
tumor_4	VTN	PLAUR	Macro GPNMB	2999	0.684078	11.9527	0.323405	1035	0.851151	5.97111	0.0829983	71.371	0.026842	2433	0.661501	14.9659	0.408443	1478	0.508253	3.37905	0.034412	50.5707	0.0140553	1.41131	0.497035	1.90974	0.933377
tumor_3	CCN2	ITGB2	CD8 GZMB	81	0.140381	0.493753	0.205524	1690	0.51984	3.3427	0.0353149	1.65047	0.00725806	136	0.137235	0.55383	0.108178	2413	0.617926	3.99607	0.0351418	2.21314	0.00380157	0.745759	-0.423219	1.90923	0.932988
tumor_1	CCN2	ITGA5	Mono CCL20	257	0.155006	0.442224	0.184075	40	0.258065	0.803569	0.158291	0.355358	0.0291375	268	0.279167	0.749567	0.146411	119	0.227099	0.63901	0.104249	0.478981	0.0152632	0.741904	-0.430695	1.909	0.93282
CD8 GZMK	TNFSF14	TNFRSF14	tumor_4	1348	0.115056	0.6342	0.153104	1558	0.355383	0.492671	0.0222007	0.312452	0.00339902	194	0.0504945	0.243736	0.111145	594	0.161501	0.369503	0.0160238	0.0900612	0.00178097	3.46932	1.79465	1.90852	0.932456
Mono CCL20	TGM2	ITGB1	CD8 GZMB	84	0.541935	3.49877	0.315379	1524	0.468779	3.01329	0.0507576	10.5428	0.0160078	255	0.486641	2.70396	0.206937	1603	0.410499	2.0848	0.0405496	5.63722	0.0083912	1.87021	0.903203	1.90769	0.93183
tumor_3	CDH1	ITGAE	tumor_4	160	0.277296	0.701434	0.162157	1412	0.32208	0.426465	0.0315009	0.299137	0.00510809	186	0.187689	0.62491	0.130008	929	0.252583	0.310404	0.0206085	0.193975	0.00267926	1.54214	0.624938	1.90653	0.930946
tumor_4	THBS1	PTPRJ	tumor_1	1245	0.283987	4.5063	0.391754	353	0.212907	0.264938	0.0263938	1.19389	0.0103399	1838	0.499728	7.18874	0.183573	186	0.19375	0.397574	0.0295443	2.85806	0.00542354	0.417728	-1.25936	1.90648	0.930915
CD8 proliferating	IFNG	IFNGR2	tumor_4	365	0.501374	5.75715	0.232457	2506	0.571624	1.08379	0.0359319	6.23955	0.00835261	486	0.416096	2.34326	0.173418	1775	0.482599	0.954912	0.0252681	2.23761	0.00438194	2.78849	1.47948	1.90615	0.930658
Macro GPNMB	SNCA	LAG3	CD8 GZMB	448	0.368421	0.41556	0.122347	1857	0.571209	4.2749	0.383806	1.77648	0.0469576	483	0.166094	0.429633	0.106967	1705	0.43662	2.64346	0.230659	1.13572	0.024673	1.56419	0.645413	1.9032	0.928426
tumor_4	THBS1	SDC1	tumor_4	1245	0.283987	4.5063	0.391754	1936	0.441606	0.813446	0.211516	3.66563	0.0828621	1838	0.499728	7.18874	0.183573	1761	0.478793	1.02017	0.237211	7.33374	0.0435456	0.499831	-1.00049	1.90288	0.928185
CD8 GZMB	CD70	CD27	Macro CD3	716	0.22024	1.16713	0.383358	351	0.333333	0.926663	0.0700469	1.08154	0.0268531	490	0.12548	0.476674	0.197142	330	0.300546	1.0775	0.0715847	0.513619	0.0141124	2.10572	1.07431	1.9028	0.928125
CD8 GZMB	SELPLG	SELL	DC IDO1	1129	0.347278	1.63199	0.0822079	123	0.478599	1.26714	0.137516	2.06797	0.0113049	1696	0.434315	2.13465	0.101487	42	0.256098	0.570718	0.0585703	1.21828	0.00594415	1.69744	0.763365	1.90185	0.9274
Mono CCL3	F13A1	ITGB1	tumor_4	560	0.516129	3.57396	0.35561	3955	0.902144	10.0137	0.168676	35.7885	0.0599829	736	0.407982	1.20262	0.169794	3203	0.870854	9.55393	0.185825	11.4898	0.031552	3.11481	1.63915	1.90108	0.926819
tumor_4	CCL15	CCR1	Macro GPNMB	1080	0.24635	0.361989	0.160168	547	0.449836	0.60576	0.105226	0.219279	0.0168539	263	0.0715063	0.0924251	0.092294	538	0.185007	0.499006	0.0960587	0.0461206	0.00886564	4.75446	2.24928	1.90104	0.926785
CD8 proliferating	SEMA4D	MET	tumor_3	288	0.395604	0.901507	0.0999528	172	0.298094	1.10526	0.326285	0.996402	0.0326131	456	0.390411	1.19832	0.103779	201	0.202825	0.767501	0.165398	0.919711	0.0171648	1.08339	0.115547	1.9	0.925998
tumor_1	ADM2	RAMP1	tumor_3	119	0.0717732	0.0671087	0.377371	129	0.22357	0.984029	0.228063	0.0660369	0.0860645	55	0.0572917	0.060765	0.405401	217	0.218971	0.768186	0.111746	0.0466788	0.0453019	1.41471	0.500504	1.8998	0.925847
Mono CCL3	CD209	ICAM3	Macro CD3	106	0.0976959	0.230299	0.174652	614	0.583096	1.64074	0.0754159	0.377861	0.0131716	55	0.0304878	0.052702	0.10888	497	0.452641	1.2266	0.0637033	0.0646442	0.00693603	5.84525	2.54726	1.89901	0.925244
CD8 proliferating	CD38	PECAM1	DC CD1C	256	0.351648	1.09268	0.171209	375	0.311721	0.532442	0.0410478	0.581789	0.00702777	412	0.35274	1.30201	0.114521	418	0.26439	0.438809	0.0323222	0.571335	0.00370157	1.0183	0.0261605	1.89859	0.924928
tumor_3	CFH	ITGAM	DC CD1C	67	0.116118	0.396062	0.128471	248	0.206151	0.327657	0.0531273	0.129773	0.00682533	120	0.12109	0.430973	0.106845	331	0.209361	0.325818	0.033653	0.140419	0.00359567	0.924183	-0.11375	1.89821	0.924639
Mono CXCL10	TNFSF13	FAS	CD8 proliferating	515	0.698779	3.45223	0.15059	267	0.366758	0.855634	0.171442	2.95384	0.0258174	452	0.731392	3.50647	0.108546	370	0.316781	0.724208	0.125335	2.53941	0.0136047	1.1632	0.218098	1.89769	0.924243
Macro GPNMB	HGF	ST14	Macro GPNMB	206	0.169408	0.179898	0.117943	597	0.490954	0.681857	0.0754897	0.122665	0.00890347	186	0.0639615	0.117334	0.103063	542	0.186382	0.496509	0.0455262	0.0582575	0.00469206	2.10556	1.07421	1.89756	0.924147
CD8 GZMB	LTA	TNFRSF1B	Macro CD3	375	0.115349	0.513132	0.251497	495	0.470085	1.11466	0.0542551	0.571967	0.013645	182	0.0466069	0.128817	0.126841	494	0.449909	1.26786	0.0567044	0.163322	0.00719246	3.50208	1.80821	1.89712	0.923812
Mono CCL3	TNFSF13	TNFRSF1A	Mono CCL3	831	0.765899	3.40501	0.14853	606	0.558525	1.21486	0.0728918	4.13662	0.0108266	1446	0.801552	3.42468	0.106014	878	0.486696	0.962342	0.0538388	3.29572	0.00570768	1.25515	0.327859	1.89685	0.923609
tumor_3	CDH1	ITGAE	tumor_1	160	0.277296	0.701434	0.162157	602	0.363088	0.44945	0.0331986	0.315259	0.00538339	186	0.187689	0.62491	0.130008	247	0.257292	0.328921	0.021838	0.205546	0.0028391	1.53376	0.617075	1.89616	0.923083
Mono CCL3	CD14	ITGB1	tumor_4	975	0.898618	10.7326	0.179956	3955	0.902144	10.0137	0.168676	107.472	0.0303543	1394	0.772727	5.1105	0.0861684	3203	0.870854	9.55393	0.185825	48.8253	0.0160123	2.20116	1.13826	1.89569	0.922723
tumor_3	CCN2	IGF2R	Macro CD3	81	0.140381	0.493753	0.205524	346	0.328585	0.587682	0.0375235	0.29017	0.00771199	136	0.137235	0.55383	0.108178	303	0.275956	0.709143	0.0376115	0.392745	0.00406875	0.738826	-0.436693	1.89542	0.922518
tumor_3	CDH1	ITGAE	Macro GPNMB	160	0.277296	0.701434	0.162157	482	0.396382	0.45355	0.0335015	0.318135	0.00543251	186	0.187689	0.62491	0.130008	313	0.107634	0.332198	0.0220555	0.207594	0.00286738	1.53249	0.615879	1.89459	0.921887
tumor_4	IGF2	IGF2R	DC TYMS	2102	0.479471	1.91678	0.313962	105	0.41502	0.422305	0.0269642	0.809468	0.00846573	1008	0.274062	1.39193	0.121518	164	0.231312	0.693542	0.0367841	0.965362	0.00446992	0.838513	-0.254096	1.89393	0.921385
Mono CXCL10	PSAP	LRP1	Mono CCL20	672	0.911805	30.069	0.100036	93	0.6	2.19176	0.125363	65.9041	0.0125408	562	0.909385	23.9685	0.0595895	325	0.620229	2.91489	0.111143	69.8656	0.00662297	0.943298	-0.084214	1.89354	0.921084
CD8 GZMK	CCL5	CCR1	Mono CCL3	11311	0.965432	40.7635	0.274166	266	0.245161	0.447992	0.0778202	18.2617	0.0213357	3684	0.958876	38.6009	0.238109	288	0.159645	0.245831	0.0473225	9.48928	0.0112679	1.92446	0.944451	1.89349	0.921048
Mono CXCL10	LILRB4	LAIR1	DC TYMS	506	0.686567	3.5944	0.162553	155	0.612648	1.42527	0.0726834	5.12297	0.0118149	441	0.713592	2.96628	0.102428	292	0.411848	1.39782	0.060934	4.14631	0.00624134	1.23555	0.305151	1.89301	0.92068
Mono CCL3	F13A1	ITGB1	Mono FCN1	560	0.516129	3.57396	0.35561	583	0.475918	1.53667	0.0258846	5.49201	0.00920484	736	0.407982	1.20262	0.169794	606	0.41337	1.4727	0.0286443	1.7711	0.00486363	3.1009	1.63269	1.89259	0.920359
tumor_3	ZG16B	CXCR4	CD8 GZMB	121	0.209705	1.03841	0.188309	1757	0.540449	5.27362	0.140669	5.4762	0.0264893	199	0.200807	0.742921	0.09909	3353	0.858643	14.0264	0.141256	10.4205	0.0139971	0.525522	-0.928176	1.89249	0.920287
CD8 proliferating	GZMB	IGF2R	Mono CCL20	415	0.570055	11.2791	0.273589	68	0.43871	1.38072	0.0881588	15.5733	0.0241193	632	0.541096	13.2842	0.260903	147	0.280534	0.92106	0.0488512	12.2355	0.0127454	1.27279	0.347998	1.89239	0.920208
Macro GPNMB	SPP1	ITGB5	tumor_3	781	0.64227	63.3369	0.121042	130	0.225303	0.44155	0.135838	27.9664	0.0164421	2175	0.747937	85.0715	0.101111	110	0.110999	0.35825	0.0859537	30.4768	0.00869091	0.917628	-0.124019	1.89187	0.919816
CD8 GZMB	IFNG	IFNGR2	tumor_3	1776	0.546293	8.86198	0.357821	254	0.440208	1.43307	0.0475119	12.6999	0.0170008	1664	0.42612	4.08907	0.30262	292	0.294652	1.12249	0.0297023	4.58993	0.00898853	2.76689	1.46827	1.89138	0.919442
CD8 proliferating	SEMA4D	CD72	Mono CCL3	288	0.395604	0.901507	0.0999528	350	0.322581	0.661672	0.131489	0.596502	0.0131427	456	0.390411	1.19832	0.103779	678	0.375831	0.715381	0.0670307	0.857255	0.00695639	0.695828	-0.523197	1.8893	0.917849
CD8 proliferating	IFNG	IFNGR1	tumor_3	365	0.501374	5.75715	0.232457	206	0.357019	1.11771	0.0307276	6.43482	0.00714284	486	0.416096	2.34326	0.173418	310	0.312815	1.20268	0.0218101	2.8182	0.00378226	2.28331	1.19113	1.88851	0.917248
tumor_1	NECTIN1	CD96	CD8 GZMB	129	0.0778046	0.0683493	0.147574	1643	0.505383	2.83163	0.315709	0.19354	0.0465902	24	0.025	0.0370063	0.0812212	2615	0.669654	4.18967	0.303832	0.155044	0.0246776	1.24829	0.319953	1.88796	0.916826
tumor_3	LAMC2	ITGB1	Macro CD5L	170	0.294627	1.81584	0.37333	214	0.646526	1.83264	0.0308701	3.32779	0.0115247	126	0.127144	0.696254	0.21436	10	0.212766	1.46447	0.0284841	1.01964	0.00610584	3.26369	1.7065	1.8875	0.916473
tumor_3	MDK	TSPAN1	tumor_3	286	0.495667	4.81334	0.16234	158	0.27383	3.51762	0.406814	16.9315	0.066042	476	0.480323	5.36272	0.289448	55	0.0554995	0.190019	0.120903	1.01902	0.034995	16.6155	4.05446	1.88718	0.916235
tumor_2	FGB	ITGB1	Mono CCL20	136	0.834356	21.5116	0.776022	127	0.819355	6.54775	0.110294	140.853	0.0855906	28	0.965517	33.5926	0.887459	315	0.601145	2.62805	0.0511161	88.2831	0.0453634	1.59546	0.673977	1.88678	0.915924
Macro GPNMB	APOE	SCARB1	Macro CD5L	1113	0.915296	177.271	0.235658	135	0.407855	0.734739	0.106831	130.248	0.0251755	2875	0.988652	212.022	0.262611	5	0.106383	0.443129	0.0508215	93.953	0.0133463	1.38631	0.47125	1.88633	0.915586
Macro CD5L	TIMP2	ITGB1	Mono CCL20	225	0.679758	2.28989	0.0928917	127	0.819355	6.54775	0.110294	14.9936	0.0102454	21	0.446809	3.60146	0.106359	315	0.601145	2.62805	0.0511161	9.46483	0.00543667	1.58414	0.663702	1.8845	0.914182
Mono CCL20	OSM	OSMR	tumor_1	38	0.245161	0.980115	0.144986	495	0.298552	0.413175	0.358494	0.404959	0.0519765	141	0.269084	1.23569	0.146468	164	0.170833	0.262497	0.188358	0.324365	0.0275884	1.24847	0.320158	1.884	0.913797
tumor_4	SPON2	ITGB2	CD8 GZMB	2216	0.505474	1.97056	0.408666	1690	0.51984	3.3427	0.0353149	6.58701	0.014432	1343	0.365144	1.15813	0.218023	2413	0.617926	3.99607	0.0351418	4.62797	0.0076617	1.42331	0.509246	1.88366	0.913536
tumor_4	EPCAM	EPCAM	tumor_3	3933	0.897126	7.38622	0.406556	349	0.604853	4.76728	0.262403	35.2122	0.106681	3250	0.883632	6.85183	0.457425	376	0.379415	1.8547	0.123819	12.7081	0.0566378	2.77085	1.47033	1.88357	0.913473
tumor_3	EPCAM	EPCAM	tumor_4	349	0.604853	4.76728	0.262403	3933	0.897126	7.38622	0.406556	35.2122	0.106681	376	0.379415	1.8547	0.123819	3250	0.883632	6.85183	0.457425	12.7081	0.0566378	2.77085	1.47033	1.88357	0.913473
Mono CCL3	TNFSF13	TNFRSF14	Mono CCL3	831	0.765899	3.40501	0.14853	614	0.565899	1.2634	0.0569312	4.30189	0.00845601	1446	0.801552	3.42468	0.106014	876	0.485588	0.976722	0.0423564	3.34496	0.00449038	1.28608	0.362979	1.88314	0.913138
CD8 GZMB	TIGIT	NECTIN2	Macro GPNMB	1989	0.611812	5.08061	0.368798	522	0.429276	0.522079	0.038073	2.65248	0.0140413	1531	0.392061	1.97544	0.253956	568	0.195323	0.526397	0.0293627	1.03986	0.00745685	2.5508	1.35095	1.883	0.913034
Macro GPNMB	LRPAP1	LRP1	Mono FCN1	951	0.782072	2.17141	0.0996986	621	0.506939	1.95498	0.11182	4.24507	0.0111483	1410	0.484869	2.4461	0.103102	576	0.392906	1.50635	0.0574363	3.68469	0.00592183	1.15209	0.204248	1.88258	0.912712
Macro GPNMB	LPL	LRP1	DC CD1C	250	0.205592	0.340552	0.236777	314	0.261014	0.432932	0.0247626	0.147436	0.00586321	307	0.105571	0.353279	0.232132	267	0.16888	0.351941	0.0134193	0.124333	0.00311505	1.18581	0.245875	1.88222	0.912434
Mono FCN1	ICAM2	ITGAM	Mono CCL20	294	0.24	0.657505	0.0965383	55	0.354839	1.09004	0.176742	0.716706	0.0170624	333	0.227149	0.691931	0.106098	137	0.26145	0.827435	0.0854638	0.572528	0.00906751	1.25183	0.324035	1.88171	0.912044
Mono CXCL10	TNFSF13	TNFRSF1A	Mono CCL3	515	0.698779	3.45223	0.15059	606	0.558525	1.21486	0.0728918	4.19398	0.0109768	452	0.731392	3.50647	0.108546	878	0.486696	0.962342	0.0538388	3.37443	0.005844	1.24287	0.313679	1.8783	0.909429
tumor_4	CCL15	CCR1	Macro CD5L	1080	0.24635	0.361989	0.160168	142	0.429003	0.978573	0.169987	0.354233	0.0272266	263	0.0715063	0.0924251	0.092294	6	0.12766	0.816616	0.157199	0.0754758	0.0145085	4.69333	2.23061	1.87659	0.908116
Macro CD5L	C1QA	CD33	Mono CCL3	328	0.990937	82.6956	0.369204	379	0.349309	0.671633	0.0906303	55.5411	0.0334611	47	1	65.8383	0.290165	553	0.306541	0.486216	0.0614513	32.0116	0.017831	1.73503	0.794959	1.87656	0.908093
tumor_4	SERPING1	LRP1	Mono FCN1	3186	0.726734	3.79101	0.123396	621	0.506939	1.95498	0.11182	7.41136	0.0137982	2861	0.777868	6.01721	0.12811	576	0.392906	1.50635	0.0574363	9.06402	0.00735818	0.817667	-0.290414	1.87521	0.907054
Mono CCL3	F13A1	ITGB1	Macro CD3	560	0.516129	3.57396	0.35561	634	0.602089	1.84372	0.0310566	6.58938	0.0110441	736	0.407982	1.20262	0.169794	588	0.535519	1.78366	0.0346924	2.14507	0.00589056	3.07188	1.61912	1.87487	0.906794
tumor_4	BMP6	ACVR1	tumor_4	128	0.0291971	0.0335643	0.22628	912	0.208029	0.241874	0.206991	0.00811832	0.0468378	72	0.0195759	0.0261906	0.17175	593	0.161229	0.232404	0.145714	0.0060868	0.0250265	1.33376	0.415497	1.87153	0.904219
Macro GPNMB	GRN	SORT1	Mono CXCL10	1183	0.972862	19.6869	0.126508	156	0.211669	0.364655	0.0839996	7.17894	0.0106266	2700	0.928473	21.2738	0.11263	131	0.211974	0.299344	0.0504266	6.36819	0.00567954	1.12731	0.172886	1.87104	0.903837
tumor_1	CCN2	IGF2R	Mono CCL3	257	0.155006	0.442224	0.184075	382	0.352074	0.671277	0.042861	0.296855	0.00788966	268	0.279167	0.749567	0.146411	524	0.290466	0.543188	0.0288096	0.407156	0.00421804	0.729095	-0.455821	1.87046	0.903391
tumor_2	FGG	ITGB2	CD8 GZMK	134	0.822086	20.3136	0.94364	8015	0.684107	6.29479	0.066503	127.87	0.0627549	28	0.965517	44.5194	0.804069	2325	0.605154	4.74641	0.0417404	211.307	0.0335621	0.605138	-0.724663	1.86981	0.902894
CD8 GZMB	CLEC2D	KLRB1	Macro CD3	1020	0.31375	1.47267	0.271936	494	0.469136	2.15247	0.203611	3.16987	0.0553692	1234	0.316005	1.33413	0.22865	323	0.294171	1.24017	0.129569	1.65455	0.029626	1.91585	0.937984	1.86894	0.902219
Macro CD3	KLRB1	CLEC2D	CD8 GZMB	494	0.469136	2.15247	0.203611	1020	0.31375	1.47267	0.271936	3.16987	0.0553692	323	0.294171	1.24017	0.129569	1234	0.316005	1.33413	0.22865	1.65455	0.029626	1.91585	0.937984	1.86894	0.902219
CD8 proliferating	CCL5	CXCR3	CD8 GZMK	566	0.777473	21.1248	0.14208	4767	0.406879	3.03429	0.265916	64.0988	0.0377815	908	0.777397	17.1416	0.105738	1108	0.288391	1.69022	0.191246	28.9731	0.020222	2.21235	1.14558	1.86834	0.901759
tumor_4	CTF1	IL6ST	Mono CXCL10	185	0.0421989	0.0454736	0.159896	156	0.211669	0.382244	0.0339317	0.017382	0.00542555	119	0.0323545	0.0451272	0.136496	159	0.257282	0.403748	0.0212769	0.01822	0.00290422	0.954006	-0.0679302	1.86816	0.90162
Mono CCL20	VCAN	TLR2	Macro CD3	151	0.974194	20.1378	0.613477	289	0.274454	0.48367	0.0584421	9.74005	0.0358529	471	0.898855	17.6404	0.416271	421	0.383424	0.906127	0.0461201	15.9844	0.0191984	0.609346	-0.714667	1.86749	0.9011
CD8 GZMB	LTA	TNFRSF1A	tumor_3	375	0.115349	0.513132	0.251497	173	0.299827	0.656209	0.0393725	0.336722	0.00990206	182	0.0466069	0.128817	0.126841	243	0.245207	0.747613	0.0418257	0.096305	0.00530522	3.49641	1.80587	1.86647	0.900315
tumor_4	COL4A1	ITGAV	Mono CXCL10	271	0.0618157	0.0806405	0.19317	190	0.257802	0.498759	0.0752899	0.0402202	0.0145437	226	0.0614464	0.147393	0.146	161	0.260518	0.473117	0.0533722	0.0697341	0.00779233	0.576765	-0.793945	1.86642	0.900273
CD8 proliferating	CLEC2D	KLRB1	Macro CD3	350	0.480769	1.37236	0.253413	494	0.469136	2.15247	0.203611	2.95395	0.0515977	499	0.427226	1.24499	0.213373	323	0.294171	1.24017	0.129569	1.544	0.0276466	1.91317	0.935969	1.86633	0.900203
Macro CD3	KLRB1	CLEC2D	CD8 proliferating	494	0.469136	2.15247	0.203611	350	0.480769	1.37236	0.253413	2.95395	0.0515977	323	0.294171	1.24017	0.129569	499	0.427226	1.24499	0.213373	1.544	0.0276466	1.91317	0.935969	1.86633	0.900203
Mono CCL3	CD209	ICAM3	DC CD1C	106	0.0976959	0.230299	0.174652	703	0.584372	1.36853	0.0629037	0.315171	0.0109863	55	0.0304878	0.052702	0.10888	784	0.495889	1.04155	0.054093	0.0548919	0.00588966	5.74166	2.52147	1.86535	0.899449
Mono CXCL10	TNFSF13	TNFRSF14	Mono CCL3	515	0.698779	3.45223	0.15059	614	0.565899	1.2634	0.0569312	4.36155	0.00857327	452	0.731392	3.50647	0.108546	876	0.485588	0.976722	0.0423564	3.42485	0.00459762	1.2735	0.3488	1.86472	0.898958
tumor_1	MMP1	ITGA2	tumor_3	376	0.226779	0.890997	0.855384	129	0.22357	0.688985	0.314376	0.613883	0.268912	369	0.384375	1.19998	0.776515	105	0.105954	0.343092	0.185753	0.411704	0.14424	1.49108	0.576356	1.86434	0.898664
tumor_4	SEMA6D	TYROBP	Mono FCN1	131	0.0298814	0.0371018	0.652694	1219	0.995102	41.0497	0.0936794	1.52302	0.061144	78	0.0212072	0.0277451	0.318681	1455	0.992497	36.108	0.102971	1.00182	0.0328149	1.52025	0.604307	1.8633	0.897859
tumor_4	THBS1	ITGB1	Macro GPNMB	1245	0.283987	4.5063	0.391754	942	0.774671	1.94793	0.0328121	8.77796	0.0128543	1838	0.499728	7.18874	0.183573	1242	0.427098	1.93421	0.0376207	13.9045	0.00690614	0.631302	-0.663599	1.86128	0.896294
CD8 GZMB	SEMA4D	CD72	Macro CD3	1054	0.324208	1.52241	0.168794	201	0.190883	0.325204	0.0646252	0.495094	0.0109084	1359	0.348015	1.53924	0.133304	248	0.225865	0.469275	0.0439707	0.722327	0.00586148	0.685416	-0.544949	1.86102	0.896097
tumor_1	EFNB2	PECAM1	Mono CCL3	337	0.203257	0.30174	0.169922	469	0.432258	0.794096	0.0612196	0.23961	0.0104025	110	0.114583	0.163942	0.107007	697	0.386364	0.709594	0.0522678	0.116332	0.005593	2.05971	1.04244	1.85992	0.895241
tumor_3	MUC1	SIGLEC9	Mono FCN1	173	0.299827	2.52077	0.268724	271	0.221224	0.547301	0.106736	1.37962	0.0286825	259	0.261352	1.83525	0.183699	254	0.173261	0.478731	0.083959	0.878592	0.0154232	1.57026	0.651002	1.8597	0.895071
Macro CD3	LTA	TNFRSF1B	CD8 GZMB	120	0.11396	0.274774	0.134672	1243	0.382344	2.11568	0.102979	0.581335	0.0138685	57	0.0519126	0.091988	0.0905775	1501	0.384379	1.84092	0.0823339	0.169342	0.00745759	3.43289	1.77943	1.85964	0.895025
tumor_1	APP	CD74	Macro CD5L	1280	0.772014	3.6638	0.211697	329	0.993958	316.104	0.0853858	1158.14	0.0180759	770	0.802083	3.25608	0.155445	47	1	256.57	0.0625548	835.413	0.00972383	1.38631	0.47125	1.85893	0.894471
CD8 proliferating	IFNG	IFNGR1	Macro FBP1	365	0.501374	5.75715	0.232457	45	0.463918	3.49603	0.0961113	20.1272	0.0223417	486	0.416096	2.34326	0.173418	868	0.463923	3.82219	0.0693136	8.9564	0.0120202	2.24724	1.16815	1.85868	0.894276
Mono CCL20	VCAN	ITGB1	tumor_3	151	0.974194	20.1378	0.613477	422	0.731369	6.98897	0.117726	140.742	0.0722223	471	0.898855	17.6404	0.416271	525	0.529768	4.80059	0.0933722	84.6843	0.0388681	1.66197	0.732892	1.85814	0.893858
tumor_1	ZG16B	TLR4	Mono CCL3	933	0.562726	2.57098	0.46623	400	0.368664	0.722127	0.127959	1.85657	0.0596584	732	0.7625	3.66647	0.489029	420	0.232816	0.411113	0.065675	1.50733	0.032117	1.2317	0.300645	1.85754	0.89339
CD8 GZMK	CD244	CD48	Mono CXCL10	1447	0.123506	0.627722	0.228717	363	0.492537	1.30656	0.0612182	0.820156	0.0140016	223	0.0580427	0.269152	0.110533	293	0.47411	1.02516	0.068201	0.275924	0.00753849	2.9724	1.57163	1.85735	0.893246
Macro FBP1	CXCL8	SDC1	tumor_1	54	0.556701	12.302	0.106811	958	0.577805	1.19541	0.310834	14.7059	0.0332004	675	0.36077	4.35536	0.042372	628	0.654167	1.81491	0.422005	7.90458	0.0178812	1.86043	0.895634	1.85672	0.892757
Mono CCL20	MIF	CXCR4	DC IDO1	155	1	41.1591	0.167792	156	0.607004	2.86145	0.0763266	117.775	0.012807	518	0.98855	33.2377	0.142095	124	0.756098	4.82123	0.0485534	160.246	0.0068992	0.73496	-0.444263	1.85631	0.892435
tumor_4	TGFA	EGFR	tumor_3	1084	0.247263	0.321767	0.246867	131	0.227036	0.672462	0.247459	0.216376	0.0610894	734	0.199565	0.315471	0.207321	142	0.14329	0.494218	0.159057	0.155912	0.0329759	1.38781	0.472812	1.85255	0.889512
Mono CCL20	CXCL8	SDC2	Macro GPNMB	155	1	52.1717	0.452973	276	0.226974	0.36469	0.107688	19.0265	0.04878	480	0.916031	26.0583	0.253513	389	0.133769	0.431958	0.103874	11.2561	0.0263335	1.69033	0.757304	1.8524	0.889394
CD8 GZMK	TNFSF14	TNFRSF14	Mono CCL3	1348	0.115056	0.6342	0.153104	614	0.565899	1.2634	0.0569312	0.801249	0.00871641	194	0.0504945	0.243736	0.111145	876	0.485588	0.976722	0.0423564	0.238062	0.0047077	3.36571	1.75091	1.85152	0.888712
CD8 proliferating	MFGE8	ITGAV	Mono CXCL10	87	0.119505	0.190923	0.177171	190	0.257802	0.498759	0.0752899	0.0952244	0.0133392	125	0.107021	0.178411	0.134988	161	0.260518	0.473117	0.0533722	0.0844095	0.00720461	1.12812	0.173926	1.85148	0.88868
tumor_4	SEMA6D	TYROBP	Mono CXCL10	131	0.0298814	0.0371018	0.652694	711	0.964722	37.7623	0.0861774	1.40105	0.0562475	78	0.0212072	0.0277451	0.318681	606	0.980583	33.4293	0.0953319	0.927499	0.0303805	1.51057	0.595093	1.85144	0.888645
tumor_1	ADAM15	ITGB1	tumor_3	898	0.541616	1.06636	0.158009	422	0.731369	6.98897	0.117726	7.45276	0.0186018	407	0.423958	0.696887	0.107647	525	0.529768	4.80059	0.0933722	3.34547	0.0100513	2.22772	1.15557	1.8507	0.888067
Mono FCN1	OSM	OSMR	tumor_1	369	0.301224	1.23119	0.182127	495	0.298552	0.413175	0.358494	0.508698	0.0652914	503	0.343111	1.58023	0.187307	164	0.170833	0.262497	0.188358	0.414805	0.0352807	1.22635	0.294376	1.85063	0.888015
CD8 proliferating	SIRPG	CD47	Mono CCL20	344	0.472527	1.45904	0.210868	68	0.43871	1.38957	0.0488392	2.02744	0.0102986	560	0.479452	1.73589	0.204579	135	0.257634	0.758225	0.0272317	1.31619	0.00557103	1.54038	0.623287	1.8486	0.886436
Mono CXCL10	C3	LRP1	DC CD1C	469	0.636364	5.50629	0.145713	314	0.261014	0.432932	0.0247626	2.38385	0.00360823	386	0.624595	4.87262	0.145472	267	0.16888	0.351941	0.0134193	1.71487	0.00195214	1.3901	0.475192	1.84835	0.886236
Mono CCL20	VCAN	TLR2	Mono CXCL10	151	0.974194	20.1378	0.613477	283	0.383989	0.868348	0.104923	17.4866	0.0643679	471	0.898855	17.6404	0.416271	364	0.588997	1.64368	0.0836602	28.9952	0.0348253	0.603087	-0.729563	1.84831	0.886205
Mono CXCL10	C3	CR1	Macro CD5L	469	0.636364	5.50629	0.145713	158	0.477341	1.15647	0.403224	6.36787	0.058755	386	0.624595	4.87262	0.145472	7	0.148936	0.842875	0.218585	4.10701	0.0317981	1.55049	0.632722	1.84775	0.885773
CD8 GZMB	LTA	TNFRSF1B	DC CD1C	375	0.115349	0.513132	0.251497	585	0.486284	0.990905	0.0482315	0.508465	0.0121301	182	0.0466069	0.128817	0.126841	834	0.527514	1.15765	0.0517751	0.149125	0.00656723	3.40967	1.76963	1.84706	0.88523
tumor_3	SERPINE1	LRP1	DC TYMS	90	0.155979	0.953918	0.269677	109	0.43083	0.501484	0.0286836	0.478375	0.00773531	108	0.108981	0.764441	0.108633	201	0.283498	1.01119	0.0385561	0.772994	0.00418846	0.618859	-0.692316	1.84681	0.885039
DC TYMS	CXCL10	CXCR3	CD8 proliferating	71	0.280632	5.68797	0.144051	416	0.571429	2.14025	0.187565	12.1737	0.0270189	143	0.201693	3.84264	0.0720811	576	0.493151	1.79384	0.20297	6.89308	0.0146303	1.76607	0.820542	1.84677	0.885003
Mono CCL20	VCAN	TLR2	Macro FBP1	151	0.974194	20.1378	0.613477	20	0.206186	0.954016	0.115274	19.2118	0.0707181	471	0.898855	17.6404	0.416271	508	0.271513	1.80766	0.0920066	31.8879	0.0382997	0.602478	-0.731019	1.84644	0.884749
tumor_1	EFNB2	PECAM1	Macro CD5L	337	0.203257	0.30174	0.169922	145	0.438066	0.832041	0.0641449	0.25106	0.0108996	110	0.114583	0.163942	0.107007	7	0.148936	0.749123	0.0551795	0.122813	0.00590457	2.04425	1.03157	1.84596	0.884374
Macro GPNMB	LRPAP1	LRP1	tumor_1	951	0.782072	2.17141	0.0996986	757	0.456574	0.922573	0.0527688	2.00328	0.00526098	1410	0.484869	2.4461	0.103102	346	0.360417	0.725133	0.027649	1.77375	0.00285068	1.12941	0.175563	1.84552	0.884028
tumor_3	CCN2	IGF2R	Macro GPNMB	81	0.140381	0.493753	0.205524	694	0.570724	1.07418	0.0685864	0.53038	0.0140962	136	0.137235	0.55383	0.108178	948	0.325997	1.33139	0.0706143	0.737364	0.00763893	0.719292	-0.47535	1.84531	0.883861
CD8 proliferating	IFNG	IFNGR1	Mono CXCL10	365	0.501374	5.75715	0.232457	491	0.666214	3.65249	0.100413	21.0279	0.0233416	486	0.416096	2.34326	0.173418	458	0.7411	4.0223	0.0729425	9.4253	0.0126495	2.23101	1.15769	1.84525	0.883817
Mono CCL20	VCAN	ITGB1	CD8 GZMB	151	0.974194	20.1378	0.613477	1524	0.468779	3.01329	0.0507576	60.681	0.0311386	471	0.898855	17.6404	0.416271	1603	0.410499	2.0848	0.0405496	36.7767	0.0168796	1.64999	0.722455	1.84474	0.883421
Macro GPNMB	LPL	LRP1	Mono CXCL10	250	0.205592	0.340552	0.236777	303	0.411126	1.03318	0.0590954	0.351852	0.0139924	307	0.105571	0.353279	0.232132	221	0.357605	0.858051	0.032717	0.303131	0.00759467	1.16072	0.215026	1.8424	0.881585
tumor_4	CGN	F11R	tumor_3	1225	0.279425	0.389849	0.231619	246	0.426343	1.30068	0.140756	0.507068	0.0326019	1332	0.362153	0.668302	0.353078	214	0.215943	0.652717	0.0501298	0.436212	0.0176997	1.16244	0.217151	1.84194	0.881228
tumor_3	AZGP1	ITGAV	Mono CCL3	149	0.258232	1.43583	0.20365	337	0.310599	0.58745	0.0886781	0.843476	0.0180593	122	0.123108	0.587555	0.109868	686	0.380266	0.79124	0.0892596	0.464897	0.00980673	1.81433	0.859436	1.84152	0.880897
Mono CCL3	APOE	LRP5	tumor_1	902	0.831336	116.744	0.155195	808	0.487334	0.793078	0.363531	92.5871	0.0564182	1484	0.822616	99.5878	0.12335	354	0.36875	0.71189	0.248528	70.8955	0.0306559	1.30597	0.385116	1.84037	0.879998
tumor_4	SPON2	ITGA4	CD8 proliferating	2216	0.505474	1.97056	0.408666	430	0.590659	2.06593	0.0864322	4.07105	0.0353219	1343	0.365144	1.15813	0.218023	618	0.52911	2.03313	0.0880908	2.35463	0.0192058	1.72895	0.7899	1.83913	0.879023
Macro CD5L	CXCL12	CXCR4	DC IDO1	293	0.885196	7.74985	0.764553	156	0.607004	2.86145	0.0763266	22.1758	0.0583557	15	0.319149	3.05969	0.653546	124	0.756098	4.82123	0.0485534	14.7515	0.0317319	1.50329	0.588126	1.83903	0.878942
tumor_1	ZG16B	TLR5	Mono CCL3	933	0.562726	2.57098	0.46623	307	0.282949	0.586897	0.230409	1.5089	0.107424	732	0.7625	3.66647	0.489029	448	0.248337	0.423814	0.119472	1.5539	0.0584254	0.971041	-0.0423966	1.83865	0.878644
tumor_4	SERPING1	LRP1	tumor_1	3186	0.726734	3.79101	0.123396	757	0.456574	0.922573	0.0527688	3.49748	0.00651146	2861	0.777868	6.01721	0.12811	346	0.360417	0.725133	0.027649	4.36328	0.00354211	0.801571	-0.319098	1.8383	0.87837
tumor_4	CTF1	IL6ST	tumor_4	185	0.0421989	0.0454736	0.159896	2874	0.655566	2.00891	0.178331	0.0913526	0.0285144	119	0.0323545	0.0451272	0.136496	2396	0.651441	2.15708	0.113675	0.0973428	0.0155161	0.938463	-0.0916278	1.83773	0.877922
tumor_1	ADAM15	ITGB1	CD8 GZMB	898	0.541616	1.06636	0.158009	1524	0.468779	3.01329	0.0507576	3.21325	0.00802016	407	0.423958	0.696887	0.107647	1603	0.410499	2.0848	0.0405496	1.45287	0.00436505	2.21166	1.14513	1.83736	0.877631
CD8 proliferating	IFNG	IFNGR1	tumor_1	365	0.501374	5.75715	0.232457	661	0.398673	0.766389	0.0210692	4.41222	0.00489769	486	0.416096	2.34326	0.173418	445	0.463542	0.847892	0.0153761	1.98683	0.0026665	2.22073	1.15103	1.83675	0.877155
tumor_4	CLCF1	IL6ST	Mono CXCL10	1440	0.328467	0.585569	0.321813	156	0.211669	0.382244	0.0339317	0.22383	0.0109197	1160	0.315389	0.665887	0.279453	159	0.257282	0.403748	0.0212769	0.268851	0.00594591	0.832544	-0.264401	1.8365	0.876959
Mono FCN1	VCAN	CD44	CD8 GZMB	824	0.672653	6.29453	0.191756	1537	0.472778	2.70964	0.060221	17.0559	0.0115477	969	0.660982	6.56582	0.154937	1825	0.46735	2.49047	0.0405869	16.352	0.00628842	1.04305	0.0608059	1.83635	0.876842
Macro GPNMB	LGALS1	PTPRC	CD8 GZMK	1200	0.986842	34.9927	0.129956	10235	0.873592	12.2481	0.158439	428.594	0.02059	2527	0.868982	19.8488	0.0819311	3389	0.882093	12.8279	0.136854	254.617	0.0112126	1.68329	0.751282	1.83633	0.876826
Macro GPNMB	LPL	LRP1	tumor_3	250	0.205592	0.340552	0.236777	165	0.285962	0.618635	0.0353843	0.210677	0.00837819	307	0.105571	0.353279	0.232132	147	0.148335	0.515507	0.019656	0.182118	0.00456279	1.15682	0.210162	1.8362	0.876721
tumor_1	MDK	ITGA4	Macro FBP1	1341	0.808806	9.67967	0.326466	26	0.268041	1.73453	0.0725673	16.7897	0.0236908	490	0.510417	4.37805	0.236301	365	0.195083	1.2602	0.0546017	5.51723	0.0129024	3.04313	1.60556	1.83615	0.87668
CD8 GZMB	LTA	TNFRSF14	tumor_3	375	0.115349	0.513132	0.251497	214	0.370884	0.9057	0.0408125	0.464744	0.0102642	182	0.0466069	0.128817	0.126841	255	0.257316	1.01678	0.0440937	0.130979	0.0055929	3.54824	1.82711	1.83522	0.875955
Macro GPNMB	HGF	CD44	DC IDO1	206	0.169408	0.179898	0.117943	149	0.579767	1.66952	0.0371047	0.300344	0.00437624	186	0.0639615	0.117334	0.103063	69	0.420732	1.41982	0.0231386	0.166593	0.00238473	1.80286	0.850289	1.83511	0.875867
Macro CD5L	VCAM1	ITGAD	Macro CD5L	250	0.755287	6.37738	0.671909	123	0.371601	0.883116	0.594276	5.63197	0.399299	42	0.893617	21.6367	0.852925	2	0.0425532	0.123366	0.255192	2.66923	0.21766	2.10996	1.07722	1.83451	0.875397
CD8 GZMB	SIRPG	CD47	Mono CCL20	1299	0.399569	2.19149	0.316726	68	0.43871	1.38957	0.0488392	3.04523	0.0154686	1869	0.478617	2.62745	0.309652	135	0.257634	0.758225	0.0272317	1.9922	0.00843234	1.52858	0.612192	1.83444	0.875341
Mono CXCL10	C1QB	LRP1	Mono CCL3	608	0.824966	36.4458	0.117117	667	0.614747	1.81084	0.103575	65.9975	0.0121304	522	0.84466	40.5312	0.147391	862	0.477827	1.1768	0.0448709	47.6972	0.00661355	1.38368	0.468506	1.83418	0.875133
CD8 GZMB	CD99	PILRA	Mono CCL3	2550	0.784374	6.88613	0.103174	692	0.637788	1.88237	0.108864	12.9622	0.0112319	3114	0.797439	6.61438	0.0914261	926	0.513304	1.2946	0.0669912	8.56299	0.00612474	1.51375	0.598127	1.83386	0.874885
Mono CCL3	HGF	CD44	CD8 proliferating	234	0.215668	0.386577	0.253443	437	0.600275	1.91771	0.0426206	0.741341	0.0108019	240	0.133038	0.1936	0.170052	631	0.54024	2.12596	0.0346465	0.411585	0.00589171	1.80119	0.848949	1.83341	0.874527
Mono CCL20	SPP1	ITGB1	tumor_4	130	0.83871	99.1549	0.189492	3955	0.902144	10.0137	0.168676	992.904	0.0319628	481	0.917939	78.9771	0.093868	3203	0.870854	9.55393	0.185825	754.541	0.0174431	1.3159	0.396054	1.83241	0.873742
CD8 GZMB	CXCL13	CXCR3	Macro CD3	1536	0.47247	11.2926	0.423474	297	0.282051	0.907955	0.0795705	10.2532	0.0336961	2118	0.542382	18.0361	0.330997	202	0.183971	0.491116	0.0555692	8.85783	0.0183932	1.15753	0.211049	1.83198	0.873405
tumor_1	NECTIN3	NECTIN2	Mono CCL3	284	0.171291	0.17846	0.289984	380	0.35023	0.629906	0.0459364	0.112413	0.0133208	178	0.185417	0.265571	0.193847	660	0.365854	0.672478	0.0375112	0.178591	0.00727144	0.629445	-0.667847	1.83193	0.873367
DC TYMS	CLEC11A	ITGB1	Mono CCL20	58	0.229249	0.285198	0.109676	127	0.819355	6.54775	0.110294	1.8674	0.0120966	119	0.167842	0.392323	0.129212	315	0.601145	2.62805	0.0511161	1.03104	0.00660479	1.81118	0.856926	1.83149	0.873015
tumor_1	CCN2	ITGB2	Macro IGLC2	257	0.155006	0.442224	0.184075	31	0.775	7.07147	0.0747084	3.12717	0.013752	268	0.279167	0.749567	0.146411	147	0.636364	5.83298	0.0512957	4.37221	0.00751026	0.71524	-0.483502	1.83109	0.872705
Mono FCN1	ADGRE5	CD55	tumor_1	464	0.378776	1.34712	0.0787574	826	0.498191	1.8493	0.0624421	2.49123	0.00491778	748	0.510232	2.44831	0.100344	386	0.402083	1.22062	0.0267709	2.98846	0.0026863	0.833618	-0.262541	1.83069	0.872387
tumor_4	MDK	ITGA4	Macro FBP1	3185	0.726505	10.1884	0.343623	26	0.268041	1.73453	0.0725673	17.672	0.0249358	2169	0.589723	4.62844	0.249816	365	0.195083	1.2602	0.0546017	5.83278	0.0136404	3.02978	1.59921	1.82809	0.870336
tumor_1	EFNB2	RHBDL2	tumor_1	337	0.203257	0.30174	0.169922	401	0.241858	0.266499	0.709937	0.0804133	0.120634	110	0.114583	0.163942	0.107007	113	0.117708	0.128935	0.616961	0.0211378	0.0660189	3.80423	1.92761	1.82726	0.869684
CD8 GZMK	TNFSF14	LTBR	DC CD1C	1348	0.115056	0.6342	0.153104	556	0.462178	0.743769	0.0573018	0.471698	0.00877315	194	0.0504945	0.243736	0.111145	599	0.378874	0.64109	0.0432108	0.156257	0.00480266	3.01874	1.59394	1.82673	0.869262
Mono CCL3	F13A1	ITGB1	Macro GPNMB	560	0.516129	3.57396	0.35561	942	0.774671	1.94793	0.0328121	6.96183	0.0116683	736	0.407982	1.20262	0.169794	1242	0.427098	1.93421	0.0376207	2.32612	0.00638776	2.99289	1.58154	1.82667	0.869213
tumor_1	AZGP1	ITGAV	tumor_1	774	0.466828	1.555	0.220553	570	0.343788	0.504606	0.0761725	0.784664	0.0168001	255	0.265625	0.841848	0.157418	307	0.319792	0.518184	0.0584562	0.436232	0.00920207	1.79873	0.846978	1.82569	0.86844
DC IDO1	ICAM1	ITGAX	DC CD1C	196	0.762646	3.22136	0.121718	687	0.571072	1.26973	0.12298	4.09024	0.0149688	107	0.652439	3.77876	0.0974202	862	0.545225	1.37252	0.0841965	5.18641	0.00820244	0.788647	-0.342549	1.82492	0.867836
CD8 GZMB	SEMA7A	ITGB1	tumor_3	156	0.0479852	0.158765	0.106681	422	0.731369	6.98897	0.117726	1.10961	0.0125592	176	0.0450704	0.144447	0.0737057	525	0.529768	4.80059	0.0933722	0.693432	0.00688206	1.60016	0.67822	1.82492	0.867831
DC TYMS	LGALS1	PTPRC	CD8 GZMK	242	0.956522	28.9295	0.107438	10235	0.873592	12.2481	0.158439	354.331	0.0170224	626	0.882934	16.5189	0.0681862	3389	0.882093	12.8279	0.136854	211.902	0.00933154	1.67215	0.741701	1.82418	0.867245
tumor_4	SEMA3C	PLXND1	Mono CCL3	585	0.13344	0.195676	0.102447	355	0.327189	0.620808	0.115126	0.121477	0.0117943	357	0.0970636	0.238904	0.0760044	487	0.269956	0.506001	0.0850802	0.120886	0.00646647	1.00489	0.00704092	1.82391	0.867037
tumor_1	APP	CAV1	tumor_3	1280	0.772014	3.6638	0.211697	125	0.216638	0.832997	0.257941	3.05194	0.0546054	770	0.802083	3.25608	0.155445	132	0.133199	0.39783	0.192624	1.29537	0.0299424	2.35604	1.23636	1.82368	0.866855
tumor_3	LAMC2	ITGA3	tumor_1	170	0.294627	1.81584	0.37333	576	0.347407	0.615963	0.202878	1.11849	0.0757406	126	0.127144	0.696254	0.21436	279	0.290625	0.460796	0.193765	0.320831	0.0415354	3.48623	1.80167	1.82352	0.866724
Mono FCN1	CD1D	LILRB2	Mono CCL3	370	0.302041	0.901338	0.134635	499	0.459908	1.07375	0.0881903	0.967808	0.0118735	364	0.248295	0.75852	0.129034	702	0.389135	0.801247	0.0504794	0.607763	0.00651357	1.59241	0.671213	1.82289	0.866226
tumor_1	FBLN1	ITGB1	tumor_1	143	0.0862485	0.118413	0.310153	1269	0.76538	3.4773	0.0585736	0.411757	0.0181668	17	0.0177083	0.0699798	0.114462	806	0.839583	4.48393	0.0872131	0.313784	0.00998255	1.31223	0.392019	1.81985	0.863823
tumor_2	SERPINA1	LRP1	Mono CCL3	162	0.993865	164.858	0.525389	667	0.614747	1.81084	0.103575	298.532	0.0544174	29	1	384.352	0.666468	862	0.477827	1.1768	0.0448709	452.307	0.029905	0.660021	-0.599416	1.81968	0.863682
DC TYMS	CXCL10	SDC4	tumor_4	71	0.280632	5.68797	0.144051	2718	0.619982	1.68684	0.184744	9.59468	0.0266125	143	0.201693	3.84264	0.0720811	2449	0.665851	2.4103	0.202943	9.26194	0.0146284	1.03593	0.05092	1.81924	0.863334
CD8 GZMB	LTA	LTBR	tumor_4	375	0.115349	0.513132	0.251497	2899	0.661268	1.3942	0.107412	0.715406	0.0270138	182	0.0466069	0.128817	0.126841	2394	0.650897	1.73687	0.117069	0.223738	0.0148492	3.19752	1.67695	1.81922	0.863316
Mono CCL20	ADAM9	ITGA6	tumor_4	52	0.335484	1.03629	0.112937	1184	0.270073	0.527028	0.130593	0.546151	0.0147488	117	0.223282	0.598254	0.058269	1144	0.311039	0.675398	0.139168	0.404059	0.0081092	1.35166	0.434733	1.81878	0.862969
Mono CCL20	VCAN	TLR2	Mono CCL3	151	0.974194	20.1378	0.613477	474	0.436866	0.942009	0.113824	18.97	0.0698281	471	0.898855	17.6404	0.416271	1122	0.621951	1.81209	0.0922318	31.966	0.0383934	0.593444	-0.752817	1.81875	0.862951
CD8 GZMB	IL13	IL2RG	tumor_3	136	0.0418333	0.327665	0.426984	202	0.350087	0.918304	0.0211761	0.300896	0.00904187	9	0.00230474	0.0123149	0.173634	314	0.316852	1.33285	0.0286473	0.0164139	0.00497414	18.3318	4.19628	1.81778	0.862175
tumor_4	THBS1	ITGB1	Mono CCL3	1245	0.283987	4.5063	0.391754	706	0.650691	1.68733	0.0284223	7.6036	0.0111346	1838	0.499728	7.18874	0.183573	1173	0.650222	1.71577	0.0333719	12.3342	0.00612619	0.616465	-0.69791	1.81753	0.861983
DC CD1C	LY86	CD180	Macro GPNMB	909	0.755611	2.11825	0.115101	303	0.249178	0.267131	0.0982371	0.565851	0.0113072	1112	0.703352	1.87508	0.104263	235	0.0808116	0.1799	0.0596955	0.337327	0.00622404	1.67746	0.746275	1.81669	0.861315
tumor_4	SPON2	ITGB1	DC CD1C	2216	0.505474	1.97056	0.408666	762	0.633416	1.39563	0.0235088	2.75018	0.00960727	1343	0.365144	1.15813	0.218023	919	0.581278	1.24787	0.0242713	1.4452	0.00529169	1.90298	0.928262	1.81554	0.860398
Macro GPNMB	SPP1	ITGAV	Macro GPNMB	781	0.64227	63.3369	0.121042	377	0.310033	0.439665	0.0663694	27.847	0.00803346	2175	0.747937	85.0715	0.101111	374	0.128611	0.388067	0.0437777	33.0134	0.00442643	0.843506	-0.24553	1.81488	0.859878
Mono CCL20	EREG	EGFR	tumor_3	87	0.56129	5.47973	0.590419	131	0.227036	0.672462	0.247459	3.68491	0.146104	378	0.721374	15.0992	0.506478	142	0.14329	0.494218	0.159057	7.46231	0.0805589	0.493803	-1.01799	1.81363	0.858884
Mono CCL20	VCAN	CD44	CD8 proliferating	151	0.974194	20.1378	0.613477	437	0.600275	1.91771	0.0426206	38.6184	0.0261467	471	0.898855	17.6404	0.416271	631	0.54024	2.12596	0.0346465	37.5028	0.0144223	1.02975	0.0422923	1.81294	0.858328
Macro CD5L	SERPING1	LRP1	Macro CD5L	258	0.779456	4.69999	0.152983	228	0.688822	2.48346	0.142047	11.6722	0.0217308	16	0.340426	2.10544	0.044826	29	0.617021	7.02236	0.267759	14.7851	0.0120026	0.789456	-0.341069	1.81051	0.856399
tumor_3	SPINK1	EGFR	tumor_3	246	0.426343	12.3351	0.16726	131	0.227036	0.672462	0.247459	8.29491	0.0413899	363	0.366297	7.14314	0.143779	142	0.14329	0.494218	0.159057	3.53027	0.022869	2.34965	1.23245	1.80987	0.855887
tumor_1	MDK	ITGB1	DC IDO1	1341	0.808806	9.67967	0.326466	172	0.669261	1.51999	0.0256036	14.713	0.0083587	490	0.510417	4.37805	0.236301	80	0.487805	1.00515	0.0195504	4.40061	0.00461978	3.3434	1.74132	1.80933	0.855454
Mono CXCL10	C3	LRP1	Mono CXCL10	469	0.636364	5.50629	0.145713	303	0.411126	1.03318	0.0590954	5.689	0.00861097	386	0.624595	4.87262	0.145472	221	0.357605	0.858051	0.032717	4.18095	0.00475943	1.36069	0.444344	1.80924	0.855387
tumor_3	AFDN	F11R	DC CD1C	190	0.329289	0.940317	0.136092	387	0.321696	0.511283	0.0553298	0.480769	0.00752995	312	0.314834	1.37808	0.101655	506	0.320051	0.533655	0.0409856	0.73542	0.00416637	0.653734	-0.613225	1.80732	0.85385
tumor_3	MMP7	CD151	tumor_3	189	0.327556	5.12469	0.234953	406	0.70364	4.58666	0.150588	23.5052	0.0353811	283	0.28557	2.64986	0.168938	529	0.533804	3.81538	0.115882	10.1102	0.0195769	2.3249	1.21717	1.80729	0.853826
tumor_4	CLCF1	IL6ST	tumor_4	1440	0.328467	0.585569	0.321813	2874	0.655566	2.00891	0.178331	1.17636	0.0573892	1160	0.315389	0.665887	0.279453	2396	0.651441	2.15708	0.113675	1.43637	0.0317668	0.818981	-0.288099	1.80658	0.853261
CD8 GZMK	TNFSF14	LTBR	DC TYMS	1348	0.115056	0.6342	0.153104	128	0.505929	0.515082	0.0396832	0.326665	0.00607567	194	0.0504945	0.243736	0.111145	151	0.212976	0.448946	0.0302599	0.109424	0.00336323	2.9853	1.57788	1.8065	0.853195
Mono CCL3	GAS6	AXL	Mono CCL3	503	0.463594	1.22659	0.139491	374	0.3447	0.646157	0.118227	0.792571	0.0164915	721	0.399667	0.807845	0.0998788	542	0.300443	0.539441	0.0914367	0.435784	0.00913259	1.81872	0.862926	1.80579	0.852629
Mono CCL20	SPP1	ITGB5	Macro CD5L	130	0.83871	99.1549	0.189492	102	0.308157	0.459083	0.141232	45.5203	0.0267624	481	0.917939	78.9771	0.093868	5	0.106383	0.658298	0.157943	51.9905	0.0148258	0.875551	-0.191737	1.80512	0.852098
Mono CXCL10	C3	LRP1	tumor_3	469	0.636364	5.50629	0.145713	165	0.285962	0.618635	0.0353843	3.40638	0.00515596	386	0.624595	4.87262	0.145472	147	0.148335	0.515507	0.019656	2.51187	0.00285941	1.35612	0.43948	1.80316	0.850524
CD8 GZMB	IFNG	IFNGR2	tumor_1	1776	0.546293	8.86198	0.357821	958	0.577805	1.27879	0.0423969	11.3326	0.0151705	1664	0.42612	4.08907	0.30262	512	0.533333	1.05139	0.0278211	4.29923	0.00841923	2.63596	1.39833	1.80188	0.849505
tumor_4	MDK	ITGB1	DC IDO1	3185	0.726505	10.1884	0.343623	172	0.669261	1.51999	0.0256036	15.4862	0.00879798	2169	0.589723	4.62844	0.249816	80	0.487805	1.00515	0.0195504	4.65229	0.004884	3.32873	1.73497	1.80139	0.849109
Macro GPNMB	LRPAP1	SORL1	Macro FBP1	951	0.782072	2.17141	0.0996986	23	0.237113	1.39676	0.133453	3.03294	0.0133051	1410	0.484869	2.4461	0.103102	236	0.126136	0.761982	0.071644	1.86389	0.00738667	1.62721	0.702404	1.80123	0.848979
tumor_3	CCN2	ITGB2	Macro GPNMB	81	0.140381	0.493753	0.205524	1144	0.940789	7.19038	0.0759647	3.55027	0.0156126	136	0.137235	0.55383	0.108178	2384	0.819807	9.11214	0.080133	5.04658	0.00866864	0.703501	-0.507376	1.80104	0.84883
Mono CCL20	ANXA1	FPR1	Mono CCL20	125	0.806452	7.6023	0.0928029	88	0.567742	2.71128	0.216153	20.612	0.0200596	470	0.896947	10.3283	0.114776	330	0.629771	2.98118	0.0970478	30.7906	0.0111388	0.669424	-0.579007	1.80088	0.848702
CD8 proliferating	CCL5	CXCR3	CD8 GZMB	566	0.777473	21.1248	0.14208	1480	0.455245	2.65155	0.232374	56.0133	0.0330157	908	0.777397	17.1416	0.105738	1327	0.339821	1.53256	0.173407	26.2705	0.0183357	2.13217	1.09232	1.80063	0.8485
tumor_4	CCN1	ITGAM	Mono CCL20	2162	0.493157	2.43448	0.614365	55	0.354839	1.09004	0.176742	2.65368	0.108584	2611	0.709897	9.48938	0.705616	137	0.26145	0.827435	0.0854638	7.85185	0.0603047	0.337969	-1.56504	1.8006	0.848475
Mono CCL3	TNFSF13	TNFRSF1A	CD8 proliferating	831	0.765899	3.40501	0.14853	172	0.236264	0.45691	0.0274146	1.55578	0.0040719	1446	0.801552	3.42468	0.106014	220	0.188356	0.381367	0.0213358	1.30606	0.0022619	1.1912	0.252416	1.80021	0.848166
Mono CCL20	ANXA1	FPR3	Macro GPNMB	125	0.806452	7.6023	0.0928029	691	0.568257	0.863384	0.1731	6.5637	0.0160642	470	0.896947	10.3283	0.114776	581	0.199794	0.503601	0.0777586	5.20136	0.00892484	1.26192	0.335619	1.79994	0.84795
CD8 GZMK	LTB	TNFRSF1A	Mono CCL20	3968	0.338682	3.13132	0.112542	66	0.425806	1.22451	0.0734708	3.83434	0.00826854	1064	0.276939	2.16509	0.119282	130	0.248092	0.688492	0.0385181	1.49065	0.0045945	2.57226	1.36304	1.79966	0.847724
tumor_4	LGALS3BP	ITGB1	Mono CCL20	2939	0.670392	1.92373	0.120323	127	0.819355	6.54775	0.110294	12.5961	0.0132709	2529	0.687602	2.85379	0.144339	315	0.601145	2.62805	0.0511161	7.49991	0.00737805	1.6795	0.748031	1.7987	0.846958
tumor_3	LAMC2	ITGA6	tumor_1	170	0.294627	1.81584	0.37333	968	0.583836	1.46047	0.361893	2.65199	0.135106	126	0.127144	0.696254	0.21436	597	0.621875	1.70096	0.350489	1.1843	0.0751306	2.23929	1.16304	1.79828	0.846617
tumor_4	MIF	CD74	DC CD1C	4332	0.988139	28.4164	0.115844	1202	0.999169	425.403	0.11491	12088.4	0.0133116	3441	0.935563	16.9968	0.0726633	1581	1	418.029	0.10192	7105.15	0.00740587	1.70136	0.766688	1.79744	0.845947
Macro FBP1	HBEGF	CD9	Macro GPNMB	20	0.206186	1.45073	0.113692	1019	0.837993	7.30198	0.173559	10.5932	0.0197322	337	0.180118	1.11574	0.0648675	2108	0.724897	8.69198	0.169284	9.69798	0.010981	1.09231	0.127387	1.79693	0.845538
tumor_1	EFNB2	PECAM1	Macro CD3	337	0.203257	0.30174	0.169922	391	0.37132	0.742189	0.0572179	0.223948	0.00972257	110	0.114583	0.163942	0.107007	312	0.284153	0.686502	0.0505668	0.112546	0.00541099	1.98983	0.992644	1.79682	0.845446
tumor_1	SLPI	PLSCR1	tumor_4	1205	0.726779	7.48157	0.444451	3153	0.719206	3.05502	0.0935881	22.8564	0.0415953	723	0.753125	11.8641	0.457101	2281	0.620174	1.8737	0.0506683	22.2298	0.0231605	1.02819	0.0401032	1.79596	0.844754
tumor_1	CCN2	FGFR2	tumor_1	257	0.155006	0.442224	0.184075	624	0.376357	0.773251	0.351536	0.34195	0.064709	268	0.279167	0.749567	0.146411	411	0.428125	0.808714	0.246186	0.606185	0.0360444	0.564102	-0.825972	1.79526	0.844193
tumor_4	SEMA3E	PLXND1	Mono CCL3	585	0.13344	0.160114	0.420674	355	0.327189	0.620808	0.115126	0.0993998	0.0484305	385	0.104676	0.153276	0.317085	487	0.269956	0.506001	0.0850802	0.0775579	0.0269776	1.28162	0.357969	1.79521	0.844152
tumor_1	ZG16B	TLR4	Macro CD5L	933	0.562726	2.57098	0.46623	170	0.513595	1.17302	0.207856	3.0158	0.0969086	732	0.7625	3.66647	0.489029	7	0.148936	0.691061	0.110396	2.53375	0.053987	1.19025	0.251268	1.79504	0.844013
CD8 GZMB	IFNG	IFNGR2	Mono CCL20	1776	0.546293	8.86198	0.357821	110	0.709677	3.48058	0.115395	30.8449	0.0412907	1664	0.42612	4.08907	0.30262	314	0.599237	2.87479	0.0760701	11.7552	0.0230204	2.62393	1.39173	1.79366	0.842906
tumor_1	TFF3	CXCR4	DC IDO1	982	0.59228	18.6924	0.894398	156	0.607004	2.86145	0.0763266	53.4874	0.0682663	828	0.8625	48.5961	0.783916	124	0.756098	4.82123	0.0485534	234.293	0.0380618	0.228293	-2.13104	1.79357	0.842832
Mono CCL20	CCL2	CCR1	Macro GPNMB	101	0.651613	37.3299	0.35587	547	0.449836	0.60576	0.105226	22.613	0.0374468	133	0.253817	4.61331	0.217409	538	0.185007	0.499006	0.0960587	2.30207	0.020884	9.82291	3.29615	1.79309	0.842445
tumor_4	THBS1	ITGA4	CD8 GZMK	1245	0.283987	4.5063	0.391754	4174	0.356265	2.25735	0.0944408	10.1723	0.0369976	1838	0.499728	7.18874	0.183573	1477	0.384435	2.59428	0.112404	18.6496	0.0206343	0.545444	-0.874497	1.79301	0.842383
tumor_4	SPON2	ITGA4	DC IDO1	2216	0.505474	1.97056	0.408666	176	0.684825	1.88157	0.0787192	3.70776	0.0321699	1343	0.365144	1.15813	0.218023	101	0.615854	1.89938	0.0822957	2.19973	0.0179423	1.68555	0.753221	1.79296	0.842345
CD8 GZMB	L1CAM	CD9	DC CD1C	104	0.0319902	0.12095	0.548783	294	0.244389	0.98043	0.0233035	0.118583	0.0127886	70	0.0179257	0.0771653	0.155757	734	0.464263	2.35232	0.0458136	0.181518	0.00713577	0.653286	-0.614214	1.79218	0.841715
tumor_4	TNFSF11	TNFRSF11B	tumor_4	425	0.0969434	0.121915	0.400885	1068	0.243613	2.20428	0.344083	0.268735	0.137938	228	0.0619902	0.0755901	0.153932	1218	0.331158	3.04827	0.500079	0.230419	0.0769781	1.16629	0.221926	1.79191	0.841496
tumor_3	LGALS3BP	ITGB1	tumor_4	288	0.499133	2.30149	0.143951	3955	0.902144	10.0137	0.168676	23.0464	0.0242811	324	0.326942	1.44238	0.0729526	3203	0.870854	9.55393	0.185825	13.7804	0.0135565	1.67241	0.741926	1.79111	0.840852
tumor_4	SERPINE1	LRP1	DC TYMS	804	0.183394	1.21381	0.34315	109	0.43083	0.501484	0.0286836	0.608707	0.00984279	744	0.202284	1.00303	0.142538	201	0.283498	1.01119	0.0385561	1.01425	0.00549571	0.600155	-0.736594	1.79099	0.840761
Mono FCN1	VCAN	CD44	tumor_4	824	0.672653	6.29453	0.191756	1741	0.397126	0.905747	0.02013	5.70125	0.00386005	969	0.660982	6.56582	0.154937	1113	0.30261	0.853765	0.0139137	5.60566	0.00215575	1.01705	0.0243939	1.79058	0.84043
Mono CXCL10	CD80	CTLA4	CD8 proliferating	97	0.131615	0.21053	0.128705	338	0.464286	2.41084	0.346601	0.507556	0.0446092	111	0.179612	0.244983	0.0771775	621	0.531678	2.82411	0.322897	0.691861	0.0249204	0.73361	-0.446915	1.79007	0.840017
Macro FBP1	SEMA3C	NRP2	Macro GPNMB	4	0.0412371	0.308803	0.161675	680	0.559211	0.987608	0.122055	0.304977	0.0197333	109	0.0582576	0.333711	0.106166	848	0.291609	1.00399	0.103946	0.335042	0.0110355	0.910265	-0.135642	1.78816	0.838479
tumor_4	BMP6	BMPR2	tumor_3	128	0.0291971	0.0335643	0.22628	152	0.263432	0.538408	0.0957482	0.0180713	0.0216659	72	0.0195759	0.0261906	0.17175	140	0.141271	0.371795	0.0705461	0.00973752	0.0121163	1.85584	0.89207	1.78816	0.838476
tumor_3	CCN2	LRP6	tumor_1	81	0.140381	0.493753	0.205524	358	0.215923	0.273051	0.350649	0.13482	0.0720669	136	0.137235	0.55383	0.108178	125	0.130208	0.241128	0.372869	0.133544	0.0403363	1.00955	0.0137128	1.78665	0.837257
tumor_4	SPON2	ITGA4	Macro CD5L	2216	0.505474	1.97056	0.408666	124	0.374622	0.777439	0.0325257	1.53199	0.0132921	1343	0.365144	1.15813	0.218023	6	0.12766	0.788094	0.0341462	0.912715	0.00744465	1.6785	0.747175	1.78546	0.836298
DC CD1C	SEMA4A	LILRB2	Mono FCN1	355	0.295096	0.437906	0.125608	760	0.620408	3.09288	0.254028	1.35439	0.031908	418	0.26439	0.393934	0.0805013	887	0.605048	3.52402	0.222017	1.38823	0.0178727	0.975623	-0.0356046	1.78529	0.836162
tumor_4	IL34	CSF1R	Macro GPNMB	89	0.0203011	0.0230038	0.668024	861	0.708059	1.67155	0.0576141	0.038452	0.0384876	289	0.0785753	0.101592	0.449391	1001	0.344223	1.34786	0.047985	0.136931	0.021564	0.280813	-1.83232	1.78481	0.835767
Macro GPNMB	LRPAP1	LRP1	DC CD1C	951	0.782072	2.17141	0.0996986	314	0.261014	0.432932	0.0247626	0.940073	0.0024688	1410	0.484869	2.4461	0.103102	267	0.16888	0.351941	0.0134193	0.860883	0.00138356	1.09199	0.126956	1.78438	0.83542
Mono CCL3	LY86	CD180	Macro GPNMB	760	0.700461	2.09321	0.11374	303	0.249178	0.267131	0.0982371	0.55916	0.0111735	1245	0.690133	1.8866	0.104904	235	0.0808116	0.1799	0.0596955	0.339399	0.00626227	1.6475	0.72028	1.78425	0.83532
Mono CCL3	F13A1	ITGB1	Mono CCL3	560	0.516129	3.57396	0.35561	706	0.650691	1.68733	0.0284223	6.03044	0.0101073	736	0.407982	1.20262	0.169794	1173	0.650222	1.71577	0.0333719	2.06342	0.00566635	2.92255	1.54723	1.78374	0.834902
tumor_4	SPON2	ITGB1	CD8 proliferating	2216	0.505474	1.97056	0.408666	453	0.622253	2.56283	0.0431697	5.05021	0.017642	1343	0.365144	1.15813	0.218023	637	0.545377	2.33248	0.0453671	2.70131	0.00989105	1.86954	0.902684	1.78363	0.83482
Mono CXCL10	TNFSF13	TNFRSF1A	CD8 proliferating	515	0.698779	3.45223	0.15059	172	0.236264	0.45691	0.0274146	1.57736	0.00412837	452	0.731392	3.50647	0.108546	220	0.188356	0.381367	0.0213358	1.33725	0.00231592	1.17955	0.238237	1.7826	0.833987
Mono FCN1	NRG1	ERBB2	tumor_1	193	0.157551	0.473008	0.367534	767	0.462606	0.767634	0.445407	0.363097	0.163702	117	0.079809	0.240314	0.273908	356	0.370833	0.623881	0.335436	0.149927	0.0918786	2.42182	1.27609	1.78172	0.833272
tumor_3	ADAM9	ITGA3	tumor_4	229	0.39688	1.06124	0.115656	1229	0.280338	0.627624	0.206719	0.666057	0.0239083	171	0.172553	0.482328	0.046978	800	0.21751	0.679461	0.285714	0.327723	0.0134223	2.03238	1.02317	1.78125	0.832886
tumor_2	FGG	ITGAV	Macro GPNMB	134	0.822086	20.3136	0.94364	377	0.310033	0.439665	0.0663694	8.93119	0.0626288	28	0.965517	44.5194	0.804069	374	0.128611	0.388067	0.0437777	17.2765	0.0352003	0.516956	-0.951886	1.77921	0.831238
CD8 GZMB	CXCL13	CXCR3	CD8 GZMK	1536	0.47247	11.2926	0.423474	4767	0.406879	3.03429	0.265916	34.2651	0.112609	2118	0.542382	18.0361	0.330997	1108	0.288391	1.69022	0.191246	30.485	0.0633019	1.124	0.168642	1.77892	0.830998
CD8 GZMB	TIGIT	NECTIN2	Mono CCL3	1989	0.611812	5.08061	0.368798	380	0.35023	0.629906	0.0459364	3.20031	0.0169412	1531	0.392061	1.97544	0.253956	660	0.365854	0.672478	0.0375112	1.32844	0.00952621	2.40908	1.26848	1.77838	0.830565
DC TYMS	LILRB4	LAIR1	Macro GPNMB	178	0.703557	2.3612	0.106783	977	0.803454	2.52025	0.128524	5.95083	0.0137242	364	0.513399	2.23455	0.0771609	1403	0.482462	2.29433	0.100015	5.12681	0.00771726	1.16073	0.21503	1.77837	0.830559
Mono CCL20	S100A8	TLR4	Mono FCN1	140	0.903226	79.2877	0.394774	209	0.170612	0.54779	0.0970669	43.433	0.0383195	457	0.872137	23.6923	0.188284	308	0.210095	0.716593	0.114475	16.9778	0.0215538	2.55823	1.35515	1.77785	0.830132
CD8 GZMK	TNFSF14	LTBR	Macro GPNMB	1348	0.115056	0.6342	0.153104	652	0.536184	0.691856	0.0533023	0.438775	0.00816081	194	0.0504945	0.243736	0.111145	664	0.228336	0.612834	0.0413063	0.14937	0.00459098	2.93751	1.55459	1.77757	0.82991
tumor_4	SERPING1	LRP1	DC CD1C	3186	0.726734	3.79101	0.123396	314	0.261014	0.432932	0.0247626	1.64125	0.00305561	2861	0.777868	6.01721	0.12811	267	0.16888	0.351941	0.0134193	2.1177	0.00171915	0.775014	-0.367706	1.77739	0.829762
tumor_4	SPON2	ITGB2	Macro GPNMB	2216	0.505474	1.97056	0.408666	1144	0.940789	7.19038	0.0759647	14.1691	0.0310442	1343	0.365144	1.15813	0.218023	2384	0.819807	9.11214	0.080133	10.553	0.0174708	1.34266	0.425089	1.77692	0.829378
CD8 GZMK	TNFSF14	LTBR	tumor_3	1348	0.115056	0.6342	0.153104	199	0.344887	0.847426	0.0652878	0.537438	0.00999585	194	0.0504945	0.243736	0.111145	225	0.227043	0.750983	0.0506178	0.183042	0.00562591	2.93615	1.55392	1.77675	0.829242
tumor_2	FGB	ITGA5	tumor_4	136	0.834356	21.5116	0.776022	1104	0.251825	0.357837	0.0704884	7.69764	0.0547006	28	0.965517	33.5926	0.887459	620	0.16857	0.212662	0.0346939	7.14386	0.0307894	1.07752	0.107712	1.7766	0.829121
Mono CCL3	PLAU	PLAUR	tumor_4	525	0.483871	1.39017	0.155014	1095	0.249772	0.571312	0.00794123	0.794221	0.001231	1011	0.560421	2.15284	0.178249	725	0.197118	0.381729	0.00388749	0.8218	0.00069294	0.966441	-0.0492462	1.77649	0.829032
Macro GPNMB	SPP1	CD44	CD8 GZMB	781	0.64227	63.3369	0.121042	1537	0.472778	2.70964	0.060221	171.62	0.00728925	2175	0.747937	85.0715	0.101111	1825	0.46735	2.49047	0.0405869	211.868	0.0041038	0.810032	-0.303948	1.77622	0.82881
tumor_1	SEMA4G	PLXNB2	tumor_3	496	0.299156	0.379067	0.412807	184	0.318891	0.766775	0.0932209	0.290659	0.0384822	145	0.151042	0.18911	0.360551	184	0.185671	0.53783	0.0601442	0.101709	0.0216851	2.85775	1.51488	1.7746	0.82749
Macro CD5L	CXCL12	ITGAV	Macro GPNMB	293	0.885196	7.74985	0.764553	377	0.310033	0.439665	0.0663694	3.40733	0.0507429	15	0.319149	3.05969	0.653546	374	0.128611	0.388067	0.0437777	1.18737	0.0286107	2.86966	1.52088	1.77356	0.826649
tumor_1	SLPI	PLSCR1	CD8 GZMB	1205	0.726779	7.48157	0.444451	1093	0.336204	1.79665	0.0550387	13.4417	0.024462	723	0.753125	11.8641	0.457101	1073	0.274776	1.11687	0.0302023	13.2507	0.0138055	1.01442	0.0206495	1.7719	0.8253
tumor_2	VTN	ITGAV	tumor_1	111	0.680982	20.6575	0.55893	570	0.343788	0.504606	0.0761725	10.4239	0.0425751	24	0.827586	15.0716	0.411328	307	0.319792	0.518184	0.0584562	7.80988	0.0240447	1.33471	0.416521	1.77067	0.824293
Mono CCL20	CCL2	CCR1	Macro CD5L	101	0.651613	37.3299	0.35587	142	0.429003	0.978573	0.169987	36.5301	0.0604933	133	0.253817	4.61331	0.217409	6	0.12766	0.816616	0.157199	3.7673	0.0341764	9.69661	3.27748	1.77003	0.823776
tumor_4	CCN1	ITGA5	tumor_4	2162	0.493157	2.43448	0.614365	1104	0.251825	0.357837	0.0704884	0.871145	0.0433056	2611	0.709897	9.48938	0.705616	620	0.16857	0.212662	0.0346939	2.01803	0.0244806	0.431681	-1.21196	1.76898	0.822916
Mono CCL20	LGALS1	ITGB1	Mono CCL20	154	0.993548	29.5594	0.109777	127	0.819355	6.54775	0.110294	193.548	0.0121078	513	0.979008	32.4427	0.133916	315	0.601145	2.62805	0.0511161	85.2612	0.00684526	2.27005	1.18273	1.76878	0.822758
tumor_4	MIF	CD74	Mono CXCL10	4332	0.988139	28.4164	0.115844	727	0.986431	382.933	0.103438	10881.6	0.0119827	3441	0.935563	16.9968	0.0726633	616	0.996764	382.414	0.0932372	6499.82	0.00677492	1.67414	0.743416	1.76868	0.822675
tumor_4	CRP	OLR1	DC TYMS	2193	0.500228	9.16718	0.4937	122	0.482213	0.675506	0.0690878	6.19249	0.0341086	1206	0.327896	8.57009	0.450597	180	0.253879	0.630569	0.0428034	5.40403	0.0192871	1.1459	0.196482	1.76847	0.822505
tumor_4	APP	LRP1	Mono FCN1	3522	0.803376	3.66135	0.211555	621	0.506939	1.95498	0.11182	7.15788	0.0236561	3000	0.815661	4.87954	0.232949	576	0.392906	1.50635	0.0574363	7.35029	0.0133797	0.973822	-0.0382697	1.76806	0.822167
tumor_4	FBLN1	ITGB1	DC CD1C	447	0.101962	0.151694	0.397325	762	0.633416	1.39563	0.0235088	0.211709	0.00934064	212	0.05764	0.133101	0.217705	919	0.581278	1.24787	0.0242713	0.166093	0.00528398	1.27464	0.350093	1.76773	0.821897
tumor_4	FN1	TNFRSF11B	tumor_4	1307	0.29813	22.5959	0.24472	1068	0.243613	2.20428	0.344083	49.8076	0.084204	979	0.266177	14.8141	0.0953021	1218	0.331158	3.04827	0.500079	45.1574	0.0476586	1.10298	0.141405	1.76681	0.821151
tumor_4	SEMA6D	TREM2	Mono CCL3	131	0.0298814	0.0371018	0.652694	763	0.703226	5.8816	0.153475	0.218218	0.100172	78	0.0212072	0.0277451	0.318681	1471	0.81541	6.01371	0.178056	0.166851	0.0567431	1.30786	0.387209	1.76537	0.819969
tumor_4	ADAM9	ITGAV	Macro CD5L	2525	0.575958	1.2092	0.131782	108	0.326284	0.601816	0.0908468	0.727716	0.011972	2081	0.565797	1.39358	0.135732	5	0.106383	0.443042	0.0499794	0.617413	0.00678382	1.17865	0.237139	1.76478	0.819488
tumor_1	TFF2	CXCR4	DC IDO1	497	0.299759	11.5009	0.920682	156	0.607004	2.86145	0.0763266	32.9092	0.0702726	671	0.698958	51.3369	0.820139	124	0.756098	4.82123	0.0485534	247.507	0.0398205	0.132963	-2.91091	1.76473	0.819448
CD8 GZMB	LTA	TNFRSF1A	DC TYMS	375	0.115349	0.513132	0.251497	148	0.58498	0.68985	0.041391	0.353984	0.0104097	182	0.0466069	0.128817	0.126841	228	0.32158	0.831735	0.0465319	0.107141	0.00590217	3.3039	1.72417	1.76371	0.818612
Mono CCL3	CLEC11A	ITGB1	tumor_3	172	0.158525	0.291571	0.112127	422	0.731369	6.98897	0.117726	2.03778	0.0132003	256	0.141907	0.243385	0.080159	525	0.529768	4.80059	0.0933722	1.16839	0.00748462	1.74409	0.802477	1.76365	0.818566
CD8 GZMK	SEMA4D	PLXNB1	tumor_1	2864	0.244452	1.41377	0.156749	498	0.300362	0.443383	0.457104	0.626843	0.0716507	1147	0.298542	1.79018	0.155037	182	0.189583	0.341064	0.262127	0.610568	0.0406393	1.02666	0.0379515	1.76309	0.818103
Mono CCL3	CD209	ICAM3	DC IDO1	106	0.0976959	0.230299	0.174652	158	0.614786	1.86175	0.0855746	0.42876	0.0149458	55	0.0304878	0.052702	0.10888	77	0.469512	1.49947	0.0778748	0.079025	0.00847903	5.42563	2.43979	1.76268	0.817771
Macro FBP1	INHBA	ACVR1B	tumor_1	3	0.0309278	0.25728	0.13871	387	0.233414	0.290393	0.141454	0.0747123	0.019621	120	0.0641368	0.351211	0.126149	167	0.173958	0.257771	0.0882886	0.090532	0.0111375	0.825259	-0.277081	1.7617	0.816969
Mono FCN1	S100A9	TLR4	Mono CCL3	1144	0.933878	60.55	0.454801	400	0.368664	0.722127	0.127959	43.7248	0.0581959	1322	0.901774	41.3509	0.502999	420	0.232816	0.411113	0.065675	16.9999	0.0330344	2.57206	1.36293	1.76167	0.816946
Mono CCL20	HBEGF	CD82	tumor_3	57	0.367742	1.42381	0.111582	250	0.433276	1.81339	0.0889879	2.58192	0.00992944	312	0.59542	3.03339	0.176357	226	0.228052	0.780852	0.0319775	2.36863	0.00563945	1.09005	0.12439	1.76071	0.816156
Mono CCL3	F13A1	ITGA4	CD8 GZMK	560	0.516129	3.57396	0.35561	4174	0.356265	2.25735	0.0944408	8.0677	0.0335841	736	0.407982	1.20262	0.169794	1477	0.384435	2.59428	0.112404	3.11993	0.0190855	2.58586	1.37064	1.75967	0.815302
Mono CCL20	ADAM9	ITGB1	tumor_4	52	0.335484	1.03629	0.112937	3955	0.902144	10.0137	0.168676	10.377	0.0190498	117	0.223282	0.598254	0.058269	3203	0.870854	9.55393	0.185825	5.71568	0.0108279	1.81553	0.860395	1.75933	0.815025
Mono CXCL10	LILRB4	LAIR1	Macro FBP1	506	0.686567	3.5944	0.162553	28	0.28866	1.59999	0.0815935	5.75098	0.0132633	441	0.713592	2.96628	0.102428	486	0.259754	1.68916	0.0736342	5.01051	0.0075422	1.14778	0.198852	1.75854	0.814381
CD8 GZMB	GZMB	IGF2R	Mono FCN1	2440	0.750538	19.1534	0.464589	339	0.276735	0.879827	0.056177	16.8517	0.0260992	2745	0.702945	17.222	0.338241	327	0.223056	0.827562	0.0438922	14.2522	0.0148461	1.18239	0.241707	1.75798	0.813918
tumor_3	TGM2	SDC4	tumor_3	180	0.311958	1.20468	0.10859	237	0.410745	1.32768	0.145408	1.59943	0.0157899	188	0.189707	1.20157	0.0919568	286	0.288597	1.161	0.0977537	1.39501	0.00898912	1.14653	0.197277	1.75655	0.812747
Mono CXCL10	LGALS3BP	ITGB1	tumor_3	387	0.525102	1.91443	0.119741	422	0.731369	6.98897	0.117726	13.3799	0.0140967	344	0.556634	1.70037	0.0860014	525	0.529768	4.80059	0.0933722	8.16277	0.00803014	1.63913	0.712932	1.75547	0.811859
Macro GPNMB	SDC2	PTPRJ	Mono CCL3	276	0.226974	0.36469	0.107688	402	0.370507	0.699288	0.0696649	0.255023	0.00750211	389	0.133769	0.431958	0.103874	548	0.303769	0.554016	0.0411698	0.239312	0.00427648	1.06565	0.0917376	1.75427	0.810873
Mono CXCL10	HGF	SDC1	tumor_1	117	0.158752	0.323404	0.212027	958	0.577805	1.19541	0.310834	0.386599	0.0659051	56	0.0906149	0.101464	0.0891233	628	0.654167	1.81491	0.422005	0.184149	0.0376105	2.09939	1.06997	1.75231	0.809256
CD8 proliferating	CD38	PECAM1	Mono CCL3	256	0.351648	1.09268	0.171209	469	0.432258	0.794096	0.0612196	0.867692	0.0104814	412	0.35274	1.30201	0.114521	697	0.386364	0.709594	0.0522678	0.923899	0.00598577	0.939164	-0.0905516	1.75105	0.808216
CD8 GZMB	LTA	TNFRSF1B	CD8 proliferating	375	0.115349	0.513132	0.251497	340	0.467033	1.27962	0.0622847	0.656616	0.0156644	182	0.0466069	0.128817	0.126841	560	0.479452	1.57719	0.0705386	0.203168	0.00894721	3.23189	1.69238	1.75076	0.807979
CD8 GZMB	LTA	TNFRSF1A	Macro GPNMB	375	0.115349	0.513132	0.251497	683	0.561678	0.764789	0.0458874	0.392438	0.0115405	182	0.0466069	0.128817	0.126841	860	0.295736	0.92974	0.0520149	0.119766	0.00659764	3.2767	1.71224	1.74919	0.806686
tumor_1	CCN2	ITGAM	Mono CCL3	257	0.155006	0.442224	0.184075	300	0.276498	0.525771	0.0852502	0.232509	0.0156925	268	0.279167	0.749567	0.146411	539	0.29878	0.593383	0.0612891	0.44478	0.00897339	0.522751	-0.935805	1.74878	0.806346
tumor_4	COL1A1	CD36	Mono FCN1	282	0.0643248	0.152257	0.128511	447	0.364898	1.29879	0.125699	0.19775	0.0161537	150	0.040783	0.111514	0.0734505	430	0.293315	1.10485	0.125831	0.123206	0.00924235	1.60503	0.682604	1.7478	0.805537
DC IDO1	ICAM1	ITGAX	Macro GPNMB	196	0.762646	3.22136	0.121718	762	0.626645	1.08197	0.104794	3.4854	0.0127553	107	0.652439	3.77876	0.0974202	956	0.328748	1.22167	0.074943	4.6164	0.00730096	0.755003	-0.405445	1.74707	0.804939
Macro GPNMB	APOE	LRP1	Mono FCN1	1113	0.915296	177.271	0.235658	621	0.506939	1.95498	0.11182	346.562	0.0263513	2875	0.988652	212.022	0.262611	576	0.392906	1.50635	0.0574363	319.379	0.0150834	1.08511	0.117845	1.74704	0.804913
tumor_4	CXCL14	CXCR4	Macro GPNMB	1091	0.248859	2.24983	0.698393	568	0.467105	1.01932	0.0271894	2.2933	0.0189889	44	0.011963	0.0630831	0.332276	1522	0.523384	3.24844	0.0327142	0.204922	0.0108701	11.1911	3.48428	1.74689	0.804786
Macro GPNMB	LRPAP1	LRP1	Mono CXCL10	951	0.782072	2.17141	0.0996986	303	0.411126	1.03318	0.0590954	2.24346	0.00589173	1410	0.484869	2.4461	0.103102	221	0.357605	0.858051	0.032717	2.09888	0.00337321	1.06889	0.0961067	1.74663	0.804571
Mono CXCL10	CLEC11A	ITGB1	Mono CCL20	98	0.132972	0.21929	0.0843301	127	0.819355	6.54775	0.110294	1.43585	0.00930111	113	0.182848	0.316587	0.104268	315	0.601145	2.62805	0.0511161	0.832007	0.00532977	1.72577	0.787241	1.74512	0.80333
Mono CCL20	TGM2	ITGB1	Mono CXCL10	84	0.541935	3.49877	0.315379	445	0.603799	1.7376	0.0292691	6.07946	0.00923086	255	0.486641	2.70396	0.206937	343	0.555016	1.31419	0.0255612	3.55352	0.00528955	1.71083	0.774694	1.74511	0.80332
Mono FCN1	S100A8	TLR4	Mono CCL3	1092	0.891429	88.8145	0.442207	400	0.368664	0.722127	0.127959	64.1354	0.0565844	1264	0.86221	62.1671	0.494045	420	0.232816	0.411113	0.065675	25.5577	0.0324464	2.50943	1.32736	1.74394	0.802347
tumor_3	CCN2	ITGB2	DC TYMS	81	0.140381	0.493753	0.205524	227	0.897233	6.06863	0.0641137	2.99641	0.0131769	136	0.137235	0.55383	0.108178	606	0.854725	7.94304	0.0698518	4.3991	0.00755644	0.681142	-0.553973	1.7438	0.802234
Mono CCL3	GAS6	MERTK	Macro GPNMB	503	0.463594	1.22659	0.139491	503	0.413651	0.560592	0.100601	0.687617	0.0140329	721	0.399667	0.807845	0.0998788	675	0.232118	0.737316	0.0806279	0.595637	0.00805302	1.15442	0.207172	1.74257	0.801214
tumor_1	APP	NCSTN	tumor_3	1280	0.772014	3.6638	0.211697	143	0.247834	0.373432	0.0642988	1.36818	0.0136119	770	0.802083	3.25608	0.155445	122	0.123108	0.298797	0.0502585	0.972907	0.00781244	1.40628	0.491886	1.74233	0.801019
DC IDO1	ICAM1	ITGAX	Mono CCL20	196	0.762646	3.22136	0.121718	54	0.348387	1.05356	0.102043	3.3939	0.0124205	107	0.652439	3.77876	0.0974202	170	0.324427	1.19301	0.0731847	4.50809	0.00712967	0.752846	-0.409573	1.74208	0.800811
tumor_1	MDK	ITGB1	tumor_3	1341	0.808806	9.67967	0.326466	422	0.731369	6.98897	0.117726	67.6509	0.0384336	490	0.510417	4.37805	0.236301	525	0.529768	4.80059	0.0933722	21.0172	0.022064	3.21883	1.68654	1.74192	0.800677
CD8 proliferating	IFNG	IFNGR1	Mono CCL20	365	0.501374	5.75715	0.232457	80	0.516129	1.96213	0.0539421	11.2963	0.0125392	486	0.416096	2.34326	0.173418	305	0.582061	2.29014	0.0415305	5.36639	0.00720214	2.10501	1.07383	1.74104	0.799948
Macro GPNMB	LRPAP1	LRP1	tumor_3	951	0.782072	2.17141	0.0996986	165	0.285962	0.618635	0.0353843	1.34331	0.00352777	1410	0.484869	2.4461	0.103102	147	0.148335	0.515507	0.019656	1.26098	0.00202658	1.06529	0.091243	1.74075	0.799707
tumor_4	SERPING1	LRP1	Mono CXCL10	3186	0.726734	3.79101	0.123396	303	0.411126	1.03318	0.0590954	3.9168	0.00729213	2861	0.777868	6.01721	0.12811	221	0.357605	0.858051	0.032717	5.16307	0.00419139	0.758618	-0.398555	1.73979	0.798913
Mono FCN1	NRG1	ERBB3	tumor_3	193	0.157551	0.473008	0.367534	157	0.272097	0.710572	0.148794	0.336106	0.0546869	117	0.079809	0.240314	0.273908	139	0.140262	0.424321	0.114761	0.10197	0.0314339	3.29613	1.72077	1.73974	0.798874
tumor_4	JAG2	NOTCH2	DC IDO1	234	0.0533759	0.0577159	0.175668	105	0.40856	0.611797	0.0751951	0.0353104	0.0132094	260	0.0706906	0.0868048	0.19231	53	0.323171	0.421594	0.0395036	0.0365964	0.00759694	0.964861	-0.051607	1.73878	0.798074
CD8 proliferating	CD38	PECAM1	Macro CD5L	256	0.351648	1.09268	0.171209	145	0.438066	0.832041	0.0641449	0.909154	0.0109822	412	0.35274	1.30201	0.114521	7	0.148936	0.749123	0.0551795	0.975366	0.00631922	0.932116	-0.101419	1.7379	0.797349
CD8 GZMK	SIRPG	CD47	DC IDO1	2734	0.233356	1.37983	0.199421	172	0.669261	1.29621	0.045558	1.78856	0.00908521	946	0.246226	1.38359	0.163059	76	0.463415	0.892762	0.0320636	1.23521	0.00522827	1.44798	0.534038	1.73771	0.797187
Mono FCN1	HBEGF	CD44	DC IDO1	627	0.511837	2.34209	0.183546	149	0.579767	1.66952	0.0371047	3.91018	0.00681043	806	0.549795	2.91439	0.169439	69	0.420732	1.41982	0.0231386	4.1379	0.00392057	0.944966	-0.081666	1.7371	0.796684
tumor_4	BMP2	ENG	Macro GPNMB	556	0.126825	0.192695	0.220098	717	0.589638	0.963386	0.096332	0.18564	0.0212025	548	0.148994	0.266138	0.179742	649	0.223177	0.653615	0.0679229	0.173952	0.0122086	1.06719	0.0938188	1.73668	0.796333
tumor_4	FBLN1	ITGB1	CD8 proliferating	447	0.101962	0.151694	0.397325	453	0.622253	2.56283	0.0431697	0.388765	0.0171524	212	0.05764	0.133101	0.217705	637	0.545377	2.33248	0.0453671	0.310455	0.00987664	1.25224	0.324514	1.73666	0.796318
Macro GPNMB	APOE	SCARB1	Mono CXCL10	1113	0.915296	177.271	0.235658	197	0.2673	0.476407	0.0692696	84.4532	0.0163239	2875	0.988652	212.022	0.262611	131	0.211974	0.312224	0.0358083	66.1983	0.00940365	1.27576	0.351358	1.73591	0.795694
tumor_3	AFDN	NECTIN2	Macro GPNMB	190	0.329289	0.940317	0.136092	522	0.429276	0.522079	0.038073	0.49092	0.00518144	312	0.314834	1.37808	0.101655	568	0.195323	0.526397	0.0293627	0.725417	0.00298485	0.676742	-0.563322	1.73591	0.795694
Macro GPNMB	SDC2	PTPRJ	CD8 GZMB	276	0.226974	0.36469	0.107688	654	0.201169	0.875302	0.0872	0.319214	0.00939043	389	0.133769	0.431958	0.103874	702	0.17977	0.701166	0.0521047	0.302874	0.00541234	1.05395	0.0758042	1.735	0.79494
tumor_1	GAS6	AXL	DC TYMS	640	0.386007	0.872267	0.0991961	101	0.399209	0.483929	0.088544	0.422115	0.00878322	468	0.4875	1.05932	0.13097	96	0.135402	0.228102	0.0386639	0.241633	0.00506382	1.74693	0.804821	1.73451	0.794525
tumor_4	MDK	ITGB1	tumor_3	3185	0.726505	10.1884	0.343623	422	0.731369	6.98897	0.117726	71.2062	0.0404534	2169	0.589723	4.62844	0.249816	525	0.529768	4.80059	0.0933722	22.2192	0.0233259	3.20471	1.68019	1.73427	0.794332
tumor_4	SERPING1	LRP1	tumor_3	3186	0.726734	3.79101	0.123396	165	0.285962	0.618635	0.0353843	2.34525	0.00436628	2861	0.777868	6.01721	0.12811	147	0.148335	0.515507	0.019656	3.10191	0.00251814	0.756065	-0.403419	1.73393	0.79405
tumor_4	APP	LRP1	tumor_1	3522	0.803376	3.66135	0.211555	757	0.456574	0.922573	0.0527688	3.37786	0.0111635	3000	0.815661	4.87954	0.232949	346	0.360417	0.725133	0.027649	3.53832	0.00644079	0.954652	-0.0669538	1.73325	0.793482
tumor_4	COL4A1	ITGB1	DC IDO1	271	0.0618157	0.0806405	0.19317	172	0.669261	1.51999	0.0256036	0.122573	0.00494584	226	0.0614464	0.147393	0.146	80	0.487805	1.00515	0.0195504	0.148152	0.00285435	0.827342	-0.273445	1.73274	0.793053
Macro GPNMB	SPP1	CD44	tumor_4	781	0.64227	63.3369	0.121042	1741	0.397126	0.905747	0.02013	57.3672	0.00243657	2175	0.747937	85.0715	0.101111	1113	0.30261	0.853765	0.0139137	72.6311	0.00140684	0.789844	-0.34036	1.73195	0.792398
tumor_1	CCN2	ITGB2	DC CD1C	257	0.155006	0.442224	0.184075	1178	0.979219	7.73393	0.0817072	3.42013	0.0150403	268	0.279167	0.749567	0.146411	1498	0.947502	6.74987	0.0593589	5.05947	0.00869079	0.675986	-0.564934	1.7306	0.791272
tumor_4	CDH1	ITGB7	Macro CD3	2776	0.633212	1.67223	0.386586	278	0.264008	0.55469	0.0760969	0.927571	0.029418	2213	0.601686	1.79515	0.373466	182	0.165756	0.34762	0.0455165	0.62403	0.0169989	1.48642	0.571843	1.73059	0.791262
CD8 GZMK	IFNL1	IL10RB	tumor_1	196	0.0167293	0.0889182	0.282063	527	0.317853	0.401085	0.0384543	0.0356638	0.0108465	17	0.00442478	0.0195528	0.180919	250	0.260417	0.365994	0.0346555	0.0071562	0.00626985	4.98362	2.31719	1.72995	0.790729
Mono CXCL10	C3	ITGAM	Mono FCN1	469	0.636364	5.50629	0.145713	347	0.283265	0.848152	0.137522	4.67017	0.0200387	386	0.624595	4.87262	0.145472	320	0.218281	0.771004	0.0796352	3.75681	0.0115847	1.24312	0.313967	1.72975	0.790567
tumor_4	SPON2	ITGB1	Macro FBP1	2216	0.505474	1.97056	0.408666	37	0.381443	2.15184	0.0362468	4.24034	0.0148129	1343	0.365144	1.15813	0.218023	542	0.289685	2.01979	0.0392852	2.33918	0.00856506	1.81275	0.858177	1.72945	0.790314
CD8 GZMB	SEMA4D	PLXNB2	Mono FCN1	1054	0.324208	1.52241	0.168794	249	0.203265	0.611403	0.0743315	0.930807	0.0125467	1359	0.348015	1.53924	0.133304	250	0.170532	0.48667	0.0544231	0.749102	0.00725483	1.24256	0.31332	1.72943	0.790299
tumor_1	MDK	ITGB1	CD8 GZMB	1341	0.808806	9.67967	0.326466	1524	0.468779	3.01329	0.0507576	29.1676	0.0165706	490	0.510417	4.37805	0.236301	1603	0.410499	2.0848	0.0405496	9.12734	0.00958193	3.19563	1.6761	1.72936	0.79024
tumor_1	CX3CL1	CX3CR1	DC CD1C	140	0.0844391	0.135718	0.131499	544	0.452203	1.09145	0.142324	0.148129	0.0187154	58	0.0604167	0.0673733	0.0914815	312	0.197343	0.362384	0.118362	0.024415	0.0108279	6.06714	2.60102	1.72844	0.78947
tumor_1	EFNB2	PECAM1	Mono FCN1	337	0.203257	0.30174	0.169922	564	0.460408	2.01221	0.155128	0.607164	0.0263596	110	0.114583	0.163942	0.107007	599	0.408595	1.93672	0.142657	0.31751	0.0152652	1.91226	0.935282	1.72678	0.788083
DC IDO1	ICAM1	SPN	CD8 proliferating	196	0.762646	3.22136	0.121718	333	0.457418	1.12518	0.136573	3.6246	0.0166234	107	0.652439	3.77876	0.0974202	433	0.370719	0.940183	0.0988366	3.55272	0.00962868	1.02023	0.0288969	1.72644	0.787804
CD8 GZMK	CD99	PILRA	Macro CD5L	9199	0.785166	8.11455	0.12158	218	0.65861	2.03418	0.117644	16.5065	0.0143031	2746	0.714732	6.75132	0.093319	12	0.255319	1.71612	0.0888035	11.5861	0.00828705	1.42468	0.510637	1.72596	0.787396
CD8 proliferating	GZMB	IGF2R	CD8 GZMB	415	0.570055	11.2791	0.273589	687	0.21132	0.958473	0.0611985	10.8108	0.0167432	632	0.541096	13.2842	0.260903	683	0.174904	0.701147	0.0371874	9.31417	0.0097023	1.16068	0.214968	1.7257	0.787179
Mono CCL3	SERPINF1	PLXDC2	Mono CXCL10	571	0.526267	1.63921	0.122541	451	0.61194	2.36681	0.142107	3.87971	0.017414	922	0.511086	1.46031	0.0961006	425	0.687702	2.59927	0.105047	3.79575	0.010095	1.02212	0.0315668	1.72501	0.786604
Mono CXCL10	A2M	LRP1	Macro GPNMB	510	0.691995	5.07807	0.139138	911	0.749178	1.7986	0.102876	9.13343	0.0143139	367	0.593851	3.39001	0.0956458	1348	0.463549	2.27567	0.0867701	7.71455	0.00829919	1.18392	0.243575	1.72473	0.78637
tumor_4	COL4A1	ITGAV	tumor_1	271	0.0618157	0.0806405	0.19317	570	0.343788	0.504606	0.0761725	0.0406917	0.0147143	226	0.0614464	0.147393	0.146	307	0.319792	0.518184	0.0584562	0.0763767	0.00853459	0.532776	-0.908398	1.72407	0.78582
CD8 GZMK	MICB	KLRK1	CD8 proliferating	426	0.0363605	0.177828	0.109758	262	0.35989	1.1741	0.21035	0.208788	0.0230876	148	0.0385216	0.176931	0.0944	385	0.329623	1.16901	0.141868	0.206833	0.0133923	1.00945	0.0135749	1.72395	0.785718
CD8 GZMB	IFNG	IFNGR1	CD8 GZMK	1776	0.546293	8.86198	0.357821	2559	0.218419	1.29697	0.0356557	11.4937	0.0127584	1664	0.42612	4.08907	0.30262	872	0.226965	1.35013	0.0244839	5.52077	0.00740934	2.0819	1.0579	1.72193	0.784026
tumor_1	PVR	TIGIT	CD8 GZMB	265	0.159831	0.211613	0.117954	1989	0.611812	5.08061	0.368798	1.07512	0.0435013	124	0.129167	0.215575	0.0994831	1531	0.392061	1.97544	0.253956	0.425855	0.0252644	2.52462	1.33606	1.72184	0.783953
tumor_4	MDK	ITGB1	CD8 GZMB	3185	0.726505	10.1884	0.343623	1524	0.468779	3.01329	0.0507576	30.7005	0.0174415	2169	0.589723	4.62844	0.249816	1603	0.410499	2.0848	0.0405496	9.64935	0.0101299	3.18161	1.66976	1.72177	0.783896
tumor_3	CXADR	JAML	Macro CD3	154	0.266898	0.620335	0.19769	440	0.417854	1.15725	0.0726431	0.717881	0.0143608	184	0.185671	0.49755	0.15361	409	0.372495	1.00694	0.054312	0.501001	0.00834287	1.43289	0.51893	1.72133	0.783524
tumor_4	SPON2	ITGB2	DC TYMS	2216	0.505474	1.97056	0.408666	227	0.897233	6.06863	0.0641137	11.9586	0.0262011	1343	0.365144	1.15813	0.218023	606	0.854725	7.94304	0.0698518	9.19908	0.0152293	1.29998	0.378492	1.72044	0.782782
tumor_3	SLPI	PLSCR1	tumor_1	236	0.409012	3.18468	0.18919	1048	0.632087	1.66539	0.0510179	5.30375	0.00965206	402	0.405651	2.7934	0.107624	642	0.66875	1.92934	0.0521728	5.38941	0.00561506	0.984106	-0.0231151	1.71896	0.781536
CD8 GZMB	BTLA	TNFRSF14	DC CD1C	194	0.0596739	0.224458	0.188381	585	0.486284	0.816322	0.036785	0.18323	0.00692959	253	0.0647887	0.186722	0.126125	646	0.408602	0.737165	0.0319678	0.137645	0.00403193	1.33118	0.4127	1.71868	0.781299
Macro FBP1	SEMA3C	NRP2	Mono CCL3	4	0.0412371	0.308803	0.161675	497	0.458065	1.14975	0.142094	0.355047	0.022973	109	0.0582576	0.333711	0.106166	780	0.432373	1.21708	0.126008	0.406154	0.0133778	0.874168	-0.194018	1.71725	0.780103
DC CD1C	CD86	CTLA4	CD8 GZMB	867	0.720698	1.80096	0.104646	1240	0.381421	2.80419	0.403152	5.05025	0.0421882	1132	0.716003	2.31133	0.115504	1276	0.326761	1.86103	0.212782	4.30145	0.0245771	1.17408	0.231532	1.71657	0.779525
tumor_1	CX3CL1	CX3CR1	Mono CXCL10	140	0.0844391	0.135718	0.131499	288	0.390773	1.92018	0.25039	0.260604	0.0329259	58	0.0604167	0.0673733	0.0914815	134	0.216828	0.642296	0.209786	0.0432736	0.0191915	6.02223	2.5903	1.71565	0.778753
Mono CCL20	SPP1	ITGB5	tumor_4	130	0.83871	99.1549	0.189492	1468	0.334854	0.524549	0.161372	52.0115	0.0305788	481	0.917939	78.9771	0.093868	1350	0.367047	0.791596	0.189925	62.518	0.0178279	0.831945	-0.265439	1.71522	0.778396
tumor_1	SEMA3F	NRP1	Macro GPNMB	264	0.159228	0.233384	0.479793	552	0.453947	0.710634	0.0786837	0.165851	0.0377518	95	0.0989583	0.11994	0.38827	465	0.159904	0.489893	0.0566945	0.0587576	0.0220128	2.82263	1.49704	1.715	0.778207
CD8 GZMB	CXCL13	CXCR3	CD8 GZMB	1536	0.47247	11.2926	0.423474	1480	0.455245	2.65155	0.232374	29.9429	0.0984043	2118	0.542382	18.0361	0.330997	1327	0.339821	1.53256	0.173407	27.6414	0.0573973	1.08326	0.115383	1.71444	0.777739
tumor_3	COL18A1	ITGB1	Mono CCL20	101	0.175043	0.292637	0.083036	127	0.819355	6.54775	0.110294	1.91611	0.00915838	138	0.139253	0.410168	0.104601	315	0.601145	2.62805	0.0511161	1.07794	0.00534677	1.77756	0.829902	1.71288	0.776423
CD8 GZMK	CCL5	SDC4	tumor_3	11311	0.965432	40.7635	0.274166	237	0.410745	1.32768	0.145408	54.1206	0.0398659	3684	0.958876	38.6009	0.238109	286	0.288597	1.161	0.0977537	44.8154	0.023276	1.20763	0.272184	1.71275	0.776312
Macro GPNMB	APOE	LRP1	tumor_1	1113	0.915296	177.271	0.235658	757	0.456574	0.922573	0.0527688	163.545	0.0124354	2875	0.988652	212.022	0.262611	346	0.360417	0.725133	0.027649	153.744	0.00726091	1.06375	0.0891609	1.71265	0.776229
tumor_4	LAMB1	ITGB1	Mono CCL20	1624	0.370438	0.611789	0.431068	127	0.819355	6.54775	0.110294	4.00584	0.0475442	1168	0.317564	0.825166	0.543495	315	0.601145	2.62805	0.0511161	2.16858	0.0277813	1.84722	0.885353	1.71137	0.775154
tumor_3	MMP7	CD44	CD8 proliferating	189	0.327556	5.12469	0.234953	437	0.600275	1.91771	0.0426206	9.82766	0.0100139	283	0.28557	2.64986	0.168938	631	0.54024	2.12596	0.0346465	5.63349	0.00585311	1.74451	0.802819	1.71086	0.774721
Mono FCN1	HBEGF	CD82	CD8 GZMB	627	0.511837	2.34209	0.183546	1677	0.515841	3.27524	0.160725	7.67092	0.0295005	806	0.549795	2.91439	0.169439	1787	0.457618	2.48525	0.101776	7.24299	0.0172448	1.05908	0.0828147	1.71069	0.774581
CD8 proliferating	MFGE8	ITGAV	tumor_1	87	0.119505	0.190923	0.177171	570	0.343788	0.504606	0.0761725	0.0963407	0.0134956	125	0.107021	0.178411	0.134988	307	0.319792	0.518184	0.0584562	0.09245	0.00789089	1.04208	0.0594727	1.71027	0.774226
tumor_1	SLPI	PLSCR1	tumor_3	1205	0.726779	7.48157	0.444451	278	0.481802	2.06951	0.0633978	15.4832	0.0281772	723	0.753125	11.8641	0.457101	326	0.328961	1.33369	0.0360653	15.823	0.0164855	0.978527	-0.0313169	1.70921	0.773334
Macro FBP1	HBEGF	ERBB2	tumor_4	20	0.206186	1.45073	0.113692	1441	0.328695	0.463487	0.268931	0.672396	0.0305752	337	0.180118	1.11574	0.0648675	1081	0.29391	0.513321	0.275992	0.572732	0.0179029	1.17401	0.231451	1.70783	0.772168
tumor_1	CEACAM1	HAVCR2	Macro GPNMB	393	0.237033	0.273377	0.268016	748	0.615132	1.04145	0.0847044	0.284708	0.0227021	82	0.0854167	0.146754	0.273414	799	0.274759	0.877231	0.0486543	0.128737	0.0133027	2.21154	1.14505	1.70657	0.771103
tumor_1	ADAM9	ITGA3	tumor_1	901	0.543426	1.03562	0.112865	576	0.347407	0.615963	0.202878	0.637903	0.0228977	384	0.4	0.71118	0.0692678	279	0.290625	0.460796	0.193765	0.327709	0.0134217	1.94655	0.960922	1.70603	0.770641
Mono CCL3	PDGFB	LRP1	Mono FCN1	116	0.106912	0.221865	0.167583	621	0.506939	1.95498	0.11182	0.433743	0.0187391	474	0.262749	0.500744	0.191256	576	0.392906	1.50635	0.0574363	0.754295	0.010985	0.575031	-0.798289	1.70588	0.770514
CD8 proliferating	IFNG	IFNGR1	DC TYMS	365	0.501374	5.75715	0.232457	190	0.750988	2.63323	0.0723916	15.1599	0.0168279	486	0.416096	2.34326	0.173418	429	0.605078	3.13793	0.0569049	7.353	0.00986834	2.06173	1.04386	1.70524	0.769978
tumor_1	APP	CD74	tumor_1	1280	0.772014	3.6638	0.211697	1560	0.940893	60.3721	0.0163077	221.192	0.00345229	770	0.802083	3.25608	0.155445	918	0.95625	53.42	0.0130244	173.94	0.00202458	1.27166	0.346708	1.70519	0.769928
CD8 GZMB	CCL5	SDC4	tumor_1	3102	0.954168	49.396	0.332226	1078	0.650181	2.05698	0.225283	101.607	0.0748448	3817	0.977465	53.3302	0.328967	576	0.6	1.58554	0.1335	84.5572	0.0439169	1.20163	0.264997	1.70424	0.769125
Mono CCL20	CD14	ITGA4	DC CD1C	134	0.864516	9.86941	0.165484	781	0.64921	1.64264	0.0687228	16.2118	0.0113725	419	0.799618	8.01962	0.135219	819	0.518027	1.13928	0.0493622	9.13658	0.00667473	1.77439	0.827323	1.70382	0.768769
tumor_2	FGB	TLR4	Mono CCL3	136	0.834356	21.5116	0.776022	400	0.368664	0.722127	0.127959	15.5341	0.0992991	28	0.965517	33.5926	0.887459	420	0.232816	0.411113	0.065675	13.8104	0.0582839	1.12482	0.169689	1.70372	0.768685
CD8 GZMB	SEMA4D	PLXNB2	DC TYMS	1054	0.324208	1.52241	0.168794	80	0.316206	0.3741	0.0454813	0.569534	0.00767699	1359	0.348015	1.53924	0.133304	108	0.152327	0.302313	0.0338069	0.465332	0.0045066	1.22393	0.291522	1.7035	0.768501
tumor_2	HP	ITGAM	Mono FCN1	148	0.907975	43.4822	0.981344	347	0.283265	0.848152	0.137522	36.8795	0.134956	28	0.965517	87.0879	0.995045	320	0.218281	0.771004	0.0796352	67.1451	0.0792406	0.549251	-0.864462	1.70312	0.768181
CD8 GZMK	ULBP2	KLRK1	CD8 GZMK	343	0.0292762	0.148336	0.232384	3478	0.296859	1.83294	0.328387	0.271893	0.0763121	219	0.0570016	0.284103	0.178717	1261	0.328214	2.06675	0.250815	0.587169	0.0448249	0.463056	-1.11074	1.70245	0.767612
Mono FCN1	S100A9	TLR4	Macro CD5L	1144	0.933878	60.55	0.454801	170	0.513595	1.17302	0.207856	71.0262	0.0945329	1322	0.901774	41.3509	0.502999	7	0.148936	0.691061	0.110396	28.576	0.0555292	2.48552	1.31355	1.7024	0.767569
tumor_3	PTPRK	PTPRK	tumor_3	187	0.32409	0.850655	0.176543	187	0.32409	0.850655	0.176543	0.723613	0.0311675	256	0.258325	0.878972	0.135323	256	0.258325	0.878972	0.135323	0.772591	0.0183122	0.936606	-0.0944863	1.70201	0.767237
tumor_4	SPON2	ITGB1	tumor_4	2216	0.505474	1.97056	0.408666	3955	0.902144	10.0137	0.168676	19.7326	0.0689322	1343	0.365144	1.15813	0.218023	3203	0.870854	9.55393	0.185825	11.0647	0.0405142	1.78338	0.834615	1.70143	0.766752
CD8 GZMK	FASLG	FAS	CD8 proliferating	1591	0.135797	0.7795	0.217659	267	0.366758	0.855634	0.171442	0.666967	0.0373159	314	0.0817283	0.436327	0.175063	370	0.316781	0.724208	0.125335	0.315991	0.0219416	2.11071	1.07773	1.70069	0.766124
tumor_4	JAG1	CD46	tumor_3	1051	0.239735	0.408922	0.186774	388	0.672444	3.87351	0.122756	1.58396	0.0229275	958	0.260468	0.507014	0.213286	392	0.39556	1.97801	0.0632291	1.00288	0.0134859	1.57942	0.659392	1.70012	0.765634
Macro CD5L	VCAM1	ITGB1	Mono CCL20	250	0.755287	6.37738	0.671909	127	0.819355	6.54775	0.110294	41.7575	0.0741075	42	0.893617	21.6367	0.852925	315	0.601145	2.62805	0.0511161	56.8624	0.0435981	0.734361	-0.445439	1.69979	0.765354
tumor_1	LAMC2	ITGA3	tumor_1	559	0.337153	0.602866	0.123947	576	0.347407	0.615963	0.202878	0.371343	0.0251462	171	0.178125	0.248196	0.0764135	279	0.290625	0.460796	0.193765	0.114368	0.0148063	3.24692	1.69907	1.69835	0.764131
CD8 GZMB	SEMA4D	CD72	Mono CXCL10	1054	0.324208	1.52241	0.168794	179	0.242877	0.447021	0.0888329	0.68055	0.0149945	1359	0.348015	1.53924	0.133304	224	0.36246	0.706937	0.0662395	1.08815	0.00883	0.625422	-0.677098	1.69813	0.763948
Macro GPNMB	HGF	CD44	CD8 GZMB	206	0.169408	0.179898	0.117943	1537	0.472778	2.70964	0.060221	0.487459	0.00710264	186	0.0639615	0.117334	0.103063	1825	0.46735	2.49047	0.0405869	0.292217	0.004183	1.66814	0.738239	1.69798	0.763817
Macro CD3	FLT3LG	FLT3	DC CD1C	331	0.31434	0.711332	0.12417	473	0.393184	0.780913	0.2372	0.555488	0.0294532	209	0.190346	0.379803	0.0989296	559	0.353574	0.66356	0.175445	0.252022	0.0173567	2.20413	1.14021	1.69693	0.762928
Mono FCN1	HBEGF	CD9	DC TYMS	627	0.511837	2.34209	0.183546	177	0.699605	3.29452	0.0783065	7.71608	0.0143729	806	0.549795	2.91439	0.169439	352	0.496474	2.5683	0.0500199	7.48503	0.0084753	1.03087	0.0438603	1.69585	0.762011
tumor_1	ZG16B	CXCR4	Macro FBP1	933	0.562726	2.57098	0.46623	34	0.350515	2.61863	0.0698496	6.73245	0.032566	732	0.7625	3.66647	0.489029	810	0.432924	3.90345	0.0393107	14.3119	0.0192241	0.47041	-1.08801	1.69402	0.760455
tumor_4	SPON2	ITGB1	Mono FCN1	2216	0.505474	1.97056	0.408666	583	0.475918	1.53667	0.0258846	3.02812	0.0105782	1343	0.365144	1.15813	0.218023	606	0.41337	1.4727	0.0286443	1.70558	0.00624511	1.77541	0.828155	1.69383	0.760292
Mono CCL20	SERPINE1	LRP1	Mono FCN1	23	0.148387	0.376266	0.106372	621	0.506939	1.95498	0.11182	0.735594	0.0118945	101	0.192748	0.86042	0.122272	576	0.392906	1.50635	0.0574363	1.29609	0.00702287	0.567547	-0.817187	1.69369	0.760167
tumor_1	CD59	CD2	Macro FBP1	1173	0.707479	3.2449	0.132513	21	0.216495	2.32733	0.0806137	7.55195	0.0106824	757	0.788542	3.3814	0.124314	307	0.164083	1.17435	0.0507528	3.97096	0.00630929	1.9018	0.927363	1.69312	0.759685
Mono CCL3	PLAU	LRP1	Mono FCN1	525	0.483871	1.39017	0.155014	621	0.506939	1.95498	0.11182	2.71776	0.0173337	1011	0.560421	2.15284	0.178249	576	0.392906	1.50635	0.0574363	3.24292	0.010238	0.838059	-0.254876	1.69308	0.759654
CD8 proliferating	HMGB1	THBD	Mono CCL20	706	0.96978	22.3075	0.182974	49	0.316129	1.56155	0.319093	34.8342	0.0583856	1077	0.922089	20.1048	0.197244	218	0.416031	1.92105	0.174972	38.6223	0.0345123	0.901919	-0.14893	1.69173	0.7585
CD8 proliferating	CD38	PECAM1	Macro CD3	256	0.351648	1.09268	0.171209	391	0.37132	0.742189	0.0572179	0.810975	0.00979624	412	0.35274	1.30201	0.114521	312	0.284153	0.686502	0.0505668	0.893833	0.00579098	0.907301	-0.140347	1.69164	0.758421
CD8 proliferating	GZMB	IGF2R	Mono CXCL10	415	0.570055	11.2791	0.273589	232	0.31479	0.691689	0.0441643	7.80166	0.0120829	632	0.541096	13.2842	0.260903	175	0.283172	0.516205	0.0273785	6.85736	0.00714312	1.13771	0.186127	1.69154	0.758337
tumor_4	COL8A1	ITGA2	tumor_3	234	0.0533759	0.0863911	0.518826	129	0.22357	0.688985	0.314376	0.0595222	0.163106	148	0.0402393	0.115833	0.519319	105	0.105954	0.343092	0.185753	0.0397414	0.096465	1.49774	0.582783	1.69084	0.757736
tumor_1	APP	CD74	Mono CCL3	1280	0.772014	3.6638	0.211697	1085	1	382.975	0.103449	1403.14	0.0218998	770	0.802083	3.25608	0.155445	1804	1	341.866	0.0833509	1113.14	0.0129565	1.26052	0.334025	1.69026	0.757245
tumor_3	CCN2	ITGAM	Macro FBP1	81	0.140381	0.493753	0.205524	18	0.185567	0.735458	0.119249	0.363135	0.0245087	136	0.137235	0.55383	0.108178	405	0.216462	1.29773	0.13404	0.718725	0.0145002	0.505249	-0.984933	1.69023	0.757218
tumor_4	CDH1	ITGAE	Mono FCN1	2776	0.633212	1.67223	0.386586	322	0.262857	0.709792	0.0524288	1.18694	0.0202683	2213	0.601686	1.79515	0.373466	257	0.175307	0.483806	0.0321211	0.868504	0.0119962	1.36665	0.450641	1.68956	0.756649
Mono CCL3	GAS6	AXL	Mono CXCL10	503	0.463594	1.22659	0.139491	263	0.356852	0.742677	0.135887	0.910961	0.0189549	721	0.399667	0.807845	0.0998788	229	0.37055	0.662692	0.112328	0.535353	0.0112192	1.70161	0.7669	1.68951	0.756603
tumor_4	APP	TNFRSF21	tumor_1	3522	0.803376	3.66135	0.211555	501	0.302171	0.472178	0.149231	1.72881	0.0315707	3000	0.815661	4.87954	0.232949	290	0.302083	0.544184	0.0802299	2.65537	0.0186895	0.651062	-0.619134	1.68922	0.75636
Macro GPNMB	SPP1	ITGAV	Mono CXCL10	781	0.64227	63.3369	0.121042	190	0.257802	0.498759	0.0752899	31.5898	0.00911321	2175	0.747937	85.0715	0.101111	161	0.260518	0.473117	0.0533722	40.2488	0.00539654	0.784865	-0.349484	1.68871	0.755924
Mono CCL20	VCAN	ITGB1	Mono CXCL10	151	0.974194	20.1378	0.613477	445	0.603799	1.7376	0.0292691	34.9915	0.0179559	471	0.898855	17.6404	0.416271	343	0.555016	1.31419	0.0255612	23.1828	0.0106404	1.50937	0.593946	1.68753	0.754912
Macro CD3	KLRB1	CLEC2D	CD8 GZMK	494	0.469136	2.15247	0.203611	2295	0.195886	1.09131	0.201517	2.34901	0.041031	323	0.294171	1.24017	0.129569	787	0.204841	1.09503	0.187672	1.35803	0.0243165	1.72973	0.790544	1.68737	0.754778
CD8 GZMK	CLEC2D	KLRB1	Macro CD3	2295	0.195886	1.09131	0.201517	494	0.469136	2.15247	0.203611	2.34901	0.041031	787	0.204841	1.09503	0.187672	323	0.294171	1.24017	0.129569	1.35803	0.0243165	1.72973	0.790544	1.68737	0.754778
tumor_3	LAMC2	ITGB1	DC CD1C	170	0.294627	1.81584	0.37333	762	0.633416	1.39563	0.0235088	2.53425	0.00877657	126	0.127144	0.696254	0.21436	919	0.581278	1.24787	0.0242713	0.868835	0.00520279	2.91683	1.5444	1.6869	0.754373
Mono CCL3	DSC2	DSG2	tumor_4	396	0.364977	0.854086	0.111321	3020	0.688869	2.01706	0.397626	1.72274	0.0442642	467	0.258869	0.431974	0.0727715	2360	0.641653	2.19825	0.360632	0.949586	0.0262437	1.8142	0.859337	1.68666	0.754166
Mono CCL20	ANXA1	FPR1	Macro GPNMB	125	0.806452	7.6023	0.0928029	509	0.418586	0.846493	0.0674854	6.43529	0.00626285	470	0.896947	10.3283	0.114776	781	0.268569	0.994474	0.0323736	10.2713	0.00371573	0.626533	-0.674537	1.6855	0.753173
Mono FCN1	HBEGF	EGFR	tumor_3	627	0.511837	2.34209	0.183546	131	0.227036	0.672462	0.247459	1.57497	0.0454202	806	0.549795	2.91439	0.169439	142	0.14329	0.494218	0.159057	1.44035	0.0269504	1.09347	0.128908	1.68532	0.753026
Mono FCN1	S100A8	TLR4	Macro CD5L	1092	0.891429	88.8145	0.442207	170	0.513595	1.17302	0.207856	104.181	0.0919153	1264	0.86221	62.1671	0.494045	7	0.148936	0.691061	0.110396	42.9613	0.0545407	2.425	1.27798	1.68526	0.75297
tumor_4	SEMA6D	TYROBP	DC IDO1	131	0.0298814	0.0371018	0.652694	175	0.680934	7.44663	0.0169939	0.276283	0.0110918	78	0.0212072	0.0277451	0.318681	112	0.682927	7.24523	0.0206616	0.20102	0.00658445	1.37441	0.458813	1.68455	0.752365
tumor_4	WNT7B	LRP5	tumor_1	799	0.182254	0.215339	0.370612	808	0.487334	0.793078	0.363531	0.170781	0.134729	453	0.123165	0.203447	0.321822	354	0.36875	0.71189	0.248528	0.144831	0.0799818	1.17917	0.23777	1.68449	0.752316
tumor_1	EFNB2	PECAM1	Macro GPNMB	337	0.203257	0.30174	0.169922	622	0.511513	0.711767	0.0548726	0.214769	0.00932405	110	0.114583	0.163942	0.107007	642	0.22077	0.702274	0.0517286	0.115132	0.00553531	1.86541	0.899492	1.68447	0.752294
tumor_4	FBLN1	ITGB1	Macro FBP1	447	0.101962	0.151694	0.397325	37	0.381443	2.15184	0.0362468	0.326421	0.0144018	212	0.05764	0.133101	0.217705	542	0.289685	2.01979	0.0392852	0.268836	0.00855259	1.2142	0.280008	1.68391	0.751812
tumor_1	ADAM9	ITGA6	tumor_1	901	0.543426	1.03562	0.112865	968	0.583836	1.46047	0.361893	1.51249	0.0408449	384	0.4	0.71118	0.0692678	597	0.621875	1.70096	0.350489	1.20969	0.0242776	1.25032	0.322297	1.68241	0.750533
CD8 GZMK	IFNL1	IL10RB	CD8 proliferating	196	0.0167293	0.0889182	0.282063	200	0.274725	0.526579	0.050486	0.0468224	0.0142402	17	0.00442478	0.0195528	0.180919	252	0.215753	0.494124	0.046788	0.0096615	0.00846485	4.84629	2.27688	1.68228	0.750416
CD8 GZMK	TNFSF9	TNFRSF9	CD8 GZMB	3252	0.277569	2.78524	0.160908	826	0.254076	1.84274	0.445815	5.13248	0.0717353	1406	0.365955	3.69879	0.236217	570	0.145967	0.673321	0.180572	2.49048	0.0426543	2.06084	1.04323	1.68179	0.749994
Mono CXCL10	LGALS9	CD44	Mono CCL20	551	0.747626	3.65499	0.0951377	139	0.896774	7.39518	0.164356	27.0293	0.0156365	477	0.771845	3.61291	0.103573	428	0.816794	5.5094	0.0897861	19.905	0.00929944	1.35792	0.441396	1.68144	0.749699
CD8 GZMB	IFNG	IFNGR2	tumor_4	1776	0.546293	8.86198	0.357821	2506	0.571624	1.08379	0.0359319	9.60453	0.0128572	1664	0.42612	4.08907	0.30262	1775	0.482599	0.954912	0.0252681	3.9047	0.00764663	2.45973	1.2985	1.68142	0.749678
CD8 GZMB	SEMA4D	ERBB2	tumor_1	1054	0.324208	1.52241	0.168794	767	0.462606	0.767634	0.445407	1.16865	0.0751822	1359	0.348015	1.53924	0.133304	356	0.370833	0.623881	0.335436	0.960302	0.044715	1.21697	0.283289	1.68136	0.749632
Macro GPNMB	SDC2	PTPRJ	DC CD1C	276	0.226974	0.36469	0.107688	281	0.233583	0.361931	0.0360565	0.131992	0.00388287	389	0.133769	0.431958	0.103874	295	0.186591	0.299249	0.0222377	0.129263	0.00230992	1.02111	0.0301439	1.68095	0.749279
tumor_1	ADAM15	ITGB1	Mono CXCL10	898	0.541616	1.06636	0.158009	445	0.603799	1.7376	0.0292691	1.85291	0.00462479	407	0.423958	0.696887	0.107647	343	0.555016	1.31419	0.0255612	0.915842	0.00275159	2.02317	1.01662	1.68077	0.749122
tumor_4	THBS1	ITGA4	Macro GPNMB	1245	0.283987	4.5063	0.391754	485	0.398849	0.616907	0.0258095	2.77997	0.010111	1838	0.499728	7.18874	0.183573	603	0.207359	0.756344	0.0327706	5.43717	0.0060158	0.51129	-0.967786	1.68074	0.749093
CD8 GZMK	MFNG	NOTCH2	Mono FCN1	2107	0.17984	0.965696	0.10811	360	0.293878	0.908007	0.111602	0.876859	0.0120653	590	0.153566	0.727583	0.0977439	362	0.24693	0.784004	0.0734616	0.570428	0.00718042	1.53719	0.620298	1.6803	0.748718
CD8 GZMB	SEMA4D	PLXNB2	Mono CCL3	1054	0.324208	1.52241	0.168794	280	0.258065	0.477518	0.0580544	0.726979	0.00979926	1359	0.348015	1.53924	0.133304	417	0.231153	0.391218	0.0437489	0.602178	0.00583191	1.20725	0.271725	1.68028	0.748704
tumor_4	CXADR	JAML	DC CD1C	2437	0.555885	1.0449	0.332993	1049	0.871987	3.96516	0.248902	4.14321	0.0828827	1925	0.523382	1.09977	0.339535	1164	0.736243	2.69387	0.145301	2.96264	0.049335	1.39849	0.483867	1.68	0.748461
DC CD1C	JAML	CXADR	tumor_4	1049	0.871987	3.96516	0.248902	2437	0.555885	1.0449	0.332993	4.14321	0.0828827	1164	0.736243	2.69387	0.145301	1925	0.523382	1.09977	0.339535	2.96264	0.049335	1.39849	0.483867	1.68	0.748461
CD8 proliferating	SEMA4D	PLXNB1	tumor_1	288	0.395604	0.901507	0.0999528	498	0.300362	0.443383	0.457104	0.399713	0.0456889	456	0.390411	1.19832	0.103779	182	0.189583	0.341064	0.262127	0.408704	0.0272033	0.978003	-0.0320899	1.67953	0.748061
Macro FBP1	ADAM17	ITGB1	tumor_3	18	0.185567	0.850646	0.10379	422	0.731369	6.98897	0.117726	5.94514	0.0122188	251	0.134153	0.810309	0.0779576	525	0.529768	4.80059	0.0933722	3.88996	0.00727907	1.52833	0.611954	1.67862	0.747272
tumor_4	SPON2	ITGB1	Macro CD3	2216	0.505474	1.97056	0.408666	634	0.602089	1.84372	0.0310566	3.63317	0.0126918	1343	0.365144	1.15813	0.218023	588	0.535519	1.78366	0.0346924	2.06571	0.00756374	1.7588	0.81459	1.67798	0.746727
Macro CD5L	C1QB	CD33	Mono FCN1	330	0.996979	126.978	0.408036	372	0.303673	0.811773	0.109541	103.077	0.0446966	46	0.978723	103.08	0.374847	304	0.207367	0.562301	0.0710675	57.9618	0.0266394	1.77836	0.830547	1.67784	0.746602
Mono CCL20	VEGFA	NRP1	Macro GPNMB	101	0.651613	4.90628	0.238333	552	0.453947	0.710634	0.0786837	3.48657	0.0187529	412	0.78626	6.22725	0.197161	465	0.159904	0.489893	0.0566945	3.05069	0.0111779	1.14288	0.192674	1.67767	0.746457
tumor_1	TFF3	ACKR3	Mono CCL20	982	0.59228	18.6924	0.894398	17	0.109677	0.303557	0.47731	5.67422	0.426905	828	0.8625	48.5961	0.783916	120	0.229008	1.23038	0.324635	59.7916	0.254487	0.0949001	-3.39745	1.67752	0.746326
Macro GPNMB	CCL8	CCR1	Mono CXCL10	166	0.136513	1.0311	0.216387	199	0.270014	0.49009	0.0851331	0.50533	0.0184217	85	0.0292297	0.111367	0.102965	200	0.323625	0.554408	0.106724	0.0617425	0.0109888	8.18448	3.03289	1.67641	0.745374
tumor_1	CCN2	ITGB2	Mono FCN1	257	0.155006	0.442224	0.184075	1127	0.92	9.0854	0.0959852	4.01779	0.0176685	268	0.279167	0.749567	0.146411	1315	0.896999	8.186	0.0719884	6.13595	0.0105399	0.654795	-0.610886	1.67635	0.745321
CD8 GZMK	TNFSF14	LTBR	Mono FCN1	1348	0.115056	0.6342	0.153104	419	0.342041	0.95805	0.0738105	0.607595	0.0113007	194	0.0504945	0.243736	0.111145	429	0.292633	0.900096	0.0606683	0.219386	0.00674298	2.76953	1.46964	1.67592	0.744956
tumor_4	APP	LRP1	DC CD1C	3522	0.803376	3.66135	0.211555	314	0.261014	0.432932	0.0247626	1.58511	0.00523866	3000	0.815661	4.87954	0.232949	267	0.16888	0.351941	0.0134193	1.71731	0.00312601	0.923023	-0.115562	1.67583	0.744875
Macro CD5L	CXCL12	CXCR3	Macro CD3	293	0.885196	7.74985	0.764553	297	0.282051	0.907955	0.0795705	7.03652	0.0608359	15	0.319149	3.05969	0.653546	202	0.183971	0.491116	0.0555692	1.50267	0.036317	4.68269	2.22734	1.67514	0.744277
tumor_1	LAMC2	ITGA6	tumor_1	559	0.337153	0.602866	0.123947	968	0.583836	1.46047	0.361893	0.88047	0.0448557	171	0.178125	0.248196	0.0764135	597	0.621875	1.70096	0.350489	0.422171	0.0267821	2.08558	1.06045	1.67484	0.744023
Mono CCL3	CD209	ICAM3	CD8 GZMK	106	0.0976959	0.230299	0.174652	5252	0.448276	2.88264	0.132499	0.66387	0.0231413	55	0.0304878	0.052702	0.10888	1554	0.404477	2.44391	0.126924	0.128799	0.0138196	5.15431	2.36578	1.67453	0.743759
tumor_1	MMP7	CD151	Macro CD5L	690	0.416164	4.8717	0.223355	191	0.577039	1.35999	0.0446507	6.62546	0.00997294	647	0.673958	4.59594	0.293008	7	0.148936	0.669437	0.0203324	3.07669	0.00595756	2.15344	1.10664	1.674	0.743298
tumor_4	SPON2	ITGA5	tumor_3	2216	0.505474	1.97056	0.408666	119	0.206239	0.316839	0.0624124	0.624351	0.0255059	1343	0.365144	1.15813	0.218023	95	0.0958628	0.428477	0.0699023	0.496233	0.0152403	1.25818	0.33134	1.67358	0.742939
tumor_4	COL4A5	CD93	Mono CCL20	239	0.0545164	0.0595752	0.352952	78	0.503226	2.24574	0.341171	0.133791	0.120417	242	0.0657966	0.102069	0.521773	162	0.30916	1.09745	0.137917	0.112015	0.0719612	1.1944	0.25628	1.67336	0.742749
CD8 proliferating	IFNG	IFNGR1	DC CD1C	365	0.501374	5.75715	0.232457	939	0.780549	2.9366	0.0807316	16.9064	0.0187666	486	0.416096	2.34326	0.173418	1311	0.829222	3.56634	0.0646738	8.35686	0.0112156	2.02306	1.01654	1.67326	0.742662
tumor_3	CFH	ITGAM	Mono CCL3	67	0.116118	0.396062	0.128471	300	0.276498	0.525771	0.0852502	0.208238	0.0109522	120	0.12109	0.430973	0.106845	539	0.29878	0.593383	0.0612891	0.255732	0.00654846	0.814284	-0.296397	1.67248	0.741992
DC TYMS	PLAU	LRP1	Macro GPNMB	126	0.498024	1.15888	0.129224	911	0.749178	1.7986	0.102876	2.08437	0.013294	225	0.317348	1.10642	0.0916085	1348	0.463549	2.27567	0.0867701	2.51785	0.00794888	0.82784	-0.272576	1.67244	0.741954
Mono CCL3	PDGFB	LRP1	tumor_1	116	0.106912	0.221865	0.167583	757	0.456574	0.922573	0.0527688	0.204687	0.00884314	474	0.262749	0.500744	0.191256	346	0.360417	0.725133	0.027649	0.363106	0.00528802	0.563711	-0.826973	1.6723	0.74183
Macro GPNMB	APOE	SORL1	Macro FBP1	1113	0.915296	177.271	0.235658	23	0.237113	1.39676	0.133453	247.605	0.0314492	2875	0.988652	212.022	0.262611	236	0.126136	0.761982	0.071644	161.557	0.0188145	1.53262	0.616001	1.67154	0.741181
tumor_4	IL34	CSF1R	Mono CCL3	89	0.0203011	0.0230038	0.668024	896	0.825806	4.13544	0.142538	0.095131	0.0952191	289	0.0785753	0.101592	0.449391	1460	0.809313	3.5613	0.126786	0.361799	0.0569764	0.262939	-1.9272	1.6712	0.740886
tumor_4	SERPINE2	LRP1	Mono CCL3	1137	0.259352	0.90809	0.19257	667	0.614747	1.81084	0.103575	1.64441	0.0199456	871	0.236813	0.76469	0.265993	862	0.477827	1.1768	0.0448709	0.899889	0.0119353	1.82734	0.869748	1.67114	0.740828
Macro CD5L	HLA-E	KLRK1	CD8 proliferating	318	0.960725	25.4535	0.125733	262	0.35989	1.1741	0.21035	29.885	0.026448	43	0.914894	23.9529	0.111592	385	0.329623	1.16901	0.141868	28.0011	0.0158312	1.06728	0.093937	1.67062	0.740385
CD8 GZMB	BTLA	TNFRSF14	Macro CD3	194	0.0596739	0.224458	0.188381	554	0.526116	1.22346	0.0551313	0.274615	0.0103857	253	0.0647887	0.186722	0.126125	500	0.455373	1.13722	0.0493167	0.212345	0.00622005	1.29325	0.371	1.66971	0.739598
Mono FCN1	CD55	ADGRE5	tumor_1	950	0.77551	5.60645	0.189304	418	0.252111	0.337649	0.0197401	1.89301	0.00373687	1225	0.835607	8.23356	0.18058	184	0.191667	0.302399	0.0123938	2.48982	0.00223808	0.760302	-0.395355	1.66968	0.739573
Mono CCL3	GAS6	AXL	Macro CD5L	503	0.463594	1.22659	0.139491	203	0.613293	1.80873	0.330941	2.21857	0.0461632	721	0.399667	0.807845	0.0998788	11	0.234043	1.63421	0.277003	1.32019	0.0276668	1.6805	0.748886	1.66854	0.738589
tumor_4	COL4A1	ITGB1	tumor_3	271	0.0618157	0.0806405	0.19317	422	0.731369	6.98897	0.117726	0.563594	0.0227412	226	0.0614464	0.147393	0.146	525	0.529768	4.80059	0.0933722	0.707573	0.0136323	0.796518	-0.328222	1.66818	0.738276
tumor_4	SPON2	ITGAM	Macro FBP1	2216	0.505474	1.97056	0.408666	18	0.185567	0.735458	0.119249	1.44927	0.0487332	1343	0.365144	1.15813	0.218023	405	0.216462	1.29773	0.13404	1.50295	0.0292237	0.964285	-0.0524686	1.66759	0.737766
tumor_4	JAG1	NOTCH2	DC IDO1	1051	0.239735	0.408922	0.186774	105	0.40856	0.611797	0.0751951	0.250177	0.0140445	958	0.260468	0.507014	0.213286	53	0.323171	0.421594	0.0395036	0.213754	0.00842555	1.1704	0.226998	1.66689	0.73716
Macro GPNMB	SPP1	ITGA4	DC CD1C	781	0.64227	63.3369	0.121042	781	0.64921	1.64264	0.0687228	104.039	0.00831832	2175	0.747937	85.0715	0.101111	819	0.518027	1.13928	0.0493622	96.9201	0.00499109	1.07346	0.102263	1.66664	0.736938
CD8 GZMB	IFNG	IFNGR1	tumor_3	1776	0.546293	8.86198	0.357821	206	0.357019	1.11771	0.0307276	9.90512	0.010995	1664	0.42612	4.08907	0.30262	310	0.312815	1.20268	0.0218101	4.91785	0.00660017	2.01411	1.01015	1.66586	0.736268
tumor_4	LAMB2	RPSA	Macro CD5L	695	0.158531	0.205061	0.121929	194	0.586103	1.68841	0.0186641	0.346227	0.00227569	499	0.135672	0.280794	0.137659	7	0.148936	0.679089	0.00992908	0.190684	0.00136683	1.81571	0.860535	1.66495	0.735476
CD8 proliferating	IFNG	IFNGR2	Mono CCL3	365	0.501374	5.75715	0.232457	780	0.718894	2.30148	0.076303	13.25	0.0177372	486	0.416096	2.34326	0.173418	1330	0.737251	2.32321	0.0614748	5.44389	0.0106608	2.43392	1.28328	1.66377	0.734455
[truncated: 6,818 more rows]

## Sheet: Figure S7P
Supplementary Data7-2. 176 genes regulated by STAT1 and enriched in CD8 GZMB in SD patients
[truncated: 177 more rows]
