# Supplementary material for: Macro CD5L+ deteriorates CD8+T cells exhaustion and impairs combination of Gemcitabine-Oxaliplatin-Lenvatinib-anti-PD1 therapy in intrahepatic cholangiocarcinoma
Source: Nat Commun. 2024 Jan 20;15:621. doi: 10.1038/s41467-024-44795-1 (PMC10799889; doi:10.1038/s41467-024-44795-1)
Supplement: Supplementary file 4 — Supplementary Data 1-9 [file 41467_2024_44795_MOESM4_ESM.zip › Supplementary Data8. Enriched TCR clone in pre- or post- GOLP treatment.xlsx]

## Sheet: Novel
Supplementary Data9-1. Enriched Novel TCR clone in pre- or post- GOLP treatment
Unnamed: 0	multi_chain	extra_chains	is_cell	high_confidence	IR_VJ_1_c_call	IR_VJ_2_c_call	IR_VDJ_1_c_call	IR_VDJ_2_c_call	IR_VJ_1_consensus_count	IR_VJ_2_consensus_count	IR_VDJ_1_consensus_count	IR_VDJ_2_consensus_count	IR_VJ_1_d_call	IR_VJ_2_d_call	IR_VDJ_1_d_call	IR_VDJ_2_d_call	IR_VJ_1_d_cigar	IR_VJ_2_d_cigar	IR_VDJ_1_d_cigar	IR_VDJ_2_d_cigar	IR_VJ_1_duplicate_count	IR_VJ_2_duplicate_count	IR_VDJ_1_duplicate_count	IR_VDJ_2_duplicate_count	IR_VJ_1_germline_alignment	IR_VJ_2_germline_alignment	IR_VDJ_1_germline_alignment	IR_VDJ_2_germline_alignment	IR_VJ_1_j_call	IR_VJ_2_j_call	IR_VDJ_1_j_call	IR_VDJ_2_j_call	IR_VJ_1_j_cigar	IR_VJ_2_j_cigar	IR_VDJ_1_j_cigar	IR_VDJ_2_j_cigar	IR_VJ_1_junction	IR_VJ_2_junction	IR_VDJ_1_junction	IR_VDJ_2_junction	IR_VJ_1_junction_aa	IR_VJ_2_junction_aa	IR_VDJ_1_junction_aa	IR_VDJ_2_junction_aa	IR_VJ_1_locus	IR_VJ_2_locus	IR_VDJ_1_locus	IR_VDJ_2_locus	IR_VJ_1_productive
AACACGTAGCTAAGAT-1-17	FALSE	[]	TRUE	TRUE	TRAC		TRBC2		330		3994										1		6						TRAJ29		TRBJ2-7						TGTGCTGTGAGGACATCAGGAAACACACCTCTTGTCTTT		TGTGCCGCAAGGGGCAGGGAATCCTCCGAGCAGTACTTC		CAVRTSGNTPLVF		CAARGRESSEQYF		TRA		TRB		TRUE
AACTTTCCACCAACCG-1-17	FALSE	[]	TRUE	TRUE	TRAC		TRBC2		2320		6010										3		11						TRAJ29		TRBJ2-7						TGTGCTGTGAGGACATCAGGAAACACACCTCTTGTCTTT		TGTGCCGCAAGGGGCAGGGAATCCTCCGAGCAGTACTTC		CAVRTSGNTPLVF		CAARGRESSEQYF		TRA		TRB		TRUE
AATCCAGCAATAGCGG-1-17	FALSE	[]	TRUE	TRUE	TRAC		TRBC2		1588		1694										3		3						TRAJ29		TRBJ2-7						TGTGCTGTGAGGACATCAGGAAACACACCTCTTGTCTTT		TGTGCCGCAAGGGGCAGGGAATCCTCCGAGCAGTACTTC		CAVRTSGNTPLVF		CAARGRESSEQYF		TRA		TRB		TRUE
ACAGCTACACAACTGT-1-17	FALSE	[]	TRUE	TRUE	TRAC		TRBC2		1542		3106										10		5						TRAJ29		TRBJ2-7						TGTGCTGTGAGGACATCAGGAAACACACCTCTTGTCTTT		TGTGCCGCAAGGGGCAGGGAATCCTCCGAGCAGTACTTC		CAVRTSGNTPLVF		CAARGRESSEQYF		TRA		TRB		TRUE
AGAGCGATCTTGAGGT-1-17	FALSE	[]	TRUE	TRUE	TRAC		TRBC2		406		2708										2		6						TRAJ29		TRBJ2-7						TGTGCTGTGAGGACATCAGGAAACACACCTCTTGTCTTT		TGTGCCGCAAGGGGCAGGGAATCCTCCGAGCAGTACTTC		CAVRTSGNTPLVF		CAARGRESSEQYF		TRA		TRB		TRUE
ATCATCTCACGTCAGC-1-17	FALSE	[]	TRUE	TRUE	TRAC		TRBC2		792		6406										1		13						TRAJ29		TRBJ2-7						TGTGCTGTGAGGACATCAGGAAACACACCTCTTGTCTTT		TGTGCCGCAAGGGGCAGGGAATCCTCCGAGCAGTACTTC		CAVRTSGNTPLVF		CAARGRESSEQYF		TRA		TRB		TRUE
ATCCACCTCGAACGGA-1-17	FALSE	[]	TRUE	TRUE	TRAC		TRBC2		634		3202										1		5						TRAJ29		TRBJ2-7						TGTGCTGTGAGGACATCAGGAAACACACCTCTTGTCTTT		TGTGCCGCAAGGGGCAGGGAATCCTCCGAGCAGTACTTC		CAVRTSGNTPLVF		CAARGRESSEQYF		TRA		TRB		TRUE
ATTGGTGAGCGTAGTG-1-17	FALSE	[]	TRUE	TRUE	TRAC		TRBC2		1228		776										2		3						TRAJ29		TRBJ2-7						TGTGCTGTGAGGACATCAGGAAACACACCTCTTGTCTTT		TGTGCCGCAAGGGGCAGGGAATCCTCCGAGCAGTACTTC		CAVRTSGNTPLVF		CAARGRESSEQYF		TRA		TRB		TRUE
CAACCTCCACTCAGGC-1-17	FALSE	[]	TRUE	TRUE	TRAC		TRBC2		518		3106										1		4						TRAJ29		TRBJ2-7						TGTGCTGTGAGGACATCAGGAAACACACCTCTTGTCTTT		TGTGCCGCAAGGGGCAGGGAATCCTCCGAGCAGTACTTC		CAVRTSGNTPLVF		CAARGRESSEQYF		TRA		TRB		TRUE
CAAGATCGTCTAGAGG-1-17	FALSE	[]	TRUE	TRUE	TRAC		TRBC2		822		980										3		4						TRAJ29		TRBJ2-7						TGTGCTGTGAGGACATCAGGAAACACACCTCTTGTCTTT		TGTGCCGCAAGGGGCAGGGAATCCTCCGAGCAGTACTTC		CAVRTSGNTPLVF		CAARGRESSEQYF		TRA		TRB		TRUE
CAGCATAGTAGCGTCC-1-17	FALSE	[]	TRUE	TRUE	TRAC		TRBC2		314		1536										2		4						TRAJ29		TRBJ2-7						TGTGCTGTGAGGACATCAGGAAACACACCTCTTGTCTTT		TGTGCCGCAAGGGGCAGGGAATCCTCCGAGCAGTACTTC		CAVRTSGNTPLVF		CAARGRESSEQYF		TRA		TRB		TRUE
CCACTACGTATTAGCC-1-17	FALSE	[]	TRUE	TRUE	TRAC		TRBC2		2348		3630										4		8						TRAJ29		TRBJ2-7						TGTGCTGTGAGGACATCAGGAAACACACCTCTTGTCTTT		TGTGCCGCAAGGGGCAGGGAATCCTCCGAGCAGTACTTC		CAVRTSGNTPLVF		CAARGRESSEQYF		TRA		TRB		TRUE
CCATTCGCAGAGTGTG-1-17	FALSE	[]	TRUE	TRUE	TRAC		TRBC2		192		5260										1		9						TRAJ29		TRBJ2-7						TGTGCTGTGAGGACATCAGGAAACACACCTCTTGTCTTT		TGTGCCGCAAGGGGCAGGGAATCCTCCGAGCAGTACTTC		CAVRTSGNTPLVF		CAARGRESSEQYF		TRA		TRB		TRUE
CCCAATCGTGCTAGCC-1-17	FALSE	[]	TRUE	TRUE	TRAC		TRBC2		2364		1966										3		3						TRAJ29		TRBJ2-7						TGTGCTGTGAGGACATCAGGAAACACACCTCTTGTCTTT		TGTGCCGCAAGGGGCAGGGAATCCTCCGAGCAGTACTTC		CAVRTSGNTPLVF		CAARGRESSEQYF		TRA		TRB		TRUE
CCCAGTTTCCACTGGG-1-17	FALSE	[]	TRUE	TRUE	TRAC		TRBC2		914		4938										2		9						TRAJ29		TRBJ2-7						TGTGCTGTGAGGACATCAGGAAACACACCTCTTGTCTTT		TGTGCCGCAAGGGGCAGGGAATCCTCCGAGCAGTACTTC		CAVRTSGNTPLVF		CAARGRESSEQYF		TRA		TRB		TRUE
CCCTCCTAGCCCAGCT-1-17	FALSE	[]	TRUE	TRUE	TRAC		TRBC2		1416		1996										3		4						TRAJ29		TRBJ2-7						TGTGCTGTGAGGACATCAGGAAACACACCTCTTGTCTTT		TGTGCCGCAAGGGGCAGGGAATCCTCCGAGCAGTACTTC		CAVRTSGNTPLVF		CAARGRESSEQYF		TRA		TRB		TRUE
CGAATGTCACATGACT-1-17	FALSE	[]	TRUE	TRUE	TRAC		TRBC2		1102		5140										3		9						TRAJ29		TRBJ2-7						TGTGCTGTGAGGACATCAGGAAACACACCTCTTGTCTTT		TGTGCCGCAAGGGGCAGGGAATCCTCCGAGCAGTACTTC		CAVRTSGNTPLVF		CAARGRESSEQYF		TRA		TRB		TRUE
CGCTGGAGTAGAAGGA-1-17	FALSE	[]	TRUE	TRUE	TRAC		TRBC2		456		792										2		2						TRAJ29		TRBJ2-7						TGTGCTGTGAGGACATCAGGAAACACACCTCTTGTCTTT		TGTGCCGCAAGGGGCAGGGAATCCTCCGAGCAGTACTTC		CAVRTSGNTPLVF		CAARGRESSEQYF		TRA		TRB		TRUE
CGCTTCAGTAGCGCAA-1-17	FALSE	[]	TRUE	TRUE	TRAC		TRBC2		3330		1406										7		4						TRAJ29		TRBJ2-7						TGTGCTGTGAGGACATCAGGAAACACACCTCTTGTCTTT		TGTGCCGCAAGGGGCAGGGAATCCTCCGAGCAGTACTTC		CAVRTSGNTPLVF		CAARGRESSEQYF		TRA		TRB		TRUE
CGGACACGTGCAGACA-1-17	FALSE	[]	TRUE	TRUE	TRAC		TRBC2		816		3122										2		10						TRAJ29		TRBJ2-7						TGTGCTGTGAGGACATCAGGAAACACACCTCTTGTCTTT		TGTGCCGCAAGGGGCAGGGAATCCTCCGAGCAGTACTTC		CAVRTSGNTPLVF		CAARGRESSEQYF		TRA		TRB		TRUE
CGGTTAAAGGTGATAT-1-17	FALSE	[]	TRUE	TRUE	TRAC		TRBC2		1630		2120										2		3						TRAJ29		TRBJ2-7						TGTGCTGTGAGGACATCAGGAAACACACCTCTTGTCTTT		TGTGCCGCAAGGGGCAGGGAATCCTCCGAGCAGTACTTC		CAVRTSGNTPLVF		CAARGRESSEQYF		TRA		TRB		TRUE
CTACGTCCATTACCTT-1-17	FALSE	[]	TRUE	TRUE	TRAC		TRBC2		534		2106										1		6						TRAJ29		TRBJ2-7						TGTGCTGTGAGGACATCAGGAAACACACCTCTTGTCTTT		TGTGCCGCAAGGGGCAGGGAATCCTCCGAGCAGTACTTC		CAVRTSGNTPLVF		CAARGRESSEQYF		TRA		TRB		TRUE
CTACGTCGTTCAGACT-1-17	FALSE	[]	TRUE	TRUE	TRAC		TRBC2		266		910										2		3						TRAJ29		TRBJ2-7						TGTGCTGTGAGGACATCAGGAAACACACCTCTTGTCTTT		TGTGCCGCAAGGGGCAGGGAATCCTCCGAGCAGTACTTC		CAVRTSGNTPLVF		CAARGRESSEQYF		TRA		TRB		TRUE
CTCACACAGATGGGTC-1-17	FALSE	[]	TRUE	TRUE	TRAC		TRBC2		124		9010										2		12						TRAJ29		TRBJ2-7						TGTGCTGTGAGGACATCAGGAAACACACCTCTTGTCTTT		TGTGCCGCAAGGGGCAGGGAATCCTCCGAGCAGTACTTC		CAVRTSGNTPLVF		CAARGRESSEQYF		TRA		TRB		TRUE
CTCCTAGCAAGCCGTC-1-17	FALSE	[]	TRUE	TRUE	TRAC		TRBC2		552		2412										2		4						TRAJ29		TRBJ2-7						TGTGCTGTGAGGACATCAGGAAACACACCTCTTGTCTTT		TGTGCCGCAAGGGGCAGGGAATCCTCCGAGCAGTACTTC		CAVRTSGNTPLVF		CAARGRESSEQYF		TRA		TRB		TRUE
CTCGAAACAAACCTAC-1-17	FALSE	[]	TRUE	TRUE	TRAC		TRBC2		726		2698										1		4						TRAJ29		TRBJ2-7						TGTGCTGTGAGGACATCAGGAAACACACCTCTTGTCTTT		TGTGCCGCAAGGGGCAGGGAATCCTCCGAGCAGTACTTC		CAVRTSGNTPLVF		CAARGRESSEQYF		TRA		TRB		TRUE
CTGCCTATCAGCGACC-1-17	FALSE	[]	TRUE	TRUE	TRAC		TRBC2		2118		2412										4		5						TRAJ29		TRBJ2-7						TGTGCTGTGAGGACATCAGGAAACACACCTCTTGTCTTT		TGTGCCGCAAGGGGCAGGGAATCCTCCGAGCAGTACTTC		CAVRTSGNTPLVF		CAARGRESSEQYF		TRA		TRB		TRUE
CTGCCTATCTACTATC-1-17	FALSE	[]	TRUE	TRUE	TRAC		TRBC2		312		1414										3		5						TRAJ29		TRBJ2-7						TGTGCTGTGAGGACATCAGGAAACACACCTCTTGTCTTT		TGTGCCGCAAGGGGCAGGGAATCCTCCGAGCAGTACTTC		CAVRTSGNTPLVF		CAARGRESSEQYF		TRA		TRB		TRUE
GAACATCTCCGAAGAG-1-17	FALSE	[]	TRUE	TRUE	TRAC		TRBC2		2616		5546										3		8						TRAJ29		TRBJ2-7						TGTGCTGTGAGGACATCAGGAAACACACCTCTTGTCTTT		TGTGCCGCAAGGGGCAGGGAATCCTCCGAGCAGTACTTC		CAVRTSGNTPLVF		CAARGRESSEQYF		TRA		TRB		TRUE
GACCTGGAGAAGGACA-1-17	FALSE	[]	TRUE	TRUE	TRAC		TRBC2		636		2322										1		3						TRAJ29		TRBJ2-7						TGTGCTGTGAGGACATCAGGAAACACACCTCTTGTCTTT		TGTGCCGCAAGGGGCAGGGAATCCTCCGAGCAGTACTTC		CAVRTSGNTPLVF		CAARGRESSEQYF		TRA		TRB		TRUE
GACGGCTAGGTCGGAT-1-17	FALSE	[]	TRUE	TRUE	TRAC		TRBC2		714		3066										2		4						TRAJ29		TRBJ2-7						TGTGCTGTGAGGACATCAGGAAACACACCTCTTGTCTTT		TGTGCCGCAAGGGGCAGGGAATCCTCCGAGCAGTACTTC		CAVRTSGNTPLVF		CAARGRESSEQYF		TRA		TRB		TRUE
GAGGTGAGTCACACGC-1-17	FALSE	[]	TRUE	TRUE	TRAC		TRBC2		2160		5622										4		9						TRAJ29		TRBJ2-7						TGTGCTGTGAGGACATCAGGAAACACACCTCTTGTCTTT		TGTGCCGCAAGGGGCAGGGAATCCTCCGAGCAGTACTTC		CAVRTSGNTPLVF		CAARGRESSEQYF		TRA		TRB		TRUE
GATCAGTAGTGTTGAA-1-17	FALSE	[]	TRUE	TRUE	TRAC		TRBC2		344		4542										1		6						TRAJ29		TRBJ2-7						TGTGCTGTGAGGACATCAGGAAACACACCTCTTGTCTTT		TGTGCCGCAAGGGGCAGGGAATCCTCCGAGCAGTACTTC		CAVRTSGNTPLVF		CAARGRESSEQYF		TRA		TRB		TRUE
GATCGATAGTGAATTG-1-17	FALSE	[]	TRUE	TRUE			TRBC2		570		5008										2		8						TRAJ29		TRBJ2-7						TGTGCTGTGAGGACATCAGGAAACACACCTCTTGTCTTT		TGTGCCGCAAGGGGCAGGGAATCCTCCGAGCAGTACTTC		CAVRTSGNTPLVF		CAARGRESSEQYF		TRA		TRB		TRUE
GCAAACTGTGAGGGAG-1-17	FALSE	[]	TRUE	TRUE	TRAC		TRBC2		3098		3864										2		6						TRAJ29		TRBJ2-7						TGTGCTGTGAGGACATCAGGAAACACACCTCTTGTCTTT		TGTGCCGCAAGGGGCAGGGAATCCTCCGAGCAGTACTTC		CAVRTSGNTPLVF		CAARGRESSEQYF		TRA		TRB		TRUE
GCAATCACATCAGTAC-1-17	FALSE	[]	TRUE	TRUE	TRAC		TRBC2		110		2918										1		4						TRAJ29		TRBJ2-7						TGTGCTGTGAGGACATCAGGAAACACACCTCTTGTCTTT		TGTGCCGCAAGGGGCAGGGAATCCTCCGAGCAGTACTTC		CAVRTSGNTPLVF		CAARGRESSEQYF		TRA		TRB		TRUE
GCATACATCAACACAC-1-17	FALSE	[]	TRUE	TRUE	TRAC		TRBC2		308		3064										1		5						TRAJ29		TRBJ2-7						TGTGCTGTGAGGACATCAGGAAACACACCTCTTGTCTTT		TGTGCCGCAAGGGGCAGGGAATCCTCCGAGCAGTACTTC		CAVRTSGNTPLVF		CAARGRESSEQYF		TRA		TRB		TRUE
GCCAAATGTCGCATAT-1-17	FALSE	[]	TRUE	TRUE	TRAC		TRBC2		238		2478										2		6						TRAJ29		TRBJ2-7						TGTGCTGTGAGGACATCAGGAAACACACCTCTTGTCTTT		TGTGCCGCAAGGGGCAGGGAATCCTCCGAGCAGTACTTC		CAVRTSGNTPLVF		CAARGRESSEQYF		TRA		TRB		TRUE
GCTCCTATCCAGGGCT-1-17	FALSE	[]	TRUE	TRUE	TRAC		TRBC2		834		1858										3		2						TRAJ29		TRBJ2-7						TGTGCTGTGAGGACATCAGGAAACACACCTCTTGTCTTT		TGTGCCGCAAGGGGCAGGGAATCCTCCGAGCAGTACTTC		CAVRTSGNTPLVF		CAARGRESSEQYF		TRA		TRB		TRUE
GCTGCGAGTAACGCGA-1-17	FALSE	[]	TRUE	TRUE	TRAC		TRBC2		584		5722										2		9						TRAJ29		TRBJ2-7						TGTGCTGTGAGGACATCAGGAAACACACCTCTTGTCTTT		TGTGCCGCAAGGGGCAGGGAATCCTCCGAGCAGTACTTC		CAVRTSGNTPLVF		CAARGRESSEQYF		TRA		TRB		TRUE
GGAGCAACAATCGAAA-1-17	FALSE	[]	TRUE	TRUE	TRAC		TRBC2		318		7394										1		9						TRAJ29		TRBJ2-7						TGTGCTGTGAGGACATCAGGAAACACACCTCTTGTCTTT		TGTGCCGCAAGGGGCAGGGAATCCTCCGAGCAGTACTTC		CAVRTSGNTPLVF		CAARGRESSEQYF		TRA		TRB		TRUE
GGAGCAAGTCGGCTCA-1-17	FALSE	[]	TRUE	TRUE	TRAC		TRBC2		548		1474										3		4						TRAJ29		TRBJ2-7						TGTGCTGTGAGGACATCAGGAAACACACCTCTTGTCTTT		TGTGCCGCAAGGGGCAGGGAATCCTCCGAGCAGTACTTC		CAVRTSGNTPLVF		CAARGRESSEQYF		TRA		TRB		TRUE
GGATTACGTACCATCA-1-17	FALSE	[]	TRUE	TRUE	TRAC		TRBC2		576		4010										3		9						TRAJ29		TRBJ2-7						TGTGCTGTGAGGACATCAGGAAACACACCTCTTGTCTTT		TGTGCCGCAAGGGGCAGGGAATCCTCCGAGCAGTACTTC		CAVRTSGNTPLVF		CAARGRESSEQYF		TRA		TRB		TRUE
GGCTCGACAAGACACG-1-17	FALSE	[]	TRUE	TRUE	TRAC		TRBC2		254		6898										2		12						TRAJ29		TRBJ2-7						TGTGCTGTGAGGACATCAGGAAACACACCTCTTGTCTTT		TGTGCCGCAAGGGGCAGGGAATCCTCCGAGCAGTACTTC		CAVRTSGNTPLVF		CAARGRESSEQYF		TRA		TRB		TRUE
GGGCACTCAGTCGATT-1-17	FALSE	[]	TRUE	TRUE			TRBC2		696		2334										1		5						TRAJ29		TRBJ2-7						TGTGCTGTGAGGACATCAGGAAACACACCTCTTGTCTTT		TGTGCCGCAAGGGGCAGGGAATCCTCCGAGCAGTACTTC		CAVRTSGNTPLVF		CAARGRESSEQYF		TRA		TRB		TRUE
GGTGCGTTCGGACAAG-1-17	FALSE	[]	TRUE	TRUE	TRAC		TRBC2		808		3216										6		6						TRAJ29		TRBJ2-7						TGTGCTGTGAGGACATCAGGAAACACACCTCTTGTCTTT		TGTGCCGCAAGGGGCAGGGAATCCTCCGAGCAGTACTTC		CAVRTSGNTPLVF		CAARGRESSEQYF		TRA		TRB		TRUE
GTAGTCAAGCTAGGCA-1-17	FALSE	[]	TRUE	TRUE	TRAC		TRBC2		2216		3386										3		6						TRAJ29		TRBJ2-7						TGTGCTGTGAGGACATCAGGAAACACACCTCTTGTCTTT		TGTGCCGCAAGGGGCAGGGAATCCTCCGAGCAGTACTTC		CAVRTSGNTPLVF		CAARGRESSEQYF		TRA		TRB		TRUE
GTCACAACATGCCTTC-1-17	FALSE	[]	TRUE	TRUE	TRAC		TRBC2		526		1900										1		5						TRAJ29		TRBJ2-7						TGTGCTGTGAGGACATCAGGAAACACACCTCTTGTCTTT		TGTGCCGCAAGGGGCAGGGAATCCTCCGAGCAGTACTTC		CAVRTSGNTPLVF		CAARGRESSEQYF		TRA		TRB		TRUE
GTCTTCGTCTCCTATA-1-17	FALSE	[]	TRUE	TRUE	TRAC		TRBC2		2144		4972										4		10						TRAJ29		TRBJ2-7						TGTGCTGTGAGGACATCAGGAAACACACCTCTTGTCTTT		TGTGCCGCAAGGGGCAGGGAATCCTCCGAGCAGTACTTC		CAVRTSGNTPLVF		CAARGRESSEQYF		TRA		TRB		TRUE
GTGCGGTAGACCTAGG-1-17	FALSE	[]	TRUE	TRUE	TRAC		TRBC2		2418		4580										5		10						TRAJ29		TRBJ2-7						TGTGCTGTGAGGACATCAGGAAACACACCTCTTGTCTTT		TGTGCCGCAAGGGGCAGGGAATCCTCCGAGCAGTACTTC		CAVRTSGNTPLVF		CAARGRESSEQYF		TRA		TRB		TRUE
GTGCGGTCAATGGAGC-1-17	FALSE	[]	TRUE	TRUE	TRAC		TRBC2		298		2306										3		7						TRAJ29		TRBJ2-7						TGTGCTGTGAGGACATCAGGAAACACACCTCTTGTCTTT		TGTGCCGCAAGGGGCAGGGAATCCTCCGAGCAGTACTTC		CAVRTSGNTPLVF		CAARGRESSEQYF		TRA		TRB		TRUE
GTTCGGGTCATAAAGG-1-17	FALSE	[]	TRUE	TRUE	TRAC		TRBC2		1598		2804										3		4						TRAJ29		TRBJ2-7						TGTGCTGTGAGGACATCAGGAAACACACCTCTTGTCTTT		TGTGCCGCAAGGGGCAGGGAATCCTCCGAGCAGTACTTC		CAVRTSGNTPLVF		CAARGRESSEQYF		TRA		TRB		TRUE
GTTCTCGAGGAACTGC-1-17	FALSE	[]	TRUE	TRUE	TRAC		TRBC2		150		4624										1		8						TRAJ29		TRBJ2-7						TGTGCTGTGAGGACATCAGGAAACACACCTCTTGTCTTT		TGTGCCGCAAGGGGCAGGGAATCCTCCGAGCAGTACTTC		CAVRTSGNTPLVF		CAARGRESSEQYF		TRA		TRB		TRUE
TACGGTAGTGCAGGTA-1-17	FALSE	[]	TRUE	TRUE	TRAC		TRBC2		982		3486										3		8						TRAJ29		TRBJ2-7						TGTGCTGTGAGGACATCAGGAAACACACCTCTTGTCTTT		TGTGCCGCAAGGGGCAGGGAATCCTCCGAGCAGTACTTC		CAVRTSGNTPLVF		CAARGRESSEQYF		TRA		TRB		TRUE
TCCACACCATGCCTTC-1-17	FALSE	[]	TRUE	TRUE	TRAC		TRBC2		1470		4734										4		9						TRAJ29		TRBJ2-7						TGTGCTGTGAGGACATCAGGAAACACACCTCTTGTCTTT		TGTGCCGCAAGGGGCAGGGAATCCTCCGAGCAGTACTTC		CAVRTSGNTPLVF		CAARGRESSEQYF		TRA		TRB		TRUE
TCCCGATCATACTACG-1-17	FALSE	[]	TRUE	TRUE	TRAC		TRBC2		354		1044										1		3						TRAJ29		TRBJ2-7						TGTGCTGTGAGGACATCAGGAAACACACCTCTTGTCTTT		TGTGCCGCAAGGGGCAGGGAATCCTCCGAGCAGTACTTC		CAVRTSGNTPLVF		CAARGRESSEQYF		TRA		TRB		TRUE
TCGTAGAAGGTCATCT-1-17	FALSE	[]	TRUE	TRUE	TRAC		TRBC2		214		808										2		4						TRAJ29		TRBJ2-7						TGTGCTGTGAGGACATCAGGAAACACACCTCTTGTCTTT		TGTGCCGCAAGGGGCAGGGAATCCTCCGAGCAGTACTTC		CAVRTSGNTPLVF		CAARGRESSEQYF		TRA		TRB		TRUE
TCTATTGTCACCAGGC-1-17	FALSE	[]	TRUE	TRUE	TRAC		TRBC2		794		5094										2		11						TRAJ29		TRBJ2-7						TGTGCTGTGAGGACATCAGGAAACACACCTCTTGTCTTT		TGTGCCGCAAGGGGCAGGGAATCCTCCGAGCAGTACTTC		CAVRTSGNTPLVF		CAARGRESSEQYF		TRA		TRB		TRUE
TCTGAGAAGATCTGCT-1-17	FALSE	[]	TRUE	TRUE	TRAC		TRBC2		728		4876										2		12						TRAJ29		TRBJ2-7						TGTGCTGTGAGGACATCAGGAAACACACCTCTTGTCTTT		TGTGCCGCAAGGGGCAGGGAATCCTCCGAGCAGTACTTC		CAVRTSGNTPLVF		CAARGRESSEQYF		TRA		TRB		TRUE
TCTTTCCGTTGACGTT-1-17	FALSE	[]	TRUE	TRUE	TRAC		TRBC2		944		3172										2		7						TRAJ29		TRBJ2-7						TGTGCTGTGAGGACATCAGGAAACACACCTCTTGTCTTT		TGTGCCGCAAGGGGCAGGGAATCCTCCGAGCAGTACTTC		CAVRTSGNTPLVF		CAARGRESSEQYF		TRA		TRB		TRUE
TGACGGCCACGGACAA-1-17	FALSE	[]	TRUE	TRUE	TRAC		TRBC2		1956		6234										4		10						TRAJ29		TRBJ2-7						TGTGCTGTGAGGACATCAGGAAACACACCTCTTGTCTTT		TGTGCCGCAAGGGGCAGGGAATCCTCCGAGCAGTACTTC		CAVRTSGNTPLVF		CAARGRESSEQYF		TRA		TRB		TRUE
TGACGGCCAGGAATCG-1-17	FALSE	[]	TRUE	TRUE	TRAC		TRBC2		518		4950										2		8						TRAJ29		TRBJ2-7						TGTGCTGTGAGGACATCAGGAAACACACCTCTTGTCTTT		TGTGCCGCAAGGGGCAGGGAATCCTCCGAGCAGTACTTC		CAVRTSGNTPLVF		CAARGRESSEQYF		TRA		TRB		TRUE
TGAGCATAGTGAAGTT-1-17	FALSE	[]	TRUE	TRUE	TRAC		TRBC2		598		5158										1		8						TRAJ29		TRBJ2-7						TGTGCTGTGAGGACATCAGGAAACACACCTCTTGTCTTT		TGTGCCGCAAGGGGCAGGGAATCCTCCGAGCAGTACTTC		CAVRTSGNTPLVF		CAARGRESSEQYF		TRA		TRB		TRUE
TGCTACCAGTAAGTAC-1-17	FALSE	[]	TRUE	TRUE	TRAC		TRBC2		750		1004										2		3						TRAJ29		TRBJ2-7						TGTGCTGTGAGGACATCAGGAAACACACCTCTTGTCTTT		TGTGCCGCAAGGGGCAGGGAATCCTCCGAGCAGTACTTC		CAVRTSGNTPLVF		CAARGRESSEQYF		TRA		TRB		TRUE
TGGTTAGAGTCACGCC-1-17	FALSE	[]	TRUE	TRUE	TRAC		TRBC2		1288		4064										3		5						TRAJ29		TRBJ2-7						TGTGCTGTGAGGACATCAGGAAACACACCTCTTGTCTTT		TGTGCCGCAAGGGGCAGGGAATCCTCCGAGCAGTACTTC		CAVRTSGNTPLVF		CAARGRESSEQYF		TRA		TRB		TRUE
TGGTTCCTCTCAAGTG-1-17	FALSE	[]	TRUE	TRUE	TRAC		TRBC2		3322		7576										5		14						TRAJ29		TRBJ2-7						TGTGCTGTGAGGACATCAGGAAACACACCTCTTGTCTTT		TGTGCCGCAAGGGGCAGGGAATCCTCCGAGCAGTACTTC		CAVRTSGNTPLVF		CAARGRESSEQYF		TRA		TRB		TRUE
TTTCCTCTCAACGCTA-1-17	FALSE	[]	TRUE	TRUE	TRAC		TRBC2		1008		2798										2		5						TRAJ29		TRBJ2-7						TGTGCTGTGAGGACATCAGGAAACACACCTCTTGTCTTT		TGTGCCGCAAGGGGCAGGGAATCCTCCGAGCAGTACTTC		CAVRTSGNTPLVF		CAARGRESSEQYF		TRA		TRB		TRUE
TTTGCGCTCTGATACG-1-17	FALSE	[]	TRUE	TRUE	TRAC		TRBC2		88		5902										3		8						TRAJ29		TRBJ2-7						TGTGCTGTGAGGACATCAGGAAACACACCTCTTGTCTTT		TGTGCCGCAAGGGGCAGGGAATCCTCCGAGCAGTACTTC		CAVRTSGNTPLVF		CAARGRESSEQYF		TRA		TRB		TRUE
AAACGGGAGCTAGTTC-1-17	FALSE	[]	TRUE	TRUE	TRAC		TRBC2		2230		5906										3		9						TRAJ10		TRBJ2-1						TGTGTGGTGAGCGCTATACTCACGGGAGGAGGAAACAAACTCACCTTT		TGTGCCAGCAGCGCCGGAACGGGACCAAACAATGAGCAGTTCTTC		CVVSAILTGGGNKLTF		CASSAGTGPNNEQFF		TRA		TRB		TRUE
AAATGCCTCTTACCTA-1-17	FALSE	[]	TRUE	TRUE	TRAC	TRAC	TRBC2		440	394	5036										2	1	8						TRAJ10	TRAJ5	TRBJ2-1						TGTGTGGTGAGCGCTATACTCACGGGAGGAGGAAACAAACTCACCTTT	TGTGCTCTCTACGGGGACACGGGCAGGAGAGCACTTACTTTT	TGTGCCAGCAGCGCCGGAACGGGACCAAACAATGAGCAGTTCTTC		CVVSAILTGGGNKLTF	CALYGDTGRRALTF	CASSAGTGPNNEQFF		TRA	TRA	TRB		TRUE
AATCCAGTCGCCCTTA-1-17	FALSE	[]	TRUE	TRUE	TRAC		TRBC2		2108		4294										3		8						TRAJ10		TRBJ2-1						TGTGTGGTGAGCGCTATACTCACGGGAGGAGGAAACAAACTCACCTTT		TGTGCCAGCAGCGCCGGAACGGGACCAAACAATGAGCAGTTCTTC		CVVSAILTGGGNKLTF		CASSAGTGPNNEQFF		TRA		TRB		TRUE
ACGATGTCAATAAGCA-1-17	FALSE	[]	TRUE	TRUE	TRAC	TRAC	TRBC2		2068	1872	6198										4	3	10						TRAJ5	TRAJ10	TRBJ2-1						TGTGCTCTCTACGGGGACACGGGCAGGAGAGCACTTACTTTT	TGTGTGGTGAGCGCTATACTCACGGGAGGAGGAAACAAACTCACCTTT	TGTGCCAGCAGCGCCGGAACGGGACCAAACAATGAGCAGTTCTTC		CALYGDTGRRALTF	CVVSAILTGGGNKLTF	CASSAGTGPNNEQFF		TRA	TRA	TRB		TRUE
ACGATGTCAGTATCTG-1-17	FALSE	[]	TRUE	TRUE	TRAC		TRBC2		1962		1208										3		2						TRAJ10		TRBJ2-1						TGTGTGGTGAGCGCTATACTCACGGGAGGAGGAAACAAACTCACCTTT		TGTGCCAGCAGCGCCGGAACGGGACCAAACAATGAGCAGTTCTTC		CVVSAILTGGGNKLTF		CASSAGTGPNNEQFF		TRA		TRB		TRUE
AGCAGCCCAAGCCGTC-1-17	FALSE	[]	TRUE	TRUE	TRAC		TRBC2		1872		1490										2		7						TRAJ5		TRBJ2-1						TGTGCTCTCTACGGGGACACGGGCAGGAGAGCACTTACTTTT		TGTGCCAGCAGCGCCGGAACGGGACCAAACAATGAGCAGTTCTTC		CALYGDTGRRALTF		CASSAGTGPNNEQFF		TRA		TRB		TRUE
AGGCCACTCTGCTGCT-1-17	FALSE	[]	TRUE	TRUE	TRAC		TRBC2		700		2058										1		4						TRAJ10		TRBJ2-1						TGTGTGGTGAGCGCTATACTCACGGGAGGAGGAAACAAACTCACCTTT		TGTGCCAGCAGCGCCGGAACGGGACCAAACAATGAGCAGTTCTTC		CVVSAILTGGGNKLTF		CASSAGTGPNNEQFF		TRA		TRB		TRUE
AGGTCATAGGACTGGT-1-17	FALSE	[]	TRUE	TRUE	TRAC		TRBC2		4866		2502										8		4						TRAJ10		TRBJ2-1						TGTGTGGTGAGCGCTATACTCACGGGAGGAGGAAACAAACTCACCTTT		TGTGCCAGCAGCGCCGGAACGGGACCAAACAATGAGCAGTTCTTC		CVVSAILTGGGNKLTF		CASSAGTGPNNEQFF		TRA		TRB		TRUE
AGTCTTTCACCGCTAG-1-17	FALSE	[]	TRUE	TRUE	TRAC		TRBC2		5392		8078										7		15						TRAJ10		TRBJ2-1						TGTGTGGTGAGCGCTATACTCACGGGAGGAGGAAACAAACTCACCTTT		TGTGCCAGCAGCGCCGGAACGGGACCAAACAATGAGCAGTTCTTC		CVVSAILTGGGNKLTF		CASSAGTGPNNEQFF		TRA		TRB		TRUE
ATAAGAGCAATCTACG-1-17	FALSE	[]	TRUE	TRUE	TRAC	TRAC	TRBC2		1902	1408	4740										3	2	7						TRAJ5	TRAJ10	TRBJ2-1						TGTGCTCTCTACGGGGACACGGGCAGGAGAGCACTTACTTTT	TGTGTGGTGAGCGCTATACTCACGGGAGGAGGAAACAAACTCACCTTT	TGTGCCAGCAGCGCCGGAACGGGACCAAACAATGAGCAGTTCTTC		CALYGDTGRRALTF	CVVSAILTGGGNKLTF	CASSAGTGPNNEQFF		TRA	TRA	TRB		TRUE
ATTATCCCAGACGCAA-1-17	FALSE	[]	TRUE	TRUE	TRAC		TRBC2		884		4746										2		7						TRAJ10		TRBJ2-1						TGTGTGGTGAGCGCTATACTCACGGGAGGAGGAAACAAACTCACCTTT		TGTGCCAGCAGCGCCGGAACGGGACCAAACAATGAGCAGTTCTTC		CVVSAILTGGGNKLTF		CASSAGTGPNNEQFF		TRA		TRB		TRUE
CAAGGCCAGAGGTAGA-1-17	FALSE	[]	TRUE	TRUE	TRAC	TRAC	TRBC2		2666	2002	2222										4	3	6						TRAJ5	TRAJ10	TRBJ2-1						TGTGCTCTCTACGGGGACACGGGCAGGAGAGCACTTACTTTT	TGTGTGGTGAGCGCTATACTCACGGGAGGAGGAAACAAACTCACCTTT	TGTGCCAGCAGCGCCGGAACGGGACCAAACAATGAGCAGTTCTTC		CALYGDTGRRALTF	CVVSAILTGGGNKLTF	CASSAGTGPNNEQFF		TRA	TRA	TRB		TRUE
CAAGTTGAGGCCGAAT-1-17	FALSE	[]	TRUE	TRUE	TRAC		TRBC2		3184		2466										5		3						TRAJ10		TRBJ2-1						TGTGTGGTGAGCGCTATACTCACGGGAGGAGGAAACAAACTCACCTTT		TGTGCCAGCAGCGCCGGAACGGGACCAAACAATGAGCAGTTCTTC		CVVSAILTGGGNKLTF		CASSAGTGPNNEQFF		TRA		TRB		TRUE
CACTCCAGTCAACATC-1-17	FALSE	[]	TRUE	TRUE	TRAC	TRAC	TRBC2		4294	3534	1732										6	6	4						TRAJ10	TRAJ5	TRBJ2-1						TGTGTGGTGAGCGCTATACTCACGGGAGGAGGAAACAAACTCACCTTT	TGTGCTCTCTACGGGGACACGGGCAGGAGAGCACTTACTTTT	TGTGCCAGCAGCGCCGGAACGGGACCAAACAATGAGCAGTTCTTC		CVVSAILTGGGNKLTF	CALYGDTGRRALTF	CASSAGTGPNNEQFF		TRA	TRA	TRB		TRUE
CAGCAGCGTTTCCACC-1-17	FALSE	[]	TRUE	TRUE	TRAC	TRAC	TRBC2		882	696	1886										2	2	3						TRAJ5	TRAJ10	TRBJ2-1						TGTGCTCTCTACGGGGACACGGGCAGGAGAGCACTTACTTTT	TGTGTGGTGAGCGCTATACTCACGGGAGGAGGAAACAAACTCACCTTT	TGTGCCAGCAGCGCCGGAACGGGACCAAACAATGAGCAGTTCTTC		CALYGDTGRRALTF	CVVSAILTGGGNKLTF	CASSAGTGPNNEQFF		TRA	TRA	TRB		TRUE
CATGCCTAGTTAGCGG-1-17	FALSE	[]	TRUE	TRUE	TRAC	TRAC	TRBC2		3704	4128	5364										9	5	9						TRAJ10	TRAJ5	TRBJ2-1						TGTGTGGTGAGCGCTATACTCACGGGAGGAGGAAACAAACTCACCTTT	TGTGCTCTCTACGGGGACACGGGCAGGAGAGCACTTACTTTT	TGTGCCAGCAGCGCCGGAACGGGACCAAACAATGAGCAGTTCTTC		CVVSAILTGGGNKLTF	CALYGDTGRRALTF	CASSAGTGPNNEQFF		TRA	TRA	TRB		TRUE
CCATGTCAGTGCCATT-1-17	FALSE	[]	TRUE	TRUE	TRAC	TRAC	TRBC2		1466	2096	800										3	2	4						TRAJ10	TRAJ5	TRBJ2-1						TGTGTGGTGAGCGCTATACTCACGGGAGGAGGAAACAAACTCACCTTT	TGTGCTCTCTACGGGGACACGGGCAGGAGAGCACTTACTTTT	TGTGCCAGCAGCGCCGGAACGGGACCAAACAATGAGCAGTTCTTC		CVVSAILTGGGNKLTF	CALYGDTGRRALTF	CASSAGTGPNNEQFF		TRA	TRA	TRB		TRUE
CCATGTCGTCTTGTCC-1-17	FALSE	[]	TRUE	TRUE	TRAC	TRAC	TRBC2		626	616	1120										1	1	3						TRAJ10	TRAJ5	TRBJ2-1						TGTGTGGTGAGCGCTATACTCACGGGAGGAGGAAACAAACTCACCTTT	TGTGCTCTCTACGGGGACACGGGCAGGAGAGCACTTACTTTT	TGTGCCAGCAGCGCCGGAACGGGACCAAACAATGAGCAGTTCTTC		CVVSAILTGGGNKLTF	CALYGDTGRRALTF	CASSAGTGPNNEQFF		TRA	TRA	TRB		TRUE
CCGTACTAGAGTAATC-1-17	FALSE	[]	TRUE	TRUE	TRAC		TRBC2		1462		2934										5		5						TRAJ10		TRBJ2-1						TGTGTGGTGAGCGCTATACTCACGGGAGGAGGAAACAAACTCACCTTT		TGTGCCAGCAGCGCCGGAACGGGACCAAACAATGAGCAGTTCTTC		CVVSAILTGGGNKLTF		CASSAGTGPNNEQFF		TRA		TRB		TRUE
CGAGAAGTCTTGCAAG-1-17	FALSE	[]	TRUE	TRUE	TRAC	TRAC	TRBC2		888	558	2936										2	2	9						TRAJ10	TRAJ5	TRBJ2-1						TGTGTGGTGAGCGCTATACTCACGGGAGGAGGAAACAAACTCACCTTT	TGTGCTCTCTACGGGGACACGGGCAGGAGAGCACTTACTTTT	TGTGCCAGCAGCGCCGGAACGGGACCAAACAATGAGCAGTTCTTC		CVVSAILTGGGNKLTF	CALYGDTGRRALTF	CASSAGTGPNNEQFF		TRA	TRA	TRB		TRUE
CGATCGGTCGACAGCC-1-17	FALSE	[]	TRUE	TRUE	TRAC	TRAC	TRBC2		1990	1586	2902										5	4	11						TRAJ5	TRAJ10	TRBJ2-1						TGTGCTCTCTACGGGGACACGGGCAGGAGAGCACTTACTTTT	TGTGTGGTGAGCGCTATACTCACGGGAGGAGGAAACAAACTCACCTTT	TGTGCCAGCAGCGCCGGAACGGGACCAAACAATGAGCAGTTCTTC		CALYGDTGRRALTF	CVVSAILTGGGNKLTF	CASSAGTGPNNEQFF		TRA	TRA	TRB		TRUE
CGATGGCAGCTAAACA-1-17	FALSE	[]	TRUE	TRUE	TRAC	TRAC	TRBC2		576	658	1248										2	1	3						TRAJ10	TRAJ5	TRBJ2-1						TGTGTGGTGAGCGCTATACTCACGGGAGGAGGAAACAAACTCACCTTT	TGTGCTCTCTACGGGGACACGGGCAGGAGAGCACTTACTTTT	TGTGCCAGCAGCGCCGGAACGGGACCAAACAATGAGCAGTTCTTC		CVVSAILTGGGNKLTF	CALYGDTGRRALTF	CASSAGTGPNNEQFF		TRA	TRA	TRB		TRUE
CGATGGCGTGTTAAGA-1-17	FALSE	[]	TRUE	TRUE	TRAC		TRBC2		1312		3948										3		8						TRAJ10		TRBJ2-1						TGTGTGGTGAGCGCTATACTCACGGGAGGAGGAAACAAACTCACCTTT		TGTGCCAGCAGCGCCGGAACGGGACCAAACAATGAGCAGTTCTTC		CVVSAILTGGGNKLTF		CASSAGTGPNNEQFF		TRA		TRB		TRUE
CGCCAAGGTTCAACCA-1-17	FALSE	[]	TRUE	TRUE	TRAC		TRBC2		762		3614										1		6						TRAJ10		TRBJ2-1						TGTGTGGTGAGCGCTATACTCACGGGAGGAGGAAACAAACTCACCTTT		TGTGCCAGCAGCGCCGGAACGGGACCAAACAATGAGCAGTTCTTC		CVVSAILTGGGNKLTF		CASSAGTGPNNEQFF		TRA		TRB		TRUE
CGCTGGACATGTCGAT-1-17	FALSE	[]	TRUE	TRUE	TRAC	TRAC	TRBC2		1790	1000	3742										3	2	6						TRAJ5	TRAJ10	TRBJ2-1						TGTGCTCTCTACGGGGACACGGGCAGGAGAGCACTTACTTTT	TGTGTGGTGAGCGCTATACTCACGGGAGGAGGAAACAAACTCACCTTT	TGTGCCAGCAGCGCCGGAACGGGACCAAACAATGAGCAGTTCTTC		CALYGDTGRRALTF	CVVSAILTGGGNKLTF	CASSAGTGPNNEQFF		TRA	TRA	TRB		TRUE
CGTAGGCCATCGGTTA-1-17	FALSE	[]	TRUE	TRUE	TRAC	TRAC	TRBC2		504	160	2412										1	1	9						TRAJ5	TRAJ10	TRBJ2-1						TGTGCTCTCTACGGGGACACGGGCAGGAGAGCACTTACTTTT	TGTGTGGTGAGCGCTATACTCACGGGAGGAGGAAACAAACTCACCTTT	TGTGCCAGCAGCGCCGGAACGGGACCAAACAATGAGCAGTTCTTC		CALYGDTGRRALTF	CVVSAILTGGGNKLTF	CASSAGTGPNNEQFF		TRA	TRA	TRB		TRUE
CGTTCTGCAGTTAACC-1-17	FALSE	[]	TRUE	TRUE	TRAC		TRBC2		1544		948										5		4						TRAJ10		TRBJ2-1						TGTGTGGTGAGCGCTATACTCACGGGAGGAGGAAACAAACTCACCTTT		TGTGCCAGCAGCGCCGGAACGGGACCAAACAATGAGCAGTTCTTC		CVVSAILTGGGNKLTF		CASSAGTGPNNEQFF		TRA		TRB		TRUE
CTACGTCAGATCGATA-1-17	FALSE	[]	TRUE	TRUE	TRAC	TRAC	TRBC2		3910	1696	3412										6	2	6						TRAJ10	TRAJ5	TRBJ2-1						TGTGTGGTGAGCGCTATACTCACGGGAGGAGGAAACAAACTCACCTTT	TGTGCTCTCTACGGGGACACGGGCAGGAGAGCACTTACTTTT	TGTGCCAGCAGCGCCGGAACGGGACCAAACAATGAGCAGTTCTTC		CVVSAILTGGGNKLTF	CALYGDTGRRALTF	CASSAGTGPNNEQFF		TRA	TRA	TRB		TRUE
CTCCTAGGTAGGAGTC-1-17	FALSE	[]	TRUE	TRUE	TRAC	TRAC	TRBC2		942	984	5040										2	1	10						TRAJ10	TRAJ5	TRBJ2-1						TGTGTGGTGAGCGCTATACTCACGGGAGGAGGAAACAAACTCACCTTT	TGTGCTCTCTACGGGGACACGGGCAGGAGAGCACTTACTTTT	TGTGCCAGCAGCGCCGGAACGGGACCAAACAATGAGCAGTTCTTC		CVVSAILTGGGNKLTF	CALYGDTGRRALTF	CASSAGTGPNNEQFF		TRA	TRA	TRB		TRUE
CTTCTCTGTTTGTGTG-1-17	FALSE	[]	TRUE	TRUE	TRAC		TRBC2		2962		2042										4		6						TRAJ10		TRBJ2-1						TGTGTGGTGAGCGCTATACTCACGGGAGGAGGAAACAAACTCACCTTT		TGTGCCAGCAGCGCCGGAACGGGACCAAACAATGAGCAGTTCTTC		CVVSAILTGGGNKLTF		CASSAGTGPNNEQFF		TRA		TRB		TRUE
GAACCTAGTTATGTGC-1-17	FALSE	[]	TRUE	TRUE	TRAC		TRBC2		1502		6712										3		10						TRAJ5		TRBJ2-1						TGTGCTCTCTACGGGGACACGGGCAGGAGAGCACTTACTTTT		TGTGCCAGCAGCGCCGGAACGGGACCAAACAATGAGCAGTTCTTC		CALYGDTGRRALTF		CASSAGTGPNNEQFF		TRA		TRB		TRUE
GAATGAACACAGACTT-1-17	FALSE	[]	TRUE	TRUE	TRAC	TRAC	TRBC2		2766	1828	6232										4	4	9						TRAJ10	TRAJ5	TRBJ2-1						TGTGTGGTGAGCGCTATACTCACGGGAGGAGGAAACAAACTCACCTTT	TGTGCTCTCTACGGGGACACGGGCAGGAGAGCACTTACTTTT	TGTGCCAGCAGCGCCGGAACGGGACCAAACAATGAGCAGTTCTTC		CVVSAILTGGGNKLTF	CALYGDTGRRALTF	CASSAGTGPNNEQFF		TRA	TRA	TRB		TRUE
GACGTTAAGGACCACA-1-17	FALSE	[]	TRUE	TRUE	TRAC	TRAC	TRBC2		3494	1368	2458										5	4	5						TRAJ5	TRAJ10	TRBJ2-1						TGTGCTCTCTACGGGGACACGGGCAGGAGAGCACTTACTTTT	TGTGTGGTGAGCGCTATACTCACGGGAGGAGGAAACAAACTCACCTTT	TGTGCCAGCAGCGCCGGAACGGGACCAAACAATGAGCAGTTCTTC		CALYGDTGRRALTF	CVVSAILTGGGNKLTF	CASSAGTGPNNEQFF		TRA	TRA	TRB		TRUE
GCCTCTATCTCTTGAT-1-17	FALSE	[]	TRUE	TRUE	TRAC	TRAC	TRBC2		5446	3446	3420										8	5	6						TRAJ5	TRAJ10	TRBJ2-1						TGTGCTCTCTACGGGGACACGGGCAGGAGAGCACTTACTTTT	TGTGTGGTGAGCGCTATACTCACGGGAGGAGGAAACAAACTCACCTTT	TGTGCCAGCAGCGCCGGAACGGGACCAAACAATGAGCAGTTCTTC		CALYGDTGRRALTF	CVVSAILTGGGNKLTF	CASSAGTGPNNEQFF		TRA	TRA	TRB		TRUE
GCGGGTTCATAGTAAG-1-17	FALSE	[]	TRUE	TRUE	TRAC		TRBC2		900		3780										1		6						TRAJ5		TRBJ2-1						TGTGCTCTCTACGGGGACACGGGCAGGAGAGCACTTACTTTT		TGTGCCAGCAGCGCCGGAACGGGACCAAACAATGAGCAGTTCTTC		CALYGDTGRRALTF		CASSAGTGPNNEQFF		TRA		TRB		TRUE
GCTGCAGCAGCTGCTG-1-17	FALSE	[]	TRUE	TRUE	TRAC		TRBC2		108		1204										1		4						TRAJ10		TRBJ2-1						TGTGTGGTGAGCGCTATACTCACGGGAGGAGGAAACAAACTCACCTTT		TGTGCCAGCAGCGCCGGAACGGGACCAAACAATGAGCAGTTCTTC		CVVSAILTGGGNKLTF		CASSAGTGPNNEQFF		TRA		TRB		TRUE
GCTTCCACACAGTCGC-1-17	FALSE	[]	TRUE	TRUE	TRAC		TRBC2		826		2758										2		5						TRAJ10		TRBJ2-1						TGTGTGGTGAGCGCTATACTCACGGGAGGAGGAAACAAACTCACCTTT		TGTGCCAGCAGCGCCGGAACGGGACCAAACAATGAGCAGTTCTTC		CVVSAILTGGGNKLTF		CASSAGTGPNNEQFF		TRA		TRB		TRUE
GGCGACTAGGGATGGG-1-17	FALSE	[]	TRUE	TRUE	TRAC		TRBC2		2846		3730										6		5						TRAJ10		TRBJ2-1						TGTGTGGTGAGCGCTATACTCACGGGAGGAGGAAACAAACTCACCTTT		TGTGCCAGCAGCGCCGGAACGGGACCAAACAATGAGCAGTTCTTC		CVVSAILTGGGNKLTF		CASSAGTGPNNEQFF		TRA		TRB		TRUE
GGCTCGAAGTCTTGCA-1-17	FALSE	[]	TRUE	TRUE	TRAC		TRBC2		716		4468										1		7						TRAJ10		TRBJ2-1						TGTGTGGTGAGCGCTATACTCACGGGAGGAGGAAACAAACTCACCTTT		TGTGCCAGCAGCGCCGGAACGGGACCAAACAATGAGCAGTTCTTC		CVVSAILTGGGNKLTF		CASSAGTGPNNEQFF		TRA		TRB		TRUE
GGGATGACAGTTCATG-1-17	FALSE	[]	TRUE	TRUE	TRAC	TRAC	TRBC2		2250	1728	3388										3	3	4						TRAJ5	TRAJ10	TRBJ2-1						TGTGCTCTCTACGGGGACACGGGCAGGAGAGCACTTACTTTT	TGTGTGGTGAGCGCTATACTCACGGGAGGAGGAAACAAACTCACCTTT	TGTGCCAGCAGCGCCGGAACGGGACCAAACAATGAGCAGTTCTTC		CALYGDTGRRALTF	CVVSAILTGGGNKLTF	CASSAGTGPNNEQFF		TRA	TRA	TRB		TRUE
GGGTTGCCACAGTCGC-1-17	FALSE	[]	TRUE	TRUE	TRAC		TRBC2		3964		4822										7		8						TRAJ5		TRBJ2-1						TGTGCTCTCTACGGGGACACGGGCAGGAGAGCACTTACTTTT		TGTGCCAGCAGCGCCGGAACGGGACCAAACAATGAGCAGTTCTTC		CALYGDTGRRALTF		CASSAGTGPNNEQFF		TRA		TRB		TRUE
GGTGTTAAGACAATAC-1-17	FALSE	[]	TRUE	TRUE	TRAC	TRAC	TRBC2		2736	2270	2490										3	3	5						TRAJ5	TRAJ10	TRBJ2-1						TGTGCTCTCTACGGGGACACGGGCAGGAGAGCACTTACTTTT	TGTGTGGTGAGCGCTATACTCACGGGAGGAGGAAACAAACTCACCTTT	TGTGCCAGCAGCGCCGGAACGGGACCAAACAATGAGCAGTTCTTC		CALYGDTGRRALTF	CVVSAILTGGGNKLTF	CASSAGTGPNNEQFF		TRA	TRA	TRB		TRUE
GTAGTCATCTTGACGA-1-17	FALSE	[]	TRUE	TRUE	TRAC		TRBC2		1750		4490										3		7						TRAJ10		TRBJ2-1						TGTGTGGTGAGCGCTATACTCACGGGAGGAGGAAACAAACTCACCTTT		TGTGCCAGCAGCGCCGGAACGGGACCAAACAATGAGCAGTTCTTC		CVVSAILTGGGNKLTF		CASSAGTGPNNEQFF		TRA		TRB		TRUE
GTCCTCAAGAAACGAG-1-17	FALSE	[]	TRUE	TRUE	TRAC	TRAC	TRBC2		2988	1054	5412										4	2	13						TRAJ5	TRAJ10	TRBJ2-1						TGTGCTCTCTACGGGGACACGGGCAGGAGAGCACTTACTTTT	TGTGTGGTGAGCGCTATACTCACGGGAGGAGGAAACAAACTCACCTTT	TGTGCCAGCAGCGCCGGAACGGGACCAAACAATGAGCAGTTCTTC		CALYGDTGRRALTF	CVVSAILTGGGNKLTF	CASSAGTGPNNEQFF		TRA	TRA	TRB		TRUE
GTCCTCACATTAACCG-1-17	FALSE	[]	TRUE	TRUE	TRAC		TRBC2		1196		722										3		2						TRAJ10		TRBJ2-1						TGTGTGGTGAGCGCTATACTCACGGGAGGAGGAAACAAACTCACCTTT		TGTGCCAGCAGCGCCGGAACGGGACCAAACAATGAGCAGTTCTTC		CVVSAILTGGGNKLTF		CASSAGTGPNNEQFF		TRA		TRB		TRUE
GTCCTCAGTGCTAGCC-1-17	FALSE	[]	TRUE	TRUE	TRAC		TRBC2		208		2278										1		5						TRAJ10		TRBJ2-1						TGTGTGGTGAGCGCTATACTCACGGGAGGAGGAAACAAACTCACCTTT		TGTGCCAGCAGCGCCGGAACGGGACCAAACAATGAGCAGTTCTTC		CVVSAILTGGGNKLTF		CASSAGTGPNNEQFF		TRA		TRB		TRUE
GTCTTCGCACAAGACG-1-17	FALSE	[]	TRUE	TRUE	TRAC		TRBC2		1452		2110										3		7						TRAJ10		TRBJ2-1						TGTGTGGTGAGCGCTATACTCACGGGAGGAGGAAACAAACTCACCTTT		TGTGCCAGCAGCGCCGGAACGGGACCAAACAATGAGCAGTTCTTC		CVVSAILTGGGNKLTF		CASSAGTGPNNEQFF		TRA		TRB		TRUE
TACTTACCAGCTTCGG-1-17	FALSE	[]	TRUE	TRUE	TRAC	TRAC	TRBC2		568	340	1442										1	1	2						TRAJ10	TRAJ5	TRBJ2-1						TGTGTGGTGAGCGCTATACTCACGGGAGGAGGAAACAAACTCACCTTT	TGTGCTCTCTACGGGGACACGGGCAGGAGAGCACTTACTTTT	TGTGCCAGCAGCGCCGGAACGGGACCAAACAATGAGCAGTTCTTC		CVVSAILTGGGNKLTF	CALYGDTGRRALTF	CASSAGTGPNNEQFF		TRA	TRA	TRB		TRUE
TAGACCAGTTCGGGCT-1-17	FALSE	[]	TRUE	TRUE	TRAC	TRAC	TRBC2		3874	2996	2442										6	3	6						TRAJ10	TRAJ5	TRBJ2-1						TGTGTGGTGAGCGCTATACTCACGGGAGGAGGAAACAAACTCACCTTT	TGTGCTCTCTACGGGGACACGGGCAGGAGAGCACTTACTTTT	TGTGCCAGCAGCGCCGGAACGGGACCAAACAATGAGCAGTTCTTC		CVVSAILTGGGNKLTF	CALYGDTGRRALTF	CASSAGTGPNNEQFF		TRA	TRA	TRB		TRUE
TAGCCGGCAATGGTCT-1-17	FALSE	[]	TRUE	TRUE	TRAC		TRBC2		2634		5828										4		10						TRAJ10		TRBJ2-1						TGTGTGGTGAGCGCTATACTCACGGGAGGAGGAAACAAACTCACCTTT		TGTGCCAGCAGCGCCGGAACGGGACCAAACAATGAGCAGTTCTTC		CVVSAILTGGGNKLTF		CASSAGTGPNNEQFF		TRA		TRB		TRUE
TAGCCGGGTAGGAGTC-1-17	FALSE	[]	TRUE	TRUE	TRAC		TRBC2		2184		4492										7		10						TRAJ10		TRBJ2-1						TGTGTGGTGAGCGCTATACTCACGGGAGGAGGAAACAAACTCACCTTT		TGTGCCAGCAGCGCCGGAACGGGACCAAACAATGAGCAGTTCTTC		CVVSAILTGGGNKLTF		CASSAGTGPNNEQFF		TRA		TRB		TRUE
TCATTACAGTAGGTGC-1-17	FALSE	[]	TRUE	TRUE	TRAC		TRBC2		3084		1356										4		3						TRAJ10		TRBJ2-1						TGTGTGGTGAGCGCTATACTCACGGGAGGAGGAAACAAACTCACCTTT		TGTGCCAGCAGCGCCGGAACGGGACCAAACAATGAGCAGTTCTTC		CVVSAILTGGGNKLTF		CASSAGTGPNNEQFF		TRA		TRB		TRUE
TCGTACCGTGGTAACG-1-17	FALSE	[]	TRUE	TRUE	TRAC	TRAC	TRBC2		804	430	1754										6	4	14						TRAJ5	TRAJ10	TRBJ2-1						TGTGCTCTCTACGGGGACACGGGCAGGAGAGCACTTACTTTT	TGTGTGGTGAGCGCTATACTCACGGGAGGAGGAAACAAACTCACCTTT	TGTGCCAGCAGCGCCGGAACGGGACCAAACAATGAGCAGTTCTTC		CALYGDTGRRALTF	CVVSAILTGGGNKLTF	CASSAGTGPNNEQFF		TRA	TRA	TRB		TRUE
TCTTCGGAGCTGCCCA-1-17	FALSE	[]	TRUE	TRUE	TRAC	TRAC	TRBC2		2834	2102	2612										7	6	5						TRAJ10	TRAJ5	TRBJ2-1						TGTGTGGTGAGCGCTATACTCACGGGAGGAGGAAACAAACTCACCTTT	TGTGCTCTCTACGGGGACACGGGCAGGAGAGCACTTACTTTT	TGTGCCAGCAGCGCCGGAACGGGACCAAACAATGAGCAGTTCTTC		CVVSAILTGGGNKLTF	CALYGDTGRRALTF	CASSAGTGPNNEQFF		TRA	TRA	TRB		TRUE
TGACAACTCATGTGGT-1-17	FALSE	[]	TRUE	TRUE	TRAC	TRAC	TRBC2		1612	1924	5848										3	2	9						TRAJ5	TRAJ10	TRBJ2-1						TGTGCTCTCTACGGGGACACGGGCAGGAGAGCACTTACTTTT	TGTGTGGTGAGCGCTATACTCACGGGAGGAGGAAACAAACTCACCTTT	TGTGCCAGCAGCGCCGGAACGGGACCAAACAATGAGCAGTTCTTC		CALYGDTGRRALTF	CVVSAILTGGGNKLTF	CASSAGTGPNNEQFF		TRA	TRA	TRB		TRUE
TGCACCTAGCATCATC-1-17	FALSE	[]	TRUE	TRUE	TRAC		TRBC2		1848		6612										3		11						TRAJ10		TRBJ2-1						TGTGTGGTGAGCGCTATACTCACGGGAGGAGGAAACAAACTCACCTTT		TGTGCCAGCAGCGCCGGAACGGGACCAAACAATGAGCAGTTCTTC		CVVSAILTGGGNKLTF		CASSAGTGPNNEQFF		TRA		TRB		TRUE
TGCCCTACAGGATTGG-1-17	FALSE	[]	TRUE	TRUE	TRAC		TRBC2		4908		5072										6		9						TRAJ5		TRBJ2-1						TGTGCTCTCTACGGGGACACGGGCAGGAGAGCACTTACTTTT		TGTGCCAGCAGCGCCGGAACGGGACCAAACAATGAGCAGTTCTTC		CALYGDTGRRALTF		CASSAGTGPNNEQFF		TRA		TRB		TRUE
TGCGGGTAGTCCAGGA-1-17	FALSE	[]	TRUE	TRUE	TRAC	TRAC	TRBC2		644	394	3908										1	1	9						TRAJ5	TRAJ10	TRBJ2-1						TGTGCTCTCTACGGGGACACGGGCAGGAGAGCACTTACTTTT	TGTGTGGTGAGCGCTATACTCACGGGAGGAGGAAACAAACTCACCTTT	TGTGCCAGCAGCGCCGGAACGGGACCAAACAATGAGCAGTTCTTC		CALYGDTGRRALTF	CVVSAILTGGGNKLTF	CASSAGTGPNNEQFF		TRA	TRA	TRB		TRUE
TGCGTGGGTGATAAAC-1-17	FALSE	[]	TRUE	TRUE	TRAC	TRAC	TRBC2		1296	762	1188										2	2	4						TRAJ5	TRAJ10	TRBJ2-1						TGTGCTCTCTACGGGGACACGGGCAGGAGAGCACTTACTTTT	TGTGTGGTGAGCGCTATACTCACGGGAGGAGGAAACAAACTCACCTTT	TGTGCCAGCAGCGCCGGAACGGGACCAAACAATGAGCAGTTCTTC		CALYGDTGRRALTF	CVVSAILTGGGNKLTF	CASSAGTGPNNEQFF		TRA	TRA	TRB		TRUE
TGCTGCTCAAGTTAAG-1-17	FALSE	[]	TRUE	TRUE	TRAC	TRAC	TRBC2		2424	1784	5084										3	2	11						TRAJ5	TRAJ10	TRBJ2-1						TGTGCTCTCTACGGGGACACGGGCAGGAGAGCACTTACTTTT	TGTGTGGTGAGCGCTATACTCACGGGAGGAGGAAACAAACTCACCTTT	TGTGCCAGCAGCGCCGGAACGGGACCAAACAATGAGCAGTTCTTC		CALYGDTGRRALTF	CVVSAILTGGGNKLTF	CASSAGTGPNNEQFF		TRA	TRA	TRB		TRUE
TGGCTGGGTTGATTCG-1-17	FALSE	[]	TRUE	TRUE	TRAC		TRBC2		1830		3008										3		6						TRAJ5		TRBJ2-1						TGTGCTCTCTACGGGGACACGGGCAGGAGAGCACTTACTTTT		TGTGCCAGCAGCGCCGGAACGGGACCAAACAATGAGCAGTTCTTC		CALYGDTGRRALTF		CASSAGTGPNNEQFF		TRA		TRB		TRUE
TGTTCCGGTCAGAAGC-1-17	FALSE	[]	TRUE	TRUE	TRAC	TRAC	TRBC2		2758	1754	738										3	2	2						TRAJ10	TRAJ5	TRBJ2-1						TGTGTGGTGAGCGCTATACTCACGGGAGGAGGAAACAAACTCACCTTT	TGTGCTCTCTACGGGGACACGGGCAGGAGAGCACTTACTTTT	TGTGCCAGCAGCGCCGGAACGGGACCAAACAATGAGCAGTTCTTC		CVVSAILTGGGNKLTF	CALYGDTGRRALTF	CASSAGTGPNNEQFF		TRA	TRA	TRB		TRUE
TTCCCAGTCGTAGGTT-1-17	FALSE	[]	TRUE	TRUE	TRAC	TRAC	TRBC2		878	1000	5290										2	1	9						TRAJ10	TRAJ5	TRBJ2-1						TGTGTGGTGAGCGCTATACTCACGGGAGGAGGAAACAAACTCACCTTT	TGTGCTCTCTACGGGGACACGGGCAGGAGAGCACTTACTTTT	TGTGCCAGCAGCGCCGGAACGGGACCAAACAATGAGCAGTTCTTC		CVVSAILTGGGNKLTF	CALYGDTGRRALTF	CASSAGTGPNNEQFF		TRA	TRA	TRB		TRUE
TTCTCAAAGTCTCCTC-1-17	FALSE	[]	TRUE	TRUE	TRAC		TRBC2		710		3860										1		6						TRAJ10		TRBJ2-1						TGTGTGGTGAGCGCTATACTCACGGGAGGAGGAAACAAACTCACCTTT		TGTGCCAGCAGCGCCGGAACGGGACCAAACAATGAGCAGTTCTTC		CVVSAILTGGGNKLTF		CASSAGTGPNNEQFF		TRA		TRB		TRUE
TTTCCTCGTCGAATCT-1-17	FALSE	[]	TRUE	TRUE	TRAC		TRBC2		1074		2384										4		6						TRAJ5		TRBJ2-1						TGTGCTCTCTACGGGGACACGGGCAGGAGAGCACTTACTTTT		TGTGCCAGCAGCGCCGGAACGGGACCAAACAATGAGCAGTTCTTC		CALYGDTGRRALTF		CASSAGTGPNNEQFF		TRA		TRB		TRUE
TTTCCTCTCCAAGCCG-1-17	FALSE	[]	TRUE	TRUE	TRAC	TRAC	TRBC2		3188	1542	4778										4	4	8						TRAJ5	TRAJ10	TRBJ2-1						TGTGCTCTCTACGGGGACACGGGCAGGAGAGCACTTACTTTT	TGTGTGGTGAGCGCTATACTCACGGGAGGAGGAAACAAACTCACCTTT	TGTGCCAGCAGCGCCGGAACGGGACCAAACAATGAGCAGTTCTTC		CALYGDTGRRALTF	CVVSAILTGGGNKLTF	CASSAGTGPNNEQFF		TRA	TRA	TRB		TRUE
TTTGTCACAATCACAC-1-17	FALSE	[]	TRUE	TRUE	TRAC	TRAC	TRBC2		3784	1546	7348										4	2	12						TRAJ10	TRAJ5	TRBJ2-1						TGTGTGGTGAGCGCTATACTCACGGGAGGAGGAAACAAACTCACCTTT	TGTGCTCTCTACGGGGACACGGGCAGGAGAGCACTTACTTTT	TGTGCCAGCAGCGCCGGAACGGGACCAAACAATGAGCAGTTCTTC		CVVSAILTGGGNKLTF	CALYGDTGRRALTF	CASSAGTGPNNEQFF		TRA	TRA	TRB		TRUE
AAAGCAAAGCTATGCT-1-17	FALSE	[]	TRUE	TRUE	TRAC		TRBC1		3398		4374										4		8						TRAJ24		TRBJ1-6						TGTGTGGTGAGACCAACTGACAGCTGGGGGAAATTGCAGTTT		TGTGCCAGCAGAGAATCTCTCAATTCACCCCTCCACTTT		CVVRPTDSWGKLQF		CASRESLNSPLHF		TRA		TRB		TRUE
AATCCAGCACCACGTG-1-17	FALSE	[]	TRUE	TRUE	TRAC		TRBC1		2524		3328										5		5						TRAJ24		TRBJ1-6						TGTGTGGTGAGACCAACTGACAGCTGGGGGAAATTGCAGTTT		TGTGCCAGCAGAGAATCTCTCAATTCACCCCTCCACTTT		CVVRPTDSWGKLQF		CASRESLNSPLHF		TRA		TRB		TRUE
AATCGGTCAGACGCCT-1-17	FALSE	[]	TRUE	TRUE	TRAC		TRBC1		2226		7628										4		15						TRAJ24		TRBJ1-6						TGTGTGGTGAGACCAACTGACAGCTGGGGGAAATTGCAGTTT		TGTGCCAGCAGAGAATCTCTCAATTCACCCCTCCACTTT		CVVRPTDSWGKLQF		CASRESLNSPLHF		TRA		TRB		TRUE
ACCGTAACAATCTGCA-1-17	FALSE	[]	TRUE	TRUE	TRAC		TRBC1		4056		8454										6		13						TRAJ24		TRBJ1-6						TGTGTGGTGAGACCAACTGACAGCTGGGGGAAATTGCAGTTT		TGTGCCAGCAGAGAATCTCTCAATTCACCCCTCCACTTT		CVVRPTDSWGKLQF		CASRESLNSPLHF		TRA		TRB		TRUE
ACGATGTGTGGCCCTA-1-17	FALSE	[]	TRUE	TRUE	TRAC		TRBC1		3700		4972										7		8						TRAJ24		TRBJ1-6						TGTGTGGTGAGACCAACTGACAGCTGGGGGAAATTGCAGTTT		TGTGCCAGCAGAGAATCTCTCAATTCACCCCTCCACTTT		CVVRPTDSWGKLQF		CASRESLNSPLHF		TRA		TRB		TRUE
ACGTCAACAAAGCGGT-1-17	FALSE	[]	TRUE	TRUE	TRAC		TRBC1		1648		4948										3		17						TRAJ24		TRBJ1-6						TGTGTGGTGAGACCAACTGACAGCTGGGGGAAATTGCAGTTT		TGTGCCAGCAGAGAATCTCTCAATTCACCCCTCCACTTT		CVVRPTDSWGKLQF		CASRESLNSPLHF		TRA		TRB		TRUE
ACGTCAAGTGTGTGCC-1-17	FALSE	[]	TRUE	TRUE	TRAC		TRBC1		504		2430										1		6						TRAJ24		TRBJ1-6						TGTGTGGTGAGACCAACTGACAGCTGGGGGAAATTGCAGTTT		TGTGCCAGCAGAGAATCTCTCAATTCACCCCTCCACTTT		CVVRPTDSWGKLQF		CASRESLNSPLHF		TRA		TRB		TRUE
AGCTCCTGTCCCTTGT-1-17	FALSE	[]	TRUE	TRUE	TRAC		TRBC1		2080		2032										4		4						TRAJ24		TRBJ1-6						TGTGTGGTGAGACCAACTGACAGCTGGGGGAAATTGCAGTTT		TGTGCCAGCAGAGAATCTCTCAATTCACCCCTCCACTTT		CVVRPTDSWGKLQF		CASRESLNSPLHF		TRA		TRB		TRUE
AGCTCCTGTGTCCTCT-1-17	FALSE	[]	TRUE	TRUE	TRAC		TRBC1		1828		4472										4		7						TRAJ24		TRBJ1-6						TGTGTGGTGAGACCAACTGACAGCTGGGGGAAATTGCAGTTT		TGTGCCAGCAGAGAATCTCTCAATTCACCCCTCCACTTT		CVVRPTDSWGKLQF		CASRESLNSPLHF		TRA		TRB		TRUE
ATCCACCAGTATCGAA-1-17	FALSE	[]	TRUE	TRUE	TRAC		TRBC1		2224		4398										4		6						TRAJ24		TRBJ1-6						TGTGTGGTGAGACCAACTGACAGCTGGGGGAAATTGCAGTTT		TGTGCCAGCAGAGAATCTCTCAATTCACCCCTCCACTTT		CVVRPTDSWGKLQF		CASRESLNSPLHF		TRA		TRB		TRUE
CAAGATCGTTAGAACA-1-17	FALSE	[]	TRUE	TRUE	TRAC		TRBC1		2174		2184										3		5						TRAJ24		TRBJ1-6						TGTGTGGTGAGACCAACTGACAGCTGGGGGAAATTGCAGTTT		TGTGCCAGCAGAGAATCTCTCAATTCACCCCTCCACTTT		CVVRPTDSWGKLQF		CASRESLNSPLHF		TRA		TRB		TRUE
CACAAACGTTCAGTAC-1-17	FALSE	[]	TRUE	TRUE	TRAC		TRBC1		3412		4988										4		6						TRAJ24		TRBJ1-6						TGTGTGGTGAGACCAACTGACAGCTGGGGGAAATTGCAGTTT		TGTGCCAGCAGAGAATCTCTCAATTCACCCCTCCACTTT		CVVRPTDSWGKLQF		CASRESLNSPLHF		TRA		TRB		TRUE
CACCAGGTCCTTCAAT-1-17	FALSE	[]	TRUE	TRUE	TRAC		TRBC1		706		2534										1		3						TRAJ24		TRBJ1-6						TGTGTGGTGAGACCAACTGACAGCTGGGGGAAATTGCAGTTT		TGTGCCAGCAGAGAATCTCTCAATTCACCCCTCCACTTT		CVVRPTDSWGKLQF		CASRESLNSPLHF		TRA		TRB		TRUE
CAGATCATCTACGAGT-1-17	FALSE	[]	TRUE	TRUE	TRAC		TRBC1		556		3082										1		7						TRAJ24		TRBJ1-6						TGTGTGGTGAGACCAACTGACAGCTGGGGGAAATTGCAGTTT		TGTGCCAGCAGAGAATCTCTCAATTCACCCCTCCACTTT		CVVRPTDSWGKLQF		CASRESLNSPLHF		TRA		TRB		TRUE
CAGCTAACAAATTGCC-1-17	FALSE	[]	TRUE	TRUE	TRAC		TRBC1		4322		2106										5		4						TRAJ24		TRBJ1-6						TGTGTGGTGAGACCAACTGACAGCTGGGGGAAATTGCAGTTT		TGTGCCAGCAGAGAATCTCTCAATTCACCCCTCCACTTT		CVVRPTDSWGKLQF		CASRESLNSPLHF		TRA		TRB		TRUE
CAGTCCTGTGCTGTAT-1-17	FALSE	[]	TRUE	TRUE	TRAC		TRBC1		390		3956										1		8						TRAJ24		TRBJ1-6						TGTGTGGTGAGACCAACTGACAGCTGGGGGAAATTGCAGTTT		TGTGCCAGCAGAGAATCTCTCAATTCACCCCTCCACTTT		CVVRPTDSWGKLQF		CASRESLNSPLHF		TRA		TRB		TRUE
CCACCTAGTATAAACG-1-17	FALSE	[]	TRUE	TRUE	TRAC		TRBC1		3598		2760										5		4						TRAJ24		TRBJ1-6						TGTGTGGTGAGACCAACTGACAGCTGGGGGAAATTGCAGTTT		TGTGCCAGCAGAGAATCTCTCAATTCACCCCTCCACTTT		CVVRPTDSWGKLQF		CASRESLNSPLHF		TRA		TRB		TRUE
CCATGTCCATGGTAGG-1-17	FALSE	[]	TRUE	TRUE	TRAC		TRBC1		1722		3038										3		7						TRAJ24		TRBJ1-6						TGTGTGGTGAGACCAACTGACAGCTGGGGGAAATTGCAGTTT		TGTGCCAGCAGAGAATCTCTCAATTCACCCCTCCACTTT		CVVRPTDSWGKLQF		CASRESLNSPLHF		TRA		TRB		TRUE
CCCAATCGTTACGGAG-1-17	FALSE	[]	TRUE	TRUE	TRAC		TRBC1		152		6762										1		10						TRAJ24		TRBJ1-6						TGTGTGGTGAGACCAACTGACAGCTGGGGGAAATTGCAGTTT		TGTGCCAGCAGAGAATCTCTCAATTCACCCCTCCACTTT		CVVRPTDSWGKLQF		CASRESLNSPLHF		TRA		TRB		TRUE
CCCTCCTTCAGAGGTG-1-17	FALSE	[]	TRUE	TRUE	TRAC		TRBC1		1660		526										3		2						TRAJ24		TRBJ1-6						TGTGTGGTGAGACCAACTGACAGCTGGGGGAAATTGCAGTTT		TGTGCCAGCAGAGAATCTCTCAATTCACCCCTCCACTTT		CVVRPTDSWGKLQF		CASRESLNSPLHF		TRA		TRB		TRUE
CCTAAAGGTCCTAGCG-1-17	FALSE	[]	TRUE	TRUE	TRAC		TRBC1		826		1146										4		4						TRAJ24		TRBJ1-6						TGTGTGGTGAGACCAACTGACAGCTGGGGGAAATTGCAGTTT		TGTGCCAGCAGAGAATCTCTCAATTCACCCCTCCACTTT		CVVRPTDSWGKLQF		CASRESLNSPLHF		TRA		TRB		TRUE
CCTTACGCACACATGT-1-17	FALSE	[]	TRUE	TRUE	TRAC		TRBC1		3652		3034										5		5						TRAJ24		TRBJ1-6						TGTGTGGTGAGACCAACTGACAGCTGGGGGAAATTGCAGTTT		TGTGCCAGCAGAGAATCTCTCAATTCACCCCTCCACTTT		CVVRPTDSWGKLQF		CASRESLNSPLHF		TRA		TRB		TRUE
CGCGTTTCATGCCTAA-1-17	FALSE	[]	TRUE	TRUE	TRAC		TRBC1		988		3744										3		11						TRAJ24		TRBJ1-6						TGTGTGGTGAGACCAACTGACAGCTGGGGGAAATTGCAGTTT		TGTGCCAGCAGAGAATCTCTCAATTCACCCCTCCACTTT		CVVRPTDSWGKLQF		CASRESLNSPLHF		TRA		TRB		TRUE
CGGCTAGTCGTTACGA-1-17	FALSE	[]	TRUE	TRUE	TRAC		TRBC1		544		3172										1		6						TRAJ24		TRBJ1-6						TGTGTGGTGAGACCAACTGACAGCTGGGGGAAATTGCAGTTT		TGTGCCAGCAGAGAATCTCTCAATTCACCCCTCCACTTT		CVVRPTDSWGKLQF		CASRESLNSPLHF		TRA		TRB		TRUE
CGGGTCATCTTGTACT-1-17	FALSE	[]	TRUE	TRUE	TRAC		TRBC1		1704		150										4		2						TRAJ24		TRBJ1-6						TGTGTGGTGAGACCAACTGACAGCTGGGGGAAATTGCAGTTT		TGTGCCAGCAGAGAATCTCTCAATTCACCCCTCCACTTT		CVVRPTDSWGKLQF		CASRESLNSPLHF		TRA		TRB		TRUE
CGTAGGCCAATCGAAA-1-17	FALSE	[]	TRUE	TRUE	TRAC		TRBC1		464		544										2		2						TRAJ24		TRBJ1-6						TGTGTGGTGAGACCAACTGACAGCTGGGGGAAATTGCAGTTT		TGTGCCAGCAGAGAATCTCTCAATTCACCCCTCCACTTT		CVVRPTDSWGKLQF		CASRESLNSPLHF		TRA		TRB		TRUE
CGTTCTGTCTCGATGA-1-17	FALSE	[]	TRUE	TRUE	TRAC		TRBC1		3232		2412										6		5						TRAJ24		TRBJ1-6						TGTGTGGTGAGACCAACTGACAGCTGGGGGAAATTGCAGTTT		TGTGCCAGCAGAGAATCTCTCAATTCACCCCTCCACTTT		CVVRPTDSWGKLQF		CASRESLNSPLHF		TRA		TRB		TRUE
CTGCGGAAGACTCGGA-1-17	FALSE	[]	TRUE	TRUE	TRAC		TRBC1		3466		8446										5		15						TRAJ24		TRBJ1-6						TGTGTGGTGAGACCAACTGACAGCTGGGGGAAATTGCAGTTT		TGTGCCAGCAGAGAATCTCTCAATTCACCCCTCCACTTT		CVVRPTDSWGKLQF		CASRESLNSPLHF		TRA		TRB		TRUE
CTGTGCTCACATCTTT-1-17	FALSE	[]	TRUE	TRUE	TRAC		TRBC1		2188		716										4		3						TRAJ24		TRBJ1-6						TGTGTGGTGAGACCAACTGACAGCTGGGGGAAATTGCAGTTT		TGTGCCAGCAGAGAATCTCTCAATTCACCCCTCCACTTT		CVVRPTDSWGKLQF		CASRESLNSPLHF		TRA		TRB		TRUE
CTTGGCTCAAACGTGG-1-17	FALSE	[]	TRUE	TRUE	TRAC		TRBC1		1668		720										3		1						TRAJ24		TRBJ1-6						TGTGTGGTGAGACCAACTGACAGCTGGGGGAAATTGCAGTTT		TGTGCCAGCAGAGAATCTCTCAATTCACCCCTCCACTTT		CVVRPTDSWGKLQF		CASRESLNSPLHF		TRA		TRB		TRUE
GACCTGGAGATAGTCA-1-17	FALSE	[]	TRUE	TRUE	TRAC		TRBC1		702		3560										1		5						TRAJ24		TRBJ1-6						TGTGTGGTGAGACCAACTGACAGCTGGGGGAAATTGCAGTTT		TGTGCCAGCAGAGAATCTCTCAATTCACCCCTCCACTTT		CVVRPTDSWGKLQF		CASRESLNSPLHF		TRA		TRB		TRUE
GAGTCCGGTGACGGTA-1-17	FALSE	[]	TRUE	TRUE	TRAC		TRBC1		3268		3108										3		7						TRAJ24		TRBJ1-6						TGTGTGGTGAGACCAACTGACAGCTGGGGGAAATTGCAGTTT		TGTGCCAGCAGAGAATCTCTCAATTCACCCCTCCACTTT		CVVRPTDSWGKLQF		CASRESLNSPLHF		TRA		TRB		TRUE
GCACTCTTCGCGCCAA-1-17	FALSE	[]	TRUE	TRUE	TRAC		TRBC1		534		4856										2		7						TRAJ24		TRBJ1-6						TGTGTGGTGAGACCAACTGACAGCTGGGGGAAATTGCAGTTT		TGTGCCAGCAGAGAATCTCTCAATTCACCCCTCCACTTT		CVVRPTDSWGKLQF		CASRESLNSPLHF		TRA		TRB		TRUE
GCAGCCACAAAGCAAT-1-17	FALSE	[]	TRUE	TRUE	TRAC		TRBC1		212		3718										2		8						TRAJ24		TRBJ1-6						TGTGTGGTGAGACCAACTGACAGCTGGGGGAAATTGCAGTTT		TGTGCCAGCAGAGAATCTCTCAATTCACCCCTCCACTTT		CVVRPTDSWGKLQF		CASRESLNSPLHF		TRA		TRB		TRUE
GCATACAGTCACAAGG-1-17	FALSE	[]	TRUE	TRUE	TRAC		TRBC1		2882		3952										5		5						TRAJ24		TRBJ1-6						TGTGTGGTGAGACCAACTGACAGCTGGGGGAAATTGCAGTTT		TGTGCCAGCAGAGAATCTCTCAATTCACCCCTCCACTTT		CVVRPTDSWGKLQF		CASRESLNSPLHF		TRA		TRB		TRUE
GCGCAGTAGAAGGACA-1-17	FALSE	[]	TRUE	TRUE	TRAC		TRBC1		1166		2758										2		4						TRAJ24		TRBJ1-6						TGTGTGGTGAGACCAACTGACAGCTGGGGGAAATTGCAGTTT		TGTGCCAGCAGAGAATCTCTCAATTCACCCCTCCACTTT		CVVRPTDSWGKLQF		CASRESLNSPLHF		TRA		TRB		TRUE
GCTCCTATCGTAGGTT-1-17	FALSE	[]	TRUE	TRUE	TRAC		TRBC1		874		6702										1		10						TRAJ24		TRBJ1-6						TGTGTGGTGAGACCAACTGACAGCTGGGGGAAATTGCAGTTT		TGTGCCAGCAGAGAATCTCTCAATTCACCCCTCCACTTT		CVVRPTDSWGKLQF		CASRESLNSPLHF		TRA		TRB		TRUE
GCTCTGTTCCCTAATT-1-17	FALSE	[]	TRUE	TRUE	TRAC		TRBC1		2998		3284										7		8						TRAJ24		TRBJ1-6						TGTGTGGTGAGACCAACTGACAGCTGGGGGAAATTGCAGTTT		TGTGCCAGCAGAGAATCTCTCAATTCACCCCTCCACTTT		CVVRPTDSWGKLQF		CASRESLNSPLHF		TRA		TRB		TRUE
GGCGTGTCAGCATACT-1-17	FALSE	[]	TRUE	TRUE	TRAC		TRBC1		1970		6076										4		11						TRAJ24		TRBJ1-6						TGTGTGGTGAGACCAACTGACAGCTGGGGGAAATTGCAGTTT		TGTGCCAGCAGAGAATCTCTCAATTCACCCCTCCACTTT		CVVRPTDSWGKLQF		CASRESLNSPLHF		TRA		TRB		TRUE
GGTATTGGTCTCGTTC-1-17	FALSE	[]	TRUE	TRUE	TRAC		TRBC1		3272		2600										7		5						TRAJ24		TRBJ1-6						TGTGTGGTGAGACCAACTGACAGCTGGGGGAAATTGCAGTTT		TGTGCCAGCAGAGAATCTCTCAATTCACCCCTCCACTTT		CVVRPTDSWGKLQF		CASRESLNSPLHF		TRA		TRB		TRUE
GTACTCCCACTACAGT-1-17	FALSE	[]	TRUE	TRUE	TRAC		TRBC1		1696		1054										3		1						TRAJ24		TRBJ1-6						TGTGTGGTGAGACCAACTGACAGCTGGGGGAAATTGCAGTTT		TGTGCCAGCAGAGAATCTCTCAATTCACCCCTCCACTTT		CVVRPTDSWGKLQF		CASRESLNSPLHF		TRA		TRB		TRUE
GTGCGGTAGAGTGAGA-1-17	FALSE	[]	TRUE	TRUE	TRAC		TRBC1		362		2204										1		4						TRAJ24		TRBJ1-6						TGTGTGGTGAGACCAACTGACAGCTGGGGGAAATTGCAGTTT		TGTGCCAGCAGAGAATCTCTCAATTCACCCCTCCACTTT		CVVRPTDSWGKLQF		CASRESLNSPLHF		TRA		TRB		TRUE
GTTCTCGGTCTGGTCG-1-17	FALSE	[]	TRUE	TRUE	TRAC		TRBC1		3996		912										5		2						TRAJ24		TRBJ1-6						TGTGTGGTGAGACCAACTGACAGCTGGGGGAAATTGCAGTTT		TGTGCCAGCAGAGAATCTCTCAATTCACCCCTCCACTTT		CVVRPTDSWGKLQF		CASRESLNSPLHF		TRA		TRB		TRUE
TAAGAGACAAGTAGTA-1-17	FALSE	[]	TRUE	TRUE	TRAC		TRBC1		888		1634										2		4						TRAJ24		TRBJ1-6						TGTGTGGTGAGACCAACTGACAGCTGGGGGAAATTGCAGTTT		TGTGCCAGCAGAGAATCTCTCAATTCACCCCTCCACTTT		CVVRPTDSWGKLQF		CASRESLNSPLHF		TRA		TRB		TRUE
TCTCTAAAGCCCAATT-1-17	FALSE	[]	TRUE	TRUE	TRAC		TRBC1		1240		4884										3		8						TRAJ24		TRBJ1-6						TGTGTGGTGAGACCAACTGACAGCTGGGGGAAATTGCAGTTT		TGTGCCAGCAGAGAATCTCTCAATTCACCCCTCCACTTT		CVVRPTDSWGKLQF		CASRESLNSPLHF		TRA		TRB		TRUE
TGGTTAGCAGCTGTTA-1-17	FALSE	[]	TRUE	TRUE	TRAC		TRBC1		2898		5260										4		9						TRAJ24		TRBJ1-6						TGTGTGGTGAGACCAACTGACAGCTGGGGGAAATTGCAGTTT		TGTGCCAGCAGAGAATCTCTCAATTCACCCCTCCACTTT		CVVRPTDSWGKLQF		CASRESLNSPLHF		TRA		TRB		TRUE
TTCTACAAGGACCACA-1-17	FALSE	[]	TRUE	TRUE	TRAC		TRBC1		1244		56										3		1						TRAJ24		TRBJ1-6						TGTGTGGTGAGACCAACTGACAGCTGGGGGAAATTGCAGTTT		TGTGCCAGCAGAGAATCTCTCAATTCACCCCTCCACTTT		CVVRPTDSWGKLQF		CASRESLNSPLHF		TRA		TRB		TRUE
TTGCCGTCAGCAGTTT-1-17	FALSE	[]	TRUE	TRUE	TRAC		TRBC1		508		1482										2		6						TRAJ24		TRBJ1-6						TGTGTGGTGAGACCAACTGACAGCTGGGGGAAATTGCAGTTT		TGTGCCAGCAGAGAATCTCTCAATTCACCCCTCCACTTT		CVVRPTDSWGKLQF		CASRESLNSPLHF		TRA		TRB		TRUE
TTTATGCGTTACAGAA-1-17	FALSE	[]	TRUE	TRUE	TRAC		TRBC1		1380		4214										2		8						TRAJ24		TRBJ1-6						TGTGTGGTGAGACCAACTGACAGCTGGGGGAAATTGCAGTTT		TGTGCCAGCAGAGAATCTCTCAATTCACCCCTCCACTTT		CVVRPTDSWGKLQF		CASRESLNSPLHF		TRA		TRB		TRUE
AACACGTTCATAAAGG-1-17	FALSE	[]	TRUE	TRUE			TRBC2				1586												3								TRBJ2-7								TGTGCCGCAAGGGGCAGGGAATCCTCCGAGCAGTACTTC				CAARGRESSEQYF				TRB		None
AACTCTTTCAGTTTGG-1-17	FALSE	[]	TRUE	TRUE			TRBC2				1298												5								TRBJ2-7								TGTGCCGCAAGGGGCAGGGAATCCTCCGAGCAGTACTTC				CAARGRESSEQYF				TRB		None
ACACCGGCAGCAGTTT-1-17	FALSE	[]	TRUE	TRUE			TRBC2				3296												6								TRBJ2-7								TGTGCCGCAAGGGGCAGGGAATCCTCCGAGCAGTACTTC				CAARGRESSEQYF				TRB		None
ACGATGTGTCTGCAAT-1-17	FALSE	[]	TRUE	TRUE			TRBC2				2604												4								TRBJ2-7								TGTGCCGCAAGGGGCAGGGAATCCTCCGAGCAGTACTTC				CAARGRESSEQYF				TRB		None
ACGGGTCTCTCCAACC-1-17	FALSE	[]	TRUE	TRUE			TRBC2				3546												7								TRBJ2-7								TGTGCCGCAAGGGGCAGGGAATCCTCCGAGCAGTACTTC				CAARGRESSEQYF				TRB		None
ACTGATGGTGACTCAT-1-17	FALSE	[]	TRUE	TRUE			TRBC2				1414												3								TRBJ2-7								TGTGCCGCAAGGGGCAGGGAATCCTCCGAGCAGTACTTC				CAARGRESSEQYF				TRB		None
AGCCTAATCGTGGGAA-1-17	FALSE	[]	TRUE	TRUE			TRBC2				2144												6								TRBJ2-7								TGTGCCGCAAGGGGCAGGGAATCCTCCGAGCAGTACTTC				CAARGRESSEQYF				TRB		None
AGCTCCTAGTCAATAG-1-17	FALSE	[]	TRUE	TRUE			TRBC2				1552												3								TRBJ2-7								TGTGCCGCAAGGGGCAGGGAATCCTCCGAGCAGTACTTC				CAARGRESSEQYF				TRB		None
ATGCGATGTTCCATGA-1-17	FALSE	[]	TRUE	TRUE			TRBC2				4390												7								TRBJ2-7								TGTGCCGCAAGGGGCAGGGAATCCTCCGAGCAGTACTTC				CAARGRESSEQYF				TRB		None
CAGCATACAAGTCTAC-1-17	FALSE	[]	TRUE	TRUE			TRBC2				5182												7								TRBJ2-7								TGTGCCGCAAGGGGCAGGGAATCCTCCGAGCAGTACTTC				CAARGRESSEQYF				TRB		None
CAGCATAGTTTCCACC-1-17	FALSE	[]	TRUE	TRUE			TRBC2				2916												5								TRBJ2-7								TGTGCCGCAAGGGGCAGGGAATCCTCCGAGCAGTACTTC				CAARGRESSEQYF				TRB		None
CATGACACAAGCGTAG-1-17	FALSE	[]	TRUE	TRUE			TRBC2				2084												3								TRBJ2-7								TGTGCCGCAAGGGGCAGGGAATCCTCCGAGCAGTACTTC				CAARGRESSEQYF				TRB		None
CCGTGGAAGCGATCCC-1-17	FALSE	[]	TRUE	TRUE			TRBC2				1562												5								TRBJ2-7								TGTGCCGCAAGGGGCAGGGAATCCTCCGAGCAGTACTTC				CAARGRESSEQYF				TRB		None
CCGTTCACAGCTATTG-1-17	FALSE	[]	TRUE	TRUE			TRBC2				2868												6								TRBJ2-7								TGTGCCGCAAGGGGCAGGGAATCCTCCGAGCAGTACTTC				CAARGRESSEQYF				TRB		None
CCTAAAGGTTAAGACA-1-17	FALSE	[]	TRUE	TRUE			TRBC2				1100												2								TRBJ2-7								TGTGCCGCAAGGGGCAGGGAATCCTCCGAGCAGTACTTC				CAARGRESSEQYF				TRB		None
CCTACACGTGCTAGCC-1-17	FALSE	[]	TRUE	TRUE			TRBC2				4820												10								TRBJ2-7								TGTGCCGCAAGGGGCAGGGAATCCTCCGAGCAGTACTTC				CAARGRESSEQYF				TRB		None
CCTCAGTAGTGTCCAT-1-17	FALSE	[]	TRUE	TRUE			TRBC2				7290												14								TRBJ2-7								TGTGCCGCAAGGGGCAGGGAATCCTCCGAGCAGTACTTC				CAARGRESSEQYF				TRB		None
CGAACATAGCGTTGCC-1-17	FALSE	[]	TRUE	TRUE			TRBC2				2188												4								TRBJ2-7								TGTGCCGCAAGGGGCAGGGAATCCTCCGAGCAGTACTTC				CAARGRESSEQYF				TRB		None
CGGACTGAGCTAAGAT-1-17	FALSE	[]	TRUE	TRUE			TRBC2				1022												2								TRBJ2-7								TGTGCCGCAAGGGGCAGGGAATCCTCCGAGCAGTACTTC				CAARGRESSEQYF				TRB		None
CGGGTCACACAAGTAA-1-17	FALSE	[]	TRUE	TRUE			TRBC2				2826												6								TRBJ2-7								TGTGCCGCAAGGGGCAGGGAATCCTCCGAGCAGTACTTC				CAARGRESSEQYF				TRB		None
CGTCAGGGTGTCTGAT-1-17	FALSE	[]	TRUE	TRUE			TRBC2				1508												7								TRBJ2-7								TGTGCCGCAAGGGGCAGGGAATCCTCCGAGCAGTACTTC				CAARGRESSEQYF				TRB		None
CTAACTTGTGAGTATA-1-17	FALSE	[]	TRUE	TRUE			TRBC2				2104												3								TRBJ2-7								TGTGCCGCAAGGGGCAGGGAATCCTCCGAGCAGTACTTC				CAARGRESSEQYF				TRB		None
CTAATGGTCCGCAAGC-1-17	FALSE	[]	TRUE	TRUE			TRBC2				3458												5								TRBJ2-7								TGTGCCGCAAGGGGCAGGGAATCCTCCGAGCAGTACTTC				CAARGRESSEQYF				TRB		None
CTCCTAGCAACACCCG-1-17	FALSE	[]	TRUE	TRUE			TRBC2				2950												6								TRBJ2-7								TGTGCCGCAAGGGGCAGGGAATCCTCCGAGCAGTACTTC				CAARGRESSEQYF				TRB		None
CTTCTCTGTGAGGCTA-1-17	FALSE	[]	TRUE	TRUE			TRBC2				1494												4								TRBJ2-7								TGTGCCGCAAGGGGCAGGGAATCCTCCGAGCAGTACTTC				CAARGRESSEQYF				TRB		None
GAAGCAGTCTTTACGT-1-17	FALSE	[]	TRUE	TRUE			TRBC2				4176												7								TRBJ2-7								TGTGCCGCAAGGGGCAGGGAATCCTCCGAGCAGTACTTC				CAARGRESSEQYF				TRB		None
GAATAAGGTTGTGGAG-1-17	FALSE	[]	TRUE	TRUE			TRBC2				3322												6								TRBJ2-7								TGTGCCGCAAGGGGCAGGGAATCCTCCGAGCAGTACTTC				CAARGRESSEQYF				TRB		None
GCAATCAGTTACAGAA-1-17	FALSE	[]	TRUE	TRUE			TRBC2				4112												6								TRBJ2-7								TGTGCCGCAAGGGGCAGGGAATCCTCCGAGCAGTACTTC				CAARGRESSEQYF				TRB		None
GCAGCCATCCTTTACA-1-17	FALSE	[]	TRUE	TRUE			TRBC2				4802												7								TRBJ2-7								TGTGCCGCAAGGGGCAGGGAATCCTCCGAGCAGTACTTC				CAARGRESSEQYF				TRB		None
GCTGCGAAGAGGGATA-1-17	FALSE	[]	TRUE	TRUE			TRBC2				2792												6								TRBJ2-7								TGTGCCGCAAGGGGCAGGGAATCCTCCGAGCAGTACTTC				CAARGRESSEQYF				TRB		None
GCTTGAACACGGCTAC-1-17	FALSE	[]	TRUE	TRUE			TRBC2				3832												7								TRBJ2-7								TGTGCCGCAAGGGGCAGGGAATCCTCCGAGCAGTACTTC				CAARGRESSEQYF				TRB		None
GGACAGACAGACAAGC-1-17	FALSE	[]	TRUE	TRUE			TRBC2				2322												5								TRBJ2-7								TGTGCCGCAAGGGGCAGGGAATCCTCCGAGCAGTACTTC				CAARGRESSEQYF				TRB		None
GGACGTCCAATAAGCA-1-17	FALSE	[]	TRUE	TRUE			TRBC2				2022												5								TRBJ2-7								TGTGCCGCAAGGGGCAGGGAATCCTCCGAGCAGTACTTC				CAARGRESSEQYF				TRB		None
GGACGTCGTCTGGTCG-1-17	FALSE	[]	TRUE	TRUE			TRBC2				282												4								TRBJ2-7								TGTGCCGCAAGGGGCAGGGAATCCTCCGAGCAGTACTTC				CAARGRESSEQYF				TRB		None
GGGCACTAGGTAAACT-1-17	FALSE	[]	TRUE	TRUE			TRBC2				3448												5								TRBJ2-7								TGTGCCGCAAGGGGCAGGGAATCCTCCGAGCAGTACTTC				CAARGRESSEQYF				TRB		None
GTGCGGTTCCGTCAAA-1-17	FALSE	[]	TRUE	TRUE			TRBC2				4632												10								TRBJ2-7								TGTGCCGCAAGGGGCAGGGAATCCTCCGAGCAGTACTTC				CAARGRESSEQYF				TRB		None
GTTACAGAGTATCGAA-1-17	FALSE	[]	TRUE	TRUE			TRBC2				6532												11								TRBJ2-7								TGTGCCGCAAGGGGCAGGGAATCCTCCGAGCAGTACTTC				CAARGRESSEQYF				TRB		None
TCATTACCATGTAGTC-1-17	FALSE	[]	TRUE	TRUE			TRBC2				2840												7								TRBJ2-7								TGTGCCGCAAGGGGCAGGGAATCCTCCGAGCAGTACTTC				CAARGRESSEQYF				TRB		None
TCTATTGTCACTTACT-1-17	FALSE	[]	TRUE	TRUE			TRBC2				1782												5								TRBJ2-7								TGTGCCGCAAGGGGCAGGGAATCCTCCGAGCAGTACTTC				CAARGRESSEQYF				TRB		None
TCTCTAATCTGAGTGT-1-17	FALSE	[]	TRUE	TRUE			TRBC2				2034												5								TRBJ2-7								TGTGCCGCAAGGGGCAGGGAATCCTCCGAGCAGTACTTC				CAARGRESSEQYF				TRB		None
TGACGGCTCAGGCAAG-1-17	FALSE	[]	TRUE	TRUE			TRBC2				8442												13								TRBJ2-7								TGTGCCGCAAGGGGCAGGGAATCCTCCGAGCAGTACTTC				CAARGRESSEQYF				TRB		None
TGGGAAGGTAAACACA-1-17	FALSE	[]	TRUE	TRUE			TRBC2				2394												5								TRBJ2-7								TGTGCCGCAAGGGGCAGGGAATCCTCCGAGCAGTACTTC				CAARGRESSEQYF				TRB		None
TGTCCCACAATGGTCT-1-17	FALSE	[]	TRUE	TRUE			TRBC2				982												3								TRBJ2-7								TGTGCCGCAAGGGGCAGGGAATCCTCCGAGCAGTACTTC				CAARGRESSEQYF				TRB		None
TGTCCCACAGCTGTTA-1-17	FALSE	[]	TRUE	TRUE			TRBC2				1106												3								TRBJ2-7								TGTGCCGCAAGGGGCAGGGAATCCTCCGAGCAGTACTTC				CAARGRESSEQYF				TRB		None
TTAACTCGTATAATGG-1-17	FALSE	[]	TRUE	TRUE			TRBC2				2356												4								TRBJ2-7								TGTGCCGCAAGGGGCAGGGAATCCTCCGAGCAGTACTTC				CAARGRESSEQYF				TRB		None
TTGGCAACAAAGGAAG-1-17	FALSE	[]	TRUE	TRUE			TRBC2				5398												8								TRBJ2-7								TGTGCCGCAAGGGGCAGGGAATCCTCCGAGCAGTACTTC				CAARGRESSEQYF				TRB		None
TTTATGCAGGTGACCA-1-17	FALSE	[]	TRUE	TRUE			TRBC2				6494												13								TRBJ2-7								TGTGCCGCAAGGGGCAGGGAATCCTCCGAGCAGTACTTC				CAARGRESSEQYF				TRB		None
AAACGGGAGATCACGG-1-17	FALSE	[]	TRUE	TRUE	TRAC		TRBC1		1622		3722										3		4						TRAJ22		TRBJ1-2						TGTGCAATGAGAGAGGGCAGATCTTCTGGTTCTGCAAGGCAACTGACCTTT		TGTGCCAGCAGGTCGAGGCGGGGGCACTCTACTAACTATGGCTACACCTTC		CAMREGRSSGSARQLTF		CASRSRRGHSTNYGYTF		TRA		TRB		TRUE
ACCAGTAGTTATCCGA-1-17	FALSE	[]	TRUE	TRUE	TRAC		TRBC1		2314		2990										5		5						TRAJ22		TRBJ1-2						TGTGCAATGAGAGAGGGCAGATCTTCTGGTTCTGCAAGGCAACTGACCTTT		TGTGCCAGCAGGTCGAGGCGGGGGCACTCTACTAACTATGGCTACACCTTC		CAMREGRSSGSARQLTF		CASRSRRGHSTNYGYTF		TRA		TRB		TRUE
ACTGATGTCACCGGGT-1-17	FALSE	[]	TRUE	TRUE	TRAC	TRAC	TRBC1		1436	904	1202										3	2	4						TRAJ22	TRAJ13	TRBJ1-2						TGTGCAATGAGAGAGGGCAGATCTTCTGGTTCTGCAAGGCAACTGACCTTT	TGTGCTGTGAGAGATTCTGGGGGTTACCAGAAAGTTACCTTT	TGTGCCAGCAGGTCGAGGCGGGGGCACTCTACTAACTATGGCTACACCTTC		CAMREGRSSGSARQLTF	CAVRDSGGYQKVTF	CASRSRRGHSTNYGYTF		TRA	TRA	TRB		TRUE
AGCGGTCCACTAAGTC-1-17	FALSE	[]	TRUE	TRUE	TRAC		TRBC1		1518		1586										2		3						TRAJ13		TRBJ1-2						TGTGCTGTGAGAGATTCTGGGGGTTACCAGAAAGTTACCTTT		TGTGCCAGCAGGTCGAGGCGGGGGCACTCTACTAACTATGGCTACACCTTC		CAVRDSGGYQKVTF		CASRSRRGHSTNYGYTF		TRA		TRB		TRUE
AGCTCCTCACTGAAGG-1-17	FALSE	[]	TRUE	TRUE	TRAC		TRBC1		1160		2918										3		5						TRAJ22		TRBJ1-2						TGTGCAATGAGAGAGGGCAGATCTTCTGGTTCTGCAAGGCAACTGACCTTT		TGTGCCAGCAGGTCGAGGCGGGGGCACTCTACTAACTATGGCTACACCTTC		CAMREGRSSGSARQLTF		CASRSRRGHSTNYGYTF		TRA		TRB		TRUE
AGGTCCGCAAGTTCTG-1-17	FALSE	[]	TRUE	TRUE	TRAC	TRAC	TRBC1		2848	1150	7990										4	3	14						TRAJ22	TRAJ13	TRBJ1-2						TGTGCAATGAGAGAGGGCAGATCTTCTGGTTCTGCAAGGCAACTGACCTTT	TGTGCTGTGAGAGATTCTGGGGGTTACCAGAAAGTTACCTTT	TGTGCCAGCAGGTCGAGGCGGGGGCACTCTACTAACTATGGCTACACCTTC		CAMREGRSSGSARQLTF	CAVRDSGGYQKVTF	CASRSRRGHSTNYGYTF		TRA	TRA	TRB		TRUE
AGTGGGATCTGTCCGT-1-17	FALSE	[]	TRUE	TRUE	TRAC		TRBC1		834	742	4948										3	1	7						TRAJ22	TRAJ13	TRBJ1-2						TGTGCAATGAGAGAGGGCAGATCTTCTGGTTCTGCAAGGCAACTGACCTTT	TGTGCTGTGAGAGATTCTGGGGGTTACCAGAAAGTTACCTTT	TGTGCCAGCAGGTCGAGGCGGGGGCACTCTACTAACTATGGCTACACCTTC		CAMREGRSSGSARQLTF	CAVRDSGGYQKVTF	CASRSRRGHSTNYGYTF		TRA	TRA	TRB		TRUE
ATCCACCGTCCGTTAA-1-17	FALSE	[]	TRUE	TRUE	TRAC	TRAC	TRBC1		1038	754	632										2	1	2						TRAJ22	TRAJ13	TRBJ1-2						TGTGCAATGAGAGAGGGCAGATCTTCTGGTTCTGCAAGGCAACTGACCTTT	TGTGCTGTGAGAGATTCTGGGGGTTACCAGAAAGTTACCTTT	TGTGCCAGCAGGTCGAGGCGGGGGCACTCTACTAACTATGGCTACACCTTC		CAMREGRSSGSARQLTF	CAVRDSGGYQKVTF	CASRSRRGHSTNYGYTF		TRA	TRA	TRB		TRUE
CACCTTGCATGCCACG-1-17	FALSE	[]	TRUE	TRUE	TRAC		TRBC1		756		2224										2		4						TRAJ22		TRBJ1-2						TGTGCAATGAGAGAGGGCAGATCTTCTGGTTCTGCAAGGCAACTGACCTTT		TGTGCCAGCAGGTCGAGGCGGGGGCACTCTACTAACTATGGCTACACCTTC		CAMREGRSSGSARQLTF		CASRSRRGHSTNYGYTF		TRA		TRB		TRUE
CACTCCATCACATAGC-1-17	FALSE	[]	TRUE	TRUE	TRAC		TRBC1		1442		2216										6		3						TRAJ13		TRBJ1-2						TGTGCTGTGAGAGATTCTGGGGGTTACCAGAAAGTTACCTTT		TGTGCCAGCAGGTCGAGGCGGGGGCACTCTACTAACTATGGCTACACCTTC		CAVRDSGGYQKVTF		CASRSRRGHSTNYGYTF		TRA		TRB		TRUE
CCAGCGAGTCGGCACT-1-17	FALSE	[]	TRUE	TRUE	TRAC	TRAC	TRBC1		4332	732	2878										7	3	7						TRAJ13	TRAJ22	TRBJ1-2						TGTGCTGTGAGAGATTCTGGGGGTTACCAGAAAGTTACCTTT	TGTGCAATGAGAGAGGGCAGATCTTCTGGTTCTGCAAGGCAACTGACCTTT	TGTGCCAGCAGGTCGAGGCGGGGGCACTCTACTAACTATGGCTACACCTTC		CAVRDSGGYQKVTF	CAMREGRSSGSARQLTF	CASRSRRGHSTNYGYTF		TRA	TRA	TRB		TRUE
CGAACATTCCAAACTG-1-17	FALSE	[]	TRUE	TRUE	TRAC		TRBC1		378		2792										1		5						TRAJ22		TRBJ1-2						TGTGCAATGAGAGAGGGCAGATCTTCTGGTTCTGCAAGGCAACTGACCTTT		TGTGCCAGCAGGTCGAGGCGGGGGCACTCTACTAACTATGGCTACACCTTC		CAMREGRSSGSARQLTF		CASRSRRGHSTNYGYTF		TRA		TRB		TRUE
CGGACTGAGGGCTTCC-1-17	FALSE	[]	TRUE	TRUE	TRAC		TRBC1		1342	614	802										2	1	2						TRAJ22	TRAJ13	TRBJ1-2						TGTGCAATGAGAGAGGGCAGATCTTCTGGTTCTGCAAGGCAACTGACCTTT	TGTGCTGTGAGAGATTCTGGGGGTTACCAGAAAGTTACCTTT	TGTGCCAGCAGGTCGAGGCGGGGGCACTCTACTAACTATGGCTACACCTTC		CAMREGRSSGSARQLTF	CAVRDSGGYQKVTF	CASRSRRGHSTNYGYTF		TRA	TRA	TRB		TRUE
CGTCACTAGACATAAC-1-17	FALSE	[]	TRUE	TRUE	TRAC				1048		354										3		1						TRAJ13		TRBJ1-2						TGTGCTGTGAGAGATTCTGGGGGTTACCAGAAAGTTACCTTT		TGTGCCAGCAGGTCGAGGCGGGGGCACTCTACTAACTATGGCTACACCTTC		CAVRDSGGYQKVTF		CASRSRRGHSTNYGYTF		TRA		TRB		TRUE
CGTGTCTTCACCACCT-1-17	FALSE	[]	TRUE	TRUE	TRAC	TRAC	TRBC1		650	226	1384										5	2	13						TRAJ22	TRAJ13	TRBJ1-2						TGTGCAATGAGAGAGGGCAGATCTTCTGGTTCTGCAAGGCAACTGACCTTT	TGTGCTGTGAGAGATTCTGGGGGTTACCAGAAAGTTACCTTT	TGTGCCAGCAGGTCGAGGCGGGGGCACTCTACTAACTATGGCTACACCTTC		CAMREGRSSGSARQLTF	CAVRDSGGYQKVTF	CASRSRRGHSTNYGYTF		TRA	TRA	TRB		TRUE
CTACATTGTGCTTCTC-1-17	FALSE	[]	TRUE	TRUE	TRAC		TRBC1		1926		2148										4		5						TRAJ22		TRBJ1-2						TGTGCAATGAGAGAGGGCAGATCTTCTGGTTCTGCAAGGCAACTGACCTTT		TGTGCCAGCAGGTCGAGGCGGGGGCACTCTACTAACTATGGCTACACCTTC		CAMREGRSSGSARQLTF		CASRSRRGHSTNYGYTF		TRA		TRB		TRUE
CTGCTGTCAGATAATG-1-17	FALSE	[]	TRUE	TRUE	TRAC		TRBC1		618		4160										1		7						TRAJ13		TRBJ1-2						TGTGCTGTGAGAGATTCTGGGGGTTACCAGAAAGTTACCTTT		TGTGCCAGCAGGTCGAGGCGGGGGCACTCTACTAACTATGGCTACACCTTC		CAVRDSGGYQKVTF		CASRSRRGHSTNYGYTF		TRA		TRB		TRUE
GACTGCGGTGATAAGT-1-17	FALSE	[]	TRUE	TRUE	TRAC	TRAC	TRBC1		3252	830	2048										5	3	3						TRAJ13	TRAJ22	TRBJ1-2						TGTGCTGTGAGAGATTCTGGGGGTTACCAGAAAGTTACCTTT	TGTGCAATGAGAGAGGGCAGATCTTCTGGTTCTGCAAGGCAACTGACCTTT	TGTGCCAGCAGGTCGAGGCGGGGGCACTCTACTAACTATGGCTACACCTTC		CAVRDSGGYQKVTF	CAMREGRSSGSARQLTF	CASRSRRGHSTNYGYTF		TRA	TRA	TRB		TRUE
GCAATCAAGAAGGTGA-1-17	FALSE	[]	TRUE	TRUE	TRAC		TRBC1		4436		7104										4		11						TRAJ22		TRBJ1-2						TGTGCAATGAGAGAGGGCAGATCTTCTGGTTCTGCAAGGCAACTGACCTTT		TGTGCCAGCAGGTCGAGGCGGGGGCACTCTACTAACTATGGCTACACCTTC		CAMREGRSSGSARQLTF		CASRSRRGHSTNYGYTF		TRA		TRB		TRUE
GCCAAATTCATGCATG-1-17	FALSE	[]	TRUE	TRUE	TRAC		TRBC1		662		4372										2		6						TRAJ22		TRBJ1-2						TGTGCAATGAGAGAGGGCAGATCTTCTGGTTCTGCAAGGCAACTGACCTTT		TGTGCCAGCAGGTCGAGGCGGGGGCACTCTACTAACTATGGCTACACCTTC		CAMREGRSSGSARQLTF		CASRSRRGHSTNYGYTF		TRA		TRB		TRUE
GCGCAACCAGTCAGCC-1-17	FALSE	[]	TRUE	TRUE	TRAC		TRBC1		798		1906										4		3						TRAJ22		TRBJ1-2						TGTGCAATGAGAGAGGGCAGATCTTCTGGTTCTGCAAGGCAACTGACCTTT		TGTGCCAGCAGGTCGAGGCGGGGGCACTCTACTAACTATGGCTACACCTTC		CAMREGRSSGSARQLTF		CASRSRRGHSTNYGYTF		TRA		TRB		TRUE
GGGAATGAGGCTCTTA-1-17	FALSE	[]	TRUE	TRUE	TRAC	TRAC	TRBC1		2218	1866	3838										4	2	7						TRAJ22	TRAJ13	TRBJ1-2						TGTGCAATGAGAGAGGGCAGATCTTCTGGTTCTGCAAGGCAACTGACCTTT	TGTGCTGTGAGAGATTCTGGGGGTTACCAGAAAGTTACCTTT	TGTGCCAGCAGGTCGAGGCGGGGGCACTCTACTAACTATGGCTACACCTTC		CAMREGRSSGSARQLTF	CAVRDSGGYQKVTF	CASRSRRGHSTNYGYTF		TRA	TRA	TRB		TRUE
GGTGCGTGTGCAGACA-1-17	FALSE	[]	TRUE	TRUE	TRAC	TRAC	TRBC1		1870	1056	1574										3	3	3						TRAJ13	TRAJ22	TRBJ1-2						TGTGCTGTGAGAGATTCTGGGGGTTACCAGAAAGTTACCTTT	TGTGCAATGAGAGAGGGCAGATCTTCTGGTTCTGCAAGGCAACTGACCTTT	TGTGCCAGCAGGTCGAGGCGGGGGCACTCTACTAACTATGGCTACACCTTC		CAVRDSGGYQKVTF	CAMREGRSSGSARQLTF	CASRSRRGHSTNYGYTF		TRA	TRA	TRB		TRUE
TAAGTGCGTGACCAAG-1-17	FALSE	[]	TRUE	TRUE	TRAC		TRBC1		1584		550										4		1						TRAJ22		TRBJ1-2						TGTGCAATGAGAGAGGGCAGATCTTCTGGTTCTGCAAGGCAACTGACCTTT		TGTGCCAGCAGGTCGAGGCGGGGGCACTCTACTAACTATGGCTACACCTTC		CAMREGRSSGSARQLTF		CASRSRRGHSTNYGYTF		TRA		TRB		TRUE
TACACGACAGGACCCT-1-17	FALSE	[]	TRUE	TRUE	TRAC		TRBC1		998		6988										2		14						TRAJ22		TRBJ1-2						TGTGCAATGAGAGAGGGCAGATCTTCTGGTTCTGCAAGGCAACTGACCTTT		TGTGCCAGCAGGTCGAGGCGGGGGCACTCTACTAACTATGGCTACACCTTC		CAMREGRSSGSARQLTF		CASRSRRGHSTNYGYTF		TRA		TRB		TRUE
TACTTGTAGGCAGTCA-1-17	FALSE	[]	TRUE	TRUE	TRAC		TRBC1		1058		104										2		1						TRAJ13		TRBJ1-2						TGTGCTGTGAGAGATTCTGGGGGTTACCAGAAAGTTACCTTT		TGTGCCAGCAGGTCGAGGCGGGGGCACTCTACTAACTATGGCTACACCTTC		CAVRDSGGYQKVTF		CASRSRRGHSTNYGYTF		TRA		TRB		TRUE
TATCAGGGTACCGAGA-1-17	FALSE	[]	TRUE	TRUE	TRAC	TRAC	TRBC1		2360	1390	3456										4	3	5						TRAJ13	TRAJ22	TRBJ1-2						TGTGCTGTGAGAGATTCTGGGGGTTACCAGAAAGTTACCTTT	TGTGCAATGAGAGAGGGCAGATCTTCTGGTTCTGCAAGGCAACTGACCTTT	TGTGCCAGCAGGTCGAGGCGGGGGCACTCTACTAACTATGGCTACACCTTC		CAVRDSGGYQKVTF	CAMREGRSSGSARQLTF	CASRSRRGHSTNYGYTF		TRA	TRA	TRB		TRUE
TCAGGATGTGTGAATA-1-17	FALSE	[]	TRUE	TRUE	TRAC		TRBC1		940		3494										3		5						TRAJ22		TRBJ1-2						TGTGCAATGAGAGAGGGCAGATCTTCTGGTTCTGCAAGGCAACTGACCTTT		TGTGCCAGCAGGTCGAGGCGGGGGCACTCTACTAACTATGGCTACACCTTC		CAMREGRSSGSARQLTF		CASRSRRGHSTNYGYTF		TRA		TRB		TRUE
TCCCGATTCAAACCGT-1-17	FALSE	[]	TRUE	TRUE	TRAC		TRBC1		536		2146										1		4						TRAJ22		TRBJ1-2						TGTGCAATGAGAGAGGGCAGATCTTCTGGTTCTGCAAGGCAACTGACCTTT		TGTGCCAGCAGGTCGAGGCGGGGGCACTCTACTAACTATGGCTACACCTTC		CAMREGRSSGSARQLTF		CASRSRRGHSTNYGYTF		TRA		TRB		TRUE
TCTGGAATCTTCATGT-1-17	FALSE	[]	TRUE	TRUE	TRAC	TRAC	TRBC1		2340	1860	5418										4	3	9						TRAJ22	TRAJ13	TRBJ1-2						TGTGCAATGAGAGAGGGCAGATCTTCTGGTTCTGCAAGGCAACTGACCTTT	TGTGCTGTGAGAGATTCTGGGGGTTACCAGAAAGTTACCTTT	TGTGCCAGCAGGTCGAGGCGGGGGCACTCTACTAACTATGGCTACACCTTC		CAMREGRSSGSARQLTF	CAVRDSGGYQKVTF	CASRSRRGHSTNYGYTF		TRA	TRA	TRB		TRUE
TGCCAAAGTCTAGCGC-1-17	FALSE	[]	TRUE	TRUE	TRAC		TRBC1		562		2260										2		4						TRAJ22		TRBJ1-2						TGTGCAATGAGAGAGGGCAGATCTTCTGGTTCTGCAAGGCAACTGACCTTT		TGTGCCAGCAGGTCGAGGCGGGGGCACTCTACTAACTATGGCTACACCTTC		CAMREGRSSGSARQLTF		CASRSRRGHSTNYGYTF		TRA		TRB		TRUE
TGCGGGTTCCTCTAGC-1-17	FALSE	[]	TRUE	TRUE	TRAC		TRBC1		900		3364										4		7						TRAJ13		TRBJ1-2						TGTGCTGTGAGAGATTCTGGGGGTTACCAGAAAGTTACCTTT		TGTGCCAGCAGGTCGAGGCGGGGGCACTCTACTAACTATGGCTACACCTTC		CAVRDSGGYQKVTF		CASRSRRGHSTNYGYTF		TRA		TRB		TRUE
TGGCTGGAGGACTGGT-1-17	FALSE	[]	TRUE	TRUE	TRAC		TRBC1		1298		4188										3		6						TRAJ22		TRBJ1-2						TGTGCAATGAGAGAGGGCAGATCTTCTGGTTCTGCAAGGCAACTGACCTTT		TGTGCCAGCAGGTCGAGGCGGGGGCACTCTACTAACTATGGCTACACCTTC		CAMREGRSSGSARQLTF		CASRSRRGHSTNYGYTF		TRA		TRB		TRUE
TGGCTGGTCACCCGAG-1-17	FALSE	[]	TRUE	TRUE	TRAC		TRBC1		2870		5920										9		11						TRAJ22		TRBJ1-2						TGTGCAATGAGAGAGGGCAGATCTTCTGGTTCTGCAAGGCAACTGACCTTT		TGTGCCAGCAGGTCGAGGCGGGGGCACTCTACTAACTATGGCTACACCTTC		CAMREGRSSGSARQLTF		CASRSRRGHSTNYGYTF		TRA		TRB		TRUE
TTAGTTCAGCCACCTG-1-17	FALSE	[]	TRUE	TRUE	TRAC		TRBC1		1780		1220										3		4						TRAJ22		TRBJ1-2						TGTGCAATGAGAGAGGGCAGATCTTCTGGTTCTGCAAGGCAACTGACCTTT		TGTGCCAGCAGGTCGAGGCGGGGGCACTCTACTAACTATGGCTACACCTTC		CAMREGRSSGSARQLTF		CASRSRRGHSTNYGYTF		TRA		TRB		TRUE
TTCGGTCCACACATGT-1-17	FALSE	[]	TRUE	TRUE	TRAC		TRBC1		52		1908										1		4						TRAJ22		TRBJ1-2						TGTGCAATGAGAGAGGGCAGATCTTCTGGTTCTGCAAGGCAACTGACCTTT		TGTGCCAGCAGGTCGAGGCGGGGGCACTCTACTAACTATGGCTACACCTTC		CAMREGRSSGSARQLTF		CASRSRRGHSTNYGYTF		TRA		TRB		TRUE
TTCTCCTTCTGTCCGT-1-17	FALSE	[]	TRUE	TRUE	TRAC		TRBC1		852	628	1824										2	1	4						TRAJ13	TRAJ22	TRBJ1-2						TGTGCTGTGAGAGATTCTGGGGGTTACCAGAAAGTTACCTTT	TGTGCAATGAGAGAGGGCAGATCTTCTGGTTCTGCAAGGCAACTGACCTTT	TGTGCCAGCAGGTCGAGGCGGGGGCACTCTACTAACTATGGCTACACCTTC		CAVRDSGGYQKVTF	CAMREGRSSGSARQLTF	CASRSRRGHSTNYGYTF		TRA	TRA	TRB		TRUE
TTGGCAAGTAGGGACT-1-17	FALSE	[]	TRUE	TRUE	TRAC		TRBC1		1640		3304										4		8						TRAJ22		TRBJ1-2						TGTGCAATGAGAGAGGGCAGATCTTCTGGTTCTGCAAGGCAACTGACCTTT		TGTGCCAGCAGGTCGAGGCGGGGGCACTCTACTAACTATGGCTACACCTTC		CAMREGRSSGSARQLTF		CASRSRRGHSTNYGYTF		TRA		TRB		TRUE
AACCATGTCATAACCG-1-17	FALSE	[]	TRUE	TRUE	TRAC		TRBC2		1382		5048										1		7						TRAJ41		TRBJ2-1						TGTGGCACTTGGTCCCCGAACTCAAATTCCGGGTATGCACTCAACTTC		TGTGCCAGCAGCGCGAGCCGGAGGAATGAGCAGTTCTTC		CGTWSPNSNSGYALNF		CASSASRRNEQFF		TRA		TRB		TRUE
AACTCAGTCCAATGGT-1-17	FALSE	[]	TRUE	TRUE	TRAC		TRBC2		788		2772										2		5						TRAJ41		TRBJ2-1						TGTGGCACTTGGTCCCCGAACTCAAATTCCGGGTATGCACTCAACTTC		TGTGCCAGCAGCGCGAGCCGGAGGAATGAGCAGTTCTTC		CGTWSPNSNSGYALNF		CASSASRRNEQFF		TRA		TRB		TRUE
ACCTTTAAGACCACGA-1-17	FALSE	[]	TRUE	TRUE	TRAC		TRBC2		1842		3524										3		6						TRAJ41		TRBJ2-1						TGTGGCACTTGGTCCCCGAACTCAAATTCCGGGTATGCACTCAACTTC		TGTGCCAGCAGCGCGAGCCGGAGGAATGAGCAGTTCTTC		CGTWSPNSNSGYALNF		CASSASRRNEQFF		TRA		TRB		TRUE
AGCCTAAGTGGTGTAG-1-17	FALSE	[]	TRUE	TRUE	TRAC		TRBC2		1410		1678										2		4						TRAJ41		TRBJ2-1						TGTGGCACTTGGTCCCCGAACTCAAATTCCGGGTATGCACTCAACTTC		TGTGCCAGCAGCGCGAGCCGGAGGAATGAGCAGTTCTTC		CGTWSPNSNSGYALNF		CASSASRRNEQFF		TRA		TRB		TRUE
AGTAGTCCACAGATTC-1-17	FALSE	[]	TRUE	TRUE	TRAC		TRBC2		566		7990										1		11						TRAJ41		TRBJ2-1						TGTGGCACTTGGTCCCCGAACTCAAATTCCGGGTATGCACTCAACTTC		TGTGCCAGCAGCGCGAGCCGGAGGAATGAGCAGTTCTTC		CGTWSPNSNSGYALNF		CASSASRRNEQFF		TRA		TRB		TRUE
AGTAGTCTCCTCCTAG-1-17	FALSE	[]	TRUE	TRUE	TRAC		TRBC2		2138		3850										4		6						TRAJ41		TRBJ2-1						TGTGGCACTTGGTCCCCGAACTCAAATTCCGGGTATGCACTCAACTTC		TGTGCCAGCAGCGCGAGCCGGAGGAATGAGCAGTTCTTC		CGTWSPNSNSGYALNF		CASSASRRNEQFF		TRA		TRB		TRUE
ATCTGCCAGTGTCCCG-1-17	FALSE	[]	TRUE	TRUE	TRAC		TRBC2		3080		9454										4		13						TRAJ41		TRBJ2-1						TGTGGCACTTGGTCCCCGAACTCAAATTCCGGGTATGCACTCAACTTC		TGTGCCAGCAGCGCGAGCCGGAGGAATGAGCAGTTCTTC		CGTWSPNSNSGYALNF		CASSASRRNEQFF		TRA		TRB		TRUE
ATCTGCCGTCTAGCGC-1-17	FALSE	[]	TRUE	TRUE	TRAC		TRBC2		396		4370										2		10						TRAJ41		TRBJ2-1						TGTGGCACTTGGTCCCCGAACTCAAATTCCGGGTATGCACTCAACTTC		TGTGCCAGCAGCGCGAGCCGGAGGAATGAGCAGTTCTTC		CGTWSPNSNSGYALNF		CASSASRRNEQFF		TRA		TRB		TRUE
CAACTAGGTTGATTCG-1-17	FALSE	[]	TRUE	TRUE	TRAC		TRBC2		2620		4880										4		7						TRAJ41		TRBJ2-1						TGTGGCACTTGGTCCCCGAACTCAAATTCCGGGTATGCACTCAACTTC		TGTGCCAGCAGCGCGAGCCGGAGGAATGAGCAGTTCTTC		CGTWSPNSNSGYALNF		CASSASRRNEQFF		TRA		TRB		TRUE
CACACTCCAAAGTCAA-1-17	FALSE	[]	TRUE	TRUE	TRAC		TRBC2		934		4660										1		8						TRAJ41		TRBJ2-1						TGTGGCACTTGGTCCCCGAACTCAAATTCCGGGTATGCACTCAACTTC		TGTGCCAGCAGCGCGAGCCGGAGGAATGAGCAGTTCTTC		CGTWSPNSNSGYALNF		CASSASRRNEQFF		TRA		TRB		TRUE
CAGGTGCAGCCAGAAC-1-17	FALSE	[]	TRUE	TRUE	TRAC		TRBC2		1276		3104										3		8						TRAJ41		TRBJ2-1						TGTGGCACTTGGTCCCCGAACTCAAATTCCGGGTATGCACTCAACTTC		TGTGCCAGCAGCGCGAGCCGGAGGAATGAGCAGTTCTTC		CGTWSPNSNSGYALNF		CASSASRRNEQFF		TRA		TRB		TRUE
CCACCTAAGGCCGAAT-1-17	FALSE	[]	TRUE	TRUE	TRAC		TRBC2		676		2676										1		6						TRAJ41		TRBJ2-1						TGTGGCACTTGGTCCCCGAACTCAAATTCCGGGTATGCACTCAACTTC		TGTGCCAGCAGCGCGAGCCGGAGGAATGAGCAGTTCTTC		CGTWSPNSNSGYALNF		CASSASRRNEQFF		TRA		TRB		TRUE
CCATGTCTCCAGGGCT-1-17	FALSE	[]	TRUE	TRUE	TRAC		TRBC2		480		2554										2		5						TRAJ41		TRBJ2-1						TGTGGCACTTGGTCCCCGAACTCAAATTCCGGGTATGCACTCAACTTC		TGTGCCAGCAGCGCGAGCCGGAGGAATGAGCAGTTCTTC		CGTWSPNSNSGYALNF		CASSASRRNEQFF		TRA		TRB		TRUE
CCGTTCACAGCCAATT-1-17	FALSE	[]	TRUE	TRUE	TRAC		TRBC2		1226		2156										3		7						TRAJ41		TRBJ2-1						TGTGGCACTTGGTCCCCGAACTCAAATTCCGGGTATGCACTCAACTTC		TGTGCCAGCAGCGCGAGCCGGAGGAATGAGCAGTTCTTC		CGTWSPNSNSGYALNF		CASSASRRNEQFF		TRA		TRB		TRUE
CGATGGCTCGTAGGTT-1-17	FALSE	[]	TRUE	TRUE	TRAC		TRBC2		960		724										2		1						TRAJ41		TRBJ2-1						TGTGGCACTTGGTCCCCGAACTCAAATTCCGGGTATGCACTCAACTTC		TGTGCCAGCAGCGCGAGCCGGAGGAATGAGCAGTTCTTC		CGTWSPNSNSGYALNF		CASSASRRNEQFF		TRA		TRB		TRUE
CGGAGTCTCATACGGT-1-17	FALSE	[]	TRUE	TRUE	TRAC		TRBC2		1212		10592										2		15						TRAJ41		TRBJ2-1						TGTGGCACTTGGTCCCCGAACTCAAATTCCGGGTATGCACTCAACTTC		TGTGCCAGCAGCGCGAGCCGGAGGAATGAGCAGTTCTTC		CGTWSPNSNSGYALNF		CASSASRRNEQFF		TRA		TRB		TRUE
CGTTAGACATTGGTAC-1-17	FALSE	[]	TRUE	TRUE	TRAC		TRBC2		1254		4492										4		9						TRAJ41		TRBJ2-1						TGTGGCACTTGGTCCCCGAACTCAAATTCCGGGTATGCACTCAACTTC		TGTGCCAGCAGCGCGAGCCGGAGGAATGAGCAGTTCTTC		CGTWSPNSNSGYALNF		CASSASRRNEQFF		TRA		TRB		TRUE
CTACATTGTTACTGAC-1-17	FALSE	[]	TRUE	TRUE	TRAC		TRBC2		608		7574										2		11						TRAJ41		TRBJ2-1						TGTGGCACTTGGTCCCCGAACTCAAATTCCGGGTATGCACTCAACTTC		TGTGCCAGCAGCGCGAGCCGGAGGAATGAGCAGTTCTTC		CGTWSPNSNSGYALNF		CASSASRRNEQFF		TRA		TRB		TRUE
CTGATAGCATGGATGG-1-17	FALSE	[]	TRUE	TRUE	TRAC		TRBC2		564		2608										2		5						TRAJ41		TRBJ2-1						TGTGGCACTTGGTCCCCGAACTCAAATTCCGGGTATGCACTCAACTTC		TGTGCCAGCAGCGCGAGCCGGAGGAATGAGCAGTTCTTC		CGTWSPNSNSGYALNF		CASSASRRNEQFF		TRA		TRB		TRUE
GACACGCTCTGATTCT-1-17	FALSE	[]	TRUE	TRUE	TRAC		TRBC2		106		2752										1		5						TRAJ41		TRBJ2-1						TGTGGCACTTGGTCCCCGAACTCAAATTCCGGGTATGCACTCAACTTC		TGTGCCAGCAGCGCGAGCCGGAGGAATGAGCAGTTCTTC		CGTWSPNSNSGYALNF		CASSASRRNEQFF		TRA		TRB		TRUE
GACCTGGGTCTCTTTA-1-17	FALSE	[]	TRUE	TRUE	TRAC		TRBC2		300		3050										1		4						TRAJ41		TRBJ2-1						TGTGGCACTTGGTCCCCGAACTCAAATTCCGGGTATGCACTCAACTTC		TGTGCCAGCAGCGCGAGCCGGAGGAATGAGCAGTTCTTC		CGTWSPNSNSGYALNF		CASSASRRNEQFF		TRA		TRB		TRUE
GCACATAAGTTACGGG-1-17	FALSE	[]	TRUE	TRUE	TRAC		TRBC2		746		1576										1		4						TRAJ41		TRBJ2-1						TGTGGCACTTGGTCCCCGAACTCAAATTCCGGGTATGCACTCAACTTC		TGTGCCAGCAGCGCGAGCCGGAGGAATGAGCAGTTCTTC		CGTWSPNSNSGYALNF		CASSASRRNEQFF		TRA		TRB		TRUE
GCACATAGTTGGAGGT-1-17	FALSE	[]	TRUE	TRUE	TRAC		TRBC2		1246		8182										2		13						TRAJ41		TRBJ2-1						TGTGGCACTTGGTCCCCGAACTCAAATTCCGGGTATGCACTCAACTTC		TGTGCCAGCAGCGCGAGCCGGAGGAATGAGCAGTTCTTC		CGTWSPNSNSGYALNF		CASSASRRNEQFF		TRA		TRB		TRUE
GCAGTTAAGAATCTCC-1-17	FALSE	[]	TRUE	TRUE	TRAC		TRBC2		6364		8428										7		12						TRAJ41		TRBJ2-1						TGTGGCACTTGGTCCCCGAACTCAAATTCCGGGTATGCACTCAACTTC		TGTGCCAGCAGCGCGAGCCGGAGGAATGAGCAGTTCTTC		CGTWSPNSNSGYALNF		CASSASRRNEQFF		TRA		TRB		TRUE
GCATGCGGTGCCTGGT-1-17	FALSE	[]	TRUE	TRUE	TRAC		TRBC2		518		1706										1		5						TRAJ41		TRBJ2-1						TGTGGCACTTGGTCCCCGAACTCAAATTCCGGGTATGCACTCAACTTC		TGTGCCAGCAGCGCGAGCCGGAGGAATGAGCAGTTCTTC		CGTWSPNSNSGYALNF		CASSASRRNEQFF		TRA		TRB		TRUE
GCCTCTACACAGGTTT-1-17	FALSE	[]	TRUE	TRUE	TRAC		TRBC2		2458		5636										4		11						TRAJ41		TRBJ2-1						TGTGGCACTTGGTCCCCGAACTCAAATTCCGGGTATGCACTCAACTTC		TGTGCCAGCAGCGCGAGCCGGAGGAATGAGCAGTTCTTC		CGTWSPNSNSGYALNF		CASSASRRNEQFF		TRA		TRB		TRUE
GCGCCAACAGGTTTCA-1-17	FALSE	[]	TRUE	TRUE	TRAC		TRBC2		792		2114										1		4						TRAJ41		TRBJ2-1						TGTGGCACTTGGTCCCCGAACTCAAATTCCGGGTATGCACTCAACTTC		TGTGCCAGCAGCGCGAGCCGGAGGAATGAGCAGTTCTTC		CGTWSPNSNSGYALNF		CASSASRRNEQFF		TRA		TRB		TRUE
GGAACTTAGGACAGAA-1-17	FALSE	[]	TRUE	TRUE	TRAC		TRBC2		804		4198										1		8						TRAJ41		TRBJ2-1						TGTGGCACTTGGTCCCCGAACTCAAATTCCGGGTATGCACTCAACTTC		TGTGCCAGCAGCGCGAGCCGGAGGAATGAGCAGTTCTTC		CGTWSPNSNSGYALNF		CASSASRRNEQFF		TRA		TRB		TRUE
GGCCGATTCGAACTGT-1-17	FALSE	[]	TRUE	TRUE	TRAC		TRBC2		1736		5156										2		6						TRAJ41		TRBJ2-1						TGTGGCACTTGGTCCCCGAACTCAAATTCCGGGTATGCACTCAACTTC		TGTGCCAGCAGCGCGAGCCGGAGGAATGAGCAGTTCTTC		CGTWSPNSNSGYALNF		CASSASRRNEQFF		TRA		TRB		TRUE
GTAACGTCATGCAACT-1-17	FALSE	[]	TRUE	TRUE	TRAC		TRBC2		4168		4902										6		9						TRAJ41		TRBJ2-1						TGTGGCACTTGGTCCCCGAACTCAAATTCCGGGTATGCACTCAACTTC		TGTGCCAGCAGCGCGAGCCGGAGGAATGAGCAGTTCTTC		CGTWSPNSNSGYALNF		CASSASRRNEQFF		TRA		TRB		TRUE
GTAACTGGTTTGACTG-1-17	FALSE	[]	TRUE	TRUE	TRAC		TRBC2		1392		4062										3		7						TRAJ41		TRBJ2-1						TGTGGCACTTGGTCCCCGAACTCAAATTCCGGGTATGCACTCAACTTC		TGTGCCAGCAGCGCGAGCCGGAGGAATGAGCAGTTCTTC		CGTWSPNSNSGYALNF		CASSASRRNEQFF		TRA		TRB		TRUE
GTCACGGCATTGTGCA-1-17	FALSE	[]	TRUE	TRUE	TRAC		TRBC2		720		3766										1		6						TRAJ41		TRBJ2-1						TGTGGCACTTGGTCCCCGAACTCAAATTCCGGGTATGCACTCAACTTC		TGTGCCAGCAGCGCGAGCCGGAGGAATGAGCAGTTCTTC		CGTWSPNSNSGYALNF		CASSASRRNEQFF		TRA		TRB		TRUE
GTCGGGTGTTATCCGA-1-17	FALSE	[]	TRUE	TRUE	TRAC		TRBC2		352		1482										3		6						TRAJ41		TRBJ2-1						TGTGGCACTTGGTCCCCGAACTCAAATTCCGGGTATGCACTCAACTTC		TGTGCCAGCAGCGCGAGCCGGAGGAATGAGCAGTTCTTC		CGTWSPNSNSGYALNF		CASSASRRNEQFF		TRA		TRB		TRUE
GTTAAGCCATTACGAC-1-17	FALSE	[]	TRUE	TRUE	TRAC		TRBC2		2146		3240										3		6						TRAJ41		TRBJ2-1						TGTGGCACTTGGTCCCCGAACTCAAATTCCGGGTATGCACTCAACTTC		TGTGCCAGCAGCGCGAGCCGGAGGAATGAGCAGTTCTTC		CGTWSPNSNSGYALNF		CASSASRRNEQFF		TRA		TRB		TRUE
TAGTTGGCAGCTGCTG-1-17	FALSE	[]	TRUE	TRUE	TRAC		TRBC2		564		3580										2		8						TRAJ41		TRBJ2-1						TGTGGCACTTGGTCCCCGAACTCAAATTCCGGGTATGCACTCAACTTC		TGTGCCAGCAGCGCGAGCCGGAGGAATGAGCAGTTCTTC		CGTWSPNSNSGYALNF		CASSASRRNEQFF		TRA		TRB		TRUE
TCAACGACATCTACGA-1-17	FALSE	[]	TRUE	TRUE	TRAC		TRBC2		1262		3718										2		6						TRAJ41		TRBJ2-1						TGTGGCACTTGGTCCCCGAACTCAAATTCCGGGTATGCACTCAACTTC		TGTGCCAGCAGCGCGAGCCGGAGGAATGAGCAGTTCTTC		CGTWSPNSNSGYALNF		CASSASRRNEQFF		TRA		TRB		TRUE
TTCTACAAGTCCGGTC-1-17	FALSE	[]	TRUE	TRUE	TRAC		TRBC2		288		4796										1		9						TRAJ41		TRBJ2-1						TGTGGCACTTGGTCCCCGAACTCAAATTCCGGGTATGCACTCAACTTC		TGTGCCAGCAGCGCGAGCCGGAGGAATGAGCAGTTCTTC		CGTWSPNSNSGYALNF		CASSASRRNEQFF		TRA		TRB		TRUE
AAAGCAACAATTGCTG-1-15	FALSE	[]	TRUE	TRUE	TRAC	TRAC	TRBC1		3756	2676	3412										7	7	11						TRAJ28	TRAJ8	TRBJ1-5						TGTGGTGCATACTCTGGGGCTGGGAGTTACCAACTCACTTTC	TGCACGACAGGCTTTCAGAAACTTGTATTT	TGTGCCAGCAGTTACTTCCGAGATCAGCCCCAGCATTTT		CGAYSGAGSYQLTF	CTTGFQKLVF	CASSYFRDQPQHF		TRA	TRA	TRB		TRUE
AAGCCGCAGTCCCACG-1-15	FALSE	[]	TRUE	TRUE	TRAC	TRAC	TRBC1		3678	1166	5920										8	2	16						TRAJ8	TRAJ28	TRBJ1-5						TGCACGACAGGCTTTCAGAAACTTGTATTT	TGTGGTGCATACTCTGGGGCTGGGAGTTACCAACTCACTTTC	TGTGCCAGCAGTTACTTCCGAGATCAGCCCCAGCATTTT		CTTGFQKLVF	CGAYSGAGSYQLTF	CASSYFRDQPQHF		TRA	TRA	TRB		TRUE
ACTGAACGTTGTACAC-1-15	FALSE	[]	TRUE	TRUE	TRAC		TRBC1		2872		9396										8		21						TRAJ8		TRBJ1-5						TGCACGACAGGCTTTCAGAAACTTGTATTT		TGTGCCAGCAGTTACTTCCGAGATCAGCCCCAGCATTTT		CTTGFQKLVF		CASSYFRDQPQHF		TRA		TRB		TRUE
ACTTACTTCTTTAGGG-1-15	FALSE	[]	TRUE	TRUE	TRAC		TRBC1		2162		5956										4		17						TRAJ8		TRBJ1-5						TGCACGACAGGCTTTCAGAAACTTGTATTT		TGTGCCAGCAGTTACTTCCGAGATCAGCCCCAGCATTTT		CTTGFQKLVF		CASSYFRDQPQHF		TRA		TRB		TRUE
AGACGTTTCTTTAGTC-1-15	FALSE	[]	TRUE	TRUE	TRAC		TRBC1		650		4176										2		12						TRAJ8		TRBJ1-5						TGCACGACAGGCTTTCAGAAACTTGTATTT		TGTGCCAGCAGTTACTTCCGAGATCAGCCCCAGCATTTT		CTTGFQKLVF		CASSYFRDQPQHF		TRA		TRB		TRUE
AGATCTGCATATACCG-1-15	FALSE	[]	TRUE	TRUE	TRAC	TRAC	TRBC1		6604	2332	11928										14	5	35						TRAJ8	TRAJ28	TRBJ1-5						TGCACGACAGGCTTTCAGAAACTTGTATTT	TGTGGTGCATACTCTGGGGCTGGGAGTTACCAACTCACTTTC	TGTGCCAGCAGTTACTTCCGAGATCAGCCCCAGCATTTT		CTTGFQKLVF	CGAYSGAGSYQLTF	CASSYFRDQPQHF		TRA	TRA	TRB		TRUE
AGCATACAGGTGCTAG-1-15	FALSE	[]	TRUE	TRUE	TRAC		TRBC1		5432		3320										10		8						TRAJ8		TRBJ1-5						TGCACGACAGGCTTTCAGAAACTTGTATTT		TGTGCCAGCAGTTACTTCCGAGATCAGCCCCAGCATTTT		CTTGFQKLVF		CASSYFRDQPQHF		TRA		TRB		TRUE
AGCTCTCAGTCTTGCA-1-15	FALSE	[]	TRUE	TRUE	TRAC	TRAC	TRBC1		1572	992	17292										4	3	40						TRAJ8	TRAJ28	TRBJ1-5						TGCACGACAGGCTTTCAGAAACTTGTATTT	TGTGGTGCATACTCTGGGGCTGGGAGTTACCAACTCACTTTC	TGTGCCAGCAGTTACTTCCGAGATCAGCCCCAGCATTTT		CTTGFQKLVF	CGAYSGAGSYQLTF	CASSYFRDQPQHF		TRA	TRA	TRB		TRUE
AGCTTGATCGCTTAGA-1-15	FALSE	[]	TRUE	TRUE	TRAC		TRBC1		766		2316										2		7						TRAJ8		TRBJ1-5						TGCACGACAGGCTTTCAGAAACTTGTATTT		TGTGCCAGCAGTTACTTCCGAGATCAGCCCCAGCATTTT		CTTGFQKLVF		CASSYFRDQPQHF		TRA		TRB		TRUE
AGGGAGTAGCCAGGAT-1-15	FALSE	[]	TRUE	TRUE	TRAC		TRBC1		598		3676										2		11						TRAJ8		TRBJ1-5						TGCACGACAGGCTTTCAGAAACTTGTATTT		TGTGCCAGCAGTTACTTCCGAGATCAGCCCCAGCATTTT		CTTGFQKLVF		CASSYFRDQPQHF		TRA		TRB		TRUE
AGTGTCAAGAGAGCTC-1-15	FALSE	[]	TRUE	TRUE	TRAC		TRBC1		1860		5550										5		13						TRAJ8		TRBJ1-5						TGCACGACAGGCTTTCAGAAACTTGTATTT		TGTGCCAGCAGTTACTTCCGAGATCAGCCCCAGCATTTT		CTTGFQKLVF		CASSYFRDQPQHF		TRA		TRB		TRUE
AGTGTCATCGTATCAG-1-15	FALSE	[]	TRUE	TRUE	TRAC		TRBC1		584		6416										3		15						TRAJ8		TRBJ1-5						TGCACGACAGGCTTTCAGAAACTTGTATTT		TGTGCCAGCAGTTACTTCCGAGATCAGCCCCAGCATTTT		CTTGFQKLVF		CASSYFRDQPQHF		TRA		TRB		TRUE
ATCGAGTCAAGTTAAG-1-15	FALSE	[]	TRUE	TRUE	TRAC	TRAC	TRBC1		4190	1500	15694										12	4	42						TRAJ8	TRAJ28	TRBJ1-5						TGCACGACAGGCTTTCAGAAACTTGTATTT	TGTGGTGCATACTCTGGGGCTGGGAGTTACCAACTCACTTTC	TGTGCCAGCAGTTACTTCCGAGATCAGCCCCAGCATTTT		CTTGFQKLVF	CGAYSGAGSYQLTF	CASSYFRDQPQHF		TRA	TRA	TRB		TRUE
ATGGGAGGTATAGGGC-1-15	FALSE	[]	TRUE	TRUE	TRAC		TRBC1		1942		5650										4		13						TRAJ8		TRBJ1-5						TGCACGACAGGCTTTCAGAAACTTGTATTT		TGTGCCAGCAGTTACTTCCGAGATCAGCCCCAGCATTTT		CTTGFQKLVF		CASSYFRDQPQHF		TRA		TRB		TRUE
ATTTCTGAGTTGAGTA-1-15	FALSE	[]	TRUE	TRUE	TRAC		TRBC1		2236		3388										6		9						TRAJ8		TRBJ1-5						TGCACGACAGGCTTTCAGAAACTTGTATTT		TGTGCCAGCAGTTACTTCCGAGATCAGCCCCAGCATTTT		CTTGFQKLVF		CASSYFRDQPQHF		TRA		TRB		TRUE
CAACCTCAGTGTACCT-1-15	FALSE	[]	TRUE	TRUE	TRAC		TRBC1		1386	850	5916										3	2	14						TRAJ8	TRAJ28	TRBJ1-5						TGCACGACAGGCTTTCAGAAACTTGTATTT	TGTGGTGCATACTCTGGGGCTGGGAGTTACCAACTCACTTTC	TGTGCCAGCAGTTACTTCCGAGATCAGCCCCAGCATTTT		CTTGFQKLVF	CGAYSGAGSYQLTF	CASSYFRDQPQHF		TRA	TRA	TRB		TRUE
CAAGTTGCAATCTGCA-1-15	FALSE	[]	TRUE	TRUE	TRAC		TRBC1		3108		4096										8		11						TRAJ8		TRBJ1-5						TGCACGACAGGCTTTCAGAAACTTGTATTT		TGTGCCAGCAGTTACTTCCGAGATCAGCCCCAGCATTTT		CTTGFQKLVF		CASSYFRDQPQHF		TRA		TRB		TRUE
CACATTTAGTCCGGTC-1-15	FALSE	[]	TRUE	TRUE	TRAC		TRBC1		1330		3748										4		10						TRAJ8		TRBJ1-5						TGCACGACAGGCTTTCAGAAACTTGTATTT		TGTGCCAGCAGTTACTTCCGAGATCAGCCCCAGCATTTT		CTTGFQKLVF		CASSYFRDQPQHF		TRA		TRB		TRUE
CACTCCATCTGCAAGT-1-15	FALSE	[]	TRUE	TRUE	TRAC		TRBC1		4868		6658										13		17						TRAJ8		TRBJ1-5						TGCACGACAGGCTTTCAGAAACTTGTATTT		TGTGCCAGCAGTTACTTCCGAGATCAGCCCCAGCATTTT		CTTGFQKLVF		CASSYFRDQPQHF		TRA		TRB		TRUE
CAGTAACAGTCACGCC-1-15	FALSE	[]	TRUE	TRUE	TRAC		TRBC1		1756		2912										5		7						TRAJ8		TRBJ1-5						TGCACGACAGGCTTTCAGAAACTTGTATTT		TGTGCCAGCAGTTACTTCCGAGATCAGCCCCAGCATTTT		CTTGFQKLVF		CASSYFRDQPQHF		TRA		TRB		TRUE
CATCGGGAGGTGATTA-1-15	FALSE	[]	TRUE	TRUE	TRAC		TRBC1		6592		6002										16		19						TRAJ8		TRBJ1-5						TGCACGACAGGCTTTCAGAAACTTGTATTT		TGTGCCAGCAGTTACTTCCGAGATCAGCCCCAGCATTTT		CTTGFQKLVF		CASSYFRDQPQHF		TRA		TRB		TRUE
CATTATCGTCTAGAGG-1-15	FALSE	[]	TRUE	TRUE	TRAC		TRBC1		1064		4188										3		17						TRAJ8		TRBJ1-5						TGCACGACAGGCTTTCAGAAACTTGTATTT		TGTGCCAGCAGTTACTTCCGAGATCAGCCCCAGCATTTT		CTTGFQKLVF		CASSYFRDQPQHF		TRA		TRB		TRUE
CCCATACTCTAGAGTC-1-15	FALSE	[]	TRUE	TRUE	TRAC		TRBC1		480		2920										2		7						TRAJ8		TRBJ1-5						TGCACGACAGGCTTTCAGAAACTTGTATTT		TGTGCCAGCAGTTACTTCCGAGATCAGCCCCAGCATTTT		CTTGFQKLVF		CASSYFRDQPQHF		TRA		TRB		TRUE
CCGGTAGTCAAGGCTT-1-15	FALSE	[]	TRUE	TRUE	TRAC	TRAC	TRBC1		996	472	3396										5	2	11						TRAJ28	TRAJ8	TRBJ1-5						TGTGGTGCATACTCTGGGGCTGGGAGTTACCAACTCACTTTC	TGCACGACAGGCTTTCAGAAACTTGTATTT	TGTGCCAGCAGTTACTTCCGAGATCAGCCCCAGCATTTT		CGAYSGAGSYQLTF	CTTGFQKLVF	CASSYFRDQPQHF		TRA	TRA	TRB		TRUE
CCTAAAGCAGACGTAG-1-15	FALSE	[]	TRUE	TRUE	TRAC		TRBC1		1460		4472										5		11						TRAJ8		TRBJ1-5						TGCACGACAGGCTTTCAGAAACTTGTATTT		TGTGCCAGCAGTTACTTCCGAGATCAGCCCCAGCATTTT		CTTGFQKLVF		CASSYFRDQPQHF		TRA		TRB		TRUE
CCTAAAGTCATAGCAC-1-15	FALSE	[]	TRUE	TRUE	TRAC		TRBC1		1168		4784										3		14						TRAJ8		TRBJ1-5						TGCACGACAGGCTTTCAGAAACTTGTATTT		TGTGCCAGCAGTTACTTCCGAGATCAGCCCCAGCATTTT		CTTGFQKLVF		CASSYFRDQPQHF		TRA		TRB		TRUE
CCTTACGTCTCGTTTA-1-15	FALSE	[]	TRUE	TRUE	TRAC	TRAC	TRBC1		2570	1048	4980										5	3	11						TRAJ8	TRAJ28	TRBJ1-5						TGCACGACAGGCTTTCAGAAACTTGTATTT	TGTGGTGCATACTCTGGGGCTGGGAGTTACCAACTCACTTTC	TGTGCCAGCAGTTACTTCCGAGATCAGCCCCAGCATTTT		CTTGFQKLVF	CGAYSGAGSYQLTF	CASSYFRDQPQHF		TRA	TRA	TRB		TRUE
CCTTCGATCAACGGCC-1-15	FALSE	[]	TRUE	TRUE	TRAC	TRAC	TRBC1		3140	1188	7830										7	2	20						TRAJ8	TRAJ28	TRBJ1-5						TGCACGACAGGCTTTCAGAAACTTGTATTT	TGTGGTGCATACTCTGGGGCTGGGAGTTACCAACTCACTTTC	TGTGCCAGCAGTTACTTCCGAGATCAGCCCCAGCATTTT		CTTGFQKLVF	CGAYSGAGSYQLTF	CASSYFRDQPQHF		TRA	TRA	TRB		TRUE
CGATGGCGTGACAAAT-1-15	FALSE	[]	TRUE	TRUE	TRAC		TRBC1		594		602										6		3						TRAJ8		TRBJ1-5						TGCACGACAGGCTTTCAGAAACTTGTATTT		TGTGCCAGCAGTTACTTCCGAGATCAGCCCCAGCATTTT		CTTGFQKLVF		CASSYFRDQPQHF		TRA		TRB		TRUE
CGGAGTCTCAGCGACC-1-15	FALSE	[]	TRUE	TRUE	TRAC		TRBC1		5166		9470										13		25						TRAJ8		TRBJ1-5						TGCACGACAGGCTTTCAGAAACTTGTATTT		TGTGCCAGCAGTTACTTCCGAGATCAGCCCCAGCATTTT		CTTGFQKLVF		CASSYFRDQPQHF		TRA		TRB		TRUE
CGGCTAGGTCGCTTCT-1-15	FALSE	[]	TRUE	TRUE	TRAC	TRAC	TRBC1		2074	1116	7150										6	5	22						TRAJ8	TRAJ28	TRBJ1-5						TGCACGACAGGCTTTCAGAAACTTGTATTT	TGTGGTGCATACTCTGGGGCTGGGAGTTACCAACTCACTTTC	TGTGCCAGCAGTTACTTCCGAGATCAGCCCCAGCATTTT		CTTGFQKLVF	CGAYSGAGSYQLTF	CASSYFRDQPQHF		TRA	TRA	TRB		TRUE
CGTAGGCCATGCCCGA-1-15	FALSE	[]	TRUE	TRUE	TRAC		TRBC1		1428		4388										8		22						TRAJ8		TRBJ1-5						TGCACGACAGGCTTTCAGAAACTTGTATTT		TGTGCCAGCAGTTACTTCCGAGATCAGCCCCAGCATTTT		CTTGFQKLVF		CASSYFRDQPQHF		TRA		TRB		TRUE
CTCCTAGTCAGTTCGA-1-15	FALSE	[]	TRUE	TRUE	TRAC	TRAC	TRBC1		742	938	5334										3	2	12						TRAJ28	TRAJ8	TRBJ1-5						TGTGGTGCATACTCTGGGGCTGGGAGTTACCAACTCACTTTC	TGCACGACAGGCTTTCAGAAACTTGTATTT	TGTGCCAGCAGTTACTTCCGAGATCAGCCCCAGCATTTT		CGAYSGAGSYQLTF	CTTGFQKLVF	CASSYFRDQPQHF		TRA	TRA	TRB		TRUE
CTCCTAGTCCACGTTC-1-15	FALSE	[]	TRUE	TRUE	TRAC		TRBC1		7688		7302										26		17						TRAJ8		TRBJ1-5						TGCACGACAGGCTTTCAGAAACTTGTATTT		TGTGCCAGCAGTTACTTCCGAGATCAGCCCCAGCATTTT		CTTGFQKLVF		CASSYFRDQPQHF		TRA		TRB		TRUE
CTCGGGAAGATGTGGC-1-15	FALSE	[]	TRUE	TRUE	TRAC		TRBC1		1582		4594										5		11						TRAJ8		TRBJ1-5						TGCACGACAGGCTTTCAGAAACTTGTATTT		TGTGCCAGCAGTTACTTCCGAGATCAGCCCCAGCATTTT		CTTGFQKLVF		CASSYFRDQPQHF		TRA		TRB		TRUE
CTGAAGTTCAACACCA-1-15	FALSE	[]	TRUE	TRUE	TRAC	TRAC	TRBC1		1592	688	3868										6	2	9						TRAJ8	TRAJ28	TRBJ1-5						TGCACGACAGGCTTTCAGAAACTTGTATTT	TGTGGTGCATACTCTGGGGCTGGGAGTTACCAACTCACTTTC	TGTGCCAGCAGTTACTTCCGAGATCAGCCCCAGCATTTT		CTTGFQKLVF	CGAYSGAGSYQLTF	CASSYFRDQPQHF		TRA	TRA	TRB		TRUE
CTGCCTAAGACTAAGT-1-15	FALSE	[]	TRUE	TRUE	TRAC		TRBC1		2398		8750										7		23						TRAJ28		TRBJ1-5						TGTGGTGCATACTCTGGGGCTGGGAGTTACCAACTCACTTTC		TGTGCCAGCAGTTACTTCCGAGATCAGCCCCAGCATTTT		CGAYSGAGSYQLTF		CASSYFRDQPQHF		TRA		TRB		TRUE
CTTAGGAAGATGGGTC-1-15	FALSE	[]	TRUE	TRUE	TRAC		TRBC1		446		1896										1		6						TRAJ8		TRBJ1-5						TGCACGACAGGCTTTCAGAAACTTGTATTT		TGTGCCAGCAGTTACTTCCGAGATCAGCCCCAGCATTTT		CTTGFQKLVF		CASSYFRDQPQHF		TRA		TRB		TRUE
CTTAGGACAAATTGCC-1-15	FALSE	[]	TRUE	TRUE	TRAC		TRBC1		1708		4798										4		12						TRAJ8		TRBJ1-5						TGCACGACAGGCTTTCAGAAACTTGTATTT		TGTGCCAGCAGTTACTTCCGAGATCAGCCCCAGCATTTT		CTTGFQKLVF		CASSYFRDQPQHF		TRA		TRB		TRUE
CTTGGCTGTACCCAAT-1-15	FALSE	[]	TRUE	TRUE	TRAC		TRBC1		2486		5934										8		15						TRAJ8		TRBJ1-5						TGCACGACAGGCTTTCAGAAACTTGTATTT		TGTGCCAGCAGTTACTTCCGAGATCAGCCCCAGCATTTT		CTTGFQKLVF		CASSYFRDQPQHF		TRA		TRB		TRUE
GACAGAGTCATGCTCC-1-15	FALSE	[]	TRUE	TRUE	TRAC	TRAC	TRBC1		4132	2636	2890										7	5	10						TRAJ8	TRAJ28	TRBJ1-5						TGCACGACAGGCTTTCAGAAACTTGTATTT	TGTGGTGCATACTCTGGGGCTGGGAGTTACCAACTCACTTTC	TGTGCCAGCAGTTACTTCCGAGATCAGCCCCAGCATTTT		CTTGFQKLVF	CGAYSGAGSYQLTF	CASSYFRDQPQHF		TRA	TRA	TRB		TRUE
GACGCGTTCCCAGGTG-1-15	FALSE	[]	TRUE	TRUE	TRAC		TRBC1		2126		2726										6		9						TRAJ8		TRBJ1-5						TGCACGACAGGCTTTCAGAAACTTGTATTT		TGTGCCAGCAGTTACTTCCGAGATCAGCCCCAGCATTTT		CTTGFQKLVF		CASSYFRDQPQHF		TRA		TRB		TRUE
GACGTTACACACGCTG-1-15	FALSE	[]	TRUE	TRUE	TRAC	TRAC	TRBC1		1946	1472	1936										3	3	4						TRAJ28	TRAJ8	TRBJ1-5						TGTGGTGCATACTCTGGGGCTGGGAGTTACCAACTCACTTTC	TGCACGACAGGCTTTCAGAAACTTGTATTT	TGTGCCAGCAGTTACTTCCGAGATCAGCCCCAGCATTTT		CGAYSGAGSYQLTF	CTTGFQKLVF	CASSYFRDQPQHF		TRA	TRA	TRB		TRUE
GAGTCCGAGCTAGTTC-1-15	FALSE	[]	TRUE	TRUE	TRAC		TRBC1		1044		4204										2		13						TRAJ8		TRBJ1-5						TGCACGACAGGCTTTCAGAAACTTGTATTT		TGTGCCAGCAGTTACTTCCGAGATCAGCCCCAGCATTTT		CTTGFQKLVF		CASSYFRDQPQHF		TRA		TRB		TRUE
GAGTCCGAGTATCGAA-1-15	FALSE	[]	TRUE	TRUE	TRAC		TRBC1		1252		1966										3		5						TRAJ28		TRBJ1-5						TGTGGTGCATACTCTGGGGCTGGGAGTTACCAACTCACTTTC		TGTGCCAGCAGTTACTTCCGAGATCAGCCCCAGCATTTT		CGAYSGAGSYQLTF		CASSYFRDQPQHF		TRA		TRB		TRUE
GAGTCCGCAAGTAATG-1-15	FALSE	[]	TRUE	TRUE	TRAC		TRBC1		2120		2420										6		8						TRAJ8		TRBJ1-5						TGCACGACAGGCTTTCAGAAACTTGTATTT		TGTGCCAGCAGTTACTTCCGAGATCAGCCCCAGCATTTT		CTTGFQKLVF		CASSYFRDQPQHF		TRA		TRB		TRUE
GAGTCCGTCTTGTCAT-1-15	FALSE	[]	TRUE	TRUE	TRAC	TRAC	TRBC1		1060	690	1672										2	2	5						TRAJ28	TRAJ8	TRBJ1-5						TGTGGTGCATACTCTGGGGCTGGGAGTTACCAACTCACTTTC	TGCACGACAGGCTTTCAGAAACTTGTATTT	TGTGCCAGCAGTTACTTCCGAGATCAGCCCCAGCATTTT		CGAYSGAGSYQLTF	CTTGFQKLVF	CASSYFRDQPQHF		TRA	TRA	TRB		TRUE
GCATGATCAAGCTGTT-1-15	FALSE	[]	TRUE	TRUE	TRAC		TRBC1		1728		5782										6		15						TRAJ8		TRBJ1-5						TGCACGACAGGCTTTCAGAAACTTGTATTT		TGTGCCAGCAGTTACTTCCGAGATCAGCCCCAGCATTTT		CTTGFQKLVF		CASSYFRDQPQHF		TRA		TRB		TRUE
GCGGGTTCACATTAGC-1-15	FALSE	[]	TRUE	TRUE	TRAC	TRAC	TRBC1		2234	2434	3642										6	4	8						TRAJ8	TRAJ28	TRBJ1-5						TGCACGACAGGCTTTCAGAAACTTGTATTT	TGTGGTGCATACTCTGGGGCTGGGAGTTACCAACTCACTTTC	TGTGCCAGCAGTTACTTCCGAGATCAGCCCCAGCATTTT		CTTGFQKLVF	CGAYSGAGSYQLTF	CASSYFRDQPQHF		TRA	TRA	TRB		TRUE
GCTTCCAAGGTGGGTT-1-15	FALSE	[]	TRUE	TRUE	TRAC		TRBC1		2134		2582										5		7						TRAJ8		TRBJ1-5						TGCACGACAGGCTTTCAGAAACTTGTATTT		TGTGCCAGCAGTTACTTCCGAGATCAGCCCCAGCATTTT		CTTGFQKLVF		CASSYFRDQPQHF		TRA		TRB		TRUE
GGCGTGTCACGCGAAA-1-15	FALSE	[]	TRUE	TRUE	TRAC		TRBC1		446		1792										4		11						TRAJ8		TRBJ1-5						TGCACGACAGGCTTTCAGAAACTTGTATTT		TGTGCCAGCAGTTACTTCCGAGATCAGCCCCAGCATTTT		CTTGFQKLVF		CASSYFRDQPQHF		TRA		TRB		TRUE
GGGAATGAGTAGCGGT-1-15	FALSE	[]	TRUE	TRUE	TRAC		TRBC1		766		8864										3		19						TRAJ8		TRBJ1-5						TGCACGACAGGCTTTCAGAAACTTGTATTT		TGTGCCAGCAGTTACTTCCGAGATCAGCCCCAGCATTTT		CTTGFQKLVF		CASSYFRDQPQHF		TRA		TRB		TRUE
GGGAATGCATGAGCGA-1-15	FALSE	[]	TRUE	TRUE	TRAC		TRBC1		562		5838										1		14						TRAJ8		TRBJ1-5						TGCACGACAGGCTTTCAGAAACTTGTATTT		TGTGCCAGCAGTTACTTCCGAGATCAGCCCCAGCATTTT		CTTGFQKLVF		CASSYFRDQPQHF		TRA		TRB		TRUE
GTCAAGTCACGTGAGA-1-15	FALSE	[]	TRUE	TRUE	TRAC	TRAC	TRBC1		1130	362	3704										3	2	10						TRAJ28	TRAJ8	TRBJ1-5						TGTGGTGCATACTCTGGGGCTGGGAGTTACCAACTCACTTTC	TGCACGACAGGCTTTCAGAAACTTGTATTT	TGTGCCAGCAGTTACTTCCGAGATCAGCCCCAGCATTTT		CGAYSGAGSYQLTF	CTTGFQKLVF	CASSYFRDQPQHF		TRA	TRA	TRB		TRUE
GTCACGGCACCAGTTA-1-15	FALSE	[]	TRUE	TRUE	TRAC		TRBC1		1710		3788										6		10						TRAJ8		TRBJ1-5						TGCACGACAGGCTTTCAGAAACTTGTATTT		TGTGCCAGCAGTTACTTCCGAGATCAGCCCCAGCATTTT		CTTGFQKLVF		CASSYFRDQPQHF		TRA		TRB		TRUE
GTCATTTAGAGCAATT-1-15	FALSE	[]	TRUE	TRUE	TRAC	TRAC	TRBC1		1100	676	2372										4	3	10						TRAJ8	TRAJ28	TRBJ1-5						TGCACGACAGGCTTTCAGAAACTTGTATTT	TGTGGTGCATACTCTGGGGCTGGGAGTTACCAACTCACTTTC	TGTGCCAGCAGTTACTTCCGAGATCAGCCCCAGCATTTT		CTTGFQKLVF	CGAYSGAGSYQLTF	CASSYFRDQPQHF		TRA	TRA	TRB		TRUE
GTGCTTCAGACGCAAC-1-15	FALSE	[]	TRUE	TRUE	TRAC		TRBC1		2164		4466										7		12						TRAJ8		TRBJ1-5						TGCACGACAGGCTTTCAGAAACTTGTATTT		TGTGCCAGCAGTTACTTCCGAGATCAGCCCCAGCATTTT		CTTGFQKLVF		CASSYFRDQPQHF		TRA		TRB		TRUE
GTGGGTCGTCGGCTCA-1-15	FALSE	[]	TRUE	TRUE	TRAC		TRBC1		2014		3216										8		11						TRAJ8		TRBJ1-5						TGCACGACAGGCTTTCAGAAACTTGTATTT		TGTGCCAGCAGTTACTTCCGAGATCAGCCCCAGCATTTT		CTTGFQKLVF		CASSYFRDQPQHF		TRA		TRB		TRUE
GTGTGCGTCCTTTACA-1-15	FALSE	[]	TRUE	TRUE	TRAC		TRBC1		928		1118										5		5						TRAJ8		TRBJ1-5						TGCACGACAGGCTTTCAGAAACTTGTATTT		TGTGCCAGCAGTTACTTCCGAGATCAGCCCCAGCATTTT		CTTGFQKLVF		CASSYFRDQPQHF		TRA		TRB		TRUE
GTTCATTGTGATAAAC-1-15	FALSE	[]	TRUE	TRUE	TRAC		TRBC1		1016		8318										3		20						TRAJ8		TRBJ1-5						TGCACGACAGGCTTTCAGAAACTTGTATTT		TGTGCCAGCAGTTACTTCCGAGATCAGCCCCAGCATTTT		CTTGFQKLVF		CASSYFRDQPQHF		TRA		TRB		TRUE
TAGAGCTAGAAACCGC-1-15	FALSE	[]	TRUE	TRUE	TRAC		TRBC1		5636		9544										18		24						TRAJ8		TRBJ1-5						TGCACGACAGGCTTTCAGAAACTTGTATTT		TGTGCCAGCAGTTACTTCCGAGATCAGCCCCAGCATTTT		CTTGFQKLVF		CASSYFRDQPQHF		TRA		TRB		TRUE
TATCTCACAGAAGCAC-1-15	FALSE	[]	TRUE	TRUE	TRAC		TRBC1		4820		4264										16		12						TRAJ8		TRBJ1-5						TGCACGACAGGCTTTCAGAAACTTGTATTT		TGTGCCAGCAGTTACTTCCGAGATCAGCCCCAGCATTTT		CTTGFQKLVF		CASSYFRDQPQHF		TRA		TRB		TRUE
TATTACCTCGGATGTT-1-15	FALSE	[]	TRUE	TRUE	TRAC		TRBC1		932		5820										5		16						TRAJ8		TRBJ1-5						TGCACGACAGGCTTTCAGAAACTTGTATTT		TGTGCCAGCAGTTACTTCCGAGATCAGCCCCAGCATTTT		CTTGFQKLVF		CASSYFRDQPQHF		TRA		TRB		TRUE
TCAATCTCATTGGGCC-1-15	FALSE	[]	TRUE	TRUE	TRAC		TRBC1		3180		5648										7		15						TRAJ8		TRBJ1-5						TGCACGACAGGCTTTCAGAAACTTGTATTT		TGTGCCAGCAGTTACTTCCGAGATCAGCCCCAGCATTTT		CTTGFQKLVF		CASSYFRDQPQHF		TRA		TRB		TRUE
TCAGATGGTAATCACC-1-15	FALSE	[]	TRUE	TRUE	TRAC		TRBC1		2302		7610										6		17						TRAJ8		TRBJ1-5						TGCACGACAGGCTTTCAGAAACTTGTATTT		TGTGCCAGCAGTTACTTCCGAGATCAGCCCCAGCATTTT		CTTGFQKLVF		CASSYFRDQPQHF		TRA		TRB		TRUE
TCGGGACGTGATAAGT-1-15	FALSE	[]	TRUE	TRUE	TRAC	TRAC	TRBC1		688	730	2928										4	3	20						TRAJ8	TRAJ28	TRBJ1-5						TGCACGACAGGCTTTCAGAAACTTGTATTT	TGTGGTGCATACTCTGGGGCTGGGAGTTACCAACTCACTTTC	TGTGCCAGCAGTTACTTCCGAGATCAGCCCCAGCATTTT		CTTGFQKLVF	CGAYSGAGSYQLTF	CASSYFRDQPQHF		TRA	TRA	TRB		TRUE
TCTCTAACAGGTGCCT-1-15	FALSE	[]	TRUE	TRUE	TRAC	TRAC	TRBC1		760	870	1128										4	3	5						TRAJ28	TRAJ8	TRBJ1-5						TGTGGTGCATACTCTGGGGCTGGGAGTTACCAACTCACTTTC	TGCACGACAGGCTTTCAGAAACTTGTATTT	TGTGCCAGCAGTTACTTCCGAGATCAGCCCCAGCATTTT		CGAYSGAGSYQLTF	CTTGFQKLVF	CASSYFRDQPQHF		TRA	TRA	TRB		TRUE
TCTTCGGGTTACGGAG-1-15	FALSE	[]	TRUE	TRUE	TRAC	TRAC	TRBC1		2388	1206	3902										5	5	11						TRAJ28	TRAJ8	TRBJ1-5						TGTGGTGCATACTCTGGGGCTGGGAGTTACCAACTCACTTTC	TGCACGACAGGCTTTCAGAAACTTGTATTT	TGTGCCAGCAGTTACTTCCGAGATCAGCCCCAGCATTTT		CGAYSGAGSYQLTF	CTTGFQKLVF	CASSYFRDQPQHF		TRA	TRA	TRB		TRUE
TCTTTCCAGATCTGCT-1-15	FALSE	[]	TRUE	TRUE	TRAC	TRAC	TRBC1		758	940	1586										3	2	10						TRAJ8	TRAJ28	TRBJ1-5						TGCACGACAGGCTTTCAGAAACTTGTATTT	TGTGGTGCATACTCTGGGGCTGGGAGTTACCAACTCACTTTC	TGTGCCAGCAGTTACTTCCGAGATCAGCCCCAGCATTTT		CTTGFQKLVF	CGAYSGAGSYQLTF	CASSYFRDQPQHF		TRA	TRA	TRB		TRUE
TGACAACGTTGATTGC-1-15	FALSE	[]	TRUE	TRUE	TRAC	TRAC	TRBC1		600	656	5070										2	1	12						TRAJ28	TRAJ8	TRBJ1-5						TGTGGTGCATACTCTGGGGCTGGGAGTTACCAACTCACTTTC	TGCACGACAGGCTTTCAGAAACTTGTATTT	TGTGCCAGCAGTTACTTCCGAGATCAGCCCCAGCATTTT		CGAYSGAGSYQLTF	CTTGFQKLVF	CASSYFRDQPQHF		TRA	TRA	TRB		TRUE
TGACTAGGTCTTTCAT-1-15	FALSE	[]	TRUE	TRUE	TRAC	TRAC	TRBC1		1562	1364	6420										5	4	16						TRAJ8	TRAJ28	TRBJ1-5						TGCACGACAGGCTTTCAGAAACTTGTATTT	TGTGGTGCATACTCTGGGGCTGGGAGTTACCAACTCACTTTC	TGTGCCAGCAGTTACTTCCGAGATCAGCCCCAGCATTTT		CTTGFQKLVF	CGAYSGAGSYQLTF	CASSYFRDQPQHF		TRA	TRA	TRB		TRUE
TGACTTTGTAGAGCTG-1-15	FALSE	[]	TRUE	TRUE	TRAC	TRAC	TRBC1		3292	1084	1894										8	3	7						TRAJ8	TRAJ28	TRBJ1-5						TGCACGACAGGCTTTCAGAAACTTGTATTT	TGTGGTGCATACTCTGGGGCTGGGAGTTACCAACTCACTTTC	TGTGCCAGCAGTTACTTCCGAGATCAGCCCCAGCATTTT		CTTGFQKLVF	CGAYSGAGSYQLTF	CASSYFRDQPQHF		TRA	TRA	TRB		TRUE
TGCCCATTCAGCTTAG-1-15	FALSE	[]	TRUE	TRUE	TRAC		TRBC1		1204		1096										3		2						TRAJ8		TRBJ1-5						TGCACGACAGGCTTTCAGAAACTTGTATTT		TGTGCCAGCAGTTACTTCCGAGATCAGCCCCAGCATTTT		CTTGFQKLVF		CASSYFRDQPQHF		TRA		TRB		TRUE
TGCGTGGAGTTCGCAT-1-15	FALSE	[]	TRUE	TRUE	TRAC		TRBC1		3838		13014										12		36						TRAJ8		TRBJ1-5						TGCACGACAGGCTTTCAGAAACTTGTATTT		TGTGCCAGCAGTTACTTCCGAGATCAGCCCCAGCATTTT		CTTGFQKLVF		CASSYFRDQPQHF		TRA		TRB		TRUE
TGGCCAGCAAGGCTCC-1-15	FALSE	[]	TRUE	TRUE	TRAC		TRBC1		982		6058										3		15						TRAJ8		TRBJ1-5						TGCACGACAGGCTTTCAGAAACTTGTATTT		TGTGCCAGCAGTTACTTCCGAGATCAGCCCCAGCATTTT		CTTGFQKLVF		CASSYFRDQPQHF		TRA		TRB		TRUE
TGGCTGGAGCTAACTC-1-15	FALSE	[]	TRUE	TRUE	TRAC		TRBC1		1322		3746										3		12						TRAJ8		TRBJ1-5						TGCACGACAGGCTTTCAGAAACTTGTATTT		TGTGCCAGCAGTTACTTCCGAGATCAGCCCCAGCATTTT		CTTGFQKLVF		CASSYFRDQPQHF		TRA		TRB		TRUE
TGTCCCAGTCGACTGC-1-15	FALSE	[]	TRUE	TRUE	TRAC	TRAC	TRBC1		2696	968	2638										6	3	8						TRAJ8	TRAJ28	TRBJ1-5						TGCACGACAGGCTTTCAGAAACTTGTATTT	TGTGGTGCATACTCTGGGGCTGGGAGTTACCAACTCACTTTC	TGTGCCAGCAGTTACTTCCGAGATCAGCCCCAGCATTTT		CTTGFQKLVF	CGAYSGAGSYQLTF	CASSYFRDQPQHF		TRA	TRA	TRB		TRUE
TTAGGCACATGACATC-1-15	FALSE	[]	TRUE	TRUE	TRAC		TRBC1		1142		2212										2		6						TRAJ8		TRBJ1-5						TGCACGACAGGCTTTCAGAAACTTGTATTT		TGTGCCAGCAGTTACTTCCGAGATCAGCCCCAGCATTTT		CTTGFQKLVF		CASSYFRDQPQHF		TRA		TRB		TRUE
TTCGGTCAGATCGGGT-1-15	FALSE	[]	TRUE	TRUE	TRAC	TRAC	TRBC1		1174	848	3330										3	2	9						TRAJ8	TRAJ28	TRBJ1-5						TGCACGACAGGCTTTCAGAAACTTGTATTT	TGTGGTGCATACTCTGGGGCTGGGAGTTACCAACTCACTTTC	TGTGCCAGCAGTTACTTCCGAGATCAGCCCCAGCATTTT		CTTGFQKLVF	CGAYSGAGSYQLTF	CASSYFRDQPQHF		TRA	TRA	TRB		TRUE
TTGACTTAGGATGTAT-1-15	FALSE	[]	TRUE	TRUE	TRAC		TRBC1		3532		8836										8		21						TRAJ8		TRBJ1-5						TGCACGACAGGCTTTCAGAAACTTGTATTT		TGTGCCAGCAGTTACTTCCGAGATCAGCCCCAGCATTTT		CTTGFQKLVF		CASSYFRDQPQHF		TRA		TRB		TRUE
TTGGAACGTAGGAGTC-1-15	FALSE	[]	TRUE	TRUE	TRAC		TRBC1		3498		4972										9		11						TRAJ8		TRBJ1-5						TGCACGACAGGCTTTCAGAAACTTGTATTT		TGTGCCAGCAGTTACTTCCGAGATCAGCCCCAGCATTTT		CTTGFQKLVF		CASSYFRDQPQHF		TRA		TRB		TRUE
TTTATGCAGATCCCGC-1-15	FALSE	[]	TRUE	TRUE	TRAC		TRBC1		1906		7536										7		19						TRAJ8		TRBJ1-5						TGCACGACAGGCTTTCAGAAACTTGTATTT		TGTGCCAGCAGTTACTTCCGAGATCAGCCCCAGCATTTT		CTTGFQKLVF		CASSYFRDQPQHF		TRA		TRB		TRUE
TTTGTCAGTAGCACGA-1-15	FALSE	[]	TRUE	TRUE	TRAC		TRBC1		2304		8796										5		21						TRAJ8		TRBJ1-5						TGCACGACAGGCTTTCAGAAACTTGTATTT		TGTGCCAGCAGTTACTTCCGAGATCAGCCCCAGCATTTT		CTTGFQKLVF		CASSYFRDQPQHF		TRA		TRB		TRUE
AAAGATGAGCTGATAA-1-15	FALSE	[]	TRUE	TRUE	TRAC		TRBC2		128		4910				TRBD1						2		15						TRAJ28		TRBJ2-1						TGTGCTGGGCCTCCCATCTGGGAAAGGGCTGGGAGTTACCAACTCACTTTC		TGTGCCTGGGGGTGGGGGCGGAATGAGCAGTTCTTC		CAGPPIWERAGSYQLTF		CAWGWGRNEQFF		TRA		TRB		TRUE
AAAGATGAGTGGCACA-1-15	FALSE	[]	TRUE	TRUE	TRAC		TRBC2		1122		3392				TRBD1						2		8						TRAJ28		TRBJ2-1						TGTGCTGGGCCTCCCATCTGGGAAAGGGCTGGGAGTTACCAACTCACTTTC		TGTGCCTGGGGGTGGGGGCGGAATGAGCAGTTCTTC		CAGPPIWERAGSYQLTF		CAWGWGRNEQFF		TRA		TRB		TRUE
AAAGCAAGTTCAGCGC-1-15	FALSE	[]	TRUE	TRUE	TRAC		TRBC2		3226		4962				TRBD1						6		19						TRAJ28		TRBJ2-1						TGTGCTGGGCCTCCCATCTGGGAAAGGGCTGGGAGTTACCAACTCACTTTC		TGTGCCTGGGGGTGGGGGCGGAATGAGCAGTTCTTC		CAGPPIWERAGSYQLTF		CAWGWGRNEQFF		TRA		TRB		TRUE
AAAGCAATCGTCGTTC-1-15	FALSE	[]	TRUE	TRUE	TRAC		TRBC2		866		7302				TRBD1						4		33						TRAJ28		TRBJ2-1						TGTGCTGGGCCTCCCATCTGGGAAAGGGCTGGGAGTTACCAACTCACTTTC		TGTGCCTGGGGGTGGGGGCGGAATGAGCAGTTCTTC		CAGPPIWERAGSYQLTF		CAWGWGRNEQFF		TRA		TRB		TRUE
AAGCCGCCAGCTGTAT-1-15	FALSE	[]	TRUE	TRUE	TRAC		TRBC2		1966		12712				TRBD1						4		30						TRAJ28		TRBJ2-1						TGTGCTGGGCCTCCCATCTGGGAAAGGGCTGGGAGTTACCAACTCACTTTC		TGTGCCTGGGGGTGGGGGCGGAATGAGCAGTTCTTC		CAGPPIWERAGSYQLTF		CAWGWGRNEQFF		TRA		TRB		TRUE
ACAGCCGTCCGCGGTA-1-15	FALSE	[]	TRUE	TRUE	TRAC		TRBC2		2114		7482				TRBD1						6		22						TRAJ28		TRBJ2-1						TGTGCTGGGCCTCCCATCTGGGAAAGGGCTGGGAGTTACCAACTCACTTTC		TGTGCCTGGGGGTGGGGGCGGAATGAGCAGTTCTTC		CAGPPIWERAGSYQLTF		CAWGWGRNEQFF		TRA		TRB		TRUE
ACCTTTATCGTTGCCT-1-15	FALSE	[]	TRUE	TRUE	TRAC		TRBC2		1242		8260				TRBD1						5		22						TRAJ28		TRBJ2-1						TGTGCTGGGCCTCCCATCTGGGAAAGGGCTGGGAGTTACCAACTCACTTTC		TGTGCCTGGGGGTGGGGGCGGAATGAGCAGTTCTTC		CAGPPIWERAGSYQLTF		CAWGWGRNEQFF		TRA		TRB		TRUE
ACGAGCCTCGTATCAG-1-15	FALSE	[]	TRUE	TRUE	TRAC		TRBC2		100		648				TRBD1						4		17						TRAJ28		TRBJ2-1						TGTGCTGGGCCTCCCATCTGGGAAAGGGCTGGGAGTTACCAACTCACTTTC		TGTGCCTGGGGGTGGGGGCGGAATGAGCAGTTCTTC		CAGPPIWERAGSYQLTF		CAWGWGRNEQFF		TRA		TRB		TRUE
ACGCCAGCAACCGCCA-1-15	FALSE	[]	TRUE	TRUE	TRAC		TRBC2		2028		18628				TRBD1						6		45						TRAJ28		TRBJ2-1						TGTGCTGGGCCTCCCATCTGGGAAAGGGCTGGGAGTTACCAACTCACTTTC		TGTGCCTGGGGGTGGGGGCGGAATGAGCAGTTCTTC		CAGPPIWERAGSYQLTF		CAWGWGRNEQFF		TRA		TRB		TRUE
ACGGCCAAGGCTAGAC-1-15	FALSE	[]	TRUE	TRUE	TRAC		TRBC2		802		5362				TRBD1						2		14						TRAJ28		TRBJ2-1						TGTGCTGGGCCTCCCATCTGGGAAAGGGCTGGGAGTTACCAACTCACTTTC		TGTGCCTGGGGGTGGGGGCGGAATGAGCAGTTCTTC		CAGPPIWERAGSYQLTF		CAWGWGRNEQFF		TRA		TRB		TRUE
ACGTCAACAGTTCATG-1-15	FALSE	[]	TRUE	TRUE	TRAC		TRBC2		1004		6298				TRBD1						4		26						TRAJ28		TRBJ2-1						TGTGCTGGGCCTCCCATCTGGGAAAGGGCTGGGAGTTACCAACTCACTTTC		TGTGCCTGGGGGTGGGGGCGGAATGAGCAGTTCTTC		CAGPPIWERAGSYQLTF		CAWGWGRNEQFF		TRA		TRB		TRUE
ACTTACTCAGGAACGT-1-15	FALSE	[]	TRUE	TRUE	TRAC		TRBC2		2864		12504				TRBD1						8		39						TRAJ28		TRBJ2-1						TGTGCTGGGCCTCCCATCTGGGAAAGGGCTGGGAGTTACCAACTCACTTTC		TGTGCCTGGGGGTGGGGGCGGAATGAGCAGTTCTTC		CAGPPIWERAGSYQLTF		CAWGWGRNEQFF		TRA		TRB		TRUE
AGCTCCTCAACGCACC-1-15	FALSE	[]	TRUE	TRUE	TRAC		TRBC2		722		966				TRBD1						1		4						TRAJ28		TRBJ2-1						TGTGCTGGGCCTCCCATCTGGGAAAGGGCTGGGAGTTACCAACTCACTTTC		TGTGCCTGGGGGTGGGGGCGGAATGAGCAGTTCTTC		CAGPPIWERAGSYQLTF		CAWGWGRNEQFF		TRA		TRB		TRUE
AGTGGGAGTCGGCTCA-1-15	FALSE	[]	TRUE	TRUE	TRAC		TRBC2		2180		8014				TRBD1						5		21						TRAJ28		TRBJ2-1						TGTGCTGGGCCTCCCATCTGGGAAAGGGCTGGGAGTTACCAACTCACTTTC		TGTGCCTGGGGGTGGGGGCGGAATGAGCAGTTCTTC		CAGPPIWERAGSYQLTF		CAWGWGRNEQFF		TRA		TRB		TRUE
ATCCACCCAAAGGAAG-1-15	FALSE	[]	TRUE	TRUE	TRAC		TRBC2		2716		12242				TRBD1						12		27						TRAJ28		TRBJ2-1						TGTGCTGGGCCTCCCATCTGGGAAAGGGCTGGGAGTTACCAACTCACTTTC		TGTGCCTGGGGGTGGGGGCGGAATGAGCAGTTCTTC		CAGPPIWERAGSYQLTF		CAWGWGRNEQFF		TRA		TRB		TRUE
ATCTACTAGGGCACTA-1-15	FALSE	[]	TRUE	TRUE	TRAC		TRBC2		2086		11692				TRBD1						3		28						TRAJ28		TRBJ2-1						TGTGCTGGGCCTCCCATCTGGGAAAGGGCTGGGAGTTACCAACTCACTTTC		TGTGCCTGGGGGTGGGGGCGGAATGAGCAGTTCTTC		CAGPPIWERAGSYQLTF		CAWGWGRNEQFF		TRA		TRB		TRUE
ATCTGCCAGTATGACA-1-15	FALSE	[]	TRUE	TRUE	TRAC		TRBC2		600		2692				TRBD1						2		11						TRAJ28		TRBJ2-1						TGTGCTGGGCCTCCCATCTGGGAAAGGGCTGGGAGTTACCAACTCACTTTC		TGTGCCTGGGGGTGGGGGCGGAATGAGCAGTTCTTC		CAGPPIWERAGSYQLTF		CAWGWGRNEQFF		TRA		TRB		TRUE
ATGGGAGGTTCCACAA-1-15	FALSE	[]	TRUE	TRUE	TRAC		TRBC2		44		10132				TRBD1						1		24						TRAJ28		TRBJ2-1						TGTGCTGGGCCTCCCATCTGGGAAAGGGCTGGGAGTTACCAACTCACTTTC		TGTGCCTGGGGGTGGGGGCGGAATGAGCAGTTCTTC		CAGPPIWERAGSYQLTF		CAWGWGRNEQFF		TRA		TRB		TRUE
ATTTCTGGTCCTGCTT-1-15	FALSE	[]	TRUE	TRUE	TRAC		TRBC2		904		6248				TRBD1						5		20						TRAJ28		TRBJ2-1						TGTGCTGGGCCTCCCATCTGGGAAAGGGCTGGGAGTTACCAACTCACTTTC		TGTGCCTGGGGGTGGGGGCGGAATGAGCAGTTCTTC		CAGPPIWERAGSYQLTF		CAWGWGRNEQFF		TRA		TRB		TRUE
CACACCTCAGTAAGCG-1-15	FALSE	[]	TRUE	TRUE	TRAC		TRBC2		3120		14918				TRBD1						7		45						TRAJ28		TRBJ2-1						TGTGCTGGGCCTCCCATCTGGGAAAGGGCTGGGAGTTACCAACTCACTTTC		TGTGCCTGGGGGTGGGGGCGGAATGAGCAGTTCTTC		CAGPPIWERAGSYQLTF		CAWGWGRNEQFF		TRA		TRB		TRUE
CAGATCATCCTAAGTG-1-15	FALSE	[]	TRUE	TRUE	TRAC		TRBC2		774		4854				TRBD1						2		15						TRAJ28		TRBJ2-1						TGTGCTGGGCCTCCCATCTGGGAAAGGGCTGGGAGTTACCAACTCACTTTC		TGTGCCTGGGGGTGGGGGCGGAATGAGCAGTTCTTC		CAGPPIWERAGSYQLTF		CAWGWGRNEQFF		TRA		TRB		TRUE
CAGCGACGTTCGCGAC-1-15	FALSE	[]	TRUE	TRUE	TRAC		TRBC2		1056		3056				TRBD1						6		11						TRAJ28		TRBJ2-1						TGTGCTGGGCCTCCCATCTGGGAAAGGGCTGGGAGTTACCAACTCACTTTC		TGTGCCTGGGGGTGGGGGCGGAATGAGCAGTTCTTC		CAGPPIWERAGSYQLTF		CAWGWGRNEQFF		TRA		TRB		TRUE
CATATTCAGTCAAGCG-1-15	FALSE	[]	TRUE	TRUE	TRAC		TRBC2		290		6518				TRBD1						2		21						TRAJ28		TRBJ2-1						TGTGCTGGGCCTCCCATCTGGGAAAGGGCTGGGAGTTACCAACTCACTTTC		TGTGCCTGGGGGTGGGGGCGGAATGAGCAGTTCTTC		CAGPPIWERAGSYQLTF		CAWGWGRNEQFF		TRA		TRB		TRUE
CATCAGATCTACCTGC-1-15	FALSE	[]	TRUE	TRUE	TRAC		TRBC2		1458		5410				TRBD1						4		13						TRAJ28		TRBJ2-1						TGTGCTGGGCCTCCCATCTGGGAAAGGGCTGGGAGTTACCAACTCACTTTC		TGTGCCTGGGGGTGGGGGCGGAATGAGCAGTTCTTC		CAGPPIWERAGSYQLTF		CAWGWGRNEQFF		TRA		TRB		TRUE
CATGCCTGTACTCGCG-1-15	FALSE	[]	TRUE	TRUE	TRAC		TRBC2		788		4090				TRBD1						2		13						TRAJ28		TRBJ2-1						TGTGCTGGGCCTCCCATCTGGGAAAGGGCTGGGAGTTACCAACTCACTTTC		TGTGCCTGGGGGTGGGGGCGGAATGAGCAGTTCTTC		CAGPPIWERAGSYQLTF		CAWGWGRNEQFF		TRA		TRB		TRUE
CCACCTACATGACATC-1-15	FALSE	[]	TRUE	TRUE	TRAC		TRBC2		2144		10184				TRBD1						4		27						TRAJ28		TRBJ2-1						TGTGCTGGGCCTCCCATCTGGGAAAGGGCTGGGAGTTACCAACTCACTTTC		TGTGCCTGGGGGTGGGGGCGGAATGAGCAGTTCTTC		CAGPPIWERAGSYQLTF		CAWGWGRNEQFF		TRA		TRB		TRUE
CCGGTAGGTTAGGGTG-1-15	FALSE	[]	TRUE	TRUE	TRAC		TRBC2		548		6042				TRBD1						2		32						TRAJ28		TRBJ2-1						TGTGCTGGGCCTCCCATCTGGGAAAGGGCTGGGAGTTACCAACTCACTTTC		TGTGCCTGGGGGTGGGGGCGGAATGAGCAGTTCTTC		CAGPPIWERAGSYQLTF		CAWGWGRNEQFF		TRA		TRB		TRUE
CCTAAAGCAGTTTACG-1-15	FALSE	[]	TRUE	TRUE	TRAC		TRBC2		2012		2848				TRBD1						4		9						TRAJ28		TRBJ2-1						TGTGCTGGGCCTCCCATCTGGGAAAGGGCTGGGAGTTACCAACTCACTTTC		TGTGCCTGGGGGTGGGGGCGGAATGAGCAGTTCTTC		CAGPPIWERAGSYQLTF		CAWGWGRNEQFF		TRA		TRB		TRUE
CCTTACGTCTGCAGTA-1-15	FALSE	[]	TRUE	TRUE	TRAC		TRBC2		1106		4946				TRBD1						4		17						TRAJ28		TRBJ2-1						TGTGCTGGGCCTCCCATCTGGGAAAGGGCTGGGAGTTACCAACTCACTTTC		TGTGCCTGGGGGTGGGGGCGGAATGAGCAGTTCTTC		CAGPPIWERAGSYQLTF		CAWGWGRNEQFF		TRA		TRB		TRUE
CGACCTTGTTCCGTCT-1-15	FALSE	[]	TRUE	TRUE	TRAC		TRBC2		3892		16448				TRBD1						9		49						TRAJ28		TRBJ2-1						TGTGCTGGGCCTCCCATCTGGGAAAGGGCTGGGAGTTACCAACTCACTTTC		TGTGCCTGGGGGTGGGGGCGGAATGAGCAGTTCTTC		CAGPPIWERAGSYQLTF		CAWGWGRNEQFF		TRA		TRB		TRUE
CGATTGAGTCAATGTC-1-15	FALSE	[]	TRUE	TRUE	TRAC		TRBC2		312		3200				TRBD1						1		9						TRAJ28		TRBJ2-1						TGTGCTGGGCCTCCCATCTGGGAAAGGGCTGGGAGTTACCAACTCACTTTC		TGTGCCTGGGGGTGGGGGCGGAATGAGCAGTTCTTC		CAGPPIWERAGSYQLTF		CAWGWGRNEQFF		TRA		TRB		TRUE
CGGACGTCATCACCCT-1-15	FALSE	[]	TRUE	TRUE	TRAC		TRBC2		470		2454				TRBD1						3		9						TRAJ28		TRBJ2-1						TGTGCTGGGCCTCCCATCTGGGAAAGGGCTGGGAGTTACCAACTCACTTTC		TGTGCCTGGGGGTGGGGGCGGAATGAGCAGTTCTTC		CAGPPIWERAGSYQLTF		CAWGWGRNEQFF		TRA		TRB		TRUE
CGTAGCGGTTCACGGC-1-15	FALSE	[]	TRUE	TRUE	TRAC		TRBC2		184		9700				TRBD1						2		46						TRAJ28		TRBJ2-1						TGTGCTGGGCCTCCCATCTGGGAAAGGGCTGGGAGTTACCAACTCACTTTC		TGTGCCTGGGGGTGGGGGCGGAATGAGCAGTTCTTC		CAGPPIWERAGSYQLTF		CAWGWGRNEQFF		TRA		TRB		TRUE
CTGATAGCATGGATGG-1-15	FALSE	[]	TRUE	TRUE	TRAC		TRBC2		1592		14772				TRBD1						5		40						TRAJ28		TRBJ2-1						TGTGCTGGGCCTCCCATCTGGGAAAGGGCTGGGAGTTACCAACTCACTTTC		TGTGCCTGGGGGTGGGGGCGGAATGAGCAGTTCTTC		CAGPPIWERAGSYQLTF		CAWGWGRNEQFF		TRA		TRB		TRUE
GACGCGTTCGTCCAGG-1-15	FALSE	[]	TRUE	TRUE	TRAC		TRBC2		1134		4676				TRBD1						5		26						TRAJ28		TRBJ2-1						TGTGCTGGGCCTCCCATCTGGGAAAGGGCTGGGAGTTACCAACTCACTTTC		TGTGCCTGGGGGTGGGGGCGGAATGAGCAGTTCTTC		CAGPPIWERAGSYQLTF		CAWGWGRNEQFF		TRA		TRB		TRUE
GACGGCTGTGTCTGAT-1-15	FALSE	[]	TRUE	TRUE	TRAC		TRBC2		1492		11392				TRBD1						5		32						TRAJ28		TRBJ2-1						TGTGCTGGGCCTCCCATCTGGGAAAGGGCTGGGAGTTACCAACTCACTTTC		TGTGCCTGGGGGTGGGGGCGGAATGAGCAGTTCTTC		CAGPPIWERAGSYQLTF		CAWGWGRNEQFF		TRA		TRB		TRUE
GACTAACGTATGAAAC-1-15	FALSE	[]	TRUE	TRUE	TRAC		TRBC2		1482		6736				TRBD1						4		17						TRAJ28		TRBJ2-1						TGTGCTGGGCCTCCCATCTGGGAAAGGGCTGGGAGTTACCAACTCACTTTC		TGTGCCTGGGGGTGGGGGCGGAATGAGCAGTTCTTC		CAGPPIWERAGSYQLTF		CAWGWGRNEQFF		TRA		TRB		TRUE
GAGTCCGGTTAAGACA-1-15	FALSE	[]	TRUE	TRUE	TRAC		TRBC2		2846		7368				TRBD1						7		21						TRAJ28		TRBJ2-1						TGTGCTGGGCCTCCCATCTGGGAAAGGGCTGGGAGTTACCAACTCACTTTC		TGTGCCTGGGGGTGGGGGCGGAATGAGCAGTTCTTC		CAGPPIWERAGSYQLTF		CAWGWGRNEQFF		TRA		TRB		TRUE
GCAGTTAGTGTCTGAT-1-15	FALSE	[]	TRUE	TRUE	TRAC		TRBC2		134		4362				TRBD1						1		13						TRAJ28		TRBJ2-1						TGTGCTGGGCCTCCCATCTGGGAAAGGGCTGGGAGTTACCAACTCACTTTC		TGTGCCTGGGGGTGGGGGCGGAATGAGCAGTTCTTC		CAGPPIWERAGSYQLTF		CAWGWGRNEQFF		TRA		TRB		TRUE
GCCAAATGTTATCGGT-1-15	FALSE	[]	TRUE	TRUE	TRAC		TRBC2		2130		4770				TRBD1						9		16						TRAJ28		TRBJ2-1						TGTGCTGGGCCTCCCATCTGGGAAAGGGCTGGGAGTTACCAACTCACTTTC		TGTGCCTGGGGGTGGGGGCGGAATGAGCAGTTCTTC		CAGPPIWERAGSYQLTF		CAWGWGRNEQFF		TRA		TRB		TRUE
GCGAGAAAGTCATCCA-1-15	FALSE	[]	TRUE	TRUE	TRAC		TRBC2		1038		4694				TRBD1						3		12						TRAJ28		TRBJ2-1						TGTGCTGGGCCTCCCATCTGGGAAAGGGCTGGGAGTTACCAACTCACTTTC		TGTGCCTGGGGGTGGGGGCGGAATGAGCAGTTCTTC		CAGPPIWERAGSYQLTF		CAWGWGRNEQFF		TRA		TRB		TRUE
GCGCGATAGCAGACTG-1-15	FALSE	[]	TRUE	TRUE	TRAC		TRBC2		1210		6906				TRBD1						3		19						TRAJ28		TRBJ2-1						TGTGCTGGGCCTCCCATCTGGGAAAGGGCTGGGAGTTACCAACTCACTTTC		TGTGCCTGGGGGTGGGGGCGGAATGAGCAGTTCTTC		CAGPPIWERAGSYQLTF		CAWGWGRNEQFF		TRA		TRB		TRUE
GCTGGGTCAGACGCTC-1-15	FALSE	[]	TRUE	TRUE	TRAC		TRBC2		524		4856				TRBD1						1		14						TRAJ28		TRBJ2-1						TGTGCTGGGCCTCCCATCTGGGAAAGGGCTGGGAGTTACCAACTCACTTTC		TGTGCCTGGGGGTGGGGGCGGAATGAGCAGTTCTTC		CAGPPIWERAGSYQLTF		CAWGWGRNEQFF		TRA		TRB		TRUE
GGAACTTAGCGATCCC-1-15	FALSE	[]	TRUE	TRUE	TRAC		TRBC2		2424		12460				TRBD1						9		32						TRAJ28		TRBJ2-1						TGTGCTGGGCCTCCCATCTGGGAAAGGGCTGGGAGTTACCAACTCACTTTC		TGTGCCTGGGGGTGGGGGCGGAATGAGCAGTTCTTC		CAGPPIWERAGSYQLTF		CAWGWGRNEQFF		TRA		TRB		TRUE
GGACAGAGTAGCGTGA-1-15	FALSE	[]	TRUE	TRUE	TRAC		TRBC2		2098		7730				TRBD1						6		17						TRAJ28		TRBJ2-1						TGTGCTGGGCCTCCCATCTGGGAAAGGGCTGGGAGTTACCAACTCACTTTC		TGTGCCTGGGGGTGGGGGCGGAATGAGCAGTTCTTC		CAGPPIWERAGSYQLTF		CAWGWGRNEQFF		TRA		TRB		TRUE
GGCAATTAGAGGACGG-1-15	FALSE	[]	TRUE	TRUE	TRAC		TRBC2		1098		5898				TRBD1						2		17						TRAJ28		TRBJ2-1						TGTGCTGGGCCTCCCATCTGGGAAAGGGCTGGGAGTTACCAACTCACTTTC		TGTGCCTGGGGGTGGGGGCGGAATGAGCAGTTCTTC		CAGPPIWERAGSYQLTF		CAWGWGRNEQFF		TRA		TRB		TRUE
GGGACCTTCTCCAACC-1-15	FALSE	[]	TRUE	TRUE	TRAC		TRBC2		1256		2726				TRBD1						3		9						TRAJ28		TRBJ2-1						TGTGCTGGGCCTCCCATCTGGGAAAGGGCTGGGAGTTACCAACTCACTTTC		TGTGCCTGGGGGTGGGGGCGGAATGAGCAGTTCTTC		CAGPPIWERAGSYQLTF		CAWGWGRNEQFF		TRA		TRB		TRUE
GGGCACTGTGCACTTA-1-15	FALSE	[]	TRUE	TRUE	TRAC		TRBC2		1560		4310				TRBD1						3		15						TRAJ28		TRBJ2-1						TGTGCTGGGCCTCCCATCTGGGAAAGGGCTGGGAGTTACCAACTCACTTTC		TGTGCCTGGGGGTGGGGGCGGAATGAGCAGTTCTTC		CAGPPIWERAGSYQLTF		CAWGWGRNEQFF		TRA		TRB		TRUE
GTAGGCCGTGTGCGTC-1-15	FALSE	[]	TRUE	TRUE	TRAC		TRBC2		538		2058				TRBD1						2		13						TRAJ28		TRBJ2-1						TGTGCTGGGCCTCCCATCTGGGAAAGGGCTGGGAGTTACCAACTCACTTTC		TGTGCCTGGGGGTGGGGGCGGAATGAGCAGTTCTTC		CAGPPIWERAGSYQLTF		CAWGWGRNEQFF		TRA		TRB		TRUE
GTCTCGTTCGTACGGC-1-15	FALSE	[]	TRUE	TRUE	TRAC		TRBC2		302		4520				TRBD1						4		15						TRAJ28		TRBJ2-1						TGTGCTGGGCCTCCCATCTGGGAAAGGGCTGGGAGTTACCAACTCACTTTC		TGTGCCTGGGGGTGGGGGCGGAATGAGCAGTTCTTC		CAGPPIWERAGSYQLTF		CAWGWGRNEQFF		TRA		TRB		TRUE
GTCTTCGCAAATACAG-1-15	FALSE	[]	TRUE	TRUE	TRAC		TRBC2		376		4180				TRBD1						1		17						TRAJ28		TRBJ2-1						TGTGCTGGGCCTCCCATCTGGGAAAGGGCTGGGAGTTACCAACTCACTTTC		TGTGCCTGGGGGTGGGGGCGGAATGAGCAGTTCTTC		CAGPPIWERAGSYQLTF		CAWGWGRNEQFF		TRA		TRB		TRUE
TACGGGCAGGGTGTTG-1-15	FALSE	[]	TRUE	TRUE	TRAC		TRBC2		886		4624				TRBD1						4		15						TRAJ28		TRBJ2-1						TGTGCTGGGCCTCCCATCTGGGAAAGGGCTGGGAGTTACCAACTCACTTTC		TGTGCCTGGGGGTGGGGGCGGAATGAGCAGTTCTTC		CAGPPIWERAGSYQLTF		CAWGWGRNEQFF		TRA		TRB		TRUE
TACTTACTCAACTCTT-1-15	FALSE	[]	TRUE	TRUE	TRAC		TRBC2		470		3146				TRBD1						1		10						TRAJ28		TRBJ2-1						TGTGCTGGGCCTCCCATCTGGGAAAGGGCTGGGAGTTACCAACTCACTTTC		TGTGCCTGGGGGTGGGGGCGGAATGAGCAGTTCTTC		CAGPPIWERAGSYQLTF		CAWGWGRNEQFF		TRA		TRB		TRUE
TAGAGCTCATAGTAAG-1-15	FALSE	[]	TRUE	TRUE	TRAC		TRBC2		2604		6030				TRBD1						8		18						TRAJ28		TRBJ2-1						TGTGCTGGGCCTCCCATCTGGGAAAGGGCTGGGAGTTACCAACTCACTTTC		TGTGCCTGGGGGTGGGGGCGGAATGAGCAGTTCTTC		CAGPPIWERAGSYQLTF		CAWGWGRNEQFF		TRA		TRB		TRUE
TAGTGGTTCCTAGGGC-1-15	FALSE	[]	TRUE	TRUE	TRAC		TRBC2		766		6770				TRBD1						3		22						TRAJ28		TRBJ2-1						TGTGCTGGGCCTCCCATCTGGGAAAGGGCTGGGAGTTACCAACTCACTTTC		TGTGCCTGGGGGTGGGGGCGGAATGAGCAGTTCTTC		CAGPPIWERAGSYQLTF		CAWGWGRNEQFF		TRA		TRB		TRUE
TAGTTGGAGAATGTTG-1-15	FALSE	[]	TRUE	TRUE	TRAC		TRBC2		828		7198				TRBD1						7		18						TRAJ28		TRBJ2-1						TGTGCTGGGCCTCCCATCTGGGAAAGGGCTGGGAGTTACCAACTCACTTTC		TGTGCCTGGGGGTGGGGGCGGAATGAGCAGTTCTTC		CAGPPIWERAGSYQLTF		CAWGWGRNEQFF		TRA		TRB		TRUE
TAGTTGGCACGTGAGA-1-15	FALSE	[]	TRUE	TRUE	TRAC		TRBC2		678		12100				TRBD1						1		29						TRAJ28		TRBJ2-1						TGTGCTGGGCCTCCCATCTGGGAAAGGGCTGGGAGTTACCAACTCACTTTC		TGTGCCTGGGGGTGGGGGCGGAATGAGCAGTTCTTC		CAGPPIWERAGSYQLTF		CAWGWGRNEQFF		TRA		TRB		TRUE
TCACAAGGTTATCGGT-1-15	FALSE	[]	TRUE	TRUE	TRAC		TRBC2		944		7750				TRBD1						3		24						TRAJ28		TRBJ2-1						TGTGCTGGGCCTCCCATCTGGGAAAGGGCTGGGAGTTACCAACTCACTTTC		TGTGCCTGGGGGTGGGGGCGGAATGAGCAGTTCTTC		CAGPPIWERAGSYQLTF		CAWGWGRNEQFF		TRA		TRB		TRUE
TCGGTAAAGCTAACAA-1-15	FALSE	[]	TRUE	TRUE	TRAC		TRBC2		470		3712				TRBD1						3		29						TRAJ28		TRBJ2-1						TGTGCTGGGCCTCCCATCTGGGAAAGGGCTGGGAGTTACCAACTCACTTTC		TGTGCCTGGGGGTGGGGGCGGAATGAGCAGTTCTTC		CAGPPIWERAGSYQLTF		CAWGWGRNEQFF		TRA		TRB		TRUE
TCTGAGAGTAAGGATT-1-15	FALSE	[]	TRUE	TRUE	TRAC		TRBC2		1296		11628				TRBD1						5		33						TRAJ28		TRBJ2-1						TGTGCTGGGCCTCCCATCTGGGAAAGGGCTGGGAGTTACCAACTCACTTTC		TGTGCCTGGGGGTGGGGGCGGAATGAGCAGTTCTTC		CAGPPIWERAGSYQLTF		CAWGWGRNEQFF		TRA		TRB		TRUE
TGAAAGAAGAGTAATC-1-15	FALSE	[]	TRUE	TRUE	TRAC		TRBC2		648		9492				TRBD1						2		20						TRAJ28		TRBJ2-1						TGTGCTGGGCCTCCCATCTGGGAAAGGGCTGGGAGTTACCAACTCACTTTC		TGTGCCTGGGGGTGGGGGCGGAATGAGCAGTTCTTC		CAGPPIWERAGSYQLTF		CAWGWGRNEQFF		TRA		TRB		TRUE
TGAGAGGCACAGTCGC-1-15	FALSE	[]	TRUE	TRUE	TRAC		TRBC2		1268		3332				TRBD1						5		13						TRAJ28		TRBJ2-1						TGTGCTGGGCCTCCCATCTGGGAAAGGGCTGGGAGTTACCAACTCACTTTC		TGTGCCTGGGGGTGGGGGCGGAATGAGCAGTTCTTC		CAGPPIWERAGSYQLTF		CAWGWGRNEQFF		TRA		TRB		TRUE
TGAGCATCATAGAAAC-1-15	FALSE	[]	TRUE	TRUE	TRAC		TRBC2		1370		6370				TRBD1						4		16						TRAJ28		TRBJ2-1						TGTGCTGGGCCTCCCATCTGGGAAAGGGCTGGGAGTTACCAACTCACTTTC		TGTGCCTGGGGGTGGGGGCGGAATGAGCAGTTCTTC		CAGPPIWERAGSYQLTF		CAWGWGRNEQFF		TRA		TRB		TRUE
TGATTTCGTCGAACAG-1-15	FALSE	[]	TRUE	TRUE	TRAC		TRBC2		170		2894				TRBD1						3		9						TRAJ28		TRBJ2-1						TGTGCTGGGCCTCCCATCTGGGAAAGGGCTGGGAGTTACCAACTCACTTTC		TGTGCCTGGGGGTGGGGGCGGAATGAGCAGTTCTTC		CAGPPIWERAGSYQLTF		CAWGWGRNEQFF		TRA		TRB		TRUE
TGCCAAACAGACGCCT-1-15	FALSE	[]	TRUE	TRUE	TRAC		TRBC2		942		8166				TRBD1						2		20						TRAJ28		TRBJ2-1						TGTGCTGGGCCTCCCATCTGGGAAAGGGCTGGGAGTTACCAACTCACTTTC		TGTGCCTGGGGGTGGGGGCGGAATGAGCAGTTCTTC		CAGPPIWERAGSYQLTF		CAWGWGRNEQFF		TRA		TRB		TRUE
TGCCAAATCCGTAGTA-1-15	FALSE	[]	TRUE	TRUE	TRAC		TRBC2		4000		5366				TRBD1						7		18						TRAJ28		TRBJ2-1						TGTGCTGGGCCTCCCATCTGGGAAAGGGCTGGGAGTTACCAACTCACTTTC		TGTGCCTGGGGGTGGGGGCGGAATGAGCAGTTCTTC		CAGPPIWERAGSYQLTF		CAWGWGRNEQFF		TRA		TRB		TRUE
TGGGAAGAGCCCGAAA-1-15	FALSE	[]	TRUE	TRUE	TRAC		TRBC2		1254		2536				TRBD1						5		10						TRAJ28		TRBJ2-1						TGTGCTGGGCCTCCCATCTGGGAAAGGGCTGGGAGTTACCAACTCACTTTC		TGTGCCTGGGGGTGGGGGCGGAATGAGCAGTTCTTC		CAGPPIWERAGSYQLTF		CAWGWGRNEQFF		TRA		TRB		TRUE
AACACGTAGCTAACTC-1-17	FALSE	[]	TRUE	TRUE	TRAC		TRBC1		750		3942				TRBD1						2		7						TRAJ22		TRBJ1-2						TGTGCTGTGAGATTTTCTGGTTCTGCAAGGCAACTGACCTTT		TGTGCCAGCAGCCACAGGGACAGGGGCCGGAATTTTTACGGCTACACCTTC		CAVRFSGSARQLTF		CASSHRDRGRNFYGYTF		TRA		TRB		TRUE
ACGATACTCGCATGAT-1-17	FALSE	[]	TRUE	TRUE	TRAC		TRBC1		628		5388				TRBD1						1		10						TRAJ22		TRBJ1-2						TGTGCTGTGAGATTTTCTGGTTCTGCAAGGCAACTGACCTTT		TGTGCCAGCAGCCACAGGGACAGGGGCCGGAATTTTTACGGCTACACCTTC		CAVRFSGSARQLTF		CASSHRDRGRNFYGYTF		TRA		TRB		TRUE
AGCTCTCAGTGTTTGC-1-17	FALSE	[]	TRUE	TRUE	TRAC		TRBC1		410		2648				TRBD1						1		6						TRAJ22		TRBJ1-2						TGTGCTGTGAGATTTTCTGGTTCTGCAAGGCAACTGACCTTT		TGTGCCAGCAGCCACAGGGACAGGGGCCGGAATTTTTACGGCTACACCTTC		CAVRFSGSARQLTF		CASSHRDRGRNFYGYTF		TRA		TRB		TRUE
AGTTGGTCAATGGATA-1-17	FALSE	[]	TRUE	TRUE	TRAC		TRBC1		1258		5054				TRBD1						2		7						TRAJ22		TRBJ1-2						TGTGCTGTGAGATTTTCTGGTTCTGCAAGGCAACTGACCTTT		TGTGCCAGCAGCCACAGGGACAGGGGCCGGAATTTTTACGGCTACACCTTC		CAVRFSGSARQLTF		CASSHRDRGRNFYGYTF		TRA		TRB		TRUE
ATCTGCCTCTCCAGGG-1-17	FALSE	[]	TRUE	TRUE	TRAC		TRBC1		1732		2648				TRBD1						3		6						TRAJ22		TRBJ1-2						TGTGCTGTGAGATTTTCTGGTTCTGCAAGGCAACTGACCTTT		TGTGCCAGCAGCCACAGGGACAGGGGCCGGAATTTTTACGGCTACACCTTC		CAVRFSGSARQLTF		CASSHRDRGRNFYGYTF		TRA		TRB		TRUE
ATGTGTGGTCAACTGT-1-17	FALSE	[]	TRUE	TRUE	TRAC		TRBC1		784		2786				TRBD1						1		6						TRAJ22		TRBJ1-2						TGTGCTGTGAGATTTTCTGGTTCTGCAAGGCAACTGACCTTT		TGTGCCAGCAGCCACAGGGACAGGGGCCGGAATTTTTACGGCTACACCTTC		CAVRFSGSARQLTF		CASSHRDRGRNFYGYTF		TRA		TRB		TRUE
ATTGGACCACAGGTTT-1-17	FALSE	[]	TRUE	TRUE	TRAC		TRBC1		1698		2510				TRBD1						5		8						TRAJ22		TRBJ1-2						TGTGCTGTGAGATTTTCTGGTTCTGCAAGGCAACTGACCTTT		TGTGCCAGCAGCCACAGGGACAGGGGCCGGAATTTTTACGGCTACACCTTC		CAVRFSGSARQLTF		CASSHRDRGRNFYGYTF		TRA		TRB		TRUE
CACACCTTCCTGCCAT-1-17	FALSE	[]	TRUE	TRUE	TRAC		TRBC1		650		886				TRBD1						1		2						TRAJ22		TRBJ1-2						TGTGCTGTGAGATTTTCTGGTTCTGCAAGGCAACTGACCTTT		TGTGCCAGCAGCCACAGGGACAGGGGCCGGAATTTTTACGGCTACACCTTC		CAVRFSGSARQLTF		CASSHRDRGRNFYGYTF		TRA		TRB		TRUE
CCAATCCTCGGATGGA-1-17	FALSE	[]	TRUE	TRUE	TRAC		TRBC1		770		1250				TRBD1						1		3						TRAJ22		TRBJ1-2						TGTGCTGTGAGATTTTCTGGTTCTGCAAGGCAACTGACCTTT		TGTGCCAGCAGCCACAGGGACAGGGGCCGGAATTTTTACGGCTACACCTTC		CAVRFSGSARQLTF		CASSHRDRGRNFYGYTF		TRA		TRB		TRUE
CGACCTTGTACCGTTA-1-17	FALSE	[]	TRUE	TRUE	TRAC		TRBC1		514		4566				TRBD1						3		15						TRAJ22		TRBJ1-2						TGTGCTGTGAGATTTTCTGGTTCTGCAAGGCAACTGACCTTT		TGTGCCAGCAGCCACAGGGACAGGGGCCGGAATTTTTACGGCTACACCTTC		CAVRFSGSARQLTF		CASSHRDRGRNFYGYTF		TRA		TRB		TRUE
CGGCTAGCATAACCTG-1-17	FALSE	[]	TRUE	TRUE	TRAC		TRBC1		1112		1622				TRBD1						2		3						TRAJ22		TRBJ1-2						TGTGCTGTGAGATTTTCTGGTTCTGCAAGGCAACTGACCTTT		TGTGCCAGCAGCCACAGGGACAGGGGCCGGAATTTTTACGGCTACACCTTC		CAVRFSGSARQLTF		CASSHRDRGRNFYGYTF		TRA		TRB		TRUE
CTCTGGTGTCACCTAA-1-17	FALSE	[]	TRUE	TRUE	TRAC		TRBC1		1210		1088				TRBD1						1		2						TRAJ22		TRBJ1-2						TGTGCTGTGAGATTTTCTGGTTCTGCAAGGCAACTGACCTTT		TGTGCCAGCAGCCACAGGGACAGGGGCCGGAATTTTTACGGCTACACCTTC		CAVRFSGSARQLTF		CASSHRDRGRNFYGYTF		TRA		TRB		TRUE
CTTACCGCATCGATGT-1-17	FALSE	[]	TRUE	TRUE	TRAC		TRBC1		646		2440				TRBD1						1		6						TRAJ22		TRBJ1-2						TGTGCTGTGAGATTTTCTGGTTCTGCAAGGCAACTGACCTTT		TGTGCCAGCAGCCACAGGGACAGGGGCCGGAATTTTTACGGCTACACCTTC		CAVRFSGSARQLTF		CASSHRDRGRNFYGYTF		TRA		TRB		TRUE
CTTAGGAAGTCAAGGC-1-17	FALSE	[]	TRUE	TRUE	TRAC		TRBC1		586		1484				TRBD1						1		3						TRAJ22		TRBJ1-2						TGTGCTGTGAGATTTTCTGGTTCTGCAAGGCAACTGACCTTT		TGTGCCAGCAGCCACAGGGACAGGGGCCGGAATTTTTACGGCTACACCTTC		CAVRFSGSARQLTF		CASSHRDRGRNFYGYTF		TRA		TRB		TRUE
GAACGGAAGTGACATA-1-17	FALSE	[]	TRUE	TRUE	TRAC		TRBC1		2166		926				TRBD1						3		3						TRAJ22		TRBJ1-2						TGTGCTGTGAGATTTTCTGGTTCTGCAAGGCAACTGACCTTT		TGTGCCAGCAGCCACAGGGACAGGGGCCGGAATTTTTACGGCTACACCTTC		CAVRFSGSARQLTF		CASSHRDRGRNFYGYTF		TRA		TRB		TRUE
GCTTCCATCCACGTTC-1-17	FALSE	[]	TRUE	TRUE	TRAC		TRBC1		326		3426				TRBD1						2		7						TRAJ22		TRBJ1-2						TGTGCTGTGAGATTTTCTGGTTCTGCAAGGCAACTGACCTTT		TGTGCCAGCAGCCACAGGGACAGGGGCCGGAATTTTTACGGCTACACCTTC		CAVRFSGSARQLTF		CASSHRDRGRNFYGYTF		TRA		TRB		TRUE
GTCAAGTTCCACGTGG-1-17	FALSE	[]	TRUE	TRUE	TRAC		TRBC1		928		816				TRBD1						2		4						TRAJ22		TRBJ1-2						TGTGCTGTGAGATTTTCTGGTTCTGCAAGGCAACTGACCTTT		TGTGCCAGCAGCCACAGGGACAGGGGCCGGAATTTTTACGGCTACACCTTC		CAVRFSGSARQLTF		CASSHRDRGRNFYGYTF		TRA		TRB		TRUE
TCGCGTTTCTGTCTAT-1-17	FALSE	[]	TRUE	TRUE	TRAC		TRBC1		1048		686				TRBD1						4		5						TRAJ22		TRBJ1-2						TGTGCTGTGAGATTTTCTGGTTCTGCAAGGCAACTGACCTTT		TGTGCCAGCAGCCACAGGGACAGGGGCCGGAATTTTTACGGCTACACCTTC		CAVRFSGSARQLTF		CASSHRDRGRNFYGYTF		TRA		TRB		TRUE
TCTCTAAGTGTGGCTC-1-17	FALSE	[]	TRUE	TRUE	TRAC		TRBC1		1012		2216				TRBD1						1		6						TRAJ22		TRBJ1-2						TGTGCTGTGAGATTTTCTGGTTCTGCAAGGCAACTGACCTTT		TGTGCCAGCAGCCACAGGGACAGGGGCCGGAATTTTTACGGCTACACCTTC		CAVRFSGSARQLTF		CASSHRDRGRNFYGYTF		TRA		TRB		TRUE
TGTTCCGCATACCATG-1-17	FALSE	[]	TRUE	TRUE	TRAC		TRBC1		408		4100				TRBD1						1		7						TRAJ22		TRBJ1-2						TGTGCTGTGAGATTTTCTGGTTCTGCAAGGCAACTGACCTTT		TGTGCCAGCAGCCACAGGGACAGGGGCCGGAATTTTTACGGCTACACCTTC		CAVRFSGSARQLTF		CASSHRDRGRNFYGYTF		TRA		TRB		TRUE
TTCCCAGAGTCAAGGC-1-17	FALSE	[]	TRUE	TRUE	TRAC		TRBC1		614		1604				TRBD1						2		4						TRAJ22		TRBJ1-2						TGTGCTGTGAGATTTTCTGGTTCTGCAAGGCAACTGACCTTT		TGTGCCAGCAGCCACAGGGACAGGGGCCGGAATTTTTACGGCTACACCTTC		CAVRFSGSARQLTF		CASSHRDRGRNFYGYTF		TRA		TRB		TRUE
TTCTCCTGTTTGCATG-1-17	FALSE	[]	TRUE	TRUE	TRAC		TRBC1		214		984				TRBD1						3		4						TRAJ22		TRBJ1-2						TGTGCTGTGAGATTTTCTGGTTCTGCAAGGCAACTGACCTTT		TGTGCCAGCAGCCACAGGGACAGGGGCCGGAATTTTTACGGCTACACCTTC		CAVRFSGSARQLTF		CASSHRDRGRNFYGYTF		TRA		TRB		TRUE
TTCTTAGAGCACCGTC-1-17	FALSE	[]	TRUE	TRUE	TRAC		TRBC1		1354		1998				TRBD1						4		5						TRAJ22		TRBJ1-2						TGTGCTGTGAGATTTTCTGGTTCTGCAAGGCAACTGACCTTT		TGTGCCAGCAGCCACAGGGACAGGGGCCGGAATTTTTACGGCTACACCTTC		CAVRFSGSARQLTF		CASSHRDRGRNFYGYTF		TRA		TRB		TRUE
TTTACTGGTTGAGTTC-1-17	FALSE	[]	TRUE	TRUE	TRAC		TRBC1		1642		2450				TRBD1						4		4						TRAJ22		TRBJ1-2						TGTGCTGTGAGATTTTCTGGTTCTGCAAGGCAACTGACCTTT		TGTGCCAGCAGCCACAGGGACAGGGGCCGGAATTTTTACGGCTACACCTTC		CAVRFSGSARQLTF		CASSHRDRGRNFYGYTF		TRA		TRB		TRUE
TTTATGCTCAAACGGG-1-17	FALSE	[]	TRUE	TRUE	TRAC		TRBC1		164		3310				TRBD1						1		6						TRAJ22		TRBJ1-2						TGTGCTGTGAGATTTTCTGGTTCTGCAAGGCAACTGACCTTT		TGTGCCAGCAGCCACAGGGACAGGGGCCGGAATTTTTACGGCTACACCTTC		CAVRFSGSARQLTF		CASSHRDRGRNFYGYTF		TRA		TRB		TRUE
AACTCCCGTCTCTCGT-1-17	FALSE	[]	TRUE	TRUE	TRAC		TRBC2		756		1254										2		3						TRAJ36		TRBJ2-1						TGTGGCACAGAGCAGGATTCGGGGGCAAACAACCTCTTCTTT		TGTGCCAGCAGCCCCAAGCGGCGTCATGAGCAGTTCTTC		CGTEQDSGANNLFF		CASSPKRRHEQFF		TRA		TRB		TRUE
AGCTCCTGTCCAGTGC-1-17	FALSE	[]	TRUE	TRUE	TRAC		TRBC2		1016		3214										3		4						TRAJ36		TRBJ2-1						TGTGGCACAGAGCAGGATTCGGGGGCAAACAACCTCTTCTTT		TGTGCCAGCAGCCCCAAGCGGCGTCATGAGCAGTTCTTC		CGTEQDSGANNLFF		CASSPKRRHEQFF		TRA		TRB		TRUE
CATGCCTTCGAGAGCA-1-17	FALSE	[]	TRUE	TRUE	TRAC		TRBC2		952		2706										1		4						TRAJ36		TRBJ2-1						TGTGGCACAGAGCAGGATTCGGGGGCAAACAACCTCTTCTTT		TGTGCCAGCAGCCCCAAGCGGCGTCATGAGCAGTTCTTC		CGTEQDSGANNLFF		CASSPKRRHEQFF		TRA		TRB		TRUE
CCGTTCACACGTAAGG-1-17	FALSE	[]	TRUE	TRUE	TRAC		TRBC2		466		1406										1		4						TRAJ36		TRBJ2-1						TGTGGCACAGAGCAGGATTCGGGGGCAAACAACCTCTTCTTT		TGTGCCAGCAGCCCCAAGCGGCGTCATGAGCAGTTCTTC		CGTEQDSGANNLFF		CASSPKRRHEQFF		TRA		TRB		TRUE
CGCTATCCAGACAGGT-1-17	FALSE	[]	TRUE	TRUE	TRAC		TRBC2		1350		3446										3		7						TRAJ36		TRBJ2-1						TGTGGCACAGAGCAGGATTCGGGGGCAAACAACCTCTTCTTT		TGTGCCAGCAGCCCCAAGCGGCGTCATGAGCAGTTCTTC		CGTEQDSGANNLFF		CASSPKRRHEQFF		TRA		TRB		TRUE
CTGTGCTGTTTGTTGG-1-17	FALSE	[]	TRUE	TRUE	TRAC		TRBC2		2042		2480										4		6						TRAJ36		TRBJ2-1						TGTGGCACAGAGCAGGATTCGGGGGCAAACAACCTCTTCTTT		TGTGCCAGCAGCCCCAAGCGGCGTCATGAGCAGTTCTTC		CGTEQDSGANNLFF		CASSPKRRHEQFF		TRA		TRB		TRUE
CTGTGCTTCTTGGGTA-1-17	FALSE	[]	TRUE	TRUE	TRAC		TRBC2		1644		6792										2		11						TRAJ36		TRBJ2-1						TGTGGCACAGAGCAGGATTCGGGGGCAAACAACCTCTTCTTT		TGTGCCAGCAGCCCCAAGCGGCGTCATGAGCAGTTCTTC		CGTEQDSGANNLFF		CASSPKRRHEQFF		TRA		TRB		TRUE
GAAGCAGTCTTATCTG-1-17	FALSE	[]	TRUE	TRUE	TRAC		TRBC2		1880		2468										4		5						TRAJ36		TRBJ2-1						TGTGGCACAGAGCAGGATTCGGGGGCAAACAACCTCTTCTTT		TGTGCCAGCAGCCCCAAGCGGCGTCATGAGCAGTTCTTC		CGTEQDSGANNLFF		CASSPKRRHEQFF		TRA		TRB		TRUE
GACGTGCGTTGATTCG-1-17	FALSE	[]	TRUE	TRUE	TRAC		TRBC2		682		3318										1		8						TRAJ36		TRBJ2-1						TGTGGCACAGAGCAGGATTCGGGGGCAAACAACCTCTTCTTT		TGTGCCAGCAGCCCCAAGCGGCGTCATGAGCAGTTCTTC		CGTEQDSGANNLFF		CASSPKRRHEQFF		TRA		TRB		TRUE
GCACTCTAGGATGTAT-1-17	FALSE	[]	TRUE	TRUE	TRAC		TRBC2		2246		10904										4		16						TRAJ36		TRBJ2-1						TGTGGCACAGAGCAGGATTCGGGGGCAAACAACCTCTTCTTT		TGTGCCAGCAGCCCCAAGCGGCGTCATGAGCAGTTCTTC		CGTEQDSGANNLFF		CASSPKRRHEQFF		TRA		TRB		TRUE
GCAGTTAGTCCGAATT-1-17	FALSE	[]	TRUE	TRUE	TRAC		TRBC2		596		4082										1		6						TRAJ36		TRBJ2-1						TGTGGCACAGAGCAGGATTCGGGGGCAAACAACCTCTTCTTT		TGTGCCAGCAGCCCCAAGCGGCGTCATGAGCAGTTCTTC		CGTEQDSGANNLFF		CASSPKRRHEQFF		TRA		TRB		TRUE
GCTGGGTCAGCGTAAG-1-17	FALSE	[]	TRUE	TRUE	TRAC		TRBC2		1474		2550										2		4						TRAJ36		TRBJ2-1						TGTGGCACAGAGCAGGATTCGGGGGCAAACAACCTCTTCTTT		TGTGCCAGCAGCCCCAAGCGGCGTCATGAGCAGTTCTTC		CGTEQDSGANNLFF		CASSPKRRHEQFF		TRA		TRB		TRUE
GGAGCAATCTTGAGAC-1-17	FALSE	[]	TRUE	TRUE	TRAC		TRBC2		1054		1120										1		5						TRAJ36		TRBJ2-1						TGTGGCACAGAGCAGGATTCGGGGGCAAACAACCTCTTCTTT		TGTGCCAGCAGCCCCAAGCGGCGTCATGAGCAGTTCTTC		CGTEQDSGANNLFF		CASSPKRRHEQFF		TRA		TRB		TRUE
TACTCGCGTCAACATC-1-17	FALSE	[]	TRUE	TRUE	TRAC		TRBC2		1326		670										7		2						TRAJ36		TRBJ2-1						TGTGGCACAGAGCAGGATTCGGGGGCAAACAACCTCTTCTTT		TGTGCCAGCAGCCCCAAGCGGCGTCATGAGCAGTTCTTC		CGTEQDSGANNLFF		CASSPKRRHEQFF		TRA		TRB		TRUE
TCATTTGAGTATCTCG-1-17	FALSE	[]	TRUE	TRUE	TRAC		TRBC2		3064		3928										4		11						TRAJ36		TRBJ2-1						TGTGGCACAGAGCAGGATTCGGGGGCAAACAACCTCTTCTTT		TGTGCCAGCAGCCCCAAGCGGCGTCATGAGCAGTTCTTC		CGTEQDSGANNLFF		CASSPKRRHEQFF		TRA		TRB		TRUE
TCCACACGTCGATTGT-1-17	FALSE	[]	TRUE	TRUE	TRAC		TRBC2		866		2830										4		9						TRAJ36		TRBJ2-1						TGTGGCACAGAGCAGGATTCGGGGGCAAACAACCTCTTCTTT		TGTGCCAGCAGCCCCAAGCGGCGTCATGAGCAGTTCTTC		CGTEQDSGANNLFF		CASSPKRRHEQFF		TRA		TRB		TRUE
TCGTAGATCTTAACCT-1-17	FALSE	[]	TRUE	TRUE	TRAC		TRBC2		504		1484										3		9						TRAJ36		TRBJ2-1						TGTGGCACAGAGCAGGATTCGGGGGCAAACAACCTCTTCTTT		TGTGCCAGCAGCCCCAAGCGGCGTCATGAGCAGTTCTTC		CGTEQDSGANNLFF		CASSPKRRHEQFF		TRA		TRB		TRUE
TGAGCATTCATTGCGA-1-17	FALSE	[]	TRUE	TRUE	TRAC		TRBC2		654		3020										2		7						TRAJ36		TRBJ2-1						TGTGGCACAGAGCAGGATTCGGGGGCAAACAACCTCTTCTTT		TGTGCCAGCAGCCCCAAGCGGCGTCATGAGCAGTTCTTC		CGTEQDSGANNLFF		CASSPKRRHEQFF		TRA		TRB		TRUE
TGAGCCGTCTGCTGTC-1-17	FALSE	[]	TRUE	TRUE	TRAC		TRBC2		528		4768										1		8						TRAJ36		TRBJ2-1						TGTGGCACAGAGCAGGATTCGGGGGCAAACAACCTCTTCTTT		TGTGCCAGCAGCCCCAAGCGGCGTCATGAGCAGTTCTTC		CGTEQDSGANNLFF		CASSPKRRHEQFF		TRA		TRB		TRUE
AATCCAGTCCGAATGT-1-15	FALSE	[]	TRUE	TRUE	TRAC		TRBC1		1000		304										2		2						TRAJ54		TRBJ1-5						TGTGCTCTGAGTTCGGGGTCGACGGGAGCCCAGAAGCTGGTATTT		TGTGCCAGCAGCTTTGGGCTAGTTCAGCCCCAGCATTTT		CALSSGSTGAQKLVF		CASSFGLVQPQHF		TRA		TRB		TRUE
ACACTGAGTTGTCGCG-1-15	FALSE	[]	TRUE	TRUE	TRAC		TRBC1		1194		3942										4		9						TRAJ54		TRBJ1-5						TGTGCTCTGAGTTCGGGGTCGACGGGAGCCCAGAAGCTGGTATTT		TGTGCCAGCAGCTTTGGGCTAGTTCAGCCCCAGCATTTT		CALSSGSTGAQKLVF		CASSFGLVQPQHF		TRA		TRB		TRUE
ACGATGTAGGGAGTAA-1-15	FALSE	[]	TRUE	TRUE	TRAC		TRBC1		3748		3258										14		14						TRAJ54		TRBJ1-5						TGTGCTCTGAGTTCGGGGTCGACGGGAGCCCAGAAGCTGGTATTT		TGTGCCAGCAGCTTTGGGCTAGTTCAGCCCCAGCATTTT		CALSSGSTGAQKLVF		CASSFGLVQPQHF		TRA		TRB		TRUE
ACGCAGCCATCCTAGA-1-15	FALSE	[]	TRUE	TRUE	TRAC		TRBC1		1736		3238										5		7						TRAJ54		TRBJ1-5						TGTGCTCTGAGTTCGGGGTCGACGGGAGCCCAGAAGCTGGTATTT		TGTGCCAGCAGCTTTGGGCTAGTTCAGCCCCAGCATTTT		CALSSGSTGAQKLVF		CASSFGLVQPQHF		TRA		TRB		TRUE
ACTATCTCAGCTTAAC-1-15	FALSE	[]	TRUE	TRUE	TRAC		TRBC1		1494		4714										4		12						TRAJ54		TRBJ1-5						TGTGCTCTGAGTTCGGGGTCGACGGGAGCCCAGAAGCTGGTATTT		TGTGCCAGCAGCTTTGGGCTAGTTCAGCCCCAGCATTTT		CALSSGSTGAQKLVF		CASSFGLVQPQHF		TRA		TRB		TRUE
ACTTACTTCTTGCCGT-1-15	FALSE	[]	TRUE	TRUE	TRAC		TRBC1		1826		3918										6		9						TRAJ54		TRBJ1-5						TGTGCTCTGAGTTCGGGGTCGACGGGAGCCCAGAAGCTGGTATTT		TGTGCCAGCAGCTTTGGGCTAGTTCAGCCCCAGCATTTT		CALSSGSTGAQKLVF		CASSFGLVQPQHF		TRA		TRB		TRUE
AGATTGCTCATCTGCC-1-15	FALSE	[]	TRUE	TRUE	TRAC		TRBC1		1370		8962										6		18						TRAJ54		TRBJ1-5						TGTGCTCTGAGTTCGGGGTCGACGGGAGCCCAGAAGCTGGTATTT		TGTGCCAGCAGCTTTGGGCTAGTTCAGCCCCAGCATTTT		CALSSGSTGAQKLVF		CASSFGLVQPQHF		TRA		TRB		TRUE
ATCTGCCGTATAGTAG-1-15	FALSE	[]	TRUE	TRUE	TRAC		TRBC1		1060		3794										7		15						TRAJ54		TRBJ1-5						TGTGCTCTGAGTTCGGGGTCGACGGGAGCCCAGAAGCTGGTATTT		TGTGCCAGCAGCTTTGGGCTAGTTCAGCCCCAGCATTTT		CALSSGSTGAQKLVF		CASSFGLVQPQHF		TRA		TRB		TRUE
CACAGTAGTCATTAGC-1-15	FALSE	[]	TRUE	TRUE	TRAC		TRBC1		1234		6652										3		16						TRAJ54		TRBJ1-5						TGTGCTCTGAGTTCGGGGTCGACGGGAGCCCAGAAGCTGGTATTT		TGTGCCAGCAGCTTTGGGCTAGTTCAGCCCCAGCATTTT		CALSSGSTGAQKLVF		CASSFGLVQPQHF		TRA		TRB		TRUE
CACCTTGTCAATACCG-1-15	FALSE	[]	TRUE	TRUE	TRAC		TRBC1		314		8028										4		18						TRAJ54		TRBJ1-5						TGTGCTCTGAGTTCGGGGTCGACGGGAGCCCAGAAGCTGGTATTT		TGTGCCAGCAGCTTTGGGCTAGTTCAGCCCCAGCATTTT		CALSSGSTGAQKLVF		CASSFGLVQPQHF		TRA		TRB		TRUE
CAGCAGCGTCTGCAAT-1-15	FALSE	[]	TRUE	TRUE	TRAC		TRBC1		850		4072										7		20						TRAJ54		TRBJ1-5						TGTGCTCTGAGTTCGGGGTCGACGGGAGCCCAGAAGCTGGTATTT		TGTGCCAGCAGCTTTGGGCTAGTTCAGCCCCAGCATTTT		CALSSGSTGAQKLVF		CASSFGLVQPQHF		TRA		TRB		TRUE
CATATGGTCGAATGGG-1-15	FALSE	[]	TRUE	TRUE	TRAC		TRBC1		2998		11346										10		22						TRAJ54		TRBJ1-5						TGTGCTCTGAGTTCGGGGTCGACGGGAGCCCAGAAGCTGGTATTT		TGTGCCAGCAGCTTTGGGCTAGTTCAGCCCCAGCATTTT		CALSSGSTGAQKLVF		CASSFGLVQPQHF		TRA		TRB		TRUE
CATATTCCAGGTCGTC-1-15	FALSE	[]	TRUE	TRUE	TRAC		TRBC1		1736		5748										5		15						TRAJ54		TRBJ1-5						TGTGCTCTGAGTTCGGGGTCGACGGGAGCCCAGAAGCTGGTATTT		TGTGCCAGCAGCTTTGGGCTAGTTCAGCCCCAGCATTTT		CALSSGSTGAQKLVF		CASSFGLVQPQHF		TRA		TRB		TRUE
CGCTTCATCCACGTTC-1-15	FALSE	[]	TRUE	TRUE	TRAC		TRBC1		1084		1484										5		5						TRAJ54		TRBJ1-5						TGTGCTCTGAGTTCGGGGTCGACGGGAGCCCAGAAGCTGGTATTT		TGTGCCAGCAGCTTTGGGCTAGTTCAGCCCCAGCATTTT		CALSSGSTGAQKLVF		CASSFGLVQPQHF		TRA		TRB		TRUE
CGGGTCACAGTGGGAT-1-15	FALSE	[]	TRUE	TRUE	TRAC		TRBC1		3052		10428										10		27						TRAJ54		TRBJ1-5						TGTGCTCTGAGTTCGGGGTCGACGGGAGCCCAGAAGCTGGTATTT		TGTGCCAGCAGCTTTGGGCTAGTTCAGCCCCAGCATTTT		CALSSGSTGAQKLVF		CASSFGLVQPQHF		TRA		TRB		TRUE
CGTAGCGTCTAGCACA-1-15	FALSE	[]	TRUE	TRUE	TRAC		TRBC1		322		696										3		6						TRAJ54		TRBJ1-5						TGTGCTCTGAGTTCGGGGTCGACGGGAGCCCAGAAGCTGGTATTT		TGTGCCAGCAGCTTTGGGCTAGTTCAGCCCCAGCATTTT		CALSSGSTGAQKLVF		CASSFGLVQPQHF		TRA		TRB		TRUE
CGTCACTCAGAGTGTG-1-15	FALSE	[]	TRUE	TRUE	TRAC		TRBC1		2152		3472										13		19						TRAJ54		TRBJ1-5						TGTGCTCTGAGTTCGGGGTCGACGGGAGCCCAGAAGCTGGTATTT		TGTGCCAGCAGCTTTGGGCTAGTTCAGCCCCAGCATTTT		CALSSGSTGAQKLVF		CASSFGLVQPQHF		TRA		TRB		TRUE
CGTTCTGAGACTCGGA-1-15	FALSE	[]	TRUE	TRUE	TRAC		TRBC1		1470		4034										4		15						TRAJ54		TRBJ1-5						TGTGCTCTGAGTTCGGGGTCGACGGGAGCCCAGAAGCTGGTATTT		TGTGCCAGCAGCTTTGGGCTAGTTCAGCCCCAGCATTTT		CALSSGSTGAQKLVF		CASSFGLVQPQHF		TRA		TRB		TRUE
CTCGAAACAGGATCGA-1-15	FALSE	[]	TRUE	TRUE	TRAC		TRBC1		940		5804										2		12						TRAJ54		TRBJ1-5						TGTGCTCTGAGTTCGGGGTCGACGGGAGCCCAGAAGCTGGTATTT		TGTGCCAGCAGCTTTGGGCTAGTTCAGCCCCAGCATTTT		CALSSGSTGAQKLVF		CASSFGLVQPQHF		TRA		TRB		TRUE
CTGGTCTGTAGCCTAT-1-15	FALSE	[]	TRUE	TRUE	TRAC		TRBC1		1096		3386										4		9						TRAJ54		TRBJ1-5						TGTGCTCTGAGTTCGGGGTCGACGGGAGCCCAGAAGCTGGTATTT		TGTGCCAGCAGCTTTGGGCTAGTTCAGCCCCAGCATTTT		CALSSGSTGAQKLVF		CASSFGLVQPQHF		TRA		TRB		TRUE
GACGGCTGTGCGATAG-1-15	FALSE	[]	TRUE	TRUE	TRAC		TRBC1		1968		6714										4		17						TRAJ54		TRBJ1-5						TGTGCTCTGAGTTCGGGGTCGACGGGAGCCCAGAAGCTGGTATTT		TGTGCCAGCAGCTTTGGGCTAGTTCAGCCCCAGCATTTT		CALSSGSTGAQKLVF		CASSFGLVQPQHF		TRA		TRB		TRUE
GACGTTAGTCGAATCT-1-15	FALSE	[]	TRUE	TRUE	TRAC		TRBC1		1558		5040										6		11						TRAJ54		TRBJ1-5						TGTGCTCTGAGTTCGGGGTCGACGGGAGCCCAGAAGCTGGTATTT		TGTGCCAGCAGCTTTGGGCTAGTTCAGCCCCAGCATTTT		CALSSGSTGAQKLVF		CASSFGLVQPQHF		TRA		TRB		TRUE
GATGAGGCAGGATCGA-1-15	FALSE	[]	TRUE	TRUE	TRAC		TRBC1		3260		8578										9		19						TRAJ54		TRBJ1-5						TGTGCTCTGAGTTCGGGGTCGACGGGAGCCCAGAAGCTGGTATTT		TGTGCCAGCAGCTTTGGGCTAGTTCAGCCCCAGCATTTT		CALSSGSTGAQKLVF		CASSFGLVQPQHF		TRA		TRB		TRUE
GCATACATCACTTCAT-1-15	FALSE	[]	TRUE	TRUE	TRAC		TRBC1		850		1992										2		6						TRAJ54		TRBJ1-5						TGTGCTCTGAGTTCGGGGTCGACGGGAGCCCAGAAGCTGGTATTT		TGTGCCAGCAGCTTTGGGCTAGTTCAGCCCCAGCATTTT		CALSSGSTGAQKLVF		CASSFGLVQPQHF		TRA		TRB		TRUE
GCGCAACGTTGTCGCG-1-15	FALSE	[]	TRUE	TRUE	TRAC		TRBC1		1782		4254										4		11						TRAJ54		TRBJ1-5						TGTGCTCTGAGTTCGGGGTCGACGGGAGCCCAGAAGCTGGTATTT		TGTGCCAGCAGCTTTGGGCTAGTTCAGCCCCAGCATTTT		CALSSGSTGAQKLVF		CASSFGLVQPQHF		TRA		TRB		TRUE
GGATGTTCACCTGGTG-1-15	FALSE	[]	TRUE	TRUE	TRAC		TRBC1		3368		7962										8		15						TRAJ54		TRBJ1-5						TGTGCTCTGAGTTCGGGGTCGACGGGAGCCCAGAAGCTGGTATTT		TGTGCCAGCAGCTTTGGGCTAGTTCAGCCCCAGCATTTT		CALSSGSTGAQKLVF		CASSFGLVQPQHF		TRA		TRB		TRUE
GGCCGATTCATAGCAC-1-15	FALSE	[]	TRUE	TRUE	TRAC		TRBC1		2500		14116										9		31						TRAJ54		TRBJ1-5						TGTGCTCTGAGTTCGGGGTCGACGGGAGCCCAGAAGCTGGTATTT		TGTGCCAGCAGCTTTGGGCTAGTTCAGCCCCAGCATTTT		CALSSGSTGAQKLVF		CASSFGLVQPQHF		TRA		TRB		TRUE
GTAGGCCGTTACTGAC-1-15	FALSE	[]	TRUE	TRUE	TRAC		TRBC1		480		1588										2		6						TRAJ54		TRBJ1-5						TGTGCTCTGAGTTCGGGGTCGACGGGAGCCCAGAAGCTGGTATTT		TGTGCCAGCAGCTTTGGGCTAGTTCAGCCCCAGCATTTT		CALSSGSTGAQKLVF		CASSFGLVQPQHF		TRA		TRB		TRUE
GTCACAACAGGCTGAA-1-15	FALSE	[]	TRUE	TRUE	TRAC		TRBC1		828		9374										5		25						TRAJ54		TRBJ1-5						TGTGCTCTGAGTTCGGGGTCGACGGGAGCCCAGAAGCTGGTATTT		TGTGCCAGCAGCTTTGGGCTAGTTCAGCCCCAGCATTTT		CALSSGSTGAQKLVF		CASSFGLVQPQHF		TRA		TRB		TRUE
GTCGTAACACCATGTA-1-15	FALSE	[]	TRUE	TRUE	TRAC		TRBC1		606		1718										10		21						TRAJ54		TRBJ1-5						TGTGCTCTGAGTTCGGGGTCGACGGGAGCCCAGAAGCTGGTATTT		TGTGCCAGCAGCTTTGGGCTAGTTCAGCCCCAGCATTTT		CALSSGSTGAQKLVF		CASSFGLVQPQHF		TRA		TRB		TRUE
GTCTCGTAGCTTCGCG-1-15	FALSE	[]	TRUE	TRUE	TRAC		TRBC1		1018		1892										8		15						TRAJ54		TRBJ1-5						TGTGCTCTGAGTTCGGGGTCGACGGGAGCCCAGAAGCTGGTATTT		TGTGCCAGCAGCTTTGGGCTAGTTCAGCCCCAGCATTTT		CALSSGSTGAQKLVF		CASSFGLVQPQHF		TRA		TRB		TRUE
GTTTCTAAGTAGGTGC-1-15	FALSE	[]	TRUE	TRUE	TRAC		TRBC1		1936		6998										6		16						TRAJ54		TRBJ1-5						TGTGCTCTGAGTTCGGGGTCGACGGGAGCCCAGAAGCTGGTATTT		TGTGCCAGCAGCTTTGGGCTAGTTCAGCCCCAGCATTTT		CALSSGSTGAQKLVF		CASSFGLVQPQHF		TRA		TRB		TRUE
TAAGCGTGTCGGCTCA-1-15	FALSE	[]	TRUE	TRUE	TRAC		TRBC1		1374		4778										3		10						TRAJ54		TRBJ1-5						TGTGCTCTGAGTTCGGGGTCGACGGGAGCCCAGAAGCTGGTATTT		TGTGCCAGCAGCTTTGGGCTAGTTCAGCCCCAGCATTTT		CALSSGSTGAQKLVF		CASSFGLVQPQHF		TRA		TRB		TRUE
TACGGTAGTCATGCAT-1-15	FALSE	[]	TRUE	TRUE	TRAC		TRBC1		1834		5234										7		15						TRAJ54		TRBJ1-5						TGTGCTCTGAGTTCGGGGTCGACGGGAGCCCAGAAGCTGGTATTT		TGTGCCAGCAGCTTTGGGCTAGTTCAGCCCCAGCATTTT		CALSSGSTGAQKLVF		CASSFGLVQPQHF		TRA		TRB		TRUE
TCCACACGTCTCGTTC-1-15	FALSE	[]	TRUE	TRUE	TRAC		TRBC1		2564		13072										7		29						TRAJ54		TRBJ1-5						TGTGCTCTGAGTTCGGGGTCGACGGGAGCCCAGAAGCTGGTATTT		TGTGCCAGCAGCTTTGGGCTAGTTCAGCCCCAGCATTTT		CALSSGSTGAQKLVF		CASSFGLVQPQHF		TRA		TRB		TRUE
TCGGGACGTTAAGAAC-1-15	FALSE	[]	TRUE	TRUE	TRAC		TRBC1		390		2474										3		15						TRAJ54		TRBJ1-5						TGTGCTCTGAGTTCGGGGTCGACGGGAGCCCAGAAGCTGGTATTT		TGTGCCAGCAGCTTTGGGCTAGTTCAGCCCCAGCATTTT		CALSSGSTGAQKLVF		CASSFGLVQPQHF		TRA		TRB		TRUE
TGCCAAAGTACTTAGC-1-15	FALSE	[]	TRUE	TRUE	TRAC		TRBC1		6184		15700										15		29						TRAJ54		TRBJ1-5						TGTGCTCTGAGTTCGGGGTCGACGGGAGCCCAGAAGCTGGTATTT		TGTGCCAGCAGCTTTGGGCTAGTTCAGCCCCAGCATTTT		CALSSGSTGAQKLVF		CASSFGLVQPQHF		TRA		TRB		TRUE
TGGACGCTCTTGAGAC-1-15	FALSE	[]	TRUE	TRUE	TRAC		TRBC1		2608		7222										6		14						TRAJ54		TRBJ1-5						TGTGCTCTGAGTTCGGGGTCGACGGGAGCCCAGAAGCTGGTATTT		TGTGCCAGCAGCTTTGGGCTAGTTCAGCCCCAGCATTTT		CALSSGSTGAQKLVF		CASSFGLVQPQHF		TRA		TRB		TRUE
TGTATTCTCCTCATTA-1-15	FALSE	[]	TRUE	TRUE	TRAC		TRBC1		1156		13502										4		33						TRAJ54		TRBJ1-5						TGTGCTCTGAGTTCGGGGTCGACGGGAGCCCAGAAGCTGGTATTT		TGTGCCAGCAGCTTTGGGCTAGTTCAGCCCCAGCATTTT		CALSSGSTGAQKLVF		CASSFGLVQPQHF		TRA		TRB		TRUE
TTATGCTGTTGTGGCC-1-15	FALSE	[]	TRUE	TRUE	TRAC		TRBC1		2512		6048										7		12						TRAJ54		TRBJ1-5						TGTGCTCTGAGTTCGGGGTCGACGGGAGCCCAGAAGCTGGTATTT		TGTGCCAGCAGCTTTGGGCTAGTTCAGCCCCAGCATTTT		CALSSGSTGAQKLVF		CASSFGLVQPQHF		TRA		TRB		TRUE
TTCTTAGCACCCAGTG-1-15	FALSE	[]	TRUE	TRUE	TRAC		TRBC1		3240		16234										8		37						TRAJ54		TRBJ1-5						TGTGCTCTGAGTTCGGGGTCGACGGGAGCCCAGAAGCTGGTATTT		TGTGCCAGCAGCTTTGGGCTAGTTCAGCCCCAGCATTTT		CALSSGSTGAQKLVF		CASSFGLVQPQHF		TRA		TRB		TRUE
TTGACTTCAGTATCTG-1-15	FALSE	[]	TRUE	TRUE	TRAC		TRBC1		220		6664										2		13						TRAJ54		TRBJ1-5						TGTGCTCTGAGTTCGGGGTCGACGGGAGCCCAGAAGCTGGTATTT		TGTGCCAGCAGCTTTGGGCTAGTTCAGCCCCAGCATTTT		CALSSGSTGAQKLVF		CASSFGLVQPQHF		TRA		TRB		TRUE
TTTGGTTGTATCGCAT-1-15	FALSE	[]	TRUE	TRUE	TRAC		TRBC1		6292		8724										19		26						TRAJ54		TRBJ1-5						TGTGCTCTGAGTTCGGGGTCGACGGGAGCCCAGAAGCTGGTATTT		TGTGCCAGCAGCTTTGGGCTAGTTCAGCCCCAGCATTTT		CALSSGSTGAQKLVF		CASSFGLVQPQHF		TRA		TRB		TRUE
AAAGCAAGTAACGACG-1-15	FALSE	[]	TRUE	TRUE			TRBC2				9642				TRBD1								21								TRBJ2-1								TGTGCCTGGGGGTGGGGGCGGAATGAGCAGTTCTTC				CAWGWGRNEQFF				TRB		None
AAATGCCCATGAGCGA-1-15	FALSE	[]	TRUE	TRUE			TRBC2				6674				TRBD1								20								TRBJ2-1								TGTGCCTGGGGGTGGGGGCGGAATGAGCAGTTCTTC				CAWGWGRNEQFF				TRB		None
AACTTTCTCTCAAACG-1-15	FALSE	[]	TRUE	TRUE			TRBC2				9160				TRBD1								30								TRBJ2-1								TGTGCCTGGGGGTGGGGGCGGAATGAGCAGTTCTTC				CAWGWGRNEQFF				TRB		None
AAGCCGCCACTGTTAG-1-15	FALSE	[]	TRUE	TRUE			TRBC2				1800				TRBD1								6								TRBJ2-1								TGTGCCTGGGGGTGGGGGCGGAATGAGCAGTTCTTC				CAWGWGRNEQFF				TRB		None
ACCTTTACAAATCCGT-1-15	FALSE	[]	TRUE	TRUE			TRBC2				4670				TRBD1								12								TRBJ2-1								TGTGCCTGGGGGTGGGGGCGGAATGAGCAGTTCTTC				CAWGWGRNEQFF				TRB		None
ACGGGTCAGATAGGAG-1-15	FALSE	[]	TRUE	TRUE			TRBC2				5850				TRBD1								16								TRBJ2-1								TGTGCCTGGGGGTGGGGGCGGAATGAGCAGTTCTTC				CAWGWGRNEQFF				TRB		None
ACTTGTTAGGTTACCT-1-15	FALSE	[]	TRUE	TRUE			TRBC2				4436				TRBD1								12								TRBJ2-1								TGTGCCTGGGGGTGGGGGCGGAATGAGCAGTTCTTC				CAWGWGRNEQFF				TRB		None
AGAGTGGTCATCGGAT-1-15	FALSE	[]	TRUE	TRUE			TRBC2				6268				TRBD1								19								TRBJ2-1								TGTGCCTGGGGGTGGGGGCGGAATGAGCAGTTCTTC				CAWGWGRNEQFF				TRB		None
AGCAGCCGTTTCCACC-1-15	FALSE	[]	TRUE	TRUE			TRBC2				2244				TRBD1								5								TRBJ2-1								TGTGCCTGGGGGTGGGGGCGGAATGAGCAGTTCTTC				CAWGWGRNEQFF				TRB		None
AGGTCCGGTTCGCTAA-1-15	FALSE	[]	TRUE	TRUE			TRBC2				5926				TRBD1								16								TRBJ2-1								TGTGCCTGGGGGTGGGGGCGGAATGAGCAGTTCTTC				CAWGWGRNEQFF				TRB		None
AGTGGGATCTTGCATT-1-15	FALSE	[]	TRUE	TRUE			TRBC2				4464				TRBD1								12								TRBJ2-1								TGTGCCTGGGGGTGGGGGCGGAATGAGCAGTTCTTC				CAWGWGRNEQFF				TRB		None
ATTGGTGCACCGATAT-1-15	FALSE	[]	TRUE	TRUE			TRBC2				9436				TRBD1								27								TRBJ2-1								TGTGCCTGGGGGTGGGGGCGGAATGAGCAGTTCTTC				CAWGWGRNEQFF				TRB		None
CAAGAAATCCAGATCA-1-15	FALSE	[]	TRUE	TRUE			TRBC2				6772				TRBD1								19								TRBJ2-1								TGTGCCTGGGGGTGGGGGCGGAATGAGCAGTTCTTC				CAWGWGRNEQFF				TRB		None
CACCAGGAGTGAAGTT-1-15	FALSE	[]	TRUE	TRUE			TRBC2				5732				TRBD1								18								TRBJ2-1								TGTGCCTGGGGGTGGGGGCGGAATGAGCAGTTCTTC				CAWGWGRNEQFF				TRB		None
CCGTACTTCGAACTGT-1-15	FALSE	[]	TRUE	TRUE			TRBC2				9536				TRBD1								35								TRBJ2-1								TGTGCCTGGGGGTGGGGGCGGAATGAGCAGTTCTTC				CAWGWGRNEQFF				TRB		None
CCTACCAAGTGCGTGA-1-15	FALSE	[]	TRUE	TRUE			TRBC2				6582				TRBD1								20								TRBJ2-1								TGTGCCTGGGGGTGGGGGCGGAATGAGCAGTTCTTC				CAWGWGRNEQFF				TRB		None
CGAATGTCACTTAAGC-1-15	FALSE	[]	TRUE	TRUE			TRBC2				3786				TRBD1								12								TRBJ2-1								TGTGCCTGGGGGTGGGGGCGGAATGAGCAGTTCTTC				CAWGWGRNEQFF				TRB		None
CGAATGTGTGACCAAG-1-15	FALSE	[]	TRUE	TRUE			TRBC2				5556				TRBD1								20								TRBJ2-1								TGTGCCTGGGGGTGGGGGCGGAATGAGCAGTTCTTC				CAWGWGRNEQFF				TRB		None
CGCGGTATCAACACTG-1-15	FALSE	[]	TRUE	TRUE			TRBC2				972				TRBD1								6								TRBJ2-1								TGTGCCTGGGGGTGGGGGCGGAATGAGCAGTTCTTC				CAWGWGRNEQFF				TRB		None
CGGCTAGTCGAGCCCA-1-15	FALSE	[]	TRUE	TRUE			TRBC2				3694				TRBD1								16								TRBJ2-1								TGTGCCTGGGGGTGGGGGCGGAATGAGCAGTTCTTC				CAWGWGRNEQFF				TRB		None
CGTAGCGCATCGGACC-1-15	FALSE	[]	TRUE	TRUE			TRBC2				964				TRBD1								7								TRBJ2-1								TGTGCCTGGGGGTGGGGGCGGAATGAGCAGTTCTTC				CAWGWGRNEQFF				TRB		None
CGTGTCTTCCCGGATG-1-15	FALSE	[]	TRUE	TRUE			TRBC2				1278				TRBD1								14								TRBJ2-1								TGTGCCTGGGGGTGGGGGCGGAATGAGCAGTTCTTC				CAWGWGRNEQFF				TRB		None
CTCATTACATCTCGCT-1-15	FALSE	[]	TRUE	TRUE			TRBC2				8650				TRBD1								28								TRBJ2-1								TGTGCCTGGGGGTGGGGGCGGAATGAGCAGTTCTTC				CAWGWGRNEQFF				TRB		None
GACTGCGGTTCCAACA-1-15	FALSE	[]	TRUE	TRUE			TRBC2				1386				TRBD1								4								TRBJ2-1								TGTGCCTGGGGGTGGGGGCGGAATGAGCAGTTCTTC				CAWGWGRNEQFF				TRB		None
GAGGTGACAGCCTTTC-1-15	FALSE	[]	TRUE	TRUE			TRBC2				5488				TRBD1								22								TRBJ2-1								TGTGCCTGGGGGTGGGGGCGGAATGAGCAGTTCTTC				CAWGWGRNEQFF				TRB		None
GCAATCATCACAGTAC-1-15	FALSE	[]	TRUE	TRUE			TRBC2				10772				TRBD1								33								TRBJ2-1								TGTGCCTGGGGGTGGGGGCGGAATGAGCAGTTCTTC				CAWGWGRNEQFF				TRB		None
GCACTCTTCCCATTTA-1-15	FALSE	[]	TRUE	TRUE			TRBC2				3128				TRBD1								9								TRBJ2-1								TGTGCCTGGGGGTGGGGGCGGAATGAGCAGTTCTTC				CAWGWGRNEQFF				TRB		None
GCTGCTTGTTTACTCT-1-15	FALSE	[]	TRUE	TRUE			TRBC2				5040				TRBD1								13								TRBJ2-1								TGTGCCTGGGGGTGGGGGCGGAATGAGCAGTTCTTC				CAWGWGRNEQFF				TRB		None
GCTTCCACACCTCGTT-1-15	FALSE	[]	TRUE	TRUE			TRBC2				3908				TRBD1								14								TRBJ2-1								TGTGCCTGGGGGTGGGGGCGGAATGAGCAGTTCTTC				CAWGWGRNEQFF				TRB		None
GGACAGAAGTGTCTCA-1-15	FALSE	[]	TRUE	TRUE			TRBC2				7584				TRBD1								18								TRBJ2-1								TGTGCCTGGGGGTGGGGGCGGAATGAGCAGTTCTTC				CAWGWGRNEQFF				TRB		None
GGACATTCAACTTGAC-1-15	FALSE	[]	TRUE	TRUE			TRBC2				10246				TRBD1								33								TRBJ2-1								TGTGCCTGGGGGTGGGGGCGGAATGAGCAGTTCTTC				CAWGWGRNEQFF				TRB		None
GGCGTGTTCTATGTGG-1-15	FALSE	[]	TRUE	TRUE			TRBC2				7388				TRBD1								32								TRBJ2-1								TGTGCCTGGGGGTGGGGGCGGAATGAGCAGTTCTTC				CAWGWGRNEQFF				TRB		None
GGGAGATCATCTATGG-1-15	FALSE	[]	TRUE	TRUE			TRBC2				2282				TRBD1								7								TRBJ2-1								TGTGCCTGGGGGTGGGGGCGGAATGAGCAGTTCTTC				CAWGWGRNEQFF				TRB		None
GTCACGGGTTCGCTAA-1-15	FALSE	[]	TRUE	TRUE			TRBC2				5772				TRBD1								18								TRBJ2-1								TGTGCCTGGGGGTGGGGGCGGAATGAGCAGTTCTTC				CAWGWGRNEQFF				TRB		None
TACACGAAGTAACCCT-1-15	FALSE	[]	TRUE	TRUE			TRBC2				8204				TRBD1								21								TRBJ2-1								TGTGCCTGGGGGTGGGGGCGGAATGAGCAGTTCTTC				CAWGWGRNEQFF				TRB		None
TACGGATAGAAACGAG-1-15	FALSE	[]	TRUE	TRUE			TRBC2				6750				TRBD1								20								TRBJ2-1								TGTGCCTGGGGGTGGGGGCGGAATGAGCAGTTCTTC				CAWGWGRNEQFF				TRB		None
TAGCCGGGTGCTCTTC-1-15	FALSE	[]	TRUE	TRUE			TRBC2				7024				TRBD1								21								TRBJ2-1								TGTGCCTGGGGGTGGGGGCGGAATGAGCAGTTCTTC				CAWGWGRNEQFF				TRB		None
TCGCGTTTCCTTGACC-1-15	FALSE	[]	TRUE	TRUE			TRBC2				1450				TRBD1								11								TRBJ2-1								TGTGCCTGGGGGTGGGGGCGGAATGAGCAGTTCTTC				CAWGWGRNEQFF				TRB		None
TCTTCGGCACATAACC-1-15	FALSE	[]	TRUE	TRUE			TRBC2				3064				TRBD1								11								TRBJ2-1								TGTGCCTGGGGGTGGGGGCGGAATGAGCAGTTCTTC				CAWGWGRNEQFF				TRB		None
TGACTTTTCTACCTGC-1-15	FALSE	[]	TRUE	TRUE			TRBC2				6614				TRBD1								17								TRBJ2-1								TGTGCCTGGGGGTGGGGGCGGAATGAGCAGTTCTTC				CAWGWGRNEQFF				TRB		None
TGGGCGTCATTGTGCA-1-15	FALSE	[]	TRUE	TRUE			TRBC2				1828				TRBD1								10								TRBJ2-1								TGTGCCTGGGGGTGGGGGCGGAATGAGCAGTTCTTC				CAWGWGRNEQFF				TRB		None
TGTATTCCACTACAGT-1-15	FALSE	[]	TRUE	TRUE			TRBC2				7004				TRBD1								15								TRBJ2-1								TGTGCCTGGGGGTGGGGGCGGAATGAGCAGTTCTTC				CAWGWGRNEQFF				TRB		None
TTATGCTCATCTCGCT-1-15	FALSE	[]	TRUE	TRUE			TRBC2				3058				TRBD1								8								TRBJ2-1								TGTGCCTGGGGGTGGGGGCGGAATGAGCAGTTCTTC				CAWGWGRNEQFF				TRB		None
ACATCAGGTTATCACG-1-17	FALSE	[]	TRUE	TRUE			TRBC2				2816												7								TRBJ2-1								TGTGCCAGCAGCGCGAGCCGGAGGAATGAGCAGTTCTTC				CASSASRRNEQFF				TRB		None
ACATGGTCAAAGGTGC-1-17	FALSE	[]	TRUE	TRUE			TRBC2				3796												5								TRBJ2-1								TGTGCCAGCAGCGCGAGCCGGAGGAATGAGCAGTTCTTC				CASSASRRNEQFF				TRB		None
ACGGCCAAGTGTCTCA-1-17	FALSE	[]	TRUE	TRUE			TRBC2				2654												7								TRBJ2-1								TGTGCCAGCAGCGCGAGCCGGAGGAATGAGCAGTTCTTC				CASSASRRNEQFF				TRB		None
AGATCTGAGACCCACC-1-17	FALSE	[]	TRUE	TRUE			TRBC2				4882												8								TRBJ2-1								TGTGCCAGCAGCGCGAGCCGGAGGAATGAGCAGTTCTTC				CASSASRRNEQFF				TRB		None
AGGCCGTCAGAAGCAC-1-17	FALSE	[]	TRUE	TRUE			TRBC2				5020												7								TRBJ2-1								TGTGCCAGCAGCGCGAGCCGGAGGAATGAGCAGTTCTTC				CASSASRRNEQFF				TRB		None
AGTGTCAAGTAGGCCA-1-17	FALSE	[]	TRUE	TRUE			TRBC2				2834												4								TRBJ2-1								TGTGCCAGCAGCGCGAGCCGGAGGAATGAGCAGTTCTTC				CASSASRRNEQFF				TRB		None
ATGTGTGCATTAGGCT-1-17	FALSE	[]	TRUE	TRUE			TRBC2				8990												13								TRBJ2-1								TGTGCCAGCAGCGCGAGCCGGAGGAATGAGCAGTTCTTC				CASSASRRNEQFF				TRB		None
ATTTCTGGTTTGTGTG-1-17	FALSE	[]	TRUE	TRUE			TRBC2				2432												5								TRBJ2-1								TGTGCCAGCAGCGCGAGCCGGAGGAATGAGCAGTTCTTC				CASSASRRNEQFF				TRB		None
CACCAGGGTCGCGAAA-1-17	FALSE	[]	TRUE	TRUE			TRBC2				4900												10								TRBJ2-1								TGTGCCAGCAGCGCGAGCCGGAGGAATGAGCAGTTCTTC				CASSASRRNEQFF				TRB		None
CAGAGAGCAGCAGTTT-1-17	FALSE	[]	TRUE	TRUE			TRBC2				7388												10								TRBJ2-1								TGTGCCAGCAGCGCGAGCCGGAGGAATGAGCAGTTCTTC				CASSASRRNEQFF				TRB		None
CTGATAGTCGGTTCGG-1-17	FALSE	[]	TRUE	TRUE			TRBC2				1282												4								TRBJ2-1								TGTGCCAGCAGCGCGAGCCGGAGGAATGAGCAGTTCTTC				CASSASRRNEQFF				TRB		None
CTGATCCGTCTAACGT-1-17	FALSE	[]	TRUE	TRUE			TRBC2				11724												15								TRBJ2-1								TGTGCCAGCAGCGCGAGCCGGAGGAATGAGCAGTTCTTC				CASSASRRNEQFF				TRB		None
GGTGTTACAGGATTGG-1-17	FALSE	[]	TRUE	TRUE			TRBC2				3918												5								TRBJ2-1								TGTGCCAGCAGCGCGAGCCGGAGGAATGAGCAGTTCTTC				CASSASRRNEQFF				TRB		None
TCAGGATGTTGTGGAG-1-17	FALSE	[]	TRUE	TRUE			TRBC2				6810												15								TRBJ2-1								TGTGCCAGCAGCGCGAGCCGGAGGAATGAGCAGTTCTTC				CASSASRRNEQFF				TRB		None
TGCCAAATCTGCTGTC-1-17	FALSE	[]	TRUE	TRUE			TRBC2				3768												6								TRBJ2-1								TGTGCCAGCAGCGCGAGCCGGAGGAATGAGCAGTTCTTC				CASSASRRNEQFF				TRB		None
TGCTACCGTAGGCATG-1-17	FALSE	[]	TRUE	TRUE			TRBC2				3344												5								TRBJ2-1								TGTGCCAGCAGCGCGAGCCGGAGGAATGAGCAGTTCTTC				CASSASRRNEQFF				TRB		None
TGTGGTAGTCAGAGGT-1-17	FALSE	[]	TRUE	TRUE			TRBC2				4336												6								TRBJ2-1								TGTGCCAGCAGCGCGAGCCGGAGGAATGAGCAGTTCTTC				CASSASRRNEQFF				TRB		None
ACTGAACTCTTTACAC-1-13	FALSE	[]	TRUE	TRUE			TRBC2				5936												5								TRBJ2-1								TGTGCCAGCAGCCTGACAGGAGGAGATTACAATGAGCAGTTCTTC				CASSLTGGDYNEQFF				TRB		None
AGTGGGATCAGGTTCA-1-13	FALSE	[]	TRUE	TRUE			TRBC2				11940												10								TRBJ2-1								TGTGCCAGCAGCCTGACAGGAGGAGATTACAATGAGCAGTTCTTC				CASSLTGGDYNEQFF				TRB		None
ATGAGGGTCAGGCGAA-1-13	FALSE	[]	TRUE	TRUE			TRBC2				4760												4								TRBJ2-1								TGTGCCAGCAGCCTGACAGGAGGAGATTACAATGAGCAGTTCTTC				CASSLTGGDYNEQFF				TRB		None
CGCCAAGGTTACCAGT-1-13	FALSE	[]	TRUE	TRUE			TRBC2				4104												5								TRBJ2-1								TGTGCCAGCAGCCTGACAGGAGGAGATTACAATGAGCAGTTCTTC				CASSLTGGDYNEQFF				TRB		None
GATCGTAAGTACGACG-1-13	FALSE	[]	TRUE	TRUE			TRBC2				3622												4								TRBJ2-1								TGTGCCAGCAGCCTGACAGGAGGAGATTACAATGAGCAGTTCTTC				CASSLTGGDYNEQFF				TRB		None
GTACTTTGTATGAATG-1-13	FALSE	[]	TRUE	TRUE			TRBC2				10394												10								TRBJ2-1								TGTGCCAGCAGCCTGACAGGAGGAGATTACAATGAGCAGTTCTTC				CASSLTGGDYNEQFF				TRB		None
TCAGGATAGAACTCGG-1-13	FALSE	[]	TRUE	TRUE			TRBC2				9588												11								TRBJ2-1								TGTGCCAGCAGCCTGACAGGAGGAGATTACAATGAGCAGTTCTTC				CASSLTGGDYNEQFF				TRB		None
TCGCGTTGTACCAGTT-1-13	FALSE	[]	TRUE	TRUE			TRBC2				650												3								TRBJ2-1								TGTGCCAGCAGCCTGACAGGAGGAGATTACAATGAGCAGTTCTTC				CASSLTGGDYNEQFF				TRB		None
TGAGGGAAGCTCTCGG-1-13	FALSE	[]	TRUE	TRUE			TRBC2				7358												6								TRBJ2-1								TGTGCCAGCAGCCTGACAGGAGGAGATTACAATGAGCAGTTCTTC				CASSLTGGDYNEQFF				TRB		None
TGCGTGGAGAAGGTTT-1-13	FALSE	[]	TRUE	TRUE			TRBC2				4798												5								TRBJ2-1								TGTGCCAGCAGCCTGACAGGAGGAGATTACAATGAGCAGTTCTTC				CASSLTGGDYNEQFF				TRB		None
TGGCTGGAGGTGCACA-1-13	FALSE	[]	TRUE	TRUE			TRBC2				3572												4								TRBJ2-1								TGTGCCAGCAGCCTGACAGGAGGAGATTACAATGAGCAGTTCTTC				CASSLTGGDYNEQFF				TRB		None
AACCATGAGTCCCACG-1-15	FALSE	[]	TRUE	TRUE	TRAC		TRBC2		838		5214										4		12						TRAJ32		TRBJ2-1						TGTGCTGCCCATTATGGTGGTGCTACAAACAAGCTCATCTTT		TGTGCCAGCAGTTTCGGGACTATCTACAATGAGCAGTTCTTC		CAAHYGGATNKLIF		CASSFGTIYNEQFF		TRA		TRB		TRUE
ACACCCTTCAGCACAT-1-15	FALSE	[]	TRUE	TRUE	TRAC		TRBC2		486		8770										1		21						TRAJ32		TRBJ2-1						TGTGCTGCCCATTATGGTGGTGCTACAAACAAGCTCATCTTT		TGTGCCAGCAGTTTCGGGACTATCTACAATGAGCAGTTCTTC		CAAHYGGATNKLIF		CASSFGTIYNEQFF		TRA		TRB		TRUE
ACATCAGGTAGAAAGG-1-15	FALSE	[]	TRUE	TRUE	TRAC		TRBC2		2352		19852										7		44						TRAJ32		TRBJ2-1						TGTGCTGCCCATTATGGTGGTGCTACAAACAAGCTCATCTTT		TGTGCCAGCAGTTTCGGGACTATCTACAATGAGCAGTTCTTC		CAAHYGGATNKLIF		CASSFGTIYNEQFF		TRA		TRB		TRUE
ACATGGTAGATGCCTT-1-15	FALSE	[]	TRUE	TRUE	TRAC		TRBC2		1844		12164										5		28						TRAJ32		TRBJ2-1						TGTGCTGCCCATTATGGTGGTGCTACAAACAAGCTCATCTTT		TGTGCCAGCAGTTTCGGGACTATCTACAATGAGCAGTTCTTC		CAAHYGGATNKLIF		CASSFGTIYNEQFF		TRA		TRB		TRUE
AGACGTTGTAGCGCTC-1-15	FALSE	[]	TRUE	TRUE	TRAC		TRBC2		512		6754										1		16						TRAJ32		TRBJ2-1						TGTGCTGCCCATTATGGTGGTGCTACAAACAAGCTCATCTTT		TGTGCCAGCAGTTTCGGGACTATCTACAATGAGCAGTTCTTC		CAAHYGGATNKLIF		CASSFGTIYNEQFF		TRA		TRB		TRUE
AGGGAGTAGTTACGGG-1-15	FALSE	[]	TRUE	TRUE	TRAC		TRBC2		1784		2582										3		7						TRAJ32		TRBJ2-1						TGTGCTGCCCATTATGGTGGTGCTACAAACAAGCTCATCTTT		TGTGCCAGCAGTTTCGGGACTATCTACAATGAGCAGTTCTTC		CAAHYGGATNKLIF		CASSFGTIYNEQFF		TRA		TRB		TRUE
AGTTGGTCATCTATGG-1-15	FALSE	[]	TRUE	TRUE	TRAC		TRBC2		348		8794										2		22						TRAJ32		TRBJ2-1						TGTGCTGCCCATTATGGTGGTGCTACAAACAAGCTCATCTTT		TGTGCCAGCAGTTTCGGGACTATCTACAATGAGCAGTTCTTC		CAAHYGGATNKLIF		CASSFGTIYNEQFF		TRA		TRB		TRUE
ATCGAGTTCGAATGCT-1-15	FALSE	[]	TRUE	TRUE	TRAC		TRBC2		702		3092										3		9						TRAJ32		TRBJ2-1						TGTGCTGCCCATTATGGTGGTGCTACAAACAAGCTCATCTTT		TGTGCCAGCAGTTTCGGGACTATCTACAATGAGCAGTTCTTC		CAAHYGGATNKLIF		CASSFGTIYNEQFF		TRA		TRB		TRUE
CACATAGAGCGGCTTC-1-15	FALSE	[]	TRUE	TRUE	TRAC		TRBC2		1972		7134										5		18						TRAJ32		TRBJ2-1						TGTGCTGCCCATTATGGTGGTGCTACAAACAAGCTCATCTTT		TGTGCCAGCAGTTTCGGGACTATCTACAATGAGCAGTTCTTC		CAAHYGGATNKLIF		CASSFGTIYNEQFF		TRA		TRB		TRUE
CAGATCAGTACCTACA-1-15	FALSE	[]	TRUE	TRUE	TRAC		TRBC2		84		4100										1		11						TRAJ32		TRBJ2-1						TGTGCTGCCCATTATGGTGGTGCTACAAACAAGCTCATCTTT		TGTGCCAGCAGTTTCGGGACTATCTACAATGAGCAGTTCTTC		CAAHYGGATNKLIF		CASSFGTIYNEQFF		TRA		TRB		TRUE
CAGCGACTCACTCCTG-1-15	FALSE	[]	TRUE	TRUE	TRAC		TRBC2		1018		5144										3		14						TRAJ32		TRBJ2-1						TGTGCTGCCCATTATGGTGGTGCTACAAACAAGCTCATCTTT		TGTGCCAGCAGTTTCGGGACTATCTACAATGAGCAGTTCTTC		CAAHYGGATNKLIF		CASSFGTIYNEQFF		TRA		TRB		TRUE
CCATGTCCAATGCCAT-1-15	FALSE	[]	TRUE	TRUE	TRAC		TRBC2		1202		3216										3		10						TRAJ32		TRBJ2-1						TGTGCTGCCCATTATGGTGGTGCTACAAACAAGCTCATCTTT		TGTGCCAGCAGTTTCGGGACTATCTACAATGAGCAGTTCTTC		CAAHYGGATNKLIF		CASSFGTIYNEQFF		TRA		TRB		TRUE
CCTTTCTGTACCGTAT-1-15	FALSE	[]	TRUE	TRUE	TRAC		TRBC2		1144		5102										3		17						TRAJ32		TRBJ2-1						TGTGCTGCCCATTATGGTGGTGCTACAAACAAGCTCATCTTT		TGTGCCAGCAGTTTCGGGACTATCTACAATGAGCAGTTCTTC		CAAHYGGATNKLIF		CASSFGTIYNEQFF		TRA		TRB		TRUE
CGATCGGCAAGTAATG-1-15	FALSE	[]	TRUE	TRUE	TRAC		TRBC2		996		6714										7		22						TRAJ32		TRBJ2-1						TGTGCTGCCCATTATGGTGGTGCTACAAACAAGCTCATCTTT		TGTGCCAGCAGTTTCGGGACTATCTACAATGAGCAGTTCTTC		CAAHYGGATNKLIF		CASSFGTIYNEQFF		TRA		TRB		TRUE
CGATGGCTCAGCATGT-1-15	FALSE	[]	TRUE	TRUE	TRAC		TRBC2		514		6832										2		22						TRAJ32		TRBJ2-1						TGTGCTGCCCATTATGGTGGTGCTACAAACAAGCTCATCTTT		TGTGCCAGCAGTTTCGGGACTATCTACAATGAGCAGTTCTTC		CAAHYGGATNKLIF		CASSFGTIYNEQFF		TRA		TRB		TRUE
CGGTTAAAGAACAATC-1-15	FALSE	[]	TRUE	TRUE	TRAC		TRBC2		1004		4564										4		13						TRAJ32		TRBJ2-1						TGTGCTGCCCATTATGGTGGTGCTACAAACAAGCTCATCTTT		TGTGCCAGCAGTTTCGGGACTATCTACAATGAGCAGTTCTTC		CAAHYGGATNKLIF		CASSFGTIYNEQFF		TRA		TRB		TRUE
CGTGAGCTCTACTATC-1-15	FALSE	[]	TRUE	TRUE	TRAC		TRBC2		242		1902										1		12						TRAJ32		TRBJ2-1						TGTGCTGCCCATTATGGTGGTGCTACAAACAAGCTCATCTTT		TGTGCCAGCAGTTTCGGGACTATCTACAATGAGCAGTTCTTC		CAAHYGGATNKLIF		CASSFGTIYNEQFF		TRA		TRB		TRUE
CTCTAATCAATGAAAC-1-15	FALSE	[]	TRUE	TRUE	TRAC		TRBC2		220		5014										4		15						TRAJ32		TRBJ2-1						TGTGCTGCCCATTATGGTGGTGCTACAAACAAGCTCATCTTT		TGTGCCAGCAGTTTCGGGACTATCTACAATGAGCAGTTCTTC		CAAHYGGATNKLIF		CASSFGTIYNEQFF		TRA		TRB		TRUE
CTCTGGTCATTGGGCC-1-15	FALSE	[]	TRUE	TRUE	TRAC		TRBC2		1148		6446										3		15						TRAJ32		TRBJ2-1						TGTGCTGCCCATTATGGTGGTGCTACAAACAAGCTCATCTTT		TGTGCCAGCAGTTTCGGGACTATCTACAATGAGCAGTTCTTC		CAAHYGGATNKLIF		CASSFGTIYNEQFF		TRA		TRB		TRUE
CTTAGGACAACTGCGC-1-15	FALSE	[]	TRUE	TRUE	TRAC		TRBC2		2444		7270										6		20						TRAJ32		TRBJ2-1						TGTGCTGCCCATTATGGTGGTGCTACAAACAAGCTCATCTTT		TGTGCCAGCAGTTTCGGGACTATCTACAATGAGCAGTTCTTC		CAAHYGGATNKLIF		CASSFGTIYNEQFF		TRA		TRB		TRUE
GACGCGTAGACTCGGA-1-15	FALSE	[]	TRUE	TRUE	TRAC		TRBC2		68		824										1		16						TRAJ32		TRBJ2-1						TGTGCTGCCCATTATGGTGGTGCTACAAACAAGCTCATCTTT		TGTGCCAGCAGTTTCGGGACTATCTACAATGAGCAGTTCTTC		CAAHYGGATNKLIF		CASSFGTIYNEQFF		TRA		TRB		TRUE
GCAAACTCAGTAGAGC-1-15	FALSE	[]	TRUE	TRUE	TRAC		TRBC2		1024		7998										4		19						TRAJ32		TRBJ2-1						TGTGCTGCCCATTATGGTGGTGCTACAAACAAGCTCATCTTT		TGTGCCAGCAGTTTCGGGACTATCTACAATGAGCAGTTCTTC		CAAHYGGATNKLIF		CASSFGTIYNEQFF		TRA		TRB		TRUE
GCAATCACAACGCACC-1-15	FALSE	[]	TRUE	TRUE	TRAC		TRBC2		2254		6936										6		14						TRAJ32		TRBJ2-1						TGTGCTGCCCATTATGGTGGTGCTACAAACAAGCTCATCTTT		TGTGCCAGCAGTTTCGGGACTATCTACAATGAGCAGTTCTTC		CAAHYGGATNKLIF		CASSFGTIYNEQFF		TRA		TRB		TRUE
GCGCAACAGTGGTAAT-1-15	FALSE	[]	TRUE	TRUE	TRAC		TRBC2		2340		3564										5		11						TRAJ32		TRBJ2-1						TGTGCTGCCCATTATGGTGGTGCTACAAACAAGCTCATCTTT		TGTGCCAGCAGTTTCGGGACTATCTACAATGAGCAGTTCTTC		CAAHYGGATNKLIF		CASSFGTIYNEQFF		TRA		TRB		TRUE
GCTCCTACACAAGTAA-1-15	FALSE	[]	TRUE	TRUE	TRAC		TRBC2		1518		6130										5		15						TRAJ32		TRBJ2-1						TGTGCTGCCCATTATGGTGGTGCTACAAACAAGCTCATCTTT		TGTGCCAGCAGTTTCGGGACTATCTACAATGAGCAGTTCTTC		CAAHYGGATNKLIF		CASSFGTIYNEQFF		TRA		TRB		TRUE
GCTTCCAAGTACGTAA-1-15	FALSE	[]	TRUE	TRUE	TRAC		TRBC2		546		11518										2		30						TRAJ32		TRBJ2-1						TGTGCTGCCCATTATGGTGGTGCTACAAACAAGCTCATCTTT		TGTGCCAGCAGTTTCGGGACTATCTACAATGAGCAGTTCTTC		CAAHYGGATNKLIF		CASSFGTIYNEQFF		TRA		TRB		TRUE
GGAGCAATCTCCAGGG-1-15	FALSE	[]	TRUE	TRUE	TRAC		TRBC2		502		5986										1		15						TRAJ32		TRBJ2-1						TGTGCTGCCCATTATGGTGGTGCTACAAACAAGCTCATCTTT		TGTGCCAGCAGTTTCGGGACTATCTACAATGAGCAGTTCTTC		CAAHYGGATNKLIF		CASSFGTIYNEQFF		TRA		TRB		TRUE
GGCCGATTCGAGCCCA-1-15	FALSE	[]	TRUE	TRUE	TRAC		TRBC2		538		12120										1		26						TRAJ32		TRBJ2-1						TGTGCTGCCCATTATGGTGGTGCTACAAACAAGCTCATCTTT		TGTGCCAGCAGTTTCGGGACTATCTACAATGAGCAGTTCTTC		CAAHYGGATNKLIF		CASSFGTIYNEQFF		TRA		TRB		TRUE
TACACGACATCGTCGG-1-15	FALSE	[]	TRUE	TRUE	TRAC		TRBC2		246		7160										2		26						TRAJ32		TRBJ2-1						TGTGCTGCCCATTATGGTGGTGCTACAAACAAGCTCATCTTT		TGTGCCAGCAGTTTCGGGACTATCTACAATGAGCAGTTCTTC		CAAHYGGATNKLIF		CASSFGTIYNEQFF		TRA		TRB		TRUE
TAGACCACAAATACAG-1-15	FALSE	[]	TRUE	TRUE	TRAC		TRBC2		1860		9250										6		21						TRAJ32		TRBJ2-1						TGTGCTGCCCATTATGGTGGTGCTACAAACAAGCTCATCTTT		TGTGCCAGCAGTTTCGGGACTATCTACAATGAGCAGTTCTTC		CAAHYGGATNKLIF		CASSFGTIYNEQFF		TRA		TRB		TRUE
TGATTTCAGATGAGAG-1-15	FALSE	[]	TRUE	TRUE	TRAC		TRBC2		466		1730										2		5						TRAJ32		TRBJ2-1						TGTGCTGCCCATTATGGTGGTGCTACAAACAAGCTCATCTTT		TGTGCCAGCAGTTTCGGGACTATCTACAATGAGCAGTTCTTC		CAAHYGGATNKLIF		CASSFGTIYNEQFF		TRA		TRB		TRUE
TGCGCAGTCAGCAACT-1-15	FALSE	[]	TRUE	TRUE	TRAC		TRBC2		1034		7252										4		20						TRAJ32		TRBJ2-1						TGTGCTGCCCATTATGGTGGTGCTACAAACAAGCTCATCTTT		TGTGCCAGCAGTTTCGGGACTATCTACAATGAGCAGTTCTTC		CAAHYGGATNKLIF		CASSFGTIYNEQFF		TRA		TRB		TRUE
TTCTCCTGTCATATGC-1-15	FALSE	[]	TRUE	TRUE	TRAC		TRBC2		2126		3808										5		10						TRAJ32		TRBJ2-1						TGTGCTGCCCATTATGGTGGTGCTACAAACAAGCTCATCTTT		TGTGCCAGCAGTTTCGGGACTATCTACAATGAGCAGTTCTTC		CAAHYGGATNKLIF		CASSFGTIYNEQFF		TRA		TRB		TRUE
TTGAACGCACGAAATA-1-15	FALSE	[]	TRUE	TRUE	TRAC		TRBC2		1750		8782										6		21						TRAJ32		TRBJ2-1						TGTGCTGCCCATTATGGTGGTGCTACAAACAAGCTCATCTTT		TGTGCCAGCAGTTTCGGGACTATCTACAATGAGCAGTTCTTC		CAAHYGGATNKLIF		CASSFGTIYNEQFF		TRA		TRB		TRUE
TTGGCAAAGTTGAGAT-1-15	FALSE	[]	TRUE	TRUE	TRAC		TRBC2		1220		8078										5		18						TRAJ32		TRBJ2-1						TGTGCTGCCCATTATGGTGGTGCTACAAACAAGCTCATCTTT		TGTGCCAGCAGTTTCGGGACTATCTACAATGAGCAGTTCTTC		CAAHYGGATNKLIF		CASSFGTIYNEQFF		TRA		TRB		TRUE
TTTATGCGTCTTCGTC-1-15	FALSE	[]	TRUE	TRUE	TRAC		TRBC2		934		7440										7		23						TRAJ32		TRBJ2-1						TGTGCTGCCCATTATGGTGGTGCTACAAACAAGCTCATCTTT		TGTGCCAGCAGTTTCGGGACTATCTACAATGAGCAGTTCTTC		CAAHYGGATNKLIF		CASSFGTIYNEQFF		TRA		TRB		TRUE
AACACGTGTTCCACGG-1-17	FALSE	[]	TRUE	TRUE	TRAC		TRBC2		276		4538										2		5						TRAJ37		TRBJ2-7						TGCCTCGTGGGTGAGCCTCAGGGGCAAAGCAACACAGGCAAACTAATCTTT		TGTGCCAGCAGCCCCCGCAGGGTAACCTACGAGCAGTACTTC		CLVGEPQGQSNTGKLIF		CASSPRRVTYEQYF		TRA		TRB		TRUE
ACCTTTACACAGATTC-1-17	FALSE	[]	TRUE	TRUE	TRAC		TRBC2		632		2584										1		5						TRAJ37		TRBJ2-7						TGCCTCGTGGGTGAGCCTCAGGGGCAAAGCAACACAGGCAAACTAATCTTT		TGTGCCAGCAGCCCCCGCAGGGTAACCTACGAGCAGTACTTC		CLVGEPQGQSNTGKLIF		CASSPRRVTYEQYF		TRA		TRB		TRUE
ATCTGCCTCCAAGCCG-1-17	FALSE	[]	TRUE	TRUE	TRAC		TRBC2		768		5740										1		9						TRAJ37		TRBJ2-7						TGCCTCGTGGGTGAGCCTCAGGGGCAAAGCAACACAGGCAAACTAATCTTT		TGTGCCAGCAGCCCCCGCAGGGTAACCTACGAGCAGTACTTC		CLVGEPQGQSNTGKLIF		CASSPRRVTYEQYF		TRA		TRB		TRUE
CCTTCCCGTTACTGAC-1-17	FALSE	[]	TRUE	TRUE	TRAC		TRBC2		664		6296										2		11						TRAJ37		TRBJ2-7						TGCCTCGTGGGTGAGCCTCAGGGGCAAAGCAACACAGGCAAACTAATCTTT		TGTGCCAGCAGCCCCCGCAGGGTAACCTACGAGCAGTACTTC		CLVGEPQGQSNTGKLIF		CASSPRRVTYEQYF		TRA		TRB		TRUE
GATCAGTCATTGGTAC-1-17	FALSE	[]	TRUE	TRUE	TRAC		TRBC2		2676		3862										3		8						TRAJ37		TRBJ2-7						TGCCTCGTGGGTGAGCCTCAGGGGCAAAGCAACACAGGCAAACTAATCTTT		TGTGCCAGCAGCCCCCGCAGGGTAACCTACGAGCAGTACTTC		CLVGEPQGQSNTGKLIF		CASSPRRVTYEQYF		TRA		TRB		TRUE
GATTCAGTCACAACGT-1-17	FALSE	[]	TRUE	TRUE	TRAC		TRBC2		1630		3888										3		5						TRAJ37		TRBJ2-7						TGCCTCGTGGGTGAGCCTCAGGGGCAAAGCAACACAGGCAAACTAATCTTT		TGTGCCAGCAGCCCCCGCAGGGTAACCTACGAGCAGTACTTC		CLVGEPQGQSNTGKLIF		CASSPRRVTYEQYF		TRA		TRB		TRUE
GCACTCTAGCTGAACG-1-17	FALSE	[]	TRUE	TRUE	TRAC		TRBC2		938		3214										2		7						TRAJ37		TRBJ2-7						TGCCTCGTGGGTGAGCCTCAGGGGCAAAGCAACACAGGCAAACTAATCTTT		TGTGCCAGCAGCCCCCGCAGGGTAACCTACGAGCAGTACTTC		CLVGEPQGQSNTGKLIF		CASSPRRVTYEQYF		TRA		TRB		TRUE
GCAGTTAAGCTGCCCA-1-17	FALSE	[]	TRUE	TRUE	TRAC		TRBC2		3478		1408										6		3						TRAJ37		TRBJ2-7						TGCCTCGTGGGTGAGCCTCAGGGGCAAAGCAACACAGGCAAACTAATCTTT		TGTGCCAGCAGCCCCCGCAGGGTAACCTACGAGCAGTACTTC		CLVGEPQGQSNTGKLIF		CASSPRRVTYEQYF		TRA		TRB		TRUE
GGAATAAGTACCGTAT-1-17	FALSE	[]	TRUE	TRUE	TRAC		TRBC2		1954		5128										2		11						TRAJ37		TRBJ2-7						TGCCTCGTGGGTGAGCCTCAGGGGCAAAGCAACACAGGCAAACTAATCTTT		TGTGCCAGCAGCCCCCGCAGGGTAACCTACGAGCAGTACTTC		CLVGEPQGQSNTGKLIF		CASSPRRVTYEQYF		TRA		TRB		TRUE
GTCGTAAAGGCACATG-1-17	FALSE	[]	TRUE	TRUE	TRAC		TRBC2		1396		1334										5		9						TRAJ37		TRBJ2-7						TGCCTCGTGGGTGAGCCTCAGGGGCAAAGCAACACAGGCAAACTAATCTTT		TGTGCCAGCAGCCCCCGCAGGGTAACCTACGAGCAGTACTTC		CLVGEPQGQSNTGKLIF		CASSPRRVTYEQYF		TRA		TRB		TRUE
TCAGCAAAGCTAAACA-1-17	FALSE	[]	TRUE	TRUE	TRAC		TRBC2		1098		7628										1		14						TRAJ37		TRBJ2-7						TGCCTCGTGGGTGAGCCTCAGGGGCAAAGCAACACAGGCAAACTAATCTTT		TGTGCCAGCAGCCCCCGCAGGGTAACCTACGAGCAGTACTTC		CLVGEPQGQSNTGKLIF		CASSPRRVTYEQYF		TRA		TRB		TRUE
TCGTAGAAGTGGTAGC-1-17	FALSE	[]	TRUE	TRUE	TRAC		TRBC2		498		1332										4		8						TRAJ37		TRBJ2-7						TGCCTCGTGGGTGAGCCTCAGGGGCAAAGCAACACAGGCAAACTAATCTTT		TGTGCCAGCAGCCCCCGCAGGGTAACCTACGAGCAGTACTTC		CLVGEPQGQSNTGKLIF		CASSPRRVTYEQYF		TRA		TRB		TRUE
TGCTACCGTTTAGCTG-1-17	FALSE	[]	TRUE	TRUE	TRAC		TRBC2		646		6318										1		9						TRAJ37		TRBJ2-7						TGCCTCGTGGGTGAGCCTCAGGGGCAAAGCAACACAGGCAAACTAATCTTT		TGTGCCAGCAGCCCCCGCAGGGTAACCTACGAGCAGTACTTC		CLVGEPQGQSNTGKLIF		CASSPRRVTYEQYF		TRA		TRB		TRUE
TTTACTGGTACTCTCC-1-17	FALSE	[]	TRUE	TRUE	TRAC		TRBC2		762		3288										2		8						TRAJ37		TRBJ2-7						TGCCTCGTGGGTGAGCCTCAGGGGCAAAGCAACACAGGCAAACTAATCTTT		TGTGCCAGCAGCCCCCGCAGGGTAACCTACGAGCAGTACTTC		CLVGEPQGQSNTGKLIF		CASSPRRVTYEQYF		TRA		TRB		TRUE
AAAGATGAGTTGCAGG-1-17	FALSE	[]	TRUE	TRUE	TRAC		TRBC2		940		2198										2		3						TRAJ22		TRBJ2-1						TGTGCTGTGAGTGTTTCTTCTGGTTCTGCAAGGCAACTGACCTTT		TGTGCCAGCAGCGTAGGGGCAATAGAATACAATGAGCAGTTCTTC		CAVSVSSGSARQLTF		CASSVGAIEYNEQFF		TRA		TRB		TRUE
ACTGCTCCATTGGCGC-1-17	FALSE	[]	TRUE	TRUE	TRAC		TRBC2		1400		3404										4		5						TRAJ22		TRBJ2-1						TGTGCTGTGAGTGTTTCTTCTGGTTCTGCAAGGCAACTGACCTTT		TGTGCCAGCAGCGTAGGGGCAATAGAATACAATGAGCAGTTCTTC		CAVSVSSGSARQLTF		CASSVGAIEYNEQFF		TRA		TRB		TRUE
CACAGGCTCGACAGCC-1-17	FALSE	[]	TRUE	TRUE	TRAC		TRBC2		1170		166										5		1						TRAJ22		TRBJ2-1						TGTGCTGTGAGTGTTTCTTCTGGTTCTGCAAGGCAACTGACCTTT		TGTGCCAGCAGCGTAGGGGCAATAGAATACAATGAGCAGTTCTTC		CAVSVSSGSARQLTF		CASSVGAIEYNEQFF		TRA		TRB		TRUE
CAGCTAAAGTCAATAG-1-17	FALSE	[]	TRUE	TRUE	TRAC		TRBC2		638		2150										1		3						TRAJ22		TRBJ2-1						TGTGCTGTGAGTGTTTCTTCTGGTTCTGCAAGGCAACTGACCTTT		TGTGCCAGCAGCGTAGGGGCAATAGAATACAATGAGCAGTTCTTC		CAVSVSSGSARQLTF		CASSVGAIEYNEQFF		TRA		TRB		TRUE
CCGGTAGGTTACCGAT-1-17	FALSE	[]	TRUE	TRUE	TRAC		TRBC2		1170		1678										5		4						TRAJ22		TRBJ2-1						TGTGCTGTGAGTGTTTCTTCTGGTTCTGCAAGGCAACTGACCTTT		TGTGCCAGCAGCGTAGGGGCAATAGAATACAATGAGCAGTTCTTC		CAVSVSSGSARQLTF		CASSVGAIEYNEQFF		TRA		TRB		TRUE
CCTAGCTAGCTTTGGT-1-17	FALSE	[]	TRUE	TRUE	TRAC		TRBC2		1882		4496										5		7						TRAJ22		TRBJ2-1						TGTGCTGTGAGTGTTTCTTCTGGTTCTGCAAGGCAACTGACCTTT		TGTGCCAGCAGCGTAGGGGCAATAGAATACAATGAGCAGTTCTTC		CAVSVSSGSARQLTF		CASSVGAIEYNEQFF		TRA		TRB		TRUE
CCTTCGAGTGACGCCT-1-17	FALSE	[]	TRUE	TRUE	TRAC		TRBC2		1354		3712										4		8						TRAJ22		TRBJ2-1						TGTGCTGTGAGTGTTTCTTCTGGTTCTGCAAGGCAACTGACCTTT		TGTGCCAGCAGCGTAGGGGCAATAGAATACAATGAGCAGTTCTTC		CAVSVSSGSARQLTF		CASSVGAIEYNEQFF		TRA		TRB		TRUE
CGACCTTCACCGTTGG-1-17	FALSE	[]	TRUE	TRUE	TRAC		TRBC2		1042		3824										4		6						TRAJ22		TRBJ2-1						TGTGCTGTGAGTGTTTCTTCTGGTTCTGCAAGGCAACTGACCTTT		TGTGCCAGCAGCGTAGGGGCAATAGAATACAATGAGCAGTTCTTC		CAVSVSSGSARQLTF		CASSVGAIEYNEQFF		TRA		TRB		TRUE
CTCATTATCCAGTATG-1-17	FALSE	[]	TRUE	TRUE	TRAC		TRBC2		650		5250										5		10						TRAJ22		TRBJ2-1						TGTGCTGTGAGTGTTTCTTCTGGTTCTGCAAGGCAACTGACCTTT		TGTGCCAGCAGCGTAGGGGCAATAGAATACAATGAGCAGTTCTTC		CAVSVSSGSARQLTF		CASSVGAIEYNEQFF		TRA		TRB		TRUE
TAAGCGTCACAACTGT-1-17	FALSE	[]	TRUE	TRUE	TRAC		TRBC2		876		762										5		4						TRAJ22		TRBJ2-1						TGTGCTGTGAGTGTTTCTTCTGGTTCTGCAAGGCAACTGACCTTT		TGTGCCAGCAGCGTAGGGGCAATAGAATACAATGAGCAGTTCTTC		CAVSVSSGSARQLTF		CASSVGAIEYNEQFF		TRA		TRB		TRUE
TACTCGCAGTCCCACG-1-17	FALSE	[]	TRUE	TRUE	TRAC		TRBC2		482		9798										3		16						TRAJ22		TRBJ2-1						TGTGCTGTGAGTGTTTCTTCTGGTTCTGCAAGGCAACTGACCTTT		TGTGCCAGCAGCGTAGGGGCAATAGAATACAATGAGCAGTTCTTC		CAVSVSSGSARQLTF		CASSVGAIEYNEQFF		TRA		TRB		TRUE
TATCTCAAGAGTGAGA-1-17	FALSE	[]	TRUE	TRUE	TRAC		TRBC2		1904		3784										3		7						TRAJ22		TRBJ2-1						TGTGCTGTGAGTGTTTCTTCTGGTTCTGCAAGGCAACTGACCTTT		TGTGCCAGCAGCGTAGGGGCAATAGAATACAATGAGCAGTTCTTC		CAVSVSSGSARQLTF		CASSVGAIEYNEQFF		TRA		TRB		TRUE
TTCTTAGCAAGTCATC-1-17	FALSE	[]	TRUE	TRUE	TRAC		TRBC2		340		1472										2		3						TRAJ22		TRBJ2-1						TGTGCTGTGAGTGTTTCTTCTGGTTCTGCAAGGCAACTGACCTTT		TGTGCCAGCAGCGTAGGGGCAATAGAATACAATGAGCAGTTCTTC		CAVSVSSGSARQLTF		CASSVGAIEYNEQFF		TRA		TRB		TRUE
AAAGATGTCACAACGT-1-15	FALSE	[]	TRUE	TRUE	TRAC		TRBC2		2064		4426										5		10						TRAJ22		TRBJ2-1						TGTGCTCTGAGTGAGGTCGTTTCTTCTGGTTCTGCAAGGCAACTGACCTTT		TGTGCCAGCAGTTTGCTGGGGGGGAGCTCCTACAATGAGCAGTTCTTC		CALSEVVSSGSARQLTF		CASSLLGGSSYNEQFF		TRA		TRB		TRUE
AAAGTAGCAGTAACGG-1-15	FALSE	[]	TRUE	TRUE	TRAC		TRBC2		10970		18720										25		38						TRAJ22		TRBJ2-1						TGTGCTCTGAGTGAGGTCGTTTCTTCTGGTTCTGCAAGGCAACTGACCTTT		TGTGCCAGCAGTTTGCTGGGGGGGAGCTCCTACAATGAGCAGTTCTTC		CALSEVVSSGSARQLTF		CASSLLGGSSYNEQFF		TRA		TRB		TRUE
AACGTTGGTGATGCCC-1-15	FALSE	[]	TRUE	TRUE	TRAC		TRBC2		1830		3812										6		8						TRAJ22		TRBJ2-1						TGTGCTCTGAGTGAGGTCGTTTCTTCTGGTTCTGCAAGGCAACTGACCTTT		TGTGCCAGCAGTTTGCTGGGGGGGAGCTCCTACAATGAGCAGTTCTTC		CALSEVVSSGSARQLTF		CASSLLGGSSYNEQFF		TRA		TRB		TRUE
ACGAGGAAGGCTCTTA-1-15	FALSE	[]	TRUE	TRUE	TRAC		TRBC2		520		3648										2		10						TRAJ22		TRBJ2-1						TGTGCTCTGAGTGAGGTCGTTTCTTCTGGTTCTGCAAGGCAACTGACCTTT		TGTGCCAGCAGTTTGCTGGGGGGGAGCTCCTACAATGAGCAGTTCTTC		CALSEVVSSGSARQLTF		CASSLLGGSSYNEQFF		TRA		TRB		TRUE
ATTCTACTCCAGTATG-1-15	FALSE	[]	TRUE	TRUE	TRAC		TRBC2		4814		5128										12		10						TRAJ22		TRBJ2-1						TGTGCTCTGAGTGAGGTCGTTTCTTCTGGTTCTGCAAGGCAACTGACCTTT		TGTGCCAGCAGTTTGCTGGGGGGGAGCTCCTACAATGAGCAGTTCTTC		CALSEVVSSGSARQLTF		CASSLLGGSSYNEQFF		TRA		TRB		TRUE
CACTCCACAACACCCG-1-15	FALSE	[]	TRUE	TRUE	TRAC		TRBC2		980		4390										3		9						TRAJ22		TRBJ2-1						TGTGCTCTGAGTGAGGTCGTTTCTTCTGGTTCTGCAAGGCAACTGACCTTT		TGTGCCAGCAGTTTGCTGGGGGGGAGCTCCTACAATGAGCAGTTCTTC		CALSEVVSSGSARQLTF		CASSLLGGSSYNEQFF		TRA		TRB		TRUE
CAGCTAACACAGGAGT-1-15	FALSE	[]	TRUE	TRUE	TRAC		TRBC2		2860		2534										9		8						TRAJ22		TRBJ2-1						TGTGCTCTGAGTGAGGTCGTTTCTTCTGGTTCTGCAAGGCAACTGACCTTT		TGTGCCAGCAGTTTGCTGGGGGGGAGCTCCTACAATGAGCAGTTCTTC		CALSEVVSSGSARQLTF		CASSLLGGSSYNEQFF		TRA		TRB		TRUE
CATCAGAAGAGGTTGC-1-15	FALSE	[]	TRUE	TRUE	TRAC		TRBC2		4118		7276										10		17						TRAJ22		TRBJ2-1						TGTGCTCTGAGTGAGGTCGTTTCTTCTGGTTCTGCAAGGCAACTGACCTTT		TGTGCCAGCAGTTTGCTGGGGGGGAGCTCCTACAATGAGCAGTTCTTC		CALSEVVSSGSARQLTF		CASSLLGGSSYNEQFF		TRA		TRB		TRUE
CATCCACAGAATTGTG-1-15	FALSE	[]	TRUE	TRUE	TRAC		TRBC2		6456		3464										16		8						TRAJ22		TRBJ2-1						TGTGCTCTGAGTGAGGTCGTTTCTTCTGGTTCTGCAAGGCAACTGACCTTT		TGTGCCAGCAGTTTGCTGGGGGGGAGCTCCTACAATGAGCAGTTCTTC		CALSEVVSSGSARQLTF		CASSLLGGSSYNEQFF		TRA		TRB		TRUE
CATGCCTAGAAAGTGG-1-15	FALSE	[]	TRUE	TRUE	TRAC		TRBC2		3440		2980										8		10						TRAJ22		TRBJ2-1						TGTGCTCTGAGTGAGGTCGTTTCTTCTGGTTCTGCAAGGCAACTGACCTTT		TGTGCCAGCAGTTTGCTGGGGGGGAGCTCCTACAATGAGCAGTTCTTC		CALSEVVSSGSARQLTF		CASSLLGGSSYNEQFF		TRA		TRB		TRUE
CCACGGATCCAGTATG-1-15	FALSE	[]	TRUE	TRUE	TRAC		TRBC2		2986		562										8		3						TRAJ22		TRBJ2-1						TGTGCTCTGAGTGAGGTCGTTTCTTCTGGTTCTGCAAGGCAACTGACCTTT		TGTGCCAGCAGTTTGCTGGGGGGGAGCTCCTACAATGAGCAGTTCTTC		CALSEVVSSGSARQLTF		CASSLLGGSSYNEQFF		TRA		TRB		TRUE
CCCAATCCAACTGCTA-1-15	FALSE	[]	TRUE	TRUE	TRAC		TRBC2		5490		8114										13		21						TRAJ22		TRBJ2-1						TGTGCTCTGAGTGAGGTCGTTTCTTCTGGTTCTGCAAGGCAACTGACCTTT		TGTGCCAGCAGTTTGCTGGGGGGGAGCTCCTACAATGAGCAGTTCTTC		CALSEVVSSGSARQLTF		CASSLLGGSSYNEQFF		TRA		TRB		TRUE
CCCAGTTAGCGCTCCA-1-15	FALSE	[]	TRUE	TRUE	TRAC		TRBC2		1722		3920										4		10						TRAJ22		TRBJ2-1						TGTGCTCTGAGTGAGGTCGTTTCTTCTGGTTCTGCAAGGCAACTGACCTTT		TGTGCCAGCAGTTTGCTGGGGGGGAGCTCCTACAATGAGCAGTTCTTC		CALSEVVSSGSARQLTF		CASSLLGGSSYNEQFF		TRA		TRB		TRUE
CGACCTTTCCTGCTTG-1-15	FALSE	[]	TRUE	TRUE	TRAC		TRBC2		1876		3454										5		10						TRAJ22		TRBJ2-1						TGTGCTCTGAGTGAGGTCGTTTCTTCTGGTTCTGCAAGGCAACTGACCTTT		TGTGCCAGCAGTTTGCTGGGGGGGAGCTCCTACAATGAGCAGTTCTTC		CALSEVVSSGSARQLTF		CASSLLGGSSYNEQFF		TRA		TRB		TRUE
CGGGTCACAGTAAGCG-1-15	FALSE	[]	TRUE	TRUE	TRAC		TRBC2		1238		2118										4		8						TRAJ22		TRBJ2-1						TGTGCTCTGAGTGAGGTCGTTTCTTCTGGTTCTGCAAGGCAACTGACCTTT		TGTGCCAGCAGTTTGCTGGGGGGGAGCTCCTACAATGAGCAGTTCTTC		CALSEVVSSGSARQLTF		CASSLLGGSSYNEQFF		TRA		TRB		TRUE
CTCTGGTAGAGCTGCA-1-15	FALSE	[]	TRUE	TRUE	TRAC		TRBC2		4366		6222										13		19						TRAJ22		TRBJ2-1						TGTGCTCTGAGTGAGGTCGTTTCTTCTGGTTCTGCAAGGCAACTGACCTTT		TGTGCCAGCAGTTTGCTGGGGGGGAGCTCCTACAATGAGCAGTTCTTC		CALSEVVSSGSARQLTF		CASSLLGGSSYNEQFF		TRA		TRB		TRUE
CTTGGCTCAATGACCT-1-15	FALSE	[]	TRUE	TRUE	TRAC		TRBC2		1996		7620										6		17						TRAJ22		TRBJ2-1						TGTGCTCTGAGTGAGGTCGTTTCTTCTGGTTCTGCAAGGCAACTGACCTTT		TGTGCCAGCAGTTTGCTGGGGGGGAGCTCCTACAATGAGCAGTTCTTC		CALSEVVSSGSARQLTF		CASSLLGGSSYNEQFF		TRA		TRB		TRUE
GAGCAGACATGCATGT-1-15	FALSE	[]	TRUE	TRUE	TRAC		TRBC2		6944		10096										15		24						TRAJ22		TRBJ2-1						TGTGCTCTGAGTGAGGTCGTTTCTTCTGGTTCTGCAAGGCAACTGACCTTT		TGTGCCAGCAGTTTGCTGGGGGGGAGCTCCTACAATGAGCAGTTCTTC		CALSEVVSSGSARQLTF		CASSLLGGSSYNEQFF		TRA		TRB		TRUE
GCTCTGTGTGTGACCC-1-15	FALSE	[]	TRUE	TRUE	TRAC		TRBC2		556		3078										3		9						TRAJ22		TRBJ2-1						TGTGCTCTGAGTGAGGTCGTTTCTTCTGGTTCTGCAAGGCAACTGACCTTT		TGTGCCAGCAGTTTGCTGGGGGGGAGCTCCTACAATGAGCAGTTCTTC		CALSEVVSSGSARQLTF		CASSLLGGSSYNEQFF		TRA		TRB		TRUE
GGAAAGCCAGAGTGTG-1-15	FALSE	[]	TRUE	TRUE	TRAC		TRBC2		1006		10010										2		20						TRAJ22		TRBJ2-1						TGTGCTCTGAGTGAGGTCGTTTCTTCTGGTTCTGCAAGGCAACTGACCTTT		TGTGCCAGCAGTTTGCTGGGGGGGAGCTCCTACAATGAGCAGTTCTTC		CALSEVVSSGSARQLTF		CASSLLGGSSYNEQFF		TRA		TRB		TRUE
GGACGTCCAGCTGCTG-1-15	FALSE	[]	TRUE	TRUE	TRAC		TRBC2		4668		6648										10		17						TRAJ22		TRBJ2-1						TGTGCTCTGAGTGAGGTCGTTTCTTCTGGTTCTGCAAGGCAACTGACCTTT		TGTGCCAGCAGTTTGCTGGGGGGGAGCTCCTACAATGAGCAGTTCTTC		CALSEVVSSGSARQLTF		CASSLLGGSSYNEQFF		TRA		TRB		TRUE
GTGTGCGGTGTATGGG-1-15	FALSE	[]	TRUE	TRUE	TRAC		TRBC2		3692		4318										9		10						TRAJ22		TRBJ2-1						TGTGCTCTGAGTGAGGTCGTTTCTTCTGGTTCTGCAAGGCAACTGACCTTT		TGTGCCAGCAGTTTGCTGGGGGGGAGCTCCTACAATGAGCAGTTCTTC		CALSEVVSSGSARQLTF		CASSLLGGSSYNEQFF		TRA		TRB		TRUE
TAAGAGAAGTTCGATC-1-15	FALSE	[]	TRUE	TRUE	TRAC		TRBC2		1986		5016										5		11						TRAJ22		TRBJ2-1						TGTGCTCTGAGTGAGGTCGTTTCTTCTGGTTCTGCAAGGCAACTGACCTTT		TGTGCCAGCAGTTTGCTGGGGGGGAGCTCCTACAATGAGCAGTTCTTC		CALSEVVSSGSARQLTF		CASSLLGGSSYNEQFF		TRA		TRB		TRUE
TACGGTAGTCTAGTGT-1-15	FALSE	[]	TRUE	TRUE	TRAC		TRBC2		6490		6352										21		18						TRAJ22		TRBJ2-1						TGTGCTCTGAGTGAGGTCGTTTCTTCTGGTTCTGCAAGGCAACTGACCTTT		TGTGCCAGCAGTTTGCTGGGGGGGAGCTCCTACAATGAGCAGTTCTTC		CALSEVVSSGSARQLTF		CASSLLGGSSYNEQFF		TRA		TRB		TRUE
TCACGAAAGGTGCAAC-1-15	FALSE	[]	TRUE	TRUE	TRAC		TRBC2		6280		8722										15		22						TRAJ22		TRBJ2-1						TGTGCTCTGAGTGAGGTCGTTTCTTCTGGTTCTGCAAGGCAACTGACCTTT		TGTGCCAGCAGTTTGCTGGGGGGGAGCTCCTACAATGAGCAGTTCTTC		CALSEVVSSGSARQLTF		CASSLLGGSSYNEQFF		TRA		TRB		TRUE
TCGAGGCTCACATAGC-1-15	FALSE	[]	TRUE	TRUE	TRAC		TRBC2		1964		3876										10		19						TRAJ22		TRBJ2-1						TGTGCTCTGAGTGAGGTCGTTTCTTCTGGTTCTGCAAGGCAACTGACCTTT		TGTGCCAGCAGTTTGCTGGGGGGGAGCTCCTACAATGAGCAGTTCTTC		CALSEVVSSGSARQLTF		CASSLLGGSSYNEQFF		TRA		TRB		TRUE
TGCCCATTCTATCCCG-1-15	FALSE	[]	TRUE	TRUE	TRAC		TRBC2		972		2496										3		6						TRAJ22		TRBJ2-1						TGTGCTCTGAGTGAGGTCGTTTCTTCTGGTTCTGCAAGGCAACTGACCTTT		TGTGCCAGCAGTTTGCTGGGGGGGAGCTCCTACAATGAGCAGTTCTTC		CALSEVVSSGSARQLTF		CASSLLGGSSYNEQFF		TRA		TRB		TRUE
TGCCCTATCTGAGGGA-1-15	FALSE	[]	TRUE	TRUE	TRAC		TRBC2		4530		5616										11		15						TRAJ22		TRBJ2-1						TGTGCTCTGAGTGAGGTCGTTTCTTCTGGTTCTGCAAGGCAACTGACCTTT		TGTGCCAGCAGTTTGCTGGGGGGGAGCTCCTACAATGAGCAGTTCTTC		CALSEVVSSGSARQLTF		CASSLLGGSSYNEQFF		TRA		TRB		TRUE
TGTGTTTAGCCCGAAA-1-15	FALSE	[]	TRUE	TRUE	TRAC		TRBC2		3232		4120										10		10						TRAJ22		TRBJ2-1						TGTGCTCTGAGTGAGGTCGTTTCTTCTGGTTCTGCAAGGCAACTGACCTTT		TGTGCCAGCAGTTTGCTGGGGGGGAGCTCCTACAATGAGCAGTTCTTC		CALSEVVSSGSARQLTF		CASSLLGGSSYNEQFF		TRA		TRB		TRUE
TTGGAACGTTGGACCC-1-15	FALSE	[]	TRUE	TRUE	TRAC		TRBC2		1182		3258										3		7						TRAJ22		TRBJ2-1						TGTGCTCTGAGTGAGGTCGTTTCTTCTGGTTCTGCAAGGCAACTGACCTTT		TGTGCCAGCAGTTTGCTGGGGGGGAGCTCCTACAATGAGCAGTTCTTC		CALSEVVSSGSARQLTF		CASSLLGGSSYNEQFF		TRA		TRB		TRUE
TTTGTCACAGACGTAG-1-15	FALSE	[]	TRUE	TRUE	TRAC		TRBC2		4996		13854										11		31						TRAJ22		TRBJ2-1						TGTGCTCTGAGTGAGGTCGTTTCTTCTGGTTCTGCAAGGCAACTGACCTTT		TGTGCCAGCAGTTTGCTGGGGGGGAGCTCCTACAATGAGCAGTTCTTC		CALSEVVSSGSARQLTF		CASSLLGGSSYNEQFF		TRA		TRB		TRUE
CCGTGGAGTAGATTAG-1-13	FALSE	[]	TRUE	TRUE	TRAC		TRBC2		646		5714										3		15						TRAJ42		TRBJ2-7						TGTGCTTATCGGTATGGAGGAAGCCAAGGAAATCTCATCTTT		TGTGCCAGCAGCTTTCTGGCCGGGGAGCAGTACTTC		CAYRYGGSQGNLIF		CASSFLAGEQYF		TRA		TRB		TRUE
CTCGTACTCAGAGACG-1-13	FALSE	[]	TRUE	TRUE	TRAC		TRBC2		6166		9156										7		12						TRAJ42		TRBJ2-7						TGTGCTTATCGGTATGGAGGAAGCCAAGGAAATCTCATCTTT		TGTGCCAGCAGCTTTCTGGCCGGGGAGCAGTACTTC		CAYRYGGSQGNLIF		CASSFLAGEQYF		TRA		TRB		TRUE
GGGCACTCACCCTATC-1-13	FALSE	[]	TRUE	TRUE	TRAC		TRBC2		10036		8412										8		6						TRAJ42		TRBJ2-7						TGTGCTTATCGGTATGGAGGAAGCCAAGGAAATCTCATCTTT		TGTGCCAGCAGCTTTCTGGCCGGGGAGCAGTACTTC		CAYRYGGSQGNLIF		CASSFLAGEQYF		TRA		TRB		TRUE
GTGGGTCTCCCTCTTT-1-13	FALSE	[]	TRUE	TRUE	TRAC		TRBC2		6688		16510										6		16						TRAJ42		TRBJ2-7						TGTGCTTATCGGTATGGAGGAAGCCAAGGAAATCTCATCTTT		TGTGCCAGCAGCTTTCTGGCCGGGGAGCAGTACTTC		CAYRYGGSQGNLIF		CASSFLAGEQYF		TRA		TRB		TRUE
GTTTCTACATTCTCAT-1-13	FALSE	[]	TRUE	TRUE	TRAC		TRBC2		7290		14718										9		13						TRAJ42		TRBJ2-7						TGTGCTTATCGGTATGGAGGAAGCCAAGGAAATCTCATCTTT		TGTGCCAGCAGCTTTCTGGCCGGGGAGCAGTACTTC		CAYRYGGSQGNLIF		CASSFLAGEQYF		TRA		TRB		TRUE
TACAGTGAGGAGTTTA-1-13	FALSE	[]	TRUE	TRUE	TRAC		TRBC2		4382		7446										4		9						TRAJ42		TRBJ2-7						TGTGCTTATCGGTATGGAGGAAGCCAAGGAAATCTCATCTTT		TGTGCCAGCAGCTTTCTGGCCGGGGAGCAGTACTTC		CAYRYGGSQGNLIF		CASSFLAGEQYF		TRA		TRB		TRUE
TGCTACCGTTTGCATG-1-13	FALSE	[]	TRUE	TRUE	TRAC		TRBC2		7340		11732										5		8						TRAJ42		TRBJ2-7						TGTGCTTATCGGTATGGAGGAAGCCAAGGAAATCTCATCTTT		TGTGCCAGCAGCTTTCTGGCCGGGGAGCAGTACTTC		CAYRYGGSQGNLIF		CASSFLAGEQYF		TRA		TRB		TRUE
TTAGGACCAGGCAGTA-1-13	FALSE	[]	TRUE	TRUE	TRAC		TRBC2		4950		4384										4		3						TRAJ42		TRBJ2-7						TGTGCTTATCGGTATGGAGGAAGCCAAGGAAATCTCATCTTT		TGTGCCAGCAGCTTTCTGGCCGGGGAGCAGTACTTC		CAYRYGGSQGNLIF		CASSFLAGEQYF		TRA		TRB		TRUE
ACTGATGAGTCCTCCT-1-17	FALSE	[]	TRUE	TRUE	TRAC		TRBC2		2484		6606										4		11						TRAJ3		TRBJ2-1						TGTGCAGAGAGCAGTGCTTCCAAGATAATCTTT		TGTGCCAGCAGCGTAGGCTACAGGGCTACGGGAGCTGGCAATGAGCAGTTCTTC		CAESSASKIIF		CASSVGYRATGAGNEQFF		TRA		TRB		TRUE
AGTCTTTTCGAATGCT-1-17	FALSE	[]	TRUE	TRUE	TRAC		TRBC2		2060		520										4		3						TRAJ3		TRBJ2-1						TGTGCAGAGAGCAGTGCTTCCAAGATAATCTTT		TGTGCCAGCAGCGTAGGCTACAGGGCTACGGGAGCTGGCAATGAGCAGTTCTTC		CAESSASKIIF		CASSVGYRATGAGNEQFF		TRA		TRB		TRUE
ATGGGAGGTCTGGTCG-1-17	FALSE	[]	TRUE	TRUE	TRAC		TRBC2		2082		13970										4		17						TRAJ6		TRBJ2-1						TGTGCTGTCCGCCTTGGAGGAAGCTACATACCTACATTT		TGTGCCAGCAGCGTAGGCTACAGGGCTACGGGAGCTGGCAATGAGCAGTTCTTC		CAVRLGGSYIPTF		CASSVGYRATGAGNEQFF		TRA		TRB		TRUE
CTACATTTCTGCTGCT-1-17	FALSE	[]	TRUE	TRUE	TRAC	TRAC	TRBC2		3604	602	10756										6	2	17						TRAJ3	TRAJ6	TRBJ2-1						TGTGCAGAGAGCAGTGCTTCCAAGATAATCTTT	TGTGCTGTCCGCCTTGGAGGAAGCTACATACCTACATTT	TGTGCCAGCAGCGTAGGCTACAGGGCTACGGGAGCTGGCAATGAGCAGTTCTTC		CAESSASKIIF	CAVRLGGSYIPTF	CASSVGYRATGAGNEQFF		TRA	TRA	TRB		TRUE
CTCTACGCAGGACGTA-1-17	FALSE	[]	TRUE	TRUE	TRAC		TRBC2		1488		7566										4		9						TRAJ6		TRBJ2-1						TGTGCTGTCCGCCTTGGAGGAAGCTACATACCTACATTT		TGTGCCAGCAGCGTAGGCTACAGGGCTACGGGAGCTGGCAATGAGCAGTTCTTC		CAVRLGGSYIPTF		CASSVGYRATGAGNEQFF		TRA		TRB		TRUE
CTTACCGGTCACTTCC-1-17	FALSE	[]	TRUE	TRUE	TRAC		TRBC2		1424		8562										4		14						TRAJ3		TRBJ2-1						TGTGCAGAGAGCAGTGCTTCCAAGATAATCTTT		TGTGCCAGCAGCGTAGGCTACAGGGCTACGGGAGCTGGCAATGAGCAGTTCTTC		CAESSASKIIF		CASSVGYRATGAGNEQFF		TRA		TRB		TRUE
GACTAACAGTGCGTGA-1-17	FALSE	[]	TRUE	TRUE	TRAC		TRBC2		1512		1380										3		2						TRAJ3		TRBJ2-1						TGTGCAGAGAGCAGTGCTTCCAAGATAATCTTT		TGTGCCAGCAGCGTAGGCTACAGGGCTACGGGAGCTGGCAATGAGCAGTTCTTC		CAESSASKIIF		CASSVGYRATGAGNEQFF		TRA		TRB		TRUE
GCCAAATCACCAACCG-1-17	FALSE	[]	TRUE	TRUE	TRAC		TRBC2		4160		4416										7		8						TRAJ3		TRBJ2-1						TGTGCAGAGAGCAGTGCTTCCAAGATAATCTTT		TGTGCCAGCAGCGTAGGCTACAGGGCTACGGGAGCTGGCAATGAGCAGTTCTTC		CAESSASKIIF		CASSVGYRATGAGNEQFF		TRA		TRB		TRUE
GCGCAACAGTGGAGTC-1-17	FALSE	[]	TRUE	TRUE	TRAC	TRAC	TRBC2		2650	1360	6102										4	4	10						TRAJ3	TRAJ6	TRBJ2-1						TGTGCAGAGAGCAGTGCTTCCAAGATAATCTTT	TGTGCTGTCCGCCTTGGAGGAAGCTACATACCTACATTT	TGTGCCAGCAGCGTAGGCTACAGGGCTACGGGAGCTGGCAATGAGCAGTTCTTC		CAESSASKIIF	CAVRLGGSYIPTF	CASSVGYRATGAGNEQFF		TRA	TRA	TRB		TRUE
GTGCTTCCACGACTCG-1-17	FALSE	[]	TRUE	TRUE	TRAC	TRAC	TRBC2		814	646	4638										2	1	7						TRAJ6	TRAJ3	TRBJ2-1						TGTGCTGTCCGCCTTGGAGGAAGCTACATACCTACATTT	TGTGCAGAGAGCAGTGCTTCCAAGATAATCTTT	TGTGCCAGCAGCGTAGGCTACAGGGCTACGGGAGCTGGCAATGAGCAGTTCTTC		CAVRLGGSYIPTF	CAESSASKIIF	CASSVGYRATGAGNEQFF		TRA	TRA	TRB		TRUE
TAGTGGTTCATCTGCC-1-17	FALSE	[]	TRUE	TRUE	TRAC		TRBC2		1450		4330										1		6						TRAJ3		TRBJ2-1						TGTGCAGAGAGCAGTGCTTCCAAGATAATCTTT		TGTGCCAGCAGCGTAGGCTACAGGGCTACGGGAGCTGGCAATGAGCAGTTCTTC		CAESSASKIIF		CASSVGYRATGAGNEQFF		TRA		TRB		TRUE
TCACAAGTCGTGGGAA-1-17	FALSE	[]	TRUE	TRUE	TRAC	TRAC	TRBC2		290	338	1076										2	1	2						TRAJ6	TRAJ3	TRBJ2-1						TGTGCTGTCCGCCTTGGAGGAAGCTACATACCTACATTT	TGTGCAGAGAGCAGTGCTTCCAAGATAATCTTT	TGTGCCAGCAGCGTAGGCTACAGGGCTACGGGAGCTGGCAATGAGCAGTTCTTC		CAVRLGGSYIPTF	CAESSASKIIF	CASSVGYRATGAGNEQFF		TRA	TRA	TRB		TRUE
AAAGCAATCTTGCAAG-1-15	FALSE	[]	TRUE	TRUE	TRAC	TRAC	TRBC2		1336	1720	1080				TRBD1						4	3	4						TRAJ8	TRAJ35	TRBJ2-7						TGTGCTGTGAGAGACGGGGGCTTTCAGAAACTTGTATTT	TGCGCTGTGAGTGTGGGCTTTGGGAATGTGCTGCATTGC	TGTGCCAGCAGCGGAAGGACAGGGGACTCCTACGAGCAGTACTTC		CAVRDGGFQKLVF	CAVSVGFGNVLHC	CASSGRTGDSYEQYF		TRA	TRA	TRB		TRUE
AAGTCTGCAGGCGATA-1-15	FALSE	[]	TRUE	TRUE	TRAC	TRAC	TRBC2		1526	1384	1294				TRBD1						5	4	3						TRAJ35	TRAJ8	TRBJ2-7						TGCGCTGTGAGTGTGGGCTTTGGGAATGTGCTGCATTGC	TGTGCTGTGAGAGACGGGGGCTTTCAGAAACTTGTATTT	TGTGCCAGCAGCGGAAGGACAGGGGACTCCTACGAGCAGTACTTC		CAVSVGFGNVLHC	CAVRDGGFQKLVF	CASSGRTGDSYEQYF		TRA	TRA	TRB		TRUE
ACACTGAGTACAGCAG-1-15	FALSE	[]	TRUE	TRUE	TRAC	TRAC			2010	1042	260				TRBD1						4	4	1						TRAJ35	TRAJ8	TRBJ2-7						TGCGCTGTGAGTGTGGGCTTTGGGAATGTGCTGCATTGC	TGTGCTGTGAGAGACGGGGGCTTTCAGAAACTTGTATTT	TGTGCCAGCAGCGGAAGGACAGGGGACTCCTACGAGCAGTACTTC		CAVSVGFGNVLHC	CAVRDGGFQKLVF	CASSGRTGDSYEQYF		TRA	TRA	TRB		TRUE
ACCGTAATCCTTTCGG-1-15	FALSE	[]	TRUE	TRUE	TRAC	TRAC	TRBC2		1790	2364	2074				TRBD1						5	3	4						TRAJ8	TRAJ35	TRBJ2-7						TGTGCTGTGAGAGACGGGGGCTTTCAGAAACTTGTATTT	TGCGCTGTGAGTGTGGGCTTTGGGAATGTGCTGCATTGC	TGTGCCAGCAGCGGAAGGACAGGGGACTCCTACGAGCAGTACTTC		CAVRDGGFQKLVF	CAVSVGFGNVLHC	CASSGRTGDSYEQYF		TRA	TRA	TRB		TRUE
ACGATACAGACAATAC-1-15	FALSE	[]	TRUE	TRUE	TRAC		TRBC2		2640		376				TRBD1						8		3						TRAJ8		TRBJ2-7						TGTGCTGTGAGAGACGGGGGCTTTCAGAAACTTGTATTT		TGTGCCAGCAGCGGAAGGACAGGGGACTCCTACGAGCAGTACTTC		CAVRDGGFQKLVF		CASSGRTGDSYEQYF		TRA		TRB		TRUE
ACTTACTAGGTGCACA-1-15	FALSE	[]	TRUE	TRUE	TRAC		TRBC2		828		1802				TRBD1						3		4						TRAJ35		TRBJ2-7						TGCGCTGTGAGTGTGGGCTTTGGGAATGTGCTGCATTGC		TGTGCCAGCAGCGGAAGGACAGGGGACTCCTACGAGCAGTACTTC		CAVSVGFGNVLHC		CASSGRTGDSYEQYF		TRA		TRB		TRUE
ATAACGCCAACTGCTA-1-15	FALSE	[]	TRUE	TRUE	TRAC	TRAC	TRBC2		2340	1186	2412				TRBD1						3	3	6						TRAJ35	TRAJ8	TRBJ2-7						TGCGCTGTGAGTGTGGGCTTTGGGAATGTGCTGCATTGC	TGTGCTGTGAGAGACGGGGGCTTTCAGAAACTTGTATTT	TGTGCCAGCAGCGGAAGGACAGGGGACTCCTACGAGCAGTACTTC		CAVSVGFGNVLHC	CAVRDGGFQKLVF	CASSGRTGDSYEQYF		TRA	TRA	TRB		TRUE
CAGAGAGGTGCTCTTC-1-15	FALSE	[]	TRUE	TRUE	TRAC		TRBC2		630		900				TRBD1						3		2						TRAJ35		TRBJ2-7						TGCGCTGTGAGTGTGGGCTTTGGGAATGTGCTGCATTGC		TGTGCCAGCAGCGGAAGGACAGGGGACTCCTACGAGCAGTACTTC		CAVSVGFGNVLHC		CASSGRTGDSYEQYF		TRA		TRB		TRUE
CGCCAAGTCGGCTACG-1-15	FALSE	[]	TRUE	TRUE	TRAC		TRBC2		428		606				TRBD1						2		2						TRAJ8		TRBJ2-7						TGTGCTGTGAGAGACGGGGGCTTTCAGAAACTTGTATTT		TGTGCCAGCAGCGGAAGGACAGGGGACTCCTACGAGCAGTACTTC		CAVRDGGFQKLVF		CASSGRTGDSYEQYF		TRA		TRB		TRUE
CTAAGACGTAGTACCT-1-15	FALSE	[]	TRUE	TRUE	TRAC		TRBC2		3548		1646				TRBD1						8		3						TRAJ35		TRBJ2-7						TGCGCTGTGAGTGTGGGCTTTGGGAATGTGCTGCATTGC		TGTGCCAGCAGCGGAAGGACAGGGGACTCCTACGAGCAGTACTTC		CAVSVGFGNVLHC		CASSGRTGDSYEQYF		TRA		TRB		TRUE
CTAGTGACAAGACGTG-1-15	FALSE	[]	TRUE	TRUE	TRAC		TRBC2		5166		1172				TRBD1						14		4						TRAJ35		TRBJ2-7						TGCGCTGTGAGTGTGGGCTTTGGGAATGTGCTGCATTGC		TGTGCCAGCAGCGGAAGGACAGGGGACTCCTACGAGCAGTACTTC		CAVSVGFGNVLHC		CASSGRTGDSYEQYF		TRA		TRB		TRUE
CTCCTAGGTTAAGACA-1-15	FALSE	[]	TRUE	TRUE	TRAC		TRBC2		1350		1698				TRBD1						4		7						TRAJ8		TRBJ2-7						TGTGCTGTGAGAGACGGGGGCTTTCAGAAACTTGTATTT		TGTGCCAGCAGCGGAAGGACAGGGGACTCCTACGAGCAGTACTTC		CAVRDGGFQKLVF		CASSGRTGDSYEQYF		TRA		TRB		TRUE
CTGATAGGTATTAGCC-1-15	FALSE	[]	TRUE	TRUE	TRAC		TRBC2		1628		772				TRBD1						6		2						TRAJ8		TRBJ2-7						TGTGCTGTGAGAGACGGGGGCTTTCAGAAACTTGTATTT		TGTGCCAGCAGCGGAAGGACAGGGGACTCCTACGAGCAGTACTTC		CAVRDGGFQKLVF		CASSGRTGDSYEQYF		TRA		TRB		TRUE
CTTGGCTAGGGAACGG-1-15	FALSE	[]	TRUE	TRUE	TRAC	TRAC	TRBC2		2152	1056	1714				TRBD1						4	3	6						TRAJ35	TRAJ8	TRBJ2-7						TGCGCTGTGAGTGTGGGCTTTGGGAATGTGCTGCATTGC	TGTGCTGTGAGAGACGGGGGCTTTCAGAAACTTGTATTT	TGTGCCAGCAGCGGAAGGACAGGGGACTCCTACGAGCAGTACTTC		CAVSVGFGNVLHC	CAVRDGGFQKLVF	CASSGRTGDSYEQYF		TRA	TRA	TRB		TRUE
GAAACTCAGGCGTACA-1-15	FALSE	[]	TRUE	TRUE	TRAC	TRAC	TRBC2		1724	2338	2068				TRBD1						5	4	5						TRAJ8	TRAJ35	TRBJ2-7						TGTGCTGTGAGAGACGGGGGCTTTCAGAAACTTGTATTT	TGCGCTGTGAGTGTGGGCTTTGGGAATGTGCTGCATTGC	TGTGCCAGCAGCGGAAGGACAGGGGACTCCTACGAGCAGTACTTC		CAVRDGGFQKLVF	CAVSVGFGNVLHC	CASSGRTGDSYEQYF		TRA	TRA	TRB		TRUE
GCACATACAGCTCGCA-1-15	FALSE	[]	TRUE	TRUE	TRAC	TRAC	TRBC2		2718	2734	2424				TRBD1						8	5	6						TRAJ8	TRAJ35	TRBJ2-7						TGTGCTGTGAGAGACGGGGGCTTTCAGAAACTTGTATTT	TGCGCTGTGAGTGTGGGCTTTGGGAATGTGCTGCATTGC	TGTGCCAGCAGCGGAAGGACAGGGGACTCCTACGAGCAGTACTTC		CAVRDGGFQKLVF	CAVSVGFGNVLHC	CASSGRTGDSYEQYF		TRA	TRA	TRB		TRUE
GCGACCACATGGTAGG-1-15	FALSE	[]	TRUE	TRUE	TRAC		TRBC2		774		504				TRBD1						2		2						TRAJ35		TRBJ2-7						TGCGCTGTGAGTGTGGGCTTTGGGAATGTGCTGCATTGC		TGTGCCAGCAGCGGAAGGACAGGGGACTCCTACGAGCAGTACTTC		CAVSVGFGNVLHC		CASSGRTGDSYEQYF		TRA		TRB		TRUE
GGAATAAAGAAGGGTA-1-15	FALSE	[]	TRUE	TRUE	TRAC	TRAC	TRBC2		1352	1404	806				TRBD1						4	3	4						TRAJ8	TRAJ35	TRBJ2-7						TGTGCTGTGAGAGACGGGGGCTTTCAGAAACTTGTATTT	TGCGCTGTGAGTGTGGGCTTTGGGAATGTGCTGCATTGC	TGTGCCAGCAGCGGAAGGACAGGGGACTCCTACGAGCAGTACTTC		CAVRDGGFQKLVF	CAVSVGFGNVLHC	CASSGRTGDSYEQYF		TRA	TRA	TRB		TRUE
GGTATTGCAGTCCTTC-1-15	FALSE	[]	TRUE	TRUE	TRAC	TRAC	TRBC2		3768	2694	2264				TRBD1						10	4	7						TRAJ8	TRAJ35	TRBJ2-7						TGTGCTGTGAGAGACGGGGGCTTTCAGAAACTTGTATTT	TGCGCTGTGAGTGTGGGCTTTGGGAATGTGCTGCATTGC	TGTGCCAGCAGCGGAAGGACAGGGGACTCCTACGAGCAGTACTTC		CAVRDGGFQKLVF	CAVSVGFGNVLHC	CASSGRTGDSYEQYF		TRA	TRA	TRB		TRUE
GGTGTTATCCAAGTAC-1-15	FALSE	[]	TRUE	TRUE	TRAC	TRAC	TRBC2		500	952	422				TRBD1						2	1	2						TRAJ8	TRAJ35	TRBJ2-7						TGTGCTGTGAGAGACGGGGGCTTTCAGAAACTTGTATTT	TGCGCTGTGAGTGTGGGCTTTGGGAATGTGCTGCATTGC	TGTGCCAGCAGCGGAAGGACAGGGGACTCCTACGAGCAGTACTTC		CAVRDGGFQKLVF	CAVSVGFGNVLHC	CASSGRTGDSYEQYF		TRA	TRA	TRB		TRUE
TAAGCGTTCAATAAGG-1-15	FALSE	[]	TRUE	TRUE	TRAC	TRAC	TRBC2		2192	2812	1012				TRBD1						8	5	4						TRAJ8	TRAJ35	TRBJ2-7						TGTGCTGTGAGAGACGGGGGCTTTCAGAAACTTGTATTT	TGCGCTGTGAGTGTGGGCTTTGGGAATGTGCTGCATTGC	TGTGCCAGCAGCGGAAGGACAGGGGACTCCTACGAGCAGTACTTC		CAVRDGGFQKLVF	CAVSVGFGNVLHC	CASSGRTGDSYEQYF		TRA	TRA	TRB		TRUE
TAAGTGCTCATACGGT-1-15	FALSE	[]	TRUE	TRUE	TRAC	TRAC	TRBC2		2900	1600	1506				TRBD1						5	5	7						TRAJ35	TRAJ8	TRBJ2-7						TGCGCTGTGAGTGTGGGCTTTGGGAATGTGCTGCATTGC	TGTGCTGTGAGAGACGGGGGCTTTCAGAAACTTGTATTT	TGTGCCAGCAGCGGAAGGACAGGGGACTCCTACGAGCAGTACTTC		CAVSVGFGNVLHC	CAVRDGGFQKLVF	CASSGRTGDSYEQYF		TRA	TRA	TRB		TRUE
TCACAAGTCGGTTAAC-1-15	FALSE	[]	TRUE	TRUE	TRAC		TRBC2		448		1016				TRBD1						1		3						TRAJ35		TRBJ2-7						TGCGCTGTGAGTGTGGGCTTTGGGAATGTGCTGCATTGC		TGTGCCAGCAGCGGAAGGACAGGGGACTCCTACGAGCAGTACTTC		CAVSVGFGNVLHC		CASSGRTGDSYEQYF		TRA		TRB		TRUE
TCTTCGGCATACTCTT-1-15	FALSE	[]	TRUE	TRUE	TRAC		TRBC2		912		1078				TRBD1						5		5						TRAJ8		TRBJ2-7						TGTGCTGTGAGAGACGGGGGCTTTCAGAAACTTGTATTT		TGTGCCAGCAGCGGAAGGACAGGGGACTCCTACGAGCAGTACTTC		CAVRDGGFQKLVF		CASSGRTGDSYEQYF		TRA		TRB		TRUE
TGTCCCATCCGATATG-1-15	FALSE	[]	TRUE	TRUE	TRAC	TRAC	TRBC2		774	850	874				TRBD1						4	3	2						TRAJ8	TRAJ35	TRBJ2-7						TGTGCTGTGAGAGACGGGGGCTTTCAGAAACTTGTATTT	TGCGCTGTGAGTGTGGGCTTTGGGAATGTGCTGCATTGC	TGTGCCAGCAGCGGAAGGACAGGGGACTCCTACGAGCAGTACTTC		CAVRDGGFQKLVF	CAVSVGFGNVLHC	CASSGRTGDSYEQYF		TRA	TRA	TRB		TRUE
TTATGCTTCATCTGTT-1-15	FALSE	[]	TRUE	TRUE	TRAC		TRBC2		358		2084				TRBD1						1		6						TRAJ8		TRBJ2-7						TGTGCTGTGAGAGACGGGGGCTTTCAGAAACTTGTATTT		TGTGCCAGCAGCGGAAGGACAGGGGACTCCTACGAGCAGTACTTC		CAVRDGGFQKLVF		CASSGRTGDSYEQYF		TRA		TRB		TRUE
TTTGCGCTCGTAGATC-1-15	FALSE	[]	TRUE	TRUE	TRAC	TRAC	TRBC2		726	422	194				TRBD1						3	1	1						TRAJ8	TRAJ35	TRBJ2-7						TGTGCTGTGAGAGACGGGGGCTTTCAGAAACTTGTATTT	TGCGCTGTGAGTGTGGGCTTTGGGAATGTGCTGCATTGC	TGTGCCAGCAGCGGAAGGACAGGGGACTCCTACGAGCAGTACTTC		CAVRDGGFQKLVF	CAVSVGFGNVLHC	CASSGRTGDSYEQYF		TRA	TRA	TRB		TRUE
AACTCAGCAGTATCTG-1-15	FALSE	[]	TRUE	TRUE	TRAC		TRBC2		122		3234										1		11						TRAJ21		TRBJ2-7						TGTGCTACTGCCGAATACAACTTCAACAAATTTTACTTT		TGTGCCAGCACCAATCTCTGGGGGAACGAGCAGTACTTC		CATAEYNFNKFYF		CASTNLWGNEQYF		TRA		TRB		TRUE
AACTGGTTCTGGTTCC-1-15	FALSE	[]	TRUE	TRUE	TRAC		TRBC2	TRBC2	1458		10120	72									3		19	1					TRAJ21		TRBJ2-7	TRBJ2-3					TGTGCTACTGCCGAATACAACTTCAACAAATTTTACTTT		TGTGCCAGCACCAATCTCTGGGGGAACGAGCAGTACTTC	TGTGCCAGCAGCCGGACCTCAGGGGCAGATACGCAGTATTTT	CATAEYNFNKFYF		CASTNLWGNEQYF	CASSRTSGADTQYF	TRA		TRB	TRB	TRUE
ACTATCTTCCTACAGA-1-15	FALSE	[]	TRUE	TRUE	TRAC		TRBC2		1982		7012										4		16						TRAJ21		TRBJ2-7						TGTGCTACTGCCGAATACAACTTCAACAAATTTTACTTT		TGTGCCAGCACCAATCTCTGGGGGAACGAGCAGTACTTC		CATAEYNFNKFYF		CASTNLWGNEQYF		TRA		TRB		TRUE
ATCATGGCAGCCACCA-1-15	FALSE	[]	TRUE	TRUE	TRAC		TRBC2		2482		9624										7		23						TRAJ21		TRBJ2-7						TGTGCTACTGCCGAATACAACTTCAACAAATTTTACTTT		TGTGCCAGCACCAATCTCTGGGGGAACGAGCAGTACTTC		CATAEYNFNKFYF		CASTNLWGNEQYF		TRA		TRB		TRUE
CAACCAAAGTCATCCA-1-15	FALSE	[]	TRUE	TRUE	TRAC		TRBC2		1532		4874										3		11						TRAJ21		TRBJ2-7						TGTGCTACTGCCGAATACAACTTCAACAAATTTTACTTT		TGTGCCAGCACCAATCTCTGGGGGAACGAGCAGTACTTC		CATAEYNFNKFYF		CASTNLWGNEQYF		TRA		TRB		TRUE
CATCCACTCTATCCTA-1-15	FALSE	[]	TRUE	TRUE	TRAC		TRBC2		2374		4352										5		9						TRAJ21		TRBJ2-7						TGTGCTACTGCCGAATACAACTTCAACAAATTTTACTTT		TGTGCCAGCACCAATCTCTGGGGGAACGAGCAGTACTTC		CATAEYNFNKFYF		CASTNLWGNEQYF		TRA		TRB		TRUE
CCACGGATCGGTCTAA-1-15	FALSE	[]	TRUE	TRUE	TRAC		TRBC2	TRBC2	4188		15068	130									8		32	1					TRAJ21		TRBJ2-7	TRBJ2-3					TGTGCTACTGCCGAATACAACTTCAACAAATTTTACTTT		TGTGCCAGCACCAATCTCTGGGGGAACGAGCAGTACTTC	TGTGCCAGCAGCCGGACCTCAGGGGCAGATACGCAGTATTTT	CATAEYNFNKFYF		CASTNLWGNEQYF	CASSRTSGADTQYF	TRA		TRB	TRB	TRUE
CCGTACTTCTTCGGTC-1-15	FALSE	[]	TRUE	TRUE	TRAC		TRBC2	TRBC2	2468		6468	36									6		18	1					TRAJ21		TRBJ2-7	TRBJ2-3					TGTGCTACTGCCGAATACAACTTCAACAAATTTTACTTT		TGTGCCAGCACCAATCTCTGGGGGAACGAGCAGTACTTC	TGTGCCAGCAGCCGGACCTCAGGGGCAGATACGCAGTATTTT	CATAEYNFNKFYF		CASTNLWGNEQYF	CASSRTSGADTQYF	TRA		TRB	TRB	TRUE
CGTAGGCTCAAACCAC-1-15	FALSE	[]	TRUE	TRUE	TRAC		TRBC2		2190		6916										5		25						TRAJ21		TRBJ2-7						TGTGCTACTGCCGAATACAACTTCAACAAATTTTACTTT		TGTGCCAGCACCAATCTCTGGGGGAACGAGCAGTACTTC		CATAEYNFNKFYF		CASTNLWGNEQYF		TRA		TRB		TRUE
CTAATGGCATGCCACG-1-15	FALSE	[]	TRUE	TRUE	TRAC		TRBC2		1082		6832										4		16						TRAJ21		TRBJ2-7						TGTGCTACTGCCGAATACAACTTCAACAAATTTTACTTT		TGTGCCAGCACCAATCTCTGGGGGAACGAGCAGTACTTC		CATAEYNFNKFYF		CASTNLWGNEQYF		TRA		TRB		TRUE
CTACGTCCATCGGAAG-1-15	FALSE	[]	TRUE	TRUE	TRAC		TRBC2	TRBC2	3334		19776	324									7		51	2					TRAJ21		TRBJ2-7	TRBJ2-3					TGTGCTACTGCCGAATACAACTTCAACAAATTTTACTTT		TGTGCCAGCACCAATCTCTGGGGGAACGAGCAGTACTTC	TGTGCCAGCAGCTTGACACTGGGGACAGATACGCAGTATTTT	CATAEYNFNKFYF		CASTNLWGNEQYF	CASSLTLGTDTQYF	TRA		TRB	TRB	TRUE
CTCTGGTGTAGCAAAT-1-15	FALSE	[]	TRUE	TRUE	TRAC		TRBC2		1562		3658										5		11						TRAJ21		TRBJ2-7						TGTGCTACTGCCGAATACAACTTCAACAAATTTTACTTT		TGTGCCAGCACCAATCTCTGGGGGAACGAGCAGTACTTC		CATAEYNFNKFYF		CASTNLWGNEQYF		TRA		TRB		TRUE
CTGGTCTTCCCAGGTG-1-15	FALSE	[]	TRUE	TRUE	TRAC		TRBC2		656		4096										2		11						TRAJ21		TRBJ2-7						TGTGCTACTGCCGAATACAACTTCAACAAATTTTACTTT		TGTGCCAGCACCAATCTCTGGGGGAACGAGCAGTACTTC		CATAEYNFNKFYF		CASTNLWGNEQYF		TRA		TRB		TRUE
CTTGGCTAGTGTTGAA-1-15	FALSE	[]	TRUE	TRUE	TRAC		TRBC2		2746		6866										6		15						TRAJ21		TRBJ2-7						TGTGCTACTGCCGAATACAACTTCAACAAATTTTACTTT		TGTGCCAGCACCAATCTCTGGGGGAACGAGCAGTACTTC		CATAEYNFNKFYF		CASTNLWGNEQYF		TRA		TRB		TRUE
GAAACTCTCGGATGTT-1-15	FALSE	[]	TRUE	TRUE	TRAC		TRBC2	TRBC2	4540		20170	364									10		39	2					TRAJ21		TRBJ2-7	TRBJ2-3					TGTGCTACTGCCGAATACAACTTCAACAAATTTTACTTT		TGTGCCAGCACCAATCTCTGGGGGAACGAGCAGTACTTC	TGTGCCAGCAGCCGGACCTCAGGGGCAGATACGCAGTATTTT	CATAEYNFNKFYF		CASTNLWGNEQYF	CASSRTSGADTQYF	TRA		TRB	TRB	TRUE
GCACATATCACAAACC-1-15	FALSE	[]	TRUE	TRUE	TRAC		TRBC2		1300		8396										3		21						TRAJ21		TRBJ2-7						TGTGCTACTGCCGAATACAACTTCAACAAATTTTACTTT		TGTGCCAGCACCAATCTCTGGGGGAACGAGCAGTACTTC		CATAEYNFNKFYF		CASTNLWGNEQYF		TRA		TRB		TRUE
GCTCTGTGTACTTGAC-1-15	FALSE	[]	TRUE	TRUE	TRAC		TRBC2		1822		7072										5		20						TRAJ21		TRBJ2-7						TGTGCTACTGCCGAATACAACTTCAACAAATTTTACTTT		TGTGCCAGCACCAATCTCTGGGGGAACGAGCAGTACTTC		CATAEYNFNKFYF		CASTNLWGNEQYF		TRA		TRB		TRUE
GCTCTGTGTTAAGAAC-1-15	FALSE	[]	TRUE	TRUE	TRAC		TRBC2		1126		6848										3		17						TRAJ21		TRBJ2-7						TGTGCTACTGCCGAATACAACTTCAACAAATTTTACTTT		TGTGCCAGCACCAATCTCTGGGGGAACGAGCAGTACTTC		CATAEYNFNKFYF		CASTNLWGNEQYF		TRA		TRB		TRUE
GCTCTGTGTTCGAATC-1-15	FALSE	[]	TRUE	TRUE	TRAC		TRBC2		3466		8100	494									9		23	3					TRAJ21		TRBJ2-7	TRBJ2-3					TGTGCTACTGCCGAATACAACTTCAACAAATTTTACTTT		TGTGCCAGCACCAATCTCTGGGGGAACGAGCAGTACTTC	TGTGCCAGCAGCCGGACCTCAGGGGCAGATACGCAGTATTTT	CATAEYNFNKFYF		CASTNLWGNEQYF	CASSRTSGADTQYF	TRA		TRB	TRB	TRUE
GGACATTCAGACGTAG-1-15	FALSE	[]	TRUE	TRUE	TRAC		TRBC2		1372		6510										3		13						TRAJ21		TRBJ2-7						TGTGCTACTGCCGAATACAACTTCAACAAATTTTACTTT		TGTGCCAGCACCAATCTCTGGGGGAACGAGCAGTACTTC		CATAEYNFNKFYF		CASTNLWGNEQYF		TRA		TRB		TRUE
GGACATTGTTTAAGCC-1-15	FALSE	[]	TRUE	TRUE	TRAC		TRBC2		440		6726										1		14						TRAJ21		TRBJ2-7						TGTGCTACTGCCGAATACAACTTCAACAAATTTTACTTT		TGTGCCAGCACCAATCTCTGGGGGAACGAGCAGTACTTC		CATAEYNFNKFYF		CASTNLWGNEQYF		TRA		TRB		TRUE
GTCAAGTCAGGGAGAG-1-15	FALSE	[]	TRUE	TRUE	TRAC		TRBC2		1086		6620										3		17						TRAJ21		TRBJ2-7						TGTGCTACTGCCGAATACAACTTCAACAAATTTTACTTT		TGTGCCAGCACCAATCTCTGGGGGAACGAGCAGTACTTC		CATAEYNFNKFYF		CASTNLWGNEQYF		TRA		TRB		TRUE
GTGGGTCTCCAGTATG-1-15	FALSE	[]	TRUE	TRUE	TRAC		TRBC2		1656		8616										2		19						TRAJ21		TRBJ2-7						TGTGCTACTGCCGAATACAACTTCAACAAATTTTACTTT		TGTGCCAGCACCAATCTCTGGGGGAACGAGCAGTACTTC		CATAEYNFNKFYF		CASTNLWGNEQYF		TRA		TRB		TRUE
TAGCCGGAGCGCTCCA-1-15	FALSE	[]	TRUE	TRUE	TRAC		TRBC2		470		5036										1		12						TRAJ21		TRBJ2-7						TGTGCTACTGCCGAATACAACTTCAACAAATTTTACTTT		TGTGCCAGCACCAATCTCTGGGGGAACGAGCAGTACTTC		CATAEYNFNKFYF		CASTNLWGNEQYF		TRA		TRB		TRUE
TCTGAGAAGAACTGTA-1-15	FALSE	[]	TRUE	TRUE	TRAC		TRBC2		806		10144										3		25						TRAJ21		TRBJ2-7						TGTGCTACTGCCGAATACAACTTCAACAAATTTTACTTT		TGTGCCAGCACCAATCTCTGGGGGAACGAGCAGTACTTC		CATAEYNFNKFYF		CASTNLWGNEQYF		TRA		TRB		TRUE
TGCTACCCAGGCTGAA-1-15	FALSE	[]	TRUE	TRUE	TRAC		TRBC2		488		9118	506									2		23	3					TRAJ21		TRBJ2-7	TRBJ2-3					TGTGCTACTGCCGAATACAACTTCAACAAATTTTACTTT		TGTGCCAGCACCAATCTCTGGGGGAACGAGCAGTACTTC	TGTGCCAGCAGCCGGACCTCAGGGGCAGATACGCAGTATTTT	CATAEYNFNKFYF		CASTNLWGNEQYF	CASSRTSGADTQYF	TRA		TRB	TRB	TRUE
TTGTAGGTCGAACTGT-1-15	FALSE	[]	TRUE	TRUE	TRAC		TRBC2		2480		5124										8		15						TRAJ21		TRBJ2-7						TGTGCTACTGCCGAATACAACTTCAACAAATTTTACTTT		TGTGCCAGCACCAATCTCTGGGGGAACGAGCAGTACTTC		CATAEYNFNKFYF		CASTNLWGNEQYF		TRA		TRB		TRUE
TTTGCGCTCTTGCAAG-1-15	FALSE	[]	TRUE	TRUE	TRAC		TRBC2		514		6696										2		16						TRAJ21		TRBJ2-7						TGTGCTACTGCCGAATACAACTTCAACAAATTTTACTTT		TGTGCCAGCACCAATCTCTGGGGGAACGAGCAGTACTTC		CATAEYNFNKFYF		CASTNLWGNEQYF		TRA		TRB		TRUE
AAGCCGCAGACAAGCC-1-15	FALSE	[]	TRUE	TRUE			TRBC2		440		7218										1		20						TRAJ4		TRBJ2-7						TGTGTGGTACTTTCTGGTGGCTACAATAAGCTGATTTTT		TGCAGTGCTCAGGGCTACGAGCAGTACTTC		CVVLSGGYNKLIF		CSAQGYEQYF		TRA		TRB		TRUE
ACCTTTAAGACCGGAT-1-15	FALSE	[]	TRUE	TRUE	TRAC		TRBC2		1338		4298										3		10						TRAJ4		TRBJ2-7						TGTGTGGTACTTTCTGGTGGCTACAATAAGCTGATTTTT		TGCAGTGCTCAGGGCTACGAGCAGTACTTC		CVVLSGGYNKLIF		CSAQGYEQYF		TRA		TRB		TRUE
ACTATCTGTCAGTGGA-1-15	FALSE	[]	TRUE	TRUE	TRAC		TRBC2		2030		6204										5		14						TRAJ4		TRBJ2-7						TGTGTGGTACTTTCTGGTGGCTACAATAAGCTGATTTTT		TGCAGTGCTCAGGGCTACGAGCAGTACTTC		CVVLSGGYNKLIF		CSAQGYEQYF		TRA		TRB		TRUE
AGATTGCCACTGCCAG-1-15	FALSE	[]	TRUE	TRUE	TRAC		TRBC2		1428		3446										3		7						TRAJ4		TRBJ2-7						TGTGTGGTACTTTCTGGTGGCTACAATAAGCTGATTTTT		TGCAGTGCTCAGGGCTACGAGCAGTACTTC		CVVLSGGYNKLIF		CSAQGYEQYF		TRA		TRB		TRUE
AGCCTAACAAGCTGTT-1-15	FALSE	[]	TRUE	TRUE	TRAC		TRBC2		128		3140										1		8						TRAJ4		TRBJ2-7						TGTGTGGTACTTTCTGGTGGCTACAATAAGCTGATTTTT		TGCAGTGCTCAGGGCTACGAGCAGTACTTC		CVVLSGGYNKLIF		CSAQGYEQYF		TRA		TRB		TRUE
AGTGTCATCTGATTCT-1-15	FALSE	[]	TRUE	TRUE	TRAC		TRBC2		328		5158										5		16						TRAJ4		TRBJ2-7						TGTGTGGTACTTTCTGGTGGCTACAATAAGCTGATTTTT		TGCAGTGCTCAGGGCTACGAGCAGTACTTC		CVVLSGGYNKLIF		CSAQGYEQYF		TRA		TRB		TRUE
CAAGATCTCGGCATCG-1-15	FALSE	[]	TRUE	TRUE	TRAC		TRBC2		1106		5110										4		17						TRAJ4		TRBJ2-7						TGTGTGGTACTTTCTGGTGGCTACAATAAGCTGATTTTT		TGCAGTGCTCAGGGCTACGAGCAGTACTTC		CVVLSGGYNKLIF		CSAQGYEQYF		TRA		TRB		TRUE
CCACTACCAGAGTGTG-1-15	FALSE	[]	TRUE	TRUE	TRAC		TRBC2		1640		6398										5		13						TRAJ4		TRBJ2-7						TGTGTGGTACTTTCTGGTGGCTACAATAAGCTGATTTTT		TGCAGTGCTCAGGGCTACGAGCAGTACTTC		CVVLSGGYNKLIF		CSAQGYEQYF		TRA		TRB		TRUE
CGAATGTTCCTGCAGG-1-15	FALSE	[]	TRUE	TRUE	TRAC		TRBC2		5678		6692										12		18						TRAJ4		TRBJ2-7						TGTGTGGTACTTTCTGGTGGCTACAATAAGCTGATTTTT		TGCAGTGCTCAGGGCTACGAGCAGTACTTC		CVVLSGGYNKLIF		CSAQGYEQYF		TRA		TRB		TRUE
CGAGCCATCTGTGCAA-1-15	FALSE	[]	TRUE	TRUE	TRAC		TRBC2		1496		4894										6		15						TRAJ4		TRBJ2-7						TGTGTGGTACTTTCTGGTGGCTACAATAAGCTGATTTTT		TGCAGTGCTCAGGGCTACGAGCAGTACTTC		CVVLSGGYNKLIF		CSAQGYEQYF		TRA		TRB		TRUE
CGATCGGCATGAAGTA-1-15	FALSE	[]	TRUE	TRUE	TRAC		TRBC2		1288		4994										5		18						TRAJ4		TRBJ2-7						TGTGTGGTACTTTCTGGTGGCTACAATAAGCTGATTTTT		TGCAGTGCTCAGGGCTACGAGCAGTACTTC		CVVLSGGYNKLIF		CSAQGYEQYF		TRA		TRB		TRUE
CGATTGAAGGCTAGCA-1-15	FALSE	[]	TRUE	TRUE	TRAC		TRBC2		578		2506										2		8						TRAJ4		TRBJ2-7						TGTGTGGTACTTTCTGGTGGCTACAATAAGCTGATTTTT		TGCAGTGCTCAGGGCTACGAGCAGTACTTC		CVVLSGGYNKLIF		CSAQGYEQYF		TRA		TRB		TRUE
CGTGTCTGTCTCAACA-1-15	FALSE	[]	TRUE	TRUE	TRAC		TRBC2		494		2124										6		19						TRAJ4		TRBJ2-7						TGTGTGGTACTTTCTGGTGGCTACAATAAGCTGATTTTT		TGCAGTGCTCAGGGCTACGAGCAGTACTTC		CVVLSGGYNKLIF		CSAQGYEQYF		TRA		TRB		TRUE
CGTTGGGGTGCAACGA-1-15	FALSE	[]	TRUE	TRUE	TRAC		TRBC2		546		5538										3		21						TRAJ4		TRBJ2-7						TGTGTGGTACTTTCTGGTGGCTACAATAAGCTGATTTTT		TGCAGTGCTCAGGGCTACGAGCAGTACTTC		CVVLSGGYNKLIF		CSAQGYEQYF		TRA		TRB		TRUE
CTTCTCTGTTAGATGA-1-15	FALSE	[]	TRUE	TRUE	TRAC		TRBC2		996		3876										3		12						TRAJ4		TRBJ2-7						TGTGTGGTACTTTCTGGTGGCTACAATAAGCTGATTTTT		TGCAGTGCTCAGGGCTACGAGCAGTACTTC		CVVLSGGYNKLIF		CSAQGYEQYF		TRA		TRB		TRUE
CTTGGCTTCTCAAGTG-1-15	FALSE	[]	TRUE	TRUE	TRAC		TRBC2		1528		3518										3		10						TRAJ4		TRBJ2-7						TGTGTGGTACTTTCTGGTGGCTACAATAAGCTGATTTTT		TGCAGTGCTCAGGGCTACGAGCAGTACTTC		CVVLSGGYNKLIF		CSAQGYEQYF		TRA		TRB		TRUE
GACTAACCATGACATC-1-15	FALSE	[]	TRUE	TRUE	TRAC		TRBC2		2166		7412										6		18						TRAJ4		TRBJ2-7						TGTGTGGTACTTTCTGGTGGCTACAATAAGCTGATTTTT		TGCAGTGCTCAGGGCTACGAGCAGTACTTC		CVVLSGGYNKLIF		CSAQGYEQYF		TRA		TRB		TRUE
GACTAACTCAGCTTAG-1-15	FALSE	[]	TRUE	TRUE	TRAC		TRBC2		3940		2468										7		7						TRAJ4		TRBJ2-7						TGTGTGGTACTTTCTGGTGGCTACAATAAGCTGATTTTT		TGCAGTGCTCAGGGCTACGAGCAGTACTTC		CVVLSGGYNKLIF		CSAQGYEQYF		TRA		TRB		TRUE
GACTACACACCAACCG-1-15	FALSE	[]	TRUE	TRUE	TRAC		TRBC2		1890		8604										5		17						TRAJ4		TRBJ2-7						TGTGTGGTACTTTCTGGTGGCTACAATAAGCTGATTTTT		TGCAGTGCTCAGGGCTACGAGCAGTACTTC		CVVLSGGYNKLIF		CSAQGYEQYF		TRA		TRB		TRUE
GGAACTTGTCACAAGG-1-15	FALSE	[]	TRUE	TRUE	TRAC		TRBC2		584		7806										2		16						TRAJ4		TRBJ2-7						TGTGTGGTACTTTCTGGTGGCTACAATAAGCTGATTTTT		TGCAGTGCTCAGGGCTACGAGCAGTACTTC		CVVLSGGYNKLIF		CSAQGYEQYF		TRA		TRB		TRUE
GGTGAAGGTGGTGTAG-1-15	FALSE	[]	TRUE	TRUE	TRAC		TRBC2		260		2806										3		7						TRAJ4		TRBJ2-7						TGTGTGGTACTTTCTGGTGGCTACAATAAGCTGATTTTT		TGCAGTGCTCAGGGCTACGAGCAGTACTTC		CVVLSGGYNKLIF		CSAQGYEQYF		TRA		TRB		TRUE
GTAGGCCGTAAGCACG-1-15	FALSE	[]	TRUE	TRUE	TRAC		TRBC2		872		812										2		5						TRAJ4		TRBJ2-7						TGTGTGGTACTTTCTGGTGGCTACAATAAGCTGATTTTT		TGCAGTGCTCAGGGCTACGAGCAGTACTTC		CVVLSGGYNKLIF		CSAQGYEQYF		TRA		TRB		TRUE
GTGTTAGAGACGCACA-1-15	FALSE	[]	TRUE	TRUE	TRAC		TRBC2		1064		9364										3		22						TRAJ4		TRBJ2-7						TGTGTGGTACTTTCTGGTGGCTACAATAAGCTGATTTTT		TGCAGTGCTCAGGGCTACGAGCAGTACTTC		CVVLSGGYNKLIF		CSAQGYEQYF		TRA		TRB		TRUE
GTTTCTACAAGTAATG-1-15	FALSE	[]	TRUE	TRUE	TRAC		TRBC2		1800		5926										4		14						TRAJ4		TRBJ2-7						TGTGTGGTACTTTCTGGTGGCTACAATAAGCTGATTTTT		TGCAGTGCTCAGGGCTACGAGCAGTACTTC		CVVLSGGYNKLIF		CSAQGYEQYF		TRA		TRB		TRUE
TAGTGGTAGCGTTGCC-1-15	FALSE	[]	TRUE	TRUE	TRAC		TRBC2		1350		6324										4		14						TRAJ4		TRBJ2-7						TGTGTGGTACTTTCTGGTGGCTACAATAAGCTGATTTTT		TGCAGTGCTCAGGGCTACGAGCAGTACTTC		CVVLSGGYNKLIF		CSAQGYEQYF		TRA		TRB		TRUE
TTAGTTCGTTCAGGCC-1-15	FALSE	[]	TRUE	TRUE	TRAC		TRBC2		1382		7480										3		21						TRAJ4		TRBJ2-7						TGTGTGGTACTTTCTGGTGGCTACAATAAGCTGATTTTT		TGCAGTGCTCAGGGCTACGAGCAGTACTTC		CVVLSGGYNKLIF		CSAQGYEQYF		TRA		TRB		TRUE
TTCGAAGAGTCAAGCG-1-15	FALSE	[]	TRUE	TRUE	TRAC		TRBC2		1430		5940										7		15						TRAJ4		TRBJ2-7						TGTGTGGTACTTTCTGGTGGCTACAATAAGCTGATTTTT		TGCAGTGCTCAGGGCTACGAGCAGTACTTC		CVVLSGGYNKLIF		CSAQGYEQYF		TRA		TRB		TRUE
TTTCCTCCATGGAATA-1-15	FALSE	[]	TRUE	TRUE	TRAC		TRBC2		368		6686										1		20						TRAJ4		TRBJ2-7						TGTGTGGTACTTTCTGGTGGCTACAATAAGCTGATTTTT		TGCAGTGCTCAGGGCTACGAGCAGTACTTC		CVVLSGGYNKLIF		CSAQGYEQYF		TRA		TRB		TRUE
AAAGATGAGGATGGAA-1-17	FALSE	[]	TRUE	TRUE			TRBC2				8624												14								TRBJ2-7								TGTGCCAGCAGCCCCCGCAGGGTAACCTACGAGCAGTACTTC				CASSPRRVTYEQYF				TRB		None
ACGGGCTTCGGCGCAT-1-17	FALSE	[]	TRUE	TRUE			TRBC2				7080												12								TRBJ2-7								TGTGCCAGCAGCCCCCGCAGGGTAACCTACGAGCAGTACTTC				CASSPRRVTYEQYF				TRB		None
AGAGTGGTCCTTGCCA-1-17	FALSE	[]	TRUE	TRUE			TRBC2				3362												5								TRBJ2-7								TGTGCCAGCAGCCCCCGCAGGGTAACCTACGAGCAGTACTTC				CASSPRRVTYEQYF				TRB		None
AGTGAGGCACATTCGA-1-17	FALSE	[]	TRUE	TRUE			TRBC2				3666												6								TRBJ2-7								TGTGCCAGCAGCCCCCGCAGGGTAACCTACGAGCAGTACTTC				CASSPRRVTYEQYF				TRB		None
ATCCACCTCTCCAACC-1-17	FALSE	[]	TRUE	TRUE			TRBC2				3678												6								TRBJ2-7								TGTGCCAGCAGCCCCCGCAGGGTAACCTACGAGCAGTACTTC				CASSPRRVTYEQYF				TRB		None
CACCTTGGTTCACGGC-1-17	FALSE	[]	TRUE	TRUE			TRBC2				9060												15								TRBJ2-7								TGTGCCAGCAGCCCCCGCAGGGTAACCTACGAGCAGTACTTC				CASSPRRVTYEQYF				TRB		None
CTCTGGTCACGGCTAC-1-17	FALSE	[]	TRUE	TRUE			TRBC2				4112												9								TRBJ2-7								TGTGCCAGCAGCCCCCGCAGGGTAACCTACGAGCAGTACTTC				CASSPRRVTYEQYF				TRB		None
CTTAGGACAAGTCATC-1-17	FALSE	[]	TRUE	TRUE			TRBC2				2348												4								TRBJ2-7								TGTGCCAGCAGCCCCCGCAGGGTAACCTACGAGCAGTACTTC				CASSPRRVTYEQYF				TRB		None
GACACGCCACGTCAGC-1-17	FALSE	[]	TRUE	TRUE			TRBC2				3934												6								TRBJ2-7								TGTGCCAGCAGCCCCCGCAGGGTAACCTACGAGCAGTACTTC				CASSPRRVTYEQYF				TRB		None
GTCACAAAGCTGAACG-1-17	FALSE	[]	TRUE	TRUE			TRBC2				4284												8								TRBJ2-7								TGTGCCAGCAGCCCCCGCAGGGTAACCTACGAGCAGTACTTC				CASSPRRVTYEQYF				TRB		None
TACCTTACAGGGATTG-1-17	FALSE	[]	TRUE	TRUE			TRBC2				3916												7								TRBJ2-7								TGTGCCAGCAGCCCCCGCAGGGTAACCTACGAGCAGTACTTC				CASSPRRVTYEQYF				TRB		None
AAAGATGGTCATCGGC-1-17	FALSE	[]	TRUE	TRUE	TRAC		TRBC2		2340		5676										4		10						TRAJ40		TRBJ2-7						TGTGCAGCAAAAGACTCAGGAACCTACAAATACATCTTT		TGTGCCAGCAGTTTAGATCTCCGGAGGCAGTACTTC		CAAKDSGTYKYIF		CASSLDLRRQYF		TRA		TRB		TRUE
ACTGAGTGTGTTCGAT-1-17	FALSE	[]	TRUE	TRUE	TRAC		TRBC2		316		1960										2		3						TRAJ40		TRBJ2-7						TGTGCAGCAAAAGACTCAGGAACCTACAAATACATCTTT		TGTGCCAGCAGTTTAGATCTCCGGAGGCAGTACTTC		CAAKDSGTYKYIF		CASSLDLRRQYF		TRA		TRB		TRUE
ATTACTCGTCTACCTC-1-17	FALSE	[]	TRUE	TRUE	TRAC		TRBC2		508		3966										1		6						TRAJ40		TRBJ2-7						TGTGCAGCAAAAGACTCAGGAACCTACAAATACATCTTT		TGTGCCAGCAGTTTAGATCTCCGGAGGCAGTACTTC		CAAKDSGTYKYIF		CASSLDLRRQYF		TRA		TRB		TRUE
CACCTTGGTATATGGA-1-17	FALSE	[]	TRUE	TRUE	TRAC		TRBC2		1272		2414										2		4						TRAJ40		TRBJ2-7						TGTGCAGCAAAAGACTCAGGAACCTACAAATACATCTTT		TGTGCCAGCAGTTTAGATCTCCGGAGGCAGTACTTC		CAAKDSGTYKYIF		CASSLDLRRQYF		TRA		TRB		TRUE
GACCTGGGTGAGTGAC-1-17	FALSE	[]	TRUE	TRUE	TRAC		TRBC2		1176		1112										2		1						TRAJ40		TRBJ2-7						TGTGCAGCAAAAGACTCAGGAACCTACAAATACATCTTT		TGTGCCAGCAGTTTAGATCTCCGGAGGCAGTACTTC		CAAKDSGTYKYIF		CASSLDLRRQYF		TRA		TRB		TRUE
GATGCTACATTCCTGC-1-17	FALSE	[]	TRUE	TRUE	TRAC		TRBC2		932		2888										1		3						TRAJ40		TRBJ2-7						TGTGCAGCAAAAGACTCAGGAACCTACAAATACATCTTT		TGTGCCAGCAGTTTAGATCTCCGGAGGCAGTACTTC		CAAKDSGTYKYIF		CASSLDLRRQYF		TRA		TRB		TRUE
GCAGCCAAGTTGTAGA-1-17	FALSE	[]	TRUE	TRUE	TRAC		TRBC2		462		2082										2		4						TRAJ40		TRBJ2-7						TGTGCAGCAAAAGACTCAGGAACCTACAAATACATCTTT		TGTGCCAGCAGTTTAGATCTCCGGAGGCAGTACTTC		CAAKDSGTYKYIF		CASSLDLRRQYF		TRA		TRB		TRUE
GGAACTTAGTTGAGTA-1-17	FALSE	[]	TRUE	TRUE	TRAC		TRBC2		790		5012										1		7						TRAJ40		TRBJ2-7						TGTGCAGCAAAAGACTCAGGAACCTACAAATACATCTTT		TGTGCCAGCAGTTTAGATCTCCGGAGGCAGTACTTC		CAAKDSGTYKYIF		CASSLDLRRQYF		TRA		TRB		TRUE
GGTGCGTCAGGATTGG-1-17	FALSE	[]	TRUE	TRUE	TRAC		TRBC2		868		1648										2		7						TRAJ40		TRBJ2-7						TGTGCAGCAAAAGACTCAGGAACCTACAAATACATCTTT		TGTGCCAGCAGTTTAGATCTCCGGAGGCAGTACTTC		CAAKDSGTYKYIF		CASSLDLRRQYF		TRA		TRB		TRUE
GGTGCGTGTTGGAGGT-1-17	FALSE	[]	TRUE	TRUE	TRAC		TRBC2		464		1630										1		3						TRAJ40		TRBJ2-7						TGTGCAGCAAAAGACTCAGGAACCTACAAATACATCTTT		TGTGCCAGCAGTTTAGATCTCCGGAGGCAGTACTTC		CAAKDSGTYKYIF		CASSLDLRRQYF		TRA		TRB		TRUE
TAGGCATGTCTCATCC-1-17	FALSE	[]	TRUE	TRUE	TRAC		TRBC2		1296		5652										2		8						TRAJ40		TRBJ2-7						TGTGCAGCAAAAGACTCAGGAACCTACAAATACATCTTT		TGTGCCAGCAGTTTAGATCTCCGGAGGCAGTACTTC		CAAKDSGTYKYIF		CASSLDLRRQYF		TRA		TRB		TRUE
AACCATGTCGACGGAA-1-17	FALSE	[]	TRUE	TRUE			TRBC1				9826												15								TRBJ1-1								TGCGCCAGCAGTGACGGTAAGGGATCTGAAGCTTTCTTT				CASSDGKGSEAFF				TRB		None
AAGGCAGTCATCACCC-1-17	FALSE	[]	TRUE	TRUE			TRBC1				7036												10								TRBJ1-1								TGCGCCAGCAGTGACGGTAAGGGATCTGAAGCTTTCTTT				CASSDGKGSEAFF				TRB		None
ACTGAGTCACAGCGTC-1-17	FALSE	[]	TRUE	TRUE			TRBC1				1928												5								TRBJ1-1								TGCGCCAGCAGTGACGGTAAGGGATCTGAAGCTTTCTTT				CASSDGKGSEAFF				TRB		None
CACCACTGTGACCAAG-1-17	FALSE	[]	TRUE	TRUE			TRBC1				8494												14								TRBJ1-1								TGCGCCAGCAGTGACGGTAAGGGATCTGAAGCTTTCTTT				CASSDGKGSEAFF				TRB		None
CGACCTTCAGCTGTGC-1-17	FALSE	[]	TRUE	TRUE			TRBC1				6608												17								TRBJ1-1								TGCGCCAGCAGTGACGGTAAGGGATCTGAAGCTTTCTTT				CASSDGKGSEAFF				TRB		None
CGACTTCTCATTCACT-1-17	FALSE	[]	TRUE	TRUE			TRBC1				4326												8								TRBJ1-1								TGCGCCAGCAGTGACGGTAAGGGATCTGAAGCTTTCTTT				CASSDGKGSEAFF				TRB		None
CGTCAGGGTCCGCTGA-1-17	FALSE	[]	TRUE	TRUE			TRBC1				1112												3								TRBJ1-1								TGCGCCAGCAGTGACGGTAAGGGATCTGAAGCTTTCTTT				CASSDGKGSEAFF				TRB		None
CGTTCTGGTGTGAAAT-1-17	FALSE	[]	TRUE	TRUE			TRBC1				1904												8								TRBJ1-1								TGCGCCAGCAGTGACGGTAAGGGATCTGAAGCTTTCTTT				CASSDGKGSEAFF				TRB		None
CGTTGGGAGGACACCA-1-17	FALSE	[]	TRUE	TRUE			TRBC1				3496												12								TRBJ1-1								TGCGCCAGCAGTGACGGTAAGGGATCTGAAGCTTTCTTT				CASSDGKGSEAFF				TRB		None
GTACGTAAGGATATAC-1-17	FALSE	[]	TRUE	TRUE			TRBC1				5296												9								TRBJ1-1								TGCGCCAGCAGTGACGGTAAGGGATCTGAAGCTTTCTTT				CASSDGKGSEAFF				TRB		None
CCAATCCAGGTACTCT-1-17	FALSE	[]	TRUE	TRUE	TRAC		TRBC1		368		5078										2		9						TRAJ23		TRBJ1-1						TGTGCCGTGAAGGCAGGAAAGCTTATCTTC		TGCGCCAGCAGTGACGGTAAGGGATCTGAAGCTTTCTTT		CAVKAGKLIF		CASSDGKGSEAFF		TRA		TRB		TRUE
CCACTACAGTCCAGGA-1-17	FALSE	[]	TRUE	TRUE	TRAC		TRBC1		168		5236										2		8						TRAJ23		TRBJ1-1						TGTGCCGTGAAGGCAGGAAAGCTTATCTTC		TGCGCCAGCAGTGACGGTAAGGGATCTGAAGCTTTCTTT		CAVKAGKLIF		CASSDGKGSEAFF		TRA		TRB		TRUE
CGGCTAGGTGGTACAG-1-17	FALSE	[]	TRUE	TRUE	TRAC		TRBC1		1210		2720										2		6						TRAJ23		TRBJ1-1						TGTGCCGTGAAGGCAGGAAAGCTTATCTTC		TGCGCCAGCAGTGACGGTAAGGGATCTGAAGCTTTCTTT		CAVKAGKLIF		CASSDGKGSEAFF		TRA		TRB		TRUE
CTAAGACGTAGGGACT-1-17	FALSE	[]	TRUE	TRUE	TRAC		TRBC1		410		5588										3		8						TRAJ23		TRBJ1-1						TGTGCCGTGAAGGCAGGAAAGCTTATCTTC		TGCGCCAGCAGTGACGGTAAGGGATCTGAAGCTTTCTTT		CAVKAGKLIF		CASSDGKGSEAFF		TRA		TRB		TRUE
GAACATCGTACTCTCC-1-17	FALSE	[]	TRUE	TRUE	TRAC				678		672										2		1						TRAJ23		TRBJ1-1						TGTGCCGTGAAGGCAGGAAAGCTTATCTTC		TGCGCCAGCAGTGACGGTAAGGGATCTGAAGCTTTCTTT		CAVKAGKLIF		CASSDGKGSEAFF		TRA		TRB		TRUE
GCCTCTAGTGCAACGA-1-17	FALSE	[]	TRUE	TRUE	TRAC		TRBC1		344		10216										1		18						TRAJ23		TRBJ1-1						TGTGCCGTGAAGGCAGGAAAGCTTATCTTC		TGCGCCAGCAGTGACGGTAAGGGATCTGAAGCTTTCTTT		CAVKAGKLIF		CASSDGKGSEAFF		TRA		TRB		TRUE
GGCGACTTCTTATCTG-1-17	FALSE	[]	TRUE	TRUE	TRAC		TRBC1		1034		4636										2		8						TRAJ23		TRBJ1-1						TGTGCCGTGAAGGCAGGAAAGCTTATCTTC		TGCGCCAGCAGTGACGGTAAGGGATCTGAAGCTTTCTTT		CAVKAGKLIF		CASSDGKGSEAFF		TRA		TRB		TRUE
GGGTTGCCATACCATG-1-17	FALSE	[]	TRUE	TRUE	TRAC		TRBC1		124		3544										2		5						TRAJ23		TRBJ1-1						TGTGCCGTGAAGGCAGGAAAGCTTATCTTC		TGCGCCAGCAGTGACGGTAAGGGATCTGAAGCTTTCTTT		CAVKAGKLIF		CASSDGKGSEAFF		TRA		TRB		TRUE
GTAGGCCGTATAAACG-1-17	FALSE	[]	TRUE	TRUE	TRAC		TRBC1		2230		4012										3		7						TRAJ23		TRBJ1-1						TGTGCCGTGAAGGCAGGAAAGCTTATCTTC		TGCGCCAGCAGTGACGGTAAGGGATCTGAAGCTTTCTTT		CAVKAGKLIF		CASSDGKGSEAFF		TRA		TRB		TRUE
TTTATGCGTGCACTTA-1-17	FALSE	[]	TRUE	TRUE	TRAC		TRBC1		682		10268										3		16						TRAJ23		TRBJ1-1						TGTGCCGTGAAGGCAGGAAAGCTTATCTTC		TGCGCCAGCAGTGACGGTAAGGGATCTGAAGCTTTCTTT		CAVKAGKLIF		CASSDGKGSEAFF		TRA		TRB		TRUE
AGGGATGTCTCCCTGA-1-13	FALSE	[]	TRUE	TRUE			TRBC2				6800				TRBD1								6								TRBJ2-7								TGTGCCAGCAGCCGAAGGGACAGGGCCTACGAGCAGTACTTC				CASSRRDRAYEQYF				TRB		None
CAGCTAACAGTTTACG-1-13	FALSE	[]	TRUE	TRUE			TRBC2				12768				TRBD1								13								TRBJ2-7								TGTGCCAGCAGCCGAAGGGACAGGGCCTACGAGCAGTACTTC				CASSRRDRAYEQYF				TRB		None
CCAATCCTCCCTGACT-1-13	FALSE	[]	TRUE	TRUE			TRBC2				2970				TRBD1								5								TRBJ2-7								TGTGCCAGCAGCCGAAGGGACAGGGCCTACGAGCAGTACTTC				CASSRRDRAYEQYF				TRB		None
CCTCAGTCAACTGCGC-1-13	FALSE	[]	TRUE	TRUE			TRBC2				12680				TRBD1								14								TRBJ2-7								TGTGCCAGCAGCCGAAGGGACAGGGCCTACGAGCAGTACTTC				CASSRRDRAYEQYF				TRB		None
CGAGCCAGTGTGAAAT-1-13	FALSE	[]	TRUE	TRUE			TRBC2				3256				TRBD1								5								TRBJ2-7								TGTGCCAGCAGCCGAAGGGACAGGGCCTACGAGCAGTACTTC				CASSRRDRAYEQYF				TRB		None
TAAGTGCTCTACGAGT-1-13	FALSE	[]	TRUE	TRUE			TRBC2				9740				TRBD1								11								TRBJ2-7								TGTGCCAGCAGCCGAAGGGACAGGGCCTACGAGCAGTACTTC				CASSRRDRAYEQYF				TRB		None
TGACGGCAGCCAGAAC-1-13	FALSE	[]	TRUE	TRUE			TRBC2				13920				TRBD1								14								TRBJ2-7								TGTGCCAGCAGCCGAAGGGACAGGGCCTACGAGCAGTACTTC				CASSRRDRAYEQYF				TRB		None
ATGTGTGCACTATCTT-1-4	FALSE	[]	TRUE	TRUE	TRAC		TRBC2		14162		30674				TRBD1						21		19						TRAJ42		TRBJ2-1						TGTGCAATGAGCGCCAGTGGAGGAAGCCAAGGAAATCTCATCTTT		TGCGCCAGCAGCTTGTGGGACAGGGGTGCGAATGAGCAGTTCTTC		CAMSASGGSQGNLIF		CASSLWDRGANEQFF		TRA		TRB		TRUE
CACCAGGCAATGCCAT-1-4	FALSE	[]	TRUE	TRUE	TRAC		TRBC2		12196		13480				TRBD1						7		6						TRAJ42		TRBJ2-1						TGTGCAATGAGCGCCAGTGGAGGAAGCCAAGGAAATCTCATCTTT		TGCGCCAGCAGCTTGTGGGACAGGGGTGCGAATGAGCAGTTCTTC		CAMSASGGSQGNLIF		CASSLWDRGANEQFF		TRA		TRB		TRUE
CCTACCAAGAAGGTGA-1-4	FALSE	[]	TRUE	TRUE	TRAC		TRBC2		2148		9228				TRBD1						1		5						TRAJ42		TRBJ2-1						TGTGCAATGAGCGCCAGTGGAGGAAGCCAAGGAAATCTCATCTTT		TGCGCCAGCAGCTTGTGGGACAGGGGTGCGAATGAGCAGTTCTTC		CAMSASGGSQGNLIF		CASSLWDRGANEQFF		TRA		TRB		TRUE
CCTATTATCTCTAGGA-1-4	FALSE	[]	TRUE	TRUE	TRAC		TRBC2		12530		24732				TRBD1						10		12						TRAJ42		TRBJ2-1						TGTGCAATGAGCGCCAGTGGAGGAAGCCAAGGAAATCTCATCTTT		TGCGCCAGCAGCTTGTGGGACAGGGGTGCGAATGAGCAGTTCTTC		CAMSASGGSQGNLIF		CASSLWDRGANEQFF		TRA		TRB		TRUE
GTGCGGTAGTTACCCA-1-4	FALSE	[]	TRUE	TRUE	TRAC		TRBC2		16886		12632				TRBD1						11		6						TRAJ42		TRBJ2-1						TGTGCAATGAGCGCCAGTGGAGGAAGCCAAGGAAATCTCATCTTT		TGCGCCAGCAGCTTGTGGGACAGGGGTGCGAATGAGCAGTTCTTC		CAMSASGGSQGNLIF		CASSLWDRGANEQFF		TRA		TRB		TRUE
TAAACCGAGGAATCGC-1-4	FALSE	[]	TRUE	TRUE	TRAC		TRBC2		15066		28734				TRBD1						12		12						TRAJ42		TRBJ2-1						TGTGCAATGAGCGCCAGTGGAGGAAGCCAAGGAAATCTCATCTTT		TGCGCCAGCAGCTTGTGGGACAGGGGTGCGAATGAGCAGTTCTTC		CAMSASGGSQGNLIF		CASSLWDRGANEQFF		TRA		TRB		TRUE
TCGAGGCCACGGTTTA-1-4	FALSE	[]	TRUE	TRUE	TRAC		TRBC2		8812		11914				TRBD1						9		10						TRAJ42		TRBJ2-1						TGTGCAATGAGCGCCAGTGGAGGAAGCCAAGGAAATCTCATCTTT		TGCGCCAGCAGCTTGTGGGACAGGGGTGCGAATGAGCAGTTCTTC		CAMSASGGSQGNLIF		CASSLWDRGANEQFF		TRA		TRB		TRUE
TCTTTCCAGTCTCGGC-1-4	FALSE	[]	TRUE	TRUE	TRAC		TRBC2		2272		3120				TRBD1						1		2						TRAJ42		TRBJ2-1						TGTGCAATGAGCGCCAGTGGAGGAAGCCAAGGAAATCTCATCTTT		TGCGCCAGCAGCTTGTGGGACAGGGGTGCGAATGAGCAGTTCTTC		CAMSASGGSQGNLIF		CASSLWDRGANEQFF		TRA		TRB		TRUE
TGGGAAGCATCCGCGA-1-4	FALSE	[]	TRUE	TRUE	TRAC		TRBC2		8698		27552				TRBD1						8		14						TRAJ42		TRBJ2-1						TGTGCAATGAGCGCCAGTGGAGGAAGCCAAGGAAATCTCATCTTT		TGCGCCAGCAGCTTGTGGGACAGGGGTGCGAATGAGCAGTTCTTC		CAMSASGGSQGNLIF		CASSLWDRGANEQFF		TRA		TRB		TRUE
ACTTGTTCAGATGGCA-1-15	FALSE	[]	TRUE	TRUE	TRAC		TRBC1		1578		2968										4		9						TRAJ20		TRBJ1-5						TGTGCTGTGAGCCTCTCTAACGACTACAAGCTCAGCTTT		TGTGCCAGCAGTTTATTGGGTCAGCCCCAGCATTTT		CAVSLSNDYKLSF		CASSLLGQPQHF		TRA		TRB		TRUE
ATTACTCTCACTTACT-1-15	FALSE	[]	TRUE	TRUE	TRAC		TRBC1		2060		5186										4		13						TRAJ20		TRBJ1-5						TGTGCTGTGAGCCTCTCTAACGACTACAAGCTCAGCTTT		TGTGCCAGCAGTTTATTGGGTCAGCCCCAGCATTTT		CAVSLSNDYKLSF		CASSLLGQPQHF		TRA		TRB		TRUE
CACACCTTCCGCATAA-1-15	FALSE	[]	TRUE	TRUE	TRAC		TRBC1		8558		10348										15		26						TRAJ20		TRBJ1-5						TGTGCTGTGAGCCTCTCTAACGACTACAAGCTCAGCTTT		TGTGCCAGCAGTTTATTGGGTCAGCCCCAGCATTTT		CAVSLSNDYKLSF		CASSLLGQPQHF		TRA		TRB		TRUE
CATGCCTCAAATTGCC-1-15	FALSE	[]	TRUE	TRUE	TRAC		TRBC1		6836		3628										13		15						TRAJ20		TRBJ1-5						TGTGCTGTGAGCCTCTCTAACGACTACAAGCTCAGCTTT		TGTGCCAGCAGTTTATTGGGTCAGCCCCAGCATTTT		CAVSLSNDYKLSF		CASSLLGQPQHF		TRA		TRB		TRUE
CCAATCCTCATTATCC-1-15	FALSE	[]	TRUE	TRUE	TRAC		TRBC1		3694		3088										7		7						TRAJ20		TRBJ1-5						TGTGCTGTGAGCCTCTCTAACGACTACAAGCTCAGCTTT		TGTGCCAGCAGTTTATTGGGTCAGCCCCAGCATTTT		CAVSLSNDYKLSF		CASSLLGQPQHF		TRA		TRB		TRUE
CCCAGTTAGGGTGTTG-1-15	FALSE	[]	TRUE	TRUE	TRAC		TRBC1		1160		1638										2		4						TRAJ20		TRBJ1-5						TGTGCTGTGAGCCTCTCTAACGACTACAAGCTCAGCTTT		TGTGCCAGCAGTTTATTGGGTCAGCCCCAGCATTTT		CAVSLSNDYKLSF		CASSLLGQPQHF		TRA		TRB		TRUE
CGGACGTCATCATCCC-1-15	FALSE	[]	TRUE	TRUE	TRAC		TRBC1		1436		3572										5		14						TRAJ20		TRBJ1-5						TGTGCTGTGAGCCTCTCTAACGACTACAAGCTCAGCTTT		TGTGCCAGCAGTTTATTGGGTCAGCCCCAGCATTTT		CAVSLSNDYKLSF		CASSLLGQPQHF		TRA		TRB		TRUE
CGTAGGCCAAGTTAAG-1-15	FALSE	[]	TRUE	TRUE	TRAC		TRBC1		1028		4024										8		25						TRAJ20		TRBJ1-5						TGTGCTGTGAGCCTCTCTAACGACTACAAGCTCAGCTTT		TGTGCCAGCAGTTTATTGGGTCAGCCCCAGCATTTT		CAVSLSNDYKLSF		CASSLLGQPQHF		TRA		TRB		TRUE
CGTCCATAGCTGTCTA-1-15	FALSE	[]	TRUE	TRUE	TRAC		TRBC1		954		2988										6		15						TRAJ20		TRBJ1-5						TGTGCTGTGAGCCTCTCTAACGACTACAAGCTCAGCTTT		TGTGCCAGCAGTTTATTGGGTCAGCCCCAGCATTTT		CAVSLSNDYKLSF		CASSLLGQPQHF		TRA		TRB		TRUE
CGTTCTGTCCTTCAAT-1-15	FALSE	[]	TRUE	TRUE	TRAC		TRBC1		1704		3572										6		12						TRAJ20		TRBJ1-5						TGTGCTGTGAGCCTCTCTAACGACTACAAGCTCAGCTTT		TGTGCCAGCAGTTTATTGGGTCAGCCCCAGCATTTT		CAVSLSNDYKLSF		CASSLLGQPQHF		TRA		TRB		TRUE
CTTACCGTCTTATCTG-1-15	FALSE	[]	TRUE	TRUE	TRAC		TRBC1		1040		1616										3		11						TRAJ20		TRBJ1-5						TGTGCTGTGAGCCTCTCTAACGACTACAAGCTCAGCTTT		TGTGCCAGCAGTTTATTGGGTCAGCCCCAGCATTTT		CAVSLSNDYKLSF		CASSLLGQPQHF		TRA		TRB		TRUE
GAACATCAGTGCGATG-1-15	FALSE	[]	TRUE	TRUE	TRAC		TRBC1		1856		4376										3		10						TRAJ20		TRBJ1-5						TGTGCTGTGAGCCTCTCTAACGACTACAAGCTCAGCTTT		TGTGCCAGCAGTTTATTGGGTCAGCCCCAGCATTTT		CAVSLSNDYKLSF		CASSLLGQPQHF		TRA		TRB		TRUE
GACGGCTCAGTTAACC-1-15	FALSE	[]	TRUE	TRUE	TRAC		TRBC1		12036		7168										23		17						TRAJ20		TRBJ1-5						TGTGCTGTGAGCCTCTCTAACGACTACAAGCTCAGCTTT		TGTGCCAGCAGTTTATTGGGTCAGCCCCAGCATTTT		CAVSLSNDYKLSF		CASSLLGQPQHF		TRA		TRB		TRUE
GACTACACATAAGACA-1-15	FALSE	[]	TRUE	TRUE	TRAC		TRBC1		9484		10050										18		26						TRAJ20		TRBJ1-5						TGTGCTGTGAGCCTCTCTAACGACTACAAGCTCAGCTTT		TGTGCCAGCAGTTTATTGGGTCAGCCCCAGCATTTT		CAVSLSNDYKLSF		CASSLLGQPQHF		TRA		TRB		TRUE
GCAGTTAGTCGCGTGT-1-15	FALSE	[]	TRUE	TRUE	TRAC		TRBC1		13438		8536										27		26						TRAJ20		TRBJ1-5						TGTGCTGTGAGCCTCTCTAACGACTACAAGCTCAGCTTT		TGTGCCAGCAGTTTATTGGGTCAGCCCCAGCATTTT		CAVSLSNDYKLSF		CASSLLGQPQHF		TRA		TRB		TRUE
GCTGGGTGTTTGACAC-1-15	FALSE	[]	TRUE	TRUE	TRAC		TRBC1		7252		3172										15		12						TRAJ20		TRBJ1-5						TGTGCTGTGAGCCTCTCTAACGACTACAAGCTCAGCTTT		TGTGCCAGCAGTTTATTGGGTCAGCCCCAGCATTTT		CAVSLSNDYKLSF		CASSLLGQPQHF		TRA		TRB		TRUE
GGGCATCAGGTGCACA-1-15	FALSE	[]	TRUE	TRUE	TRAC		TRBC1		8310		4282										15		10						TRAJ20		TRBJ1-5						TGTGCTGTGAGCCTCTCTAACGACTACAAGCTCAGCTTT		TGTGCCAGCAGTTTATTGGGTCAGCCCCAGCATTTT		CAVSLSNDYKLSF		CASSLLGQPQHF		TRA		TRB		TRUE
GTATCTTCAGTTCCCT-1-15	FALSE	[]	TRUE	TRUE	TRAC		TRBC1		5468		3042										11		15						TRAJ20		TRBJ1-5						TGTGCTGTGAGCCTCTCTAACGACTACAAGCTCAGCTTT		TGTGCCAGCAGTTTATTGGGTCAGCCCCAGCATTTT		CAVSLSNDYKLSF		CASSLLGQPQHF		TRA		TRB		TRUE
TACACGATCACGACTA-1-15	FALSE	[]	TRUE	TRUE	TRAC		TRBC1		2174		2410										7		6						TRAJ20		TRBJ1-5						TGTGCTGTGAGCCTCTCTAACGACTACAAGCTCAGCTTT		TGTGCCAGCAGTTTATTGGGTCAGCCCCAGCATTTT		CAVSLSNDYKLSF		CASSLLGQPQHF		TRA		TRB		TRUE
TCACGAAAGCTGAACG-1-15	FALSE	[]	TRUE	TRUE	TRAC		TRBC1		1314		2266										3		5						TRAJ20		TRBJ1-5						TGTGCTGTGAGCCTCTCTAACGACTACAAGCTCAGCTTT		TGTGCCAGCAGTTTATTGGGTCAGCCCCAGCATTTT		CAVSLSNDYKLSF		CASSLLGQPQHF		TRA		TRB		TRUE
TCGGGACGTCTAAAGA-1-15	FALSE	[]	TRUE	TRUE	TRAC		TRBC1		2662		2700										17		15						TRAJ20		TRBJ1-5						TGTGCTGTGAGCCTCTCTAACGACTACAAGCTCAGCTTT		TGTGCCAGCAGTTTATTGGGTCAGCCCCAGCATTTT		CAVSLSNDYKLSF		CASSLLGQPQHF		TRA		TRB		TRUE
TGGCTGGCACCATCCT-1-15	FALSE	[]	TRUE	TRUE	TRAC		TRBC1		2536		3082										6		7						TRAJ20		TRBJ1-5						TGTGCTGTGAGCCTCTCTAACGACTACAAGCTCAGCTTT		TGTGCCAGCAGTTTATTGGGTCAGCCCCAGCATTTT		CAVSLSNDYKLSF		CASSLLGQPQHF		TRA		TRB		TRUE
TGTGTTTTCTCTGTCG-1-15	FALSE	[]	TRUE	TRUE	TRAC		TRBC1		4608		5376										9		20						TRAJ20		TRBJ1-5						TGTGCTGTGAGCCTCTCTAACGACTACAAGCTCAGCTTT		TGTGCCAGCAGTTTATTGGGTCAGCCCCAGCATTTT		CAVSLSNDYKLSF		CASSLLGQPQHF		TRA		TRB		TRUE
TTAGGACGTACATGTC-1-15	FALSE	[]	TRUE	TRUE	TRAC		TRBC1		3704		6486										7		13						TRAJ20		TRBJ1-5						TGTGCTGTGAGCCTCTCTAACGACTACAAGCTCAGCTTT		TGTGCCAGCAGTTTATTGGGTCAGCCCCAGCATTTT		CAVSLSNDYKLSF		CASSLLGQPQHF		TRA		TRB		TRUE
TTCGAAGCAGCTGTTA-1-15	FALSE	[]	TRUE	TRUE	TRAC		TRBC1		1174		1006										5		4						TRAJ20		TRBJ1-5						TGTGCTGTGAGCCTCTCTAACGACTACAAGCTCAGCTTT		TGTGCCAGCAGTTTATTGGGTCAGCCCCAGCATTTT		CAVSLSNDYKLSF		CASSLLGQPQHF		TRA		TRB		TRUE
TTGGAACCAATCTGCA-1-15	FALSE	[]	TRUE	TRUE	TRAC		TRBC1		7572		7694										14		19						TRAJ20		TRBJ1-5						TGTGCTGTGAGCCTCTCTAACGACTACAAGCTCAGCTTT		TGTGCCAGCAGTTTATTGGGTCAGCCCCAGCATTTT		CAVSLSNDYKLSF		CASSLLGQPQHF		TRA		TRB		TRUE
AAGGCAGGTCGGCTCA-1-17	FALSE	[]	TRUE	TRUE			TRBC1				4710				TRBD1								7								TRBJ1-2								TGTGCCAGCAGCCACAGGGACAGGGGCCGGAATTTTTACGGCTACACCTTC				CASSHRDRGRNFYGYTF				TRB		None
ATCTGCCGTCTACCTC-1-17	FALSE	[]	TRUE	TRUE			TRBC1				6106				TRBD1								13								TRBJ1-2								TGTGCCAGCAGCCACAGGGACAGGGGCCGGAATTTTTACGGCTACACCTTC				CASSHRDRGRNFYGYTF				TRB		None
CATCCACTCATGTCTT-1-17	FALSE	[]	TRUE	TRUE			TRBC1				1130				TRBD1								4								TRBJ1-2								TGTGCCAGCAGCCACAGGGACAGGGGCCGGAATTTTTACGGCTACACCTTC				CASSHRDRGRNFYGYTF				TRB		None
CATGGCGTCCGTCAAA-1-17	FALSE	[]	TRUE	TRUE			TRBC1				2836				TRBD1								7								TRBJ1-2								TGTGCCAGCAGCCACAGGGACAGGGGCCGGAATTTTTACGGCTACACCTTC				CASSHRDRGRNFYGYTF				TRB		None
CCTCTGAAGGCATGGT-1-17	FALSE	[]	TRUE	TRUE			TRBC1				4410				TRBD1								10								TRBJ1-2								TGTGCCAGCAGCCACAGGGACAGGGGCCGGAATTTTTACGGCTACACCTTC				CASSHRDRGRNFYGYTF				TRB		None
CTCGTACGTCAGAATA-1-17	FALSE	[]	TRUE	TRUE			TRBC1				2132				TRBD1								5								TRBJ1-2								TGTGCCAGCAGCCACAGGGACAGGGGCCGGAATTTTTACGGCTACACCTTC				CASSHRDRGRNFYGYTF				TRB		None
GACTACAAGCAATATG-1-17	FALSE	[]	TRUE	TRUE			TRBC1				3308				TRBD1								7								TRBJ1-2								TGTGCCAGCAGCCACAGGGACAGGGGCCGGAATTTTTACGGCTACACCTTC				CASSHRDRGRNFYGYTF				TRB		None
GTTCATTAGAGCCTAG-1-17	FALSE	[]	TRUE	TRUE			TRBC1				1546				TRBD1								5								TRBJ1-2								TGTGCCAGCAGCCACAGGGACAGGGGCCGGAATTTTTACGGCTACACCTTC				CASSHRDRGRNFYGYTF				TRB		None
TGCACCTCAATGGTCT-1-17	FALSE	[]	TRUE	TRUE			TRBC1				2510				TRBD1								5								TRBJ1-2								TGTGCCAGCAGCCACAGGGACAGGGGCCGGAATTTTTACGGCTACACCTTC				CASSHRDRGRNFYGYTF				TRB		None
ACACCCTGTTGGAGGT-1-17	FALSE	[]	TRUE	TRUE			TRBC2				4022												5								TRBJ2-1								TGTGCCAGCAGCGTAGGGGCAATAGAATACAATGAGCAGTTCTTC				CASSVGAIEYNEQFF				TRB		None
ACGGCCACAGCTCGCA-1-17	FALSE	[]	TRUE	TRUE			TRBC2				1526												3								TRBJ2-1								TGTGCCAGCAGCGTAGGGGCAATAGAATACAATGAGCAGTTCTTC				CASSVGAIEYNEQFF				TRB		None
AGGCCGTAGTAGCCGA-1-17	FALSE	[]	TRUE	TRUE			TRBC2				3216												7								TRBJ2-1								TGTGCCAGCAGCGTAGGGGCAATAGAATACAATGAGCAGTTCTTC				CASSVGAIEYNEQFF				TRB		None
CGATGTAGTACTCGCG-1-17	FALSE	[]	TRUE	TRUE			TRBC2				962												7								TRBJ2-1								TGTGCCAGCAGCGTAGGGGCAATAGAATACAATGAGCAGTTCTTC				CASSVGAIEYNEQFF				TRB		None
GATGCTAAGGTGCTTT-1-17	FALSE	[]	TRUE	TRUE			TRBC2				6988												9								TRBJ2-1								TGTGCCAGCAGCGTAGGGGCAATAGAATACAATGAGCAGTTCTTC				CASSVGAIEYNEQFF				TRB		None
GCATGATAGACACTAA-1-17	FALSE	[]	TRUE	TRUE			TRBC2				6344												8								TRBJ2-1								TGTGCCAGCAGCGTAGGGGCAATAGAATACAATGAGCAGTTCTTC				CASSVGAIEYNEQFF				TRB		None
GCTGCTTCACCAGATT-1-17	FALSE	[]	TRUE	TRUE			TRBC2				3276												5								TRBJ2-1								TGTGCCAGCAGCGTAGGGGCAATAGAATACAATGAGCAGTTCTTC				CASSVGAIEYNEQFF				TRB		None
GGTGAAGGTGCGATAG-1-17	FALSE	[]	TRUE	TRUE			TRBC2				1676												4								TRBJ2-1								TGTGCCAGCAGCGTAGGGGCAATAGAATACAATGAGCAGTTCTTC				CASSVGAIEYNEQFF				TRB		None
TATTACCAGTCGTTTG-1-17	FALSE	[]	TRUE	TRUE			TRBC2				446												18								TRBJ2-1								TGTGCCAGCAGCGTAGGGGCAATAGAATACAATGAGCAGTTCTTC				CASSVGAIEYNEQFF				TRB		None
TTCTCAACAGACAAAT-1-17	FALSE	[]	TRUE	TRUE			TRBC2				4004												6								TRBJ2-1								TGTGCCAGCAGCGTAGGGGCAATAGAATACAATGAGCAGTTCTTC				CASSVGAIEYNEQFF				TRB		None
AGTGGGAGTTATCGGT-1-2	FALSE	[]	TRUE	TRUE			TRBC1				1384												3								TRBJ1-2								TGTGCCAGCAGCTTGGCCATTCGACAGGGACGTGGCTACACCTTC				CASSLAIRQGRGYTF				TRB		None
CCCAATCCATACGCTA-1-2	FALSE	[]	TRUE	TRUE			TRBC1				610												2								TRBJ1-2								TGTGCCAGCAGCTTGGCCATTCGACAGGGACGTGGCTACACCTTC				CASSLAIRQGRGYTF				TRB		None
CCCAATCTCTACGAGT-1-2	FALSE	[]	TRUE	TRUE			TRBC1				106												4								TRBJ1-2								TGTGCCAGCAGCTTGGCCATTCGACAGGGACGTGGCTACACCTTC				CASSLAIRQGRGYTF				TRB		None
GACAGAGGTATAGGGC-1-2	FALSE	[]	TRUE	TRUE			TRBC1				1016												4								TRBJ1-2								TGTGCCAGCAGCTTGGCCATTCGACAGGGACGTGGCTACACCTTC				CASSLAIRQGRGYTF				TRB		None
GGTATTGCATCCAACA-1-2	FALSE	[]	TRUE	TRUE			TRBC1				1264												6								TRBJ1-2								TGTGCCAGCAGCTTGGCCATTCGACAGGGACGTGGCTACACCTTC				CASSLAIRQGRGYTF				TRB		None
TTTACTGGTGGGTATG-1-2	FALSE	[]	TRUE	TRUE			TRBC1				800												4								TRBJ1-2								TGTGCCAGCAGCTTGGCCATTCGACAGGGACGTGGCTACACCTTC				CASSLAIRQGRGYTF				TRB		None
CCCTCCTAGCGGATCA-1-17	FALSE	[]	TRUE	TRUE	TRAC		TRBC2		608		7902										1		15						TRAJ29		TRBJ2-4						TGTGCTGTCCGGAATTCAGGAAACACACCTCTTGTCTTT		TGTGCCAGCAGGTCTCGACATTCCAACATTCAGTACTTC		CAVRNSGNTPLVF		CASRSRHSNIQYF		TRA		TRB		TRUE
CCTTCCCTCACATGCA-1-17	FALSE	[]	TRUE	TRUE	TRAC		TRBC2		1324		3318										2		7						TRAJ29		TRBJ2-4						TGTGCTGTCCGGAATTCAGGAAACACACCTCTTGTCTTT		TGTGCCAGCAGGTCTCGACATTCCAACATTCAGTACTTC		CAVRNSGNTPLVF		CASRSRHSNIQYF		TRA		TRB		TRUE
CGAATGTGTCACTGGC-1-17	FALSE	[]	TRUE	TRUE	TRAC		TRBC2		328		4474										1		8						TRAJ29		TRBJ2-4						TGTGCTGTCCGGAATTCAGGAAACACACCTCTTGTCTTT		TGTGCCAGCAGGTCTCGACATTCCAACATTCAGTACTTC		CAVRNSGNTPLVF		CASRSRHSNIQYF		TRA		TRB		TRUE
CTTAGGATCTTGTCAT-1-17	FALSE	[]	TRUE	TRUE	TRAC		TRBC2		600		1656										1		3						TRAJ29		TRBJ2-4						TGTGCTGTCCGGAATTCAGGAAACACACCTCTTGTCTTT		TGTGCCAGCAGGTCTCGACATTCCAACATTCAGTACTTC		CAVRNSGNTPLVF		CASRSRHSNIQYF		TRA		TRB		TRUE
GCTCCTAGTTACTGAC-1-17	FALSE	[]	TRUE	TRUE	TRAC		TRBC2		886		3588										2		9						TRAJ29		TRBJ2-4						TGTGCTGTCCGGAATTCAGGAAACACACCTCTTGTCTTT		TGTGCCAGCAGGTCTCGACATTCCAACATTCAGTACTTC		CAVRNSGNTPLVF		CASRSRHSNIQYF		TRA		TRB		TRUE
GCTGGGTCAGACGCTC-1-17	FALSE	[]	TRUE	TRUE	TRAC		TRBC2		458		3220										1		5						TRAJ29		TRBJ2-4						TGTGCTGTCCGGAATTCAGGAAACACACCTCTTGTCTTT		TGTGCCAGCAGGTCTCGACATTCCAACATTCAGTACTTC		CAVRNSGNTPLVF		CASRSRHSNIQYF		TRA		TRB		TRUE
GGGCATCAGATGGGTC-1-17	FALSE	[]	TRUE	TRUE	TRAC		TRBC2		3100		4782										5		7						TRAJ29		TRBJ2-4						TGTGCTGTCCGGAATTCAGGAAACACACCTCTTGTCTTT		TGTGCCAGCAGGTCTCGACATTCCAACATTCAGTACTTC		CAVRNSGNTPLVF		CASRSRHSNIQYF		TRA		TRB		TRUE
TCACGAATCACCACCT-1-17	FALSE	[]	TRUE	TRUE	TRAC		TRBC2		1354		3246										3		8						TRAJ29		TRBJ2-4						TGTGCTGTCCGGAATTCAGGAAACACACCTCTTGTCTTT		TGTGCCAGCAGGTCTCGACATTCCAACATTCAGTACTTC		CAVRNSGNTPLVF		CASRSRHSNIQYF		TRA		TRB		TRUE
TGTCCCATCCTCAACC-1-17	FALSE	[]	TRUE	TRUE	TRAC		TRBC2		1534		3318										3		5						TRAJ29		TRBJ2-4						TGTGCTGTCCGGAATTCAGGAAACACACCTCTTGTCTTT		TGTGCCAGCAGGTCTCGACATTCCAACATTCAGTACTTC		CAVRNSGNTPLVF		CASRSRHSNIQYF		TRA		TRB		TRUE
ACACCCTAGACACTAA-1-15	FALSE	[]	TRUE	TRUE	TRAC		TRBC2		3576		4912										6		16						TRAJ32		TRBJ2-1						TGTGCTGTGAGTGCATGGGGTGGTGGTGCTACAAACAAGCTCATCTTT		TGTGCCAGCAGCCAAGAGTTAAGTCTAGCGGGGGGGTCTGAGCAGTTCTTC		CAVSAWGGGATNKLIF		CASSQELSLAGGSEQFF		TRA		TRB		TRUE
ACTGTCCCAGGGAGAG-1-15	FALSE	[]	TRUE	TRUE	TRAC		TRBC2		1982		6164										5		16						TRAJ32		TRBJ2-1						TGTGCTGTGAGTGCATGGGGTGGTGGTGCTACAAACAAGCTCATCTTT		TGTGCCAGCAGCCAAGAGTTAAGTCTAGCGGGGGGGTCTGAGCAGTTCTTC		CAVSAWGGGATNKLIF		CASSQELSLAGGSEQFF		TRA		TRB		TRUE
ATCATCTTCTGTCCGT-1-15	FALSE	[]	TRUE	TRUE	TRAC		TRBC2		1302		9338										2		23						TRAJ32		TRBJ2-1						TGTGCTGTGAGTGCATGGGGTGGTGGTGCTACAAACAAGCTCATCTTT		TGTGCCAGCAGCCAAGAGTTAAGTCTAGCGGGGGGGTCTGAGCAGTTCTTC		CAVSAWGGGATNKLIF		CASSQELSLAGGSEQFF		TRA		TRB		TRUE
ATGTGTGTCTTGCAAG-1-15	FALSE	[]	TRUE	TRUE	TRAC		TRBC2		398		4806										1		12						TRAJ32		TRBJ2-1						TGTGCTGTGAGTGCATGGGGTGGTGGTGCTACAAACAAGCTCATCTTT		TGTGCCAGCAGCCAAGAGTTAAGTCTAGCGGGGGGGTCTGAGCAGTTCTTC		CAVSAWGGGATNKLIF		CASSQELSLAGGSEQFF		TRA		TRB		TRUE
ATTACTCGTTAGAACA-1-15	FALSE	[]	TRUE	TRUE	TRAC		TRBC2		1996		20444										4		40						TRAJ32		TRBJ2-1						TGTGCTGTGAGTGCATGGGGTGGTGGTGCTACAAACAAGCTCATCTTT		TGTGCCAGCAGCCAAGAGTTAAGTCTAGCGGGGGGGTCTGAGCAGTTCTTC		CAVSAWGGGATNKLIF		CASSQELSLAGGSEQFF		TRA		TRB		TRUE
CACACCTTCCGTAGGC-1-15	FALSE	[]	TRUE	TRUE	TRAC		TRBC2		1126		9152										3		21						TRAJ32		TRBJ2-1						TGTGCTGTGAGTGCATGGGGTGGTGGTGCTACAAACAAGCTCATCTTT		TGTGCCAGCAGCCAAGAGTTAAGTCTAGCGGGGGGGTCTGAGCAGTTCTTC		CAVSAWGGGATNKLIF		CASSQELSLAGGSEQFF		TRA		TRB		TRUE
CAGAGAGCAGTTAACC-1-15	FALSE	[]	TRUE	TRUE	TRAC		TRBC2		2654		8856										6		24						TRAJ32		TRBJ2-1						TGTGCTGTGAGTGCATGGGGTGGTGGTGCTACAAACAAGCTCATCTTT		TGTGCCAGCAGCCAAGAGTTAAGTCTAGCGGGGGGGTCTGAGCAGTTCTTC		CAVSAWGGGATNKLIF		CASSQELSLAGGSEQFF		TRA		TRB		TRUE
CAGCAGCAGAATGTGT-1-15	FALSE	[]	TRUE	TRUE	TRAC		TRBC2		2890		25236										7		59						TRAJ32		TRBJ2-1						TGTGCTGTGAGTGCATGGGGTGGTGGTGCTACAAACAAGCTCATCTTT		TGTGCCAGCAGCCAAGAGTTAAGTCTAGCGGGGGGGTCTGAGCAGTTCTTC		CAVSAWGGGATNKLIF		CASSQELSLAGGSEQFF		TRA		TRB		TRUE
CATTATCTCAGCCTAA-1-15	FALSE	[]	TRUE	TRUE	TRAC		TRBC2		144		4876										2		14						TRAJ32		TRBJ2-1						TGTGCTGTGAGTGCATGGGGTGGTGGTGCTACAAACAAGCTCATCTTT		TGTGCCAGCAGCCAAGAGTTAAGTCTAGCGGGGGGGTCTGAGCAGTTCTTC		CAVSAWGGGATNKLIF		CASSQELSLAGGSEQFF		TRA		TRB		TRUE
CCAGCGAGTCTAGTCA-1-15	FALSE	[]	TRUE	TRUE	TRAC		TRBC2		436		1172										2		5						TRAJ32		TRBJ2-1						TGTGCTGTGAGTGCATGGGGTGGTGGTGCTACAAACAAGCTCATCTTT		TGTGCCAGCAGCCAAGAGTTAAGTCTAGCGGGGGGGTCTGAGCAGTTCTTC		CAVSAWGGGATNKLIF		CASSQELSLAGGSEQFF		TRA		TRB		TRUE
CCTTACGTCGCCGTGA-1-15	FALSE	[]	TRUE	TRUE	TRAC		TRBC2		456		7690										2		24						TRAJ32		TRBJ2-1						TGTGCTGTGAGTGCATGGGGTGGTGGTGCTACAAACAAGCTCATCTTT		TGTGCCAGCAGCCAAGAGTTAAGTCTAGCGGGGGGGTCTGAGCAGTTCTTC		CAVSAWGGGATNKLIF		CASSQELSLAGGSEQFF		TRA		TRB		TRUE
CGATCGGAGATTACCC-1-15	FALSE	[]	TRUE	TRUE	TRAC		TRBC2		1454		7894										3		21						TRAJ32		TRBJ2-1						TGTGCTGTGAGTGCATGGGGTGGTGGTGCTACAAACAAGCTCATCTTT		TGTGCCAGCAGCCAAGAGTTAAGTCTAGCGGGGGGGTCTGAGCAGTTCTTC		CAVSAWGGGATNKLIF		CASSQELSLAGGSEQFF		TRA		TRB		TRUE
CGGAGCTAGGATATAC-1-15	FALSE	[]	TRUE	TRUE	TRAC		TRBC2		1328		12450										3		36						TRAJ32		TRBJ2-1						TGTGCTGTGAGTGCATGGGGTGGTGGTGCTACAAACAAGCTCATCTTT		TGTGCCAGCAGCCAAGAGTTAAGTCTAGCGGGGGGGTCTGAGCAGTTCTTC		CAVSAWGGGATNKLIF		CASSQELSLAGGSEQFF		TRA		TRB		TRUE
GAACATCAGCACGCCT-1-15	FALSE	[]	TRUE	TRUE	TRAC		TRBC2		1418		7736										3		17						TRAJ32		TRBJ2-1						TGTGCTGTGAGTGCATGGGGTGGTGGTGCTACAAACAAGCTCATCTTT		TGTGCCAGCAGCCAAGAGTTAAGTCTAGCGGGGGGGTCTGAGCAGTTCTTC		CAVSAWGGGATNKLIF		CASSQELSLAGGSEQFF		TRA		TRB		TRUE
GACTAACGTATGCTTG-1-15	FALSE	[]	TRUE	TRUE	TRAC		TRBC2		1148		28288										3		57						TRAJ32		TRBJ2-1						TGTGCTGTGAGTGCATGGGGTGGTGGTGCTACAAACAAGCTCATCTTT		TGTGCCAGCAGCCAAGAGTTAAGTCTAGCGGGGGGGTCTGAGCAGTTCTTC		CAVSAWGGGATNKLIF		CASSQELSLAGGSEQFF		TRA		TRB		TRUE
GCATACAGTGGAAAGA-1-15	FALSE	[]	TRUE	TRUE	TRAC		TRBC2		1128		1812										3		8						TRAJ32		TRBJ2-1						TGTGCTGTGAGTGCATGGGGTGGTGGTGCTACAAACAAGCTCATCTTT		TGTGCCAGCAGCCAAGAGTTAAGTCTAGCGGGGGGGTCTGAGCAGTTCTTC		CAVSAWGGGATNKLIF		CASSQELSLAGGSEQFF		TRA		TRB		TRUE
GGACAAGGTTCCGTCT-1-15	FALSE	[]	TRUE	TRUE	TRAC		TRBC2		1802		11298										4		24						TRAJ32		TRBJ2-1						TGTGCTGTGAGTGCATGGGGTGGTGGTGCTACAAACAAGCTCATCTTT		TGTGCCAGCAGCCAAGAGTTAAGTCTAGCGGGGGGGTCTGAGCAGTTCTTC		CAVSAWGGGATNKLIF		CASSQELSLAGGSEQFF		TRA		TRB		TRUE
GTCACAAAGTAGCCGA-1-15	FALSE	[]	TRUE	TRUE	TRAC		TRBC2		924		12084										3		34						TRAJ32		TRBJ2-1						TGTGCTGTGAGTGCATGGGGTGGTGGTGCTACAAACAAGCTCATCTTT		TGTGCCAGCAGCCAAGAGTTAAGTCTAGCGGGGGGGTCTGAGCAGTTCTTC		CAVSAWGGGATNKLIF		CASSQELSLAGGSEQFF		TRA		TRB		TRUE
TCACAAGGTTTGTTGG-1-15	FALSE	[]	TRUE	TRUE	TRAC		TRBC2		1070		9276										3		23						TRAJ32		TRBJ2-1						TGTGCTGTGAGTGCATGGGGTGGTGGTGCTACAAACAAGCTCATCTTT		TGTGCCAGCAGCCAAGAGTTAAGTCTAGCGGGGGGGTCTGAGCAGTTCTTC		CAVSAWGGGATNKLIF		CASSQELSLAGGSEQFF		TRA		TRB		TRUE
TCGCGAGGTCGCGTGT-1-15	FALSE	[]	TRUE	TRUE	TRAC		TRBC2		848		1984										7		18						TRAJ32		TRBJ2-1						TGTGCTGTGAGTGCATGGGGTGGTGGTGCTACAAACAAGCTCATCTTT		TGTGCCAGCAGCCAAGAGTTAAGTCTAGCGGGGGGGTCTGAGCAGTTCTTC		CAVSAWGGGATNKLIF		CASSQELSLAGGSEQFF		TRA		TRB		TRUE
TCTATTGGTCAGAAGC-1-15	FALSE	[]	TRUE	TRUE	TRAC		TRBC2		584		4136										4		9						TRAJ32		TRBJ2-1						TGTGCTGTGAGTGCATGGGGTGGTGGTGCTACAAACAAGCTCATCTTT		TGTGCCAGCAGCCAAGAGTTAAGTCTAGCGGGGGGGTCTGAGCAGTTCTTC		CAVSAWGGGATNKLIF		CASSQELSLAGGSEQFF		TRA		TRB		TRUE
TTCGAAGCAGCTGCAC-1-15	FALSE	[]	TRUE	TRUE	TRAC		TRBC2		4484		9212										10		24						TRAJ32		TRBJ2-1						TGTGCTGTGAGTGCATGGGGTGGTGGTGCTACAAACAAGCTCATCTTT		TGTGCCAGCAGCCAAGAGTTAAGTCTAGCGGGGGGGTCTGAGCAGTTCTTC		CAVSAWGGGATNKLIF		CASSQELSLAGGSEQFF		TRA		TRB		TRUE
AACGTTGTCCTCATTA-1-15	FALSE	[]	TRUE	TRUE	TRAC	TRAC	TRBC2		4000	4802	10886				TRBD1						8	7	24						TRAJ40	TRAJ16	TRBJ2-1						TGTGCTGTGCAGAAGGAAACCTCAGGAACCTACAAATACATCTTT	TGTGCAGAGAATCCCTCTATTTGGAATGGCCAGAAGCTGCTCTTT	TGTGCCAGCAGTTTCTTGACAGGGAGACAAGGGGAGCAGTTCTTC		CAVQKETSGTYKYIF	CAENPSIWNGQKLLF	CASSFLTGRQGEQFF		TRA	TRA	TRB		TRUE
ACATCAGGTAAGTGTA-1-15	FALSE	[]	TRUE	TRUE	TRAC		TRBC2		2846		3034				TRBD1						6		9						TRAJ40		TRBJ2-1						TGTGCTGTGCAGAAGGAAACCTCAGGAACCTACAAATACATCTTT		TGTGCCAGCAGTTTCTTGACAGGGAGACAAGGGGAGCAGTTCTTC		CAVQKETSGTYKYIF		CASSFLTGRQGEQFF		TRA		TRB		TRUE
ACTGTCCGTTCGCGAC-1-15	FALSE	[]	TRUE	TRUE	TRAC	TRAC	TRBC2		2016	1260	6894				TRBD1						5	2	15						TRAJ16	TRAJ40	TRBJ2-1						TGTGCAGAGAATCCCTCTATTTGGAATGGCCAGAAGCTGCTCTTT	TGTGCTGTGCAGAAGGAAACCTCAGGAACCTACAAATACATCTTT	TGTGCCAGCAGTTTCTTGACAGGGAGACAAGGGGAGCAGTTCTTC		CAENPSIWNGQKLLF	CAVQKETSGTYKYIF	CASSFLTGRQGEQFF		TRA	TRA	TRB		TRUE
AGCTCTCTCTTCGAGA-1-15	FALSE	[]	TRUE	TRUE	TRAC	TRAC	TRBC2		654	424	3134				TRBD1						1	1	9						TRAJ40	TRAJ16	TRBJ2-1						TGTGCTGTGCAGAAGGAAACCTCAGGAACCTACAAATACATCTTT	TGTGCAGAGAATCCCTCTATTTGGAATGGCCAGAAGCTGCTCTTT	TGTGCCAGCAGTTTCTTGACAGGGAGACAAGGGGAGCAGTTCTTC		CAVQKETSGTYKYIF	CAENPSIWNGQKLLF	CASSFLTGRQGEQFF		TRA	TRA	TRB		TRUE
CAAGATCTCAGCGATT-1-15	FALSE	[]	TRUE	TRUE	TRAC	TRAC	TRBC2		5754	4992	8404				TRBD1						12	11	18						TRAJ40	TRAJ16	TRBJ2-1						TGTGCTGTGCAGAAGGAAACCTCAGGAACCTACAAATACATCTTT	TGTGCAGAGAATCCCTCTATTTGGAATGGCCAGAAGCTGCTCTTT	TGTGCCAGCAGTTTCTTGACAGGGAGACAAGGGGAGCAGTTCTTC		CAVQKETSGTYKYIF	CAENPSIWNGQKLLF	CASSFLTGRQGEQFF		TRA	TRA	TRB		TRUE
CCAATCCCACTGTTAG-1-15	FALSE	[]	TRUE	TRUE	TRAC	TRAC	TRBC2		4106	1900	3050				TRBD1						8	6	7						TRAJ40	TRAJ16	TRBJ2-1						TGTGCTGTGCAGAAGGAAACCTCAGGAACCTACAAATACATCTTT	TGTGCAGAGAATCCCTCTATTTGGAATGGCCAGAAGCTGCTCTTT	TGTGCCAGCAGTTTCTTGACAGGGAGACAAGGGGAGCAGTTCTTC		CAVQKETSGTYKYIF	CAENPSIWNGQKLLF	CASSFLTGRQGEQFF		TRA	TRA	TRB		TRUE
CTCACACGTCACCCAG-1-15	FALSE	[]	TRUE	TRUE	TRAC		TRBC2		1300		1536				TRBD1						4		11						TRAJ16		TRBJ2-1						TGTGCAGAGAATCCCTCTATTTGGAATGGCCAGAAGCTGCTCTTT		TGTGCCAGCAGTTTCTTGACAGGGAGACAAGGGGAGCAGTTCTTC		CAENPSIWNGQKLLF		CASSFLTGRQGEQFF		TRA		TRB		TRUE
CTCTAATTCCGTCATC-1-15	FALSE	[]	TRUE	TRUE	TRAC	TRAC	TRBC2		4686	2352	4798				TRBD1						11	6	12						TRAJ16	TRAJ40	TRBJ2-1						TGTGCAGAGAATCCCTCTATTTGGAATGGCCAGAAGCTGCTCTTT	TGTGCTGTGCAGAAGGAAACCTCAGGAACCTACAAATACATCTTT	TGTGCCAGCAGTTTCTTGACAGGGAGACAAGGGGAGCAGTTCTTC		CAENPSIWNGQKLLF	CAVQKETSGTYKYIF	CASSFLTGRQGEQFF		TRA	TRA	TRB		TRUE
CTGCCTACAGCATGAG-1-15	FALSE	[]	TRUE	TRUE	TRAC	TRAC	TRBC2		3600	1722	8926				TRBD1						9	5	21						TRAJ16	TRAJ40	TRBJ2-1						TGTGCAGAGAATCCCTCTATTTGGAATGGCCAGAAGCTGCTCTTT	TGTGCTGTGCAGAAGGAAACCTCAGGAACCTACAAATACATCTTT	TGTGCCAGCAGTTTCTTGACAGGGAGACAAGGGGAGCAGTTCTTC		CAENPSIWNGQKLLF	CAVQKETSGTYKYIF	CASSFLTGRQGEQFF		TRA	TRA	TRB		TRUE
CTTAACTAGATGTTAG-1-15	FALSE	[]	TRUE	TRUE	TRAC	TRAC	TRBC2		2098	1658	7346				TRBD1						5	3	20						TRAJ40	TRAJ16	TRBJ2-1						TGTGCTGTGCAGAAGGAAACCTCAGGAACCTACAAATACATCTTT	TGTGCAGAGAATCCCTCTATTTGGAATGGCCAGAAGCTGCTCTTT	TGTGCCAGCAGTTTCTTGACAGGGAGACAAGGGGAGCAGTTCTTC		CAVQKETSGTYKYIF	CAENPSIWNGQKLLF	CASSFLTGRQGEQFF		TRA	TRA	TRB		TRUE
GAGCAGAGTGCCTGTG-1-15	FALSE	[]	TRUE	TRUE	TRAC	TRAC	TRBC2		3470	1286	2832				TRBD1						8	3	9						TRAJ16	TRAJ40	TRBJ2-1						TGTGCAGAGAATCCCTCTATTTGGAATGGCCAGAAGCTGCTCTTT	TGTGCTGTGCAGAAGGAAACCTCAGGAACCTACAAATACATCTTT	TGTGCCAGCAGTTTCTTGACAGGGAGACAAGGGGAGCAGTTCTTC		CAENPSIWNGQKLLF	CAVQKETSGTYKYIF	CASSFLTGRQGEQFF		TRA	TRA	TRB		TRUE
GATCGTAGTCTAGCCG-1-15	FALSE	[]	TRUE	TRUE	TRAC	TRAC	TRBC2		2384	3224	6398				TRBD1						10	7	20						TRAJ40	TRAJ16	TRBJ2-1						TGTGCTGTGCAGAAGGAAACCTCAGGAACCTACAAATACATCTTT	TGTGCAGAGAATCCCTCTATTTGGAATGGCCAGAAGCTGCTCTTT	TGTGCCAGCAGTTTCTTGACAGGGAGACAAGGGGAGCAGTTCTTC		CAVQKETSGTYKYIF	CAENPSIWNGQKLLF	CASSFLTGRQGEQFF		TRA	TRA	TRB		TRUE
GCAGTTAGTTTGTGTG-1-15	FALSE	[]	TRUE	TRUE	TRAC		TRBC2		1056		1038				TRBD1						2		5						TRAJ40		TRBJ2-1						TGTGCTGTGCAGAAGGAAACCTCAGGAACCTACAAATACATCTTT		TGTGCCAGCAGTTTCTTGACAGGGAGACAAGGGGAGCAGTTCTTC		CAVQKETSGTYKYIF		CASSFLTGRQGEQFF		TRA		TRB		TRUE
GTCCTCAGTCTCTTAT-1-15	FALSE	[]	TRUE	TRUE	TRAC	TRAC	TRBC2		1352	814	3156				TRBD1						3	2	9						TRAJ16	TRAJ40	TRBJ2-1						TGTGCAGAGAATCCCTCTATTTGGAATGGCCAGAAGCTGCTCTTT	TGTGCTGTGCAGAAGGAAACCTCAGGAACCTACAAATACATCTTT	TGTGCCAGCAGTTTCTTGACAGGGAGACAAGGGGAGCAGTTCTTC		CAENPSIWNGQKLLF	CAVQKETSGTYKYIF	CASSFLTGRQGEQFF		TRA	TRA	TRB		TRUE
GTCGTAACATGCGCAC-1-15	FALSE	[]	TRUE	TRUE	TRAC		TRBC2		202		498				TRBD1						5		9						TRAJ16		TRBJ2-1						TGTGCAGAGAATCCCTCTATTTGGAATGGCCAGAAGCTGCTCTTT		TGTGCCAGCAGTTTCTTGACAGGGAGACAAGGGGAGCAGTTCTTC		CAENPSIWNGQKLLF		CASSFLTGRQGEQFF		TRA		TRB		TRUE
TACCTATTCAATACCG-1-15	FALSE	[]	TRUE	TRUE	TRAC	TRAC	TRBC2		1690	2434	13164				TRBD1						8	6	25						TRAJ16	TRAJ40	TRBJ2-1						TGTGCAGAGAATCCCTCTATTTGGAATGGCCAGAAGCTGCTCTTT	TGTGCTGTGCAGAAGGAAACCTCAGGAACCTACAAATACATCTTT	TGTGCCAGCAGTTTCTTGACAGGGAGACAAGGGGAGCAGTTCTTC		CAENPSIWNGQKLLF	CAVQKETSGTYKYIF	CASSFLTGRQGEQFF		TRA	TRA	TRB		TRUE
TCAATCTTCATCTGCC-1-15	FALSE	[]	TRUE	TRUE	TRAC	TRAC	TRBC2		5298	3802	7194				TRBD1						10	8	18						TRAJ16	TRAJ40	TRBJ2-1						TGTGCAGAGAATCCCTCTATTTGGAATGGCCAGAAGCTGCTCTTT	TGTGCTGTGCAGAAGGAAACCTCAGGAACCTACAAATACATCTTT	TGTGCCAGCAGTTTCTTGACAGGGAGACAAGGGGAGCAGTTCTTC		CAENPSIWNGQKLLF	CAVQKETSGTYKYIF	CASSFLTGRQGEQFF		TRA	TRA	TRB		TRUE
TGAGCCGCAGTCAGCC-1-15	FALSE	[]	TRUE	TRUE	TRAC	TRAC	TRBC2		6318	5186	8336				TRBD1						12	12	18						TRAJ16	TRAJ40	TRBJ2-1						TGTGCAGAGAATCCCTCTATTTGGAATGGCCAGAAGCTGCTCTTT	TGTGCTGTGCAGAAGGAAACCTCAGGAACCTACAAATACATCTTT	TGTGCCAGCAGTTTCTTGACAGGGAGACAAGGGGAGCAGTTCTTC		CAENPSIWNGQKLLF	CAVQKETSGTYKYIF	CASSFLTGRQGEQFF		TRA	TRA	TRB		TRUE
TGCTACCTCTTGAGAC-1-15	FALSE	[]	TRUE	TRUE	TRAC	TRAC	TRBC2		5566	3070	8920				TRBD1						14	7	19						TRAJ16	TRAJ40	TRBJ2-1						TGTGCAGAGAATCCCTCTATTTGGAATGGCCAGAAGCTGCTCTTT	TGTGCTGTGCAGAAGGAAACCTCAGGAACCTACAAATACATCTTT	TGTGCCAGCAGTTTCTTGACAGGGAGACAAGGGGAGCAGTTCTTC		CAENPSIWNGQKLLF	CAVQKETSGTYKYIF	CASSFLTGRQGEQFF		TRA	TRA	TRB		TRUE
TTCGGTCCAAGAAAGG-1-15	FALSE	[]	TRUE	TRUE	TRAC		TRBC2		1428		3274				TRBD1						3		8						TRAJ16		TRBJ2-1						TGTGCAGAGAATCCCTCTATTTGGAATGGCCAGAAGCTGCTCTTT		TGTGCCAGCAGTTTCTTGACAGGGAGACAAGGGGAGCAGTTCTTC		CAENPSIWNGQKLLF		CASSFLTGRQGEQFF		TRA		TRB		TRUE
TTCTCAAAGAATTCCC-1-15	FALSE	[]	TRUE	TRUE	TRAC		TRBC2		308		3960				TRBD1						2		10						TRAJ16		TRBJ2-1						TGTGCAGAGAATCCCTCTATTTGGAATGGCCAGAAGCTGCTCTTT		TGTGCCAGCAGTTTCTTGACAGGGAGACAAGGGGAGCAGTTCTTC		CAENPSIWNGQKLLF		CASSFLTGRQGEQFF		TRA		TRB		TRUE
ACACCCTAGGTGCAAC-1-2	FALSE	[]	TRUE	TRUE			TRBC2				740				TRBD1								3								TRBJ2-2								TGTGCCACCAGTACCGGGACAGGGTTCACCGGGGAGCTGTTTTTT				CATSTGTGFTGELFF				TRB		None
ACCAGTACACGAAGCA-1-2	FALSE	[]	TRUE	TRUE			TRBC2				890				TRBD1								3								TRBJ2-2								TGTGCCACCAGTACCGGGACAGGGTTCACCGGGGAGCTGTTTTTT				CATSTGTGFTGELFF				TRB		None
CGTGAGCAGGTTACCT-1-2	FALSE	[]	TRUE	TRUE			TRBC2				606				TRBD1								5								TRBJ2-2								TGTGCCACCAGTACCGGGACAGGGTTCACCGGGGAGCTGTTTTTT				CATSTGTGFTGELFF				TRB		None
GTGGGTCAGCGTCTAT-1-2	FALSE	[]	TRUE	TRUE			TRBC2				1566				TRBD1								5								TRBJ2-2								TGTGCCACCAGTACCGGGACAGGGTTCACCGGGGAGCTGTTTTTT				CATSTGTGFTGELFF				TRB		None
TGCTGCTAGTCCTCCT-1-2	FALSE	[]	TRUE	TRUE			TRBC2				1600				TRBD1								8								TRBJ2-2								TGTGCCACCAGTACCGGGACAGGGTTCACCGGGGAGCTGTTTTTT				CATSTGTGFTGELFF				TRB		None
TGGCCAGTCTGGTGTA-1-2	FALSE	[]	TRUE	TRUE			TRBC2				1750				TRBD1								5								TRBJ2-2								TGTGCCACCAGTACCGGGACAGGGTTCACCGGGGAGCTGTTTTTT				CATSTGTGFTGELFF				TRB		None
AGCGGTCTCCCGACTT-1-2	FALSE	[]	TRUE	TRUE	TRAC	TRAC	TRBC2		716	550	1862										2	2	4						TRAJ21	TRAJ43	TRBJ2-5						TGTGTGGTGAGCGGACTATACAACTTCAACAAATTTTACTTT	TGTGCTGTGAGGGTCTACAATAACAATGACATGCGCTTT	TGTGCCAGCATGAGACTAGCGGGTTACCAAGAGACCCAGTACTTC		CVVSGLYNFNKFYF	CAVRVYNNNDMRF	CASMRLAGYQETQYF		TRA	TRA	TRB		TRUE
CAAGTTGTCACTGGGC-1-2	FALSE	[]	TRUE	TRUE	TRAC		TRBC2		2222		1230										8		4						TRAJ43		TRBJ2-5						TGTGCTGTGAGGGTCTACAATAACAATGACATGCGCTTT		TGTGCCAGCATGAGACTAGCGGGTTACCAAGAGACCCAGTACTTC		CAVRVYNNNDMRF		CASMRLAGYQETQYF		TRA		TRB		TRUE
CCATTCGGTTTGCATG-1-2	FALSE	[]	TRUE	TRUE	TRAC		TRBC2		1392		2280										6		7						TRAJ43		TRBJ2-5						TGTGCTGTGAGGGTCTACAATAACAATGACATGCGCTTT		TGTGCCAGCATGAGACTAGCGGGTTACCAAGAGACCCAGTACTTC		CAVRVYNNNDMRF		CASMRLAGYQETQYF		TRA		TRB		TRUE
CGATCGGCAAAGTGCG-1-2	FALSE	[]	TRUE	TRUE	TRAC		TRBC2		316		678										2		5						TRAJ21		TRBJ2-5						TGTGTGGTGAGCGGACTATACAACTTCAACAAATTTTACTTT		TGTGCCAGCATGAGACTAGCGGGTTACCAAGAGACCCAGTACTTC		CVVSGLYNFNKFYF		CASMRLAGYQETQYF		TRA		TRB		TRUE
GTACTTTCAGTTCCCT-1-2	FALSE	[]	TRUE	TRUE	TRAC		TRBC2		664		448										4		3						TRAJ43		TRBJ2-5						TGTGCTGTGAGGGTCTACAATAACAATGACATGCGCTTT		TGTGCCAGCATGAGACTAGCGGGTTACCAAGAGACCCAGTACTTC		CAVRVYNNNDMRF		CASMRLAGYQETQYF		TRA		TRB		TRUE
TACGGTATCGCAAACT-1-2	FALSE	[]	TRUE	TRUE	TRAC		TRBC2		698		760										4		2						TRAJ43		TRBJ2-5						TGTGCTGTGAGGGTCTACAATAACAATGACATGCGCTTT		TGTGCCAGCATGAGACTAGCGGGTTACCAAGAGACCCAGTACTTC		CAVRVYNNNDMRF		CASMRLAGYQETQYF		TRA		TRB		TRUE
ACACTGATCCCGGATG-1-4	FALSE	[]	TRUE	TRUE	TRAC		TRBC2		2830		15408										2		9						TRAJ39		TRBJ2-5						TGTGCTGTGGATAATGCAGGCAACATGCTCACCTTT		TGTGCCACCAGTGATTTGGGAGACGGACAAGAGACCCAGTACTTC		CAVDNAGNMLTF		CATSDLGDGQETQYF		TRA		TRB		TRUE
ACCTTTAGTTAGAACA-1-4	FALSE	[]	TRUE	TRUE	TRAC		TRBC2		5522		4490										3		2						TRAJ39		TRBJ2-5						TGTGCTGTGGATAATGCAGGCAACATGCTCACCTTT		TGTGCCACCAGTGATTTGGGAGACGGACAAGAGACCCAGTACTTC		CAVDNAGNMLTF		CATSDLGDGQETQYF		TRA		TRB		TRUE
ACGTCAACATTTGCTT-1-4	FALSE	[]	TRUE	TRUE	TRAC		TRBC2		5794		9964										3		6						TRAJ39		TRBJ2-5						TGTGCTGTGGATAATGCAGGCAACATGCTCACCTTT		TGTGCCACCAGTGATTTGGGAGACGGACAAGAGACCCAGTACTTC		CAVDNAGNMLTF		CATSDLGDGQETQYF		TRA		TRB		TRUE
ATGAGGGCAGCTGCTG-1-4	FALSE	[]	TRUE	TRUE	TRAC		TRBC2		1792		9246										2		5						TRAJ39		TRBJ2-5						TGTGCTGTGGATAATGCAGGCAACATGCTCACCTTT		TGTGCCACCAGTGATTTGGGAGACGGACAAGAGACCCAGTACTTC		CAVDNAGNMLTF		CATSDLGDGQETQYF		TRA		TRB		TRUE
GCGACCAGTGTCGCTG-1-4	FALSE	[]	TRUE	TRUE	TRAC		TRBC2		8128		9452										5		7						TRAJ39		TRBJ2-5						TGTGCTGTGGATAATGCAGGCAACATGCTCACCTTT		TGTGCCACCAGTGATTTGGGAGACGGACAAGAGACCCAGTACTTC		CAVDNAGNMLTF		CATSDLGDGQETQYF		TRA		TRB		TRUE
GTCTCGTCACGAGAGT-1-4	FALSE	[]	TRUE	TRUE	TRAC		TRBC2		2360		9718										1		9						TRAJ39		TRBJ2-5						TGTGCTGTGGATAATGCAGGCAACATGCTCACCTTT		TGTGCCACCAGTGATTTGGGAGACGGACAAGAGACCCAGTACTTC		CAVDNAGNMLTF		CATSDLGDGQETQYF		TRA		TRB		TRUE
TCGTACCGTTACGCGC-1-4	FALSE	[]	TRUE	TRUE	TRAC		TRBC2		1702		3984										2		5						TRAJ39		TRBJ2-5						TGTGCTGTGGATAATGCAGGCAACATGCTCACCTTT		TGTGCCACCAGTGATTTGGGAGACGGACAAGAGACCCAGTACTTC		CAVDNAGNMLTF		CATSDLGDGQETQYF		TRA		TRB		TRUE
AGTGGGAAGCTGAAAT-1-4	FALSE	[]	TRUE	TRUE	TRAC		TRBC2		2732		10732				TRBD1						2		5						TRAJ47		TRBJ2-1						TGTGCTCTGAGGGTTCCCCCGGAATATGGAAACAAGCTGGTCTTT		TGCAGTGCTACTGGGCGGGGGAGGACAGGGGCCGATGAGCAGTTCTTC		CALRVPPEYGNKLVF		CSATGRGRTGADEQFF		TRA		TRB		TRUE
CAACCTCGTGGGTATG-1-4	FALSE	[]	TRUE	TRUE	TRAC		TRBC2		12898		38514				TRBD1						8		18						TRAJ47		TRBJ2-1						TGTGCTCTGAGGGTTCCCCCGGAATATGGAAACAAGCTGGTCTTT		TGCAGTGCTACTGGGCGGGGGAGGACAGGGGCCGATGAGCAGTTCTTC		CALRVPPEYGNKLVF		CSATGRGRTGADEQFF		TRA		TRB		TRUE
GACTACACATACTCTT-1-4	FALSE	[]	TRUE	TRUE	TRAC		TRBC2		7952		62496				TRBD1						8		48						TRAJ47		TRBJ2-1						TGTGCTCTGAGGGTTCCCCCGGAATATGGAAACAAGCTGGTCTTT		TGCAGTGCTACTGGGCGGGGGAGGACAGGGGCCGATGAGCAGTTCTTC		CALRVPPEYGNKLVF		CSATGRGRTGADEQFF		TRA		TRB		TRUE
GGGAATGCATGCCTTC-1-4	FALSE	[]	TRUE	TRUE	TRAC		TRBC2		5628		11398				TRBD1						5		6						TRAJ47		TRBJ2-1						TGTGCTCTGAGGGTTCCCCCGGAATATGGAAACAAGCTGGTCTTT		TGCAGTGCTACTGGGCGGGGGAGGACAGGGGCCGATGAGCAGTTCTTC		CALRVPPEYGNKLVF		CSATGRGRTGADEQFF		TRA		TRB		TRUE
TCTCATAGTCGCCATG-1-4	FALSE	[]	TRUE	TRUE	TRAC		TRBC2		10240		41868				TRBD1						10		22						TRAJ47		TRBJ2-1						TGTGCTCTGAGGGTTCCCCCGGAATATGGAAACAAGCTGGTCTTT		TGCAGTGCTACTGGGCGGGGGAGGACAGGGGCCGATGAGCAGTTCTTC		CALRVPPEYGNKLVF		CSATGRGRTGADEQFF		TRA		TRB		TRUE
TGGGAAGCACTAGTAC-1-4	FALSE	[]	TRUE	TRUE	TRAC		TRBC2		1266		29310				TRBD1						2		16						TRAJ47		TRBJ2-1						TGTGCTCTGAGGGTTCCCCCGGAATATGGAAACAAGCTGGTCTTT		TGCAGTGCTACTGGGCGGGGGAGGACAGGGGCCGATGAGCAGTTCTTC		CALRVPPEYGNKLVF		CSATGRGRTGADEQFF		TRA		TRB		TRUE
TTTGCGCTCCGCGGTA-1-4	FALSE	[]	TRUE	TRUE	TRAC		TRBC2		13126		38580				TRBD1						10		20						TRAJ47		TRBJ2-1						TGTGCTCTGAGGGTTCCCCCGGAATATGGAAACAAGCTGGTCTTT		TGCAGTGCTACTGGGCGGGGGAGGACAGGGGCCGATGAGCAGTTCTTC		CALRVPPEYGNKLVF		CSATGRGRTGADEQFF		TRA		TRB		TRUE
AACTCTTTCTACCTGC-1-13	FALSE	[]	TRUE	TRUE			TRBC1				11536												12								TRBJ1-1								TGCGCCAGCAGCGTGGTGGGGATGAACACTGAAGCTTTCTTT				CASSVVGMNTEAFF				TRB		None
AGATCTGAGACTCGGA-1-13	FALSE	[]	TRUE	TRUE			TRBC1				8134												9								TRBJ1-1								TGCGCCAGCAGCGTGGTGGGGATGAACACTGAAGCTTTCTTT				CASSVVGMNTEAFF				TRB		None
CCAGCGAGTCTGCCAG-1-13	FALSE	[]	TRUE	TRUE			TRBC1				8392												7								TRBJ1-1								TGCGCCAGCAGCGTGGTGGGGATGAACACTGAAGCTTTCTTT				CASSVVGMNTEAFF				TRB		None
GACACGCCAGCATGAG-1-13	FALSE	[]	TRUE	TRUE			TRBC1				5988												4								TRBJ1-1								TGCGCCAGCAGCGTGGTGGGGATGAACACTGAAGCTTTCTTT				CASSVVGMNTEAFF				TRB		None
TCACAAGAGAGACTTA-1-13	FALSE	[]	TRUE	TRUE			TRBC1				4242												6								TRBJ1-1								TGCGCCAGCAGCGTGGTGGGGATGAACACTGAAGCTTTCTTT				CASSVVGMNTEAFF				TRB		None
ACATACGTCAGCAACT-1-13	FALSE	[]	TRUE	TRUE	TRAC		TRBC2		1238		7096										1		6						TRAJ29		TRBJ2-1						TGTGCAGCAAGTACAAGGCTGGTAGGAAACACACCTCTTGTCTTT		TGTGCCAGCACCTCCGGACTAGCGACAAACAATGAGCAGTTCTTC		CAASTRLVGNTPLVF		CASTSGLATNNEQFF		TRA		TRB		TRUE
ACGGGTCCAATAGCAA-1-13	FALSE	[]	TRUE	TRUE	TRAC	TRAC	TRBC2		1082	292	4290										1	1	4						TRAJ29	TRAJ16	TRBJ2-1						TGTGCAGCAAGTACAAGGCTGGTAGGAAACACACCTCTTGTCTTT	TGTGCTGTGAGAGACTTGCTTTTTTCAGATGGCCAGAAGCTGCTCTTT	TGTGCCAGCACCTCCGGACTAGCGACAAACAATGAGCAGTTCTTC		CAASTRLVGNTPLVF	CAVRDLLFSDGQKLLF	CASTSGLATNNEQFF		TRA	TRA	TRB		TRUE
AGTGTCAAGGCTCAGA-1-13	FALSE	[]	TRUE	TRUE	TRAC		TRBC2		2178		4478										5		4						TRAJ16		TRBJ2-1						TGTGCTGTGAGAGACTTGCTTTTTTCAGATGGCCAGAAGCTGCTCTTT		TGTGCCAGCACCTCCGGACTAGCGACAAACAATGAGCAGTTCTTC		CAVRDLLFSDGQKLLF		CASTSGLATNNEQFF		TRA		TRB		TRUE
GACGCGTCAAACGTGG-1-13	FALSE	[]	TRUE	TRUE	TRAC		TRBC2		362	154	1786										2	1	7						TRAJ29	TRAJ16	TRBJ2-1						TGTGCAGCAAGTACAAGGCTGGTAGGAAACACACCTCTTGTCTTT	TGTGCTGTGAGAGACTTGCTTTTTTCAGATGGCCAGAAGCTGCTCTTT	TGTGCCAGCACCTCCGGACTAGCGACAAACAATGAGCAGTTCTTC		CAASTRLVGNTPLVF	CAVRDLLFSDGQKLLF	CASTSGLATNNEQFF		TRA	TRA	TRB		TRUE
GGCGACTGTTCCCTTG-1-13	FALSE	[]	TRUE	TRUE	TRAC	TRAC	TRBC2		784	1274	15428										2	1	12						TRAJ16	TRAJ29	TRBJ2-1						TGTGCTGTGAGAGACTTGCTTTTTTCAGATGGCCAGAAGCTGCTCTTT	TGTGCAGCAAGTACAAGGCTGGTAGGAAACACACCTCTTGTCTTT	TGTGCCAGCACCTCCGGACTAGCGACAAACAATGAGCAGTTCTTC		CAVRDLLFSDGQKLLF	CAASTRLVGNTPLVF	CASTSGLATNNEQFF		TRA	TRA	TRB		TRUE
CTCTACGTCGAATGGG-1-13	FALSE	[]	TRUE	TRUE	TRAC		TRBC2		5774		2582										6		4						TRAJ17		TRBJ2-7						TGTGCAGTCGCGGGAGCTGCAGGCAACAAGCTAACTTTT		TGTGCCACCAGCAGAGTCGGGGGGTATAGCTACGAGCAGTACTTC		CAVAGAAGNKLTF		CATSRVGGYSYEQYF		TRA		TRB		TRUE
GATCGTAGTAGAGTGC-1-13	FALSE	[]	TRUE	TRUE	TRAC		TRBC2		3750		826										5		2						TRAJ17		TRBJ2-7						TGTGCAGTCGCGGGAGCTGCAGGCAACAAGCTAACTTTT		TGTGCCACCAGCAGAGTCGGGGGGTATAGCTACGAGCAGTACTTC		CAVAGAAGNKLTF		CATSRVGGYSYEQYF		TRA		TRB		TRUE
TCATTACTCGGAGCAA-1-13	FALSE	[]	TRUE	TRUE	TRAC		TRBC2		2838		2912										3		2						TRAJ17		TRBJ2-7						TGTGCAGTCGCGGGAGCTGCAGGCAACAAGCTAACTTTT		TGTGCCACCAGCAGAGTCGGGGGGTATAGCTACGAGCAGTACTTC		CAVAGAAGNKLTF		CATSRVGGYSYEQYF		TRA		TRB		TRUE
TTAGGCATCTTGAGGT-1-13	FALSE	[]	TRUE	TRUE	TRAC		TRBC2		2674		4762										2		5						TRAJ17		TRBJ2-7						TGTGCAGTCGCGGGAGCTGCAGGCAACAAGCTAACTTTT		TGTGCCACCAGCAGAGTCGGGGGGTATAGCTACGAGCAGTACTTC		CAVAGAAGNKLTF		CATSRVGGYSYEQYF		TRA		TRB		TRUE
TTCTTAGTCACAGGCC-1-13	FALSE	[]	TRUE	TRUE	TRAC		TRBC2		3896		2132										3		3						TRAJ17		TRBJ2-7						TGTGCAGTCGCGGGAGCTGCAGGCAACAAGCTAACTTTT		TGTGCCACCAGCAGAGTCGGGGGGTATAGCTACGAGCAGTACTTC		CAVAGAAGNKLTF		CATSRVGGYSYEQYF		TRA		TRB		TRUE
AGCAGCCCAGCTTCGG-1-4	FALSE	[]	TRUE	TRUE			TRBC2				8056												4								TRBJ2-5								TGTGCCACCAGTGATTTGGGAGACGGACAAGAGACCCAGTACTTC				CATSDLGDGQETQYF				TRB		None
CCTACACTCCTAGAAC-1-4	FALSE	[]	TRUE	TRUE			TRBC2				5488												4								TRBJ2-5								TGTGCCACCAGTGATTTGGGAGACGGACAAGAGACCCAGTACTTC				CATSDLGDGQETQYF				TRB		None
CGACTTCAGTGTACGG-1-4	FALSE	[]	TRUE	TRUE			TRBC2				5280												5								TRBJ2-5								TGTGCCACCAGTGATTTGGGAGACGGACAAGAGACCCAGTACTTC				CATSDLGDGQETQYF				TRB		None
CGTCAGGCACGACGAA-1-4	FALSE	[]	TRUE	TRUE			TRBC2				3942												5								TRBJ2-5								TGTGCCACCAGTGATTTGGGAGACGGACAAGAGACCCAGTACTTC				CATSDLGDGQETQYF				TRB		None
GAAGCAGAGACTAGAT-1-4	FALSE	[]	TRUE	TRUE			TRBC2				7198												3								TRBJ2-5								TGTGCCACCAGTGATTTGGGAGACGGACAAGAGACCCAGTACTTC				CATSDLGDGQETQYF				TRB		None
TGCCAAAGTTCACGGC-1-4	FALSE	[]	TRUE	TRUE			TRBC2				7106												3								TRBJ2-5								TGTGCCACCAGTGATTTGGGAGACGGACAAGAGACCCAGTACTTC				CATSDLGDGQETQYF				TRB		None
ACTGATGAGCGTGAAC-1-17	FALSE	[]	TRUE	TRUE			TRBC1				1896												4								TRBJ1-1								TGTGCCAGCAGGGGGGACCTCACTGAAGCTTTCTTT				CASRGDLTEAFF				TRB		None
CCACTACGTCGCTTCT-1-17	FALSE	[]	TRUE	TRUE			TRBC1				3156												6								TRBJ1-1								TGTGCCAGCAGGGGGGACCTCACTGAAGCTTTCTTT				CASRGDLTEAFF				TRB		None
GAATGAAGTCCGAATT-1-17	FALSE	[]	TRUE	TRUE			TRBC1				4800												8								TRBJ1-1								TGTGCCAGCAGGGGGGACCTCACTGAAGCTTTCTTT				CASRGDLTEAFF				TRB		None
GTGGGTCAGGATCGCA-1-17	FALSE	[]	TRUE	TRUE			TRBC1				5918												11								TRBJ1-1								TGTGCCAGCAGGGGGGACCTCACTGAAGCTTTCTTT				CASRGDLTEAFF				TRB		None
TACACGAAGCCCAATT-1-17	FALSE	[]	TRUE	TRUE			TRBC1				3776												7								TRBJ1-1								TGTGCCAGCAGGGGGGACCTCACTGAAGCTTTCTTT				CASRGDLTEAFF				TRB		None
TACCTATCAACCGCCA-1-17	FALSE	[]	TRUE	TRUE			TRBC1				6010												10								TRBJ1-1								TGTGCCAGCAGGGGGGACCTCACTGAAGCTTTCTTT				CASRGDLTEAFF				TRB		None
TCGTAGAGTAAATGAC-1-17	FALSE	[]	TRUE	TRUE			TRBC1				1426												8								TRBJ1-1								TGTGCCAGCAGGGGGGACCTCACTGAAGCTTTCTTT				CASRGDLTEAFF				TRB		None
AGCTCTCTCGTTACAG-1-2	FALSE	[]	TRUE	TRUE	TRAC		TRBC2		120		1870										1		4						TRAJ30		TRBJ2-7						TGTGCTGTGGGTGCAGATGACAAGATCATCTTT		TGTGCCAGCTCGACGGGATACGAGCAGTACTTC		CAVGADDKIIF		CASSTGYEQYF		TRA		TRB		TRUE
GCGCCAATCAACTCTT-1-2	FALSE	[]	TRUE	TRUE	TRAC		TRBC2		192		2316										1		5						TRAJ30		TRBJ2-7						TGTGCTGTGGGTGCAGATGACAAGATCATCTTT		TGTGCCAGCTCGACGGGATACGAGCAGTACTTC		CAVGADDKIIF		CASSTGYEQYF		TRA		TRB		TRUE
GGTGAAGCACGACGAA-1-2	FALSE	[]	TRUE	TRUE	TRAC		TRBC2		834		5666										4		12						TRAJ30		TRBJ2-7						TGTGCTGTGGGTGCAGATGACAAGATCATCTTT		TGTGCCAGCTCGACGGGATACGAGCAGTACTTC		CAVGADDKIIF		CASSTGYEQYF		TRA		TRB		TRUE
TATCTCATCCTTTCTC-1-2	FALSE	[]	TRUE	TRUE	TRAC		TRBC2		982		2524										7		7						TRAJ30		TRBJ2-7						TGTGCTGTGGGTGCAGATGACAAGATCATCTTT		TGTGCCAGCTCGACGGGATACGAGCAGTACTTC		CAVGADDKIIF		CASSTGYEQYF		TRA		TRB		TRUE
TCTGGAACATTCTCAT-1-2	FALSE	[]	TRUE	TRUE	TRAC		TRBC2		514		1390										4		5						TRAJ30		TRBJ2-7						TGTGCTGTGGGTGCAGATGACAAGATCATCTTT		TGTGCCAGCTCGACGGGATACGAGCAGTACTTC		CAVGADDKIIF		CASSTGYEQYF		TRA		TRB		TRUE
ATGAGGGGTCTTCGTC-1-2	FALSE	[]	TRUE	TRUE			TRBC2				9664				TRBD1								25								TRBJ2-1								TGCGCCAGCAACCAAGCCGGGACAGGGTTTTTCCATGAGCAGTTCTTC				CASNQAGTGFFHEQFF				TRB		None
CGTAGGCAGGTTACCT-1-2	FALSE	[]	TRUE	TRUE			TRBC2				2002				TRBD1								9								TRBJ2-1								TGCGCCAGCAACCAAGCCGGGACAGGGTTTTTCCATGAGCAGTTCTTC				CASNQAGTGFFHEQFF				TRB		None
CTACACCTCCTCATTA-1-2	FALSE	[]	TRUE	TRUE			TRBC2				1600				TRBD1								8								TRBJ2-1								TGCGCCAGCAACCAAGCCGGGACAGGGTTTTTCCATGAGCAGTTCTTC				CASNQAGTGFFHEQFF				TRB		None
CTGATCCCACATTAGC-1-2	FALSE	[]	TRUE	TRUE			TRBC2				3986				TRBD1								10								TRBJ2-1								TGCGCCAGCAACCAAGCCGGGACAGGGTTTTTCCATGAGCAGTTCTTC				CASNQAGTGFFHEQFF				TRB		None
TCAGGTAGTAAACCTC-1-2	FALSE	[]	TRUE	TRUE			TRBC2				2028				TRBD1								14								TRBJ2-1								TGCGCCAGCAACCAAGCCGGGACAGGGTTTTTCCATGAGCAGTTCTTC				CASNQAGTGFFHEQFF				TRB		None
CACAGTAGTGTGCCTG-1-2	FALSE	[]	TRUE	TRUE			TRBC2				5240												13								TRBJ2-7								TGCAGTGCTCAAGCTTACGAGCAGTACTTC				CSAQAYEQYF				TRB		None
CCGGGATTCCGGCACA-1-2	FALSE	[]	TRUE	TRUE			TRBC2				822												3								TRBJ2-7								TGCAGTGCTCAAGCTTACGAGCAGTACTTC				CSAQAYEQYF				TRB		None
GTCGGGTTCACATACG-1-2	FALSE	[]	TRUE	TRUE			TRBC2				702												6								TRBJ2-7								TGCAGTGCTCAAGCTTACGAGCAGTACTTC				CSAQAYEQYF				TRB		None
TGGGAAGGTCACAAGG-1-2	FALSE	[]	TRUE	TRUE			TRBC2				1344												3								TRBJ2-7								TGCAGTGCTCAAGCTTACGAGCAGTACTTC				CSAQAYEQYF				TRB		None
TGTCCCAAGTTAAGTG-1-2	FALSE	[]	TRUE	TRUE			TRBC2				2576												7								TRBJ2-7								TGCAGTGCTCAAGCTTACGAGCAGTACTTC				CSAQAYEQYF				TRB		None
AAGTCTGTCGGAATCT-1-13	FALSE	[]	TRUE	TRUE	TRAC		TRBC1		1946		5882										2		9						TRAJ54		TRBJ1-2						TGTGCAGCCCCATTGGAGGCGAGGAAGCTGGTATTT		TGCGCCAGCAGTGAGGTCAGGGAAAACTATGGCTACACCTTC		CAAPLEARKLVF		CASSEVRENYGYTF		TRA		TRB		TRUE
GACGTGCAGTTCGCAT-1-13	FALSE	[]	TRUE	TRUE	TRAC	TRAC			3058	1768	512										4	3	1						TRAJ54	TRAJ41	TRBJ1-2						TGTGCAGCCCCATTGGAGGCGAGGAAGCTGGTATTT	TGTGCAGCATGGTGCAATTCCGGGTATGCACTCAACTTC	TGCGCCAGCAGTGAGGTCAGGGAAAACTATGGCTACACCTTC		CAAPLEARKLVF	CAAWCNSGYALNF	CASSEVRENYGYTF		TRA	TRA	TRB		TRUE
GCTCCTACACTTAACG-1-13	FALSE	[]	TRUE	TRUE	TRAC		TRBC1		802		9436										3		8						TRAJ54		TRBJ1-2						TGTGCAGCCCCATTGGAGGCGAGGAAGCTGGTATTT		TGCGCCAGCAGTGAGGTCAGGGAAAACTATGGCTACACCTTC		CAAPLEARKLVF		CASSEVRENYGYTF		TRA		TRB		TRUE
TCAGCAACAAGCGATG-1-13	FALSE	[]	TRUE	TRUE	TRAC		TRBC1		1576		11222										2		11						TRAJ54		TRBJ1-2						TGTGCAGCCCCATTGGAGGCGAGGAAGCTGGTATTT		TGCGCCAGCAGTGAGGTCAGGGAAAACTATGGCTACACCTTC		CAAPLEARKLVF		CASSEVRENYGYTF		TRA		TRB		TRUE
ACGCCAGTCAAACCGT-1-13	FALSE	[]	TRUE	TRUE	TRAC		TRBC2		2194		9400										2		8						TRAJ33		TRBJ2-5						TGTGCTTTCATGGATAGCAACTATCAGTTAATCTGG		TGCAGTGCTAGGACGGGGGGGTGGCAAGAGACCCAGTACTTC		CAFMDSNYQLIW		CSARTGGWQETQYF		TRA		TRB		TRUE
CACCTTGGTAGCGATG-1-13	FALSE	[]	TRUE	TRUE	TRAC		TRBC2		4594		11400										4		9						TRAJ33		TRBJ2-5						TGTGCTTTCATGGATAGCAACTATCAGTTAATCTGG		TGCAGTGCTAGGACGGGGGGGTGGCAAGAGACCCAGTACTTC		CAFMDSNYQLIW		CSARTGGWQETQYF		TRA		TRB		TRUE
TGGGCGTCAGATGGGT-1-13	FALSE	[]	TRUE	TRUE	TRAC		TRBC2		5144		12716										7		16						TRAJ33		TRBJ2-5						TGTGCTTTCATGGATAGCAACTATCAGTTAATCTGG		TGCAGTGCTAGGACGGGGGGGTGGCAAGAGACCCAGTACTTC		CAFMDSNYQLIW		CSARTGGWQETQYF		TRA		TRB		TRUE
ATCCACCAGAGGGATA-1-13	FALSE	[]	TRUE	TRUE	TRAC		TRBC2		5630		14408										5		12						TRAJ54		TRBJ2-3						TGTGCAGCTACAAGCGGTACCGGGGGAGCCCAGAAGCTGGTATTT		TGTGCCAGCAGCTTCTGGGGGGCAGATACGCAGTATTTT		CAATSGTGGAQKLVF		CASSFWGADTQYF		TRA		TRB		TRUE
CGAGCCAAGATGTGTA-1-13	FALSE	[]	TRUE	TRUE	TRAC		TRBC2		1892		8506										2		9						TRAJ54		TRBJ2-3						TGTGCAGCTACAAGCGGTACCGGGGGAGCCCAGAAGCTGGTATTT		TGTGCCAGCAGCTTCTGGGGGGCAGATACGCAGTATTTT		CAATSGTGGAQKLVF		CASSFWGADTQYF		TRA		TRB		TRUE
GCTCCTAGTATTCTCT-1-13	FALSE	[]	TRUE	TRUE	TRAC		TRBC2		1898		13392										2		11						TRAJ54		TRBJ2-3						TGTGCAGCTACAAGCGGTACCGGGGGAGCCCAGAAGCTGGTATTT		TGTGCCAGCAGCTTCTGGGGGGCAGATACGCAGTATTTT		CAATSGTGGAQKLVF		CASSFWGADTQYF		TRA		TRB		TRUE
GCTGCGACAGTGGAGT-1-13	FALSE	[]	TRUE	TRUE	TRAC		TRBC2		4046		22190										3		19						TRAJ54		TRBJ2-3						TGTGCAGCTACAAGCGGTACCGGGGGAGCCCAGAAGCTGGTATTT		TGTGCCAGCAGCTTCTGGGGGGCAGATACGCAGTATTTT		CAATSGTGGAQKLVF		CASSFWGADTQYF		TRA		TRB		TRUE
CATGCCTCACATCCAA-1-13	FALSE	[]	TRUE	TRUE	TRAC		TRBC2		1550		5700										1		6						TRAJ40		TRBJ2-2						TGTGCAGCATCCTGGGCCTACAAATACATCTTT		TGTGCCACCAGTGACCCCGGGACACCGAAACTAAACGCGAACACCGGGGAGCTGTTTTTT		CAASWAYKYIF		CATSDPGTPKLNANTGELFF		TRA		TRB		TRUE
CCTAAAGTCATTGCGA-1-13	FALSE	[]	TRUE	TRUE	TRAC		TRBC2		3078		4656										2		5						TRAJ40		TRBJ2-2						TGTGCAGCATCCTGGGCCTACAAATACATCTTT		TGTGCCACCAGTGACCCCGGGACACCGAAACTAAACGCGAACACCGGGGAGCTGTTTTTT		CAASWAYKYIF		CATSDPGTPKLNANTGELFF		TRA		TRB		TRUE
CTGCTGTAGAATGTGT-1-13	FALSE	[]	TRUE	TRUE	TRAC		TRBC2		1208		2898										2		5						TRAJ40		TRBJ2-2						TGTGCAGCATCCTGGGCCTACAAATACATCTTT		TGTGCCACCAGTGACCCCGGGACACCGAAACTAAACGCGAACACCGGGGAGCTGTTTTTT		CAASWAYKYIF		CATSDPGTPKLNANTGELFF		TRA		TRB		TRUE
GCGCAACTCACGATGT-1-13	FALSE	[]	TRUE	TRUE	TRAC		TRBC2		1172		8214										1		7						TRAJ40		TRBJ2-2						TGTGCAGCATCCTGGGCCTACAAATACATCTTT		TGTGCCACCAGTGACCCCGGGACACCGAAACTAAACGCGAACACCGGGGAGCTGTTTTTT		CAASWAYKYIF		CATSDPGTPKLNANTGELFF		TRA		TRB		TRUE
CGCTTCATCCAGGGCT-1-13	FALSE	[]	TRUE	TRUE	TRAC		TRBC2		2580		470										3		3						TRAJ54		TRBJ2-5						TGTGCAGCAAGCTTTCTTCAGGGAGCCCAGAAGCTGGTATTT		TGTGCCAGCAGCTCCATACAGGGGATTGAGACCCAGTACTTC		CAASFLQGAQKLVF		CASSSIQGIETQYF		TRA		TRB		TRUE
CTAACTTCAGTAACGG-1-13	FALSE	[]	TRUE	TRUE	TRAC		TRBC2		3952		2756										4		4						TRAJ54		TRBJ2-5						TGTGCAGCAAGCTTTCTTCAGGGAGCCCAGAAGCTGGTATTT		TGTGCCAGCAGCTCCATACAGGGGATTGAGACCCAGTACTTC		CAASFLQGAQKLVF		CASSSIQGIETQYF		TRA		TRB		TRUE
GCTGCTTGTTGGGACA-1-13	FALSE	[]	TRUE	TRUE	TRAC		TRBC2		3098		1266										3		4						TRAJ54		TRBJ2-5						TGTGCAGCAAGCTTTCTTCAGGGAGCCCAGAAGCTGGTATTT		TGTGCCAGCAGCTCCATACAGGGGATTGAGACCCAGTACTTC		CAASFLQGAQKLVF		CASSSIQGIETQYF		TRA		TRB		TRUE
GTTACAGGTGGTACAG-1-13	FALSE	[]	TRUE	TRUE	TRAC		TRBC2		2724		4830										3		6						TRAJ54		TRBJ2-5						TGTGCAGCAAGCTTTCTTCAGGGAGCCCAGAAGCTGGTATTT		TGTGCCAGCAGCTCCATACAGGGGATTGAGACCCAGTACTTC		CAASFLQGAQKLVF		CASSSIQGIETQYF		TRA		TRB		TRUE
CTAACTTTCCATGAAC-1-13	FALSE	[]	TRUE	TRUE	TRAC		TRBC2		3990		5194										5		4						TRAJ27		TRBJ2-3						TGTGCTTATAGGAGGCCGCTATATGTAACCAATGCAGGCAAATCAACCTTT		TGTGCCACCAGCAACCCGCGACAGGGTGAAGATACGCAGTATTTT		CAYRRPLYVTNAGKSTF		CATSNPRQGEDTQYF		TRA		TRB		TRUE
GACCTGGTCGGAATCT-1-13	FALSE	[]	TRUE	TRUE	TRAC		TRBC2		25564		5768										21		7						TRAJ27		TRBJ2-3						TGTGCTTATAGGAGGCCGCTATATGTAACCAATGCAGGCAAATCAACCTTT		TGTGCCACCAGCAACCCGCGACAGGGTGAAGATACGCAGTATTTT		CAYRRPLYVTNAGKSTF		CATSNPRQGEDTQYF		TRA		TRB		TRUE
GCCTCTACAGCTGTTA-1-13	FALSE	[]	TRUE	TRUE	TRAC		TRBC2		5788		2508										5		2						TRAJ27		TRBJ2-3						TGTGCTTATAGGAGGCCGCTATATGTAACCAATGCAGGCAAATCAACCTTT		TGTGCCACCAGCAACCCGCGACAGGGTGAAGATACGCAGTATTTT		CAYRRPLYVTNAGKSTF		CATSNPRQGEDTQYF		TRA		TRB		TRUE
TATCTCAAGGCACATG-1-13	FALSE	[]	TRUE	TRUE	TRAC		TRBC2		7354		7778										5		10						TRAJ27		TRBJ2-3						TGTGCTTATAGGAGGCCGCTATATGTAACCAATGCAGGCAAATCAACCTTT		TGTGCCACCAGCAACCCGCGACAGGGTGAAGATACGCAGTATTTT		CAYRRPLYVTNAGKSTF		CATSNPRQGEDTQYF		TRA		TRB		TRUE
GGTGAAGAGTGTGAAT-1-13	FALSE	[]	TRUE	TRUE	TRAC		TRBC1		2848		3844				TRBD1						4		4						TRAJ33		TRBJ1-4						TGTGCTGTGATGGATAGCAACTATCAGTTAATCTGG		TGTGCCAGCAGTTTCGGGGGACAGGGGGGTGAAAAACTGTTTTTT		CAVMDSNYQLIW		CASSFGGQGGEKLFF		TRA		TRB		TRUE
GTCTTCGTCCCTTGCA-1-13	FALSE	[]	TRUE	TRUE	TRAC		TRBC1		5100		3922				TRBD1						7		8						TRAJ33		TRBJ1-4						TGTGCTGTGATGGATAGCAACTATCAGTTAATCTGG		TGTGCCAGCAGTTTCGGGGGACAGGGGGGTGAAAAACTGTTTTTT		CAVMDSNYQLIW		CASSFGGQGGEKLFF		TRA		TRB		TRUE
GTTCGGGTCCTTGCCA-1-13	FALSE	[]	TRUE	TRUE	TRAC		TRBC1		6566		3468				TRBD1						6		4						TRAJ33		TRBJ1-4						TGTGCTGTGATGGATAGCAACTATCAGTTAATCTGG		TGTGCCAGCAGTTTCGGGGGACAGGGGGGTGAAAAACTGTTTTTT		CAVMDSNYQLIW		CASSFGGQGGEKLFF		TRA		TRB		TRUE
AAGCCGCTCCAGATCA-1-17	FALSE	[]	TRUE	TRUE	TRAC		TRBC2		3608		8118										5		15						TRAJ22		TRBJ2-2						TGTGCTTCCAGAGGGATTTTATCTGGTTCTGCAAGGCAACTGACCTTT		TGTGCCAGCAGCTCCGGACACGTTAACACCGGGGAGCTGTTTTTT		CASRGILSGSARQLTF		CASSSGHVNTGELFF		TRA		TRB		TRUE
ACTGATGGTAATCGTC-1-17	FALSE	[]	TRUE	TRUE	TRAC		TRBC2		1386		11262										3		14						TRAJ22		TRBJ2-2						TGTGCTTCCAGAGGGATTTTATCTGGTTCTGCAAGGCAACTGACCTTT		TGTGCCAGCAGCTCCGGACACGTTAACACCGGGGAGCTGTTTTTT		CASRGILSGSARQLTF		CASSSGHVNTGELFF		TRA		TRB		TRUE
ATCACGAAGAGTAATC-1-17	FALSE	[]	TRUE	TRUE	TRAC		TRBC2		2856		3456										4		6						TRAJ22		TRBJ2-2						TGTGCTTCCAGAGGGATTTTATCTGGTTCTGCAAGGCAACTGACCTTT		TGTGCCAGCAGCTCCGGACACGTTAACACCGGGGAGCTGTTTTTT		CASRGILSGSARQLTF		CASSSGHVNTGELFF		TRA		TRB		TRUE
ATGCGATCATTCCTGC-1-17	FALSE	[]	TRUE	TRUE	TRAC		TRBC2		1678		7600										2		13						TRAJ22		TRBJ2-2						TGTGCTTCCAGAGGGATTTTATCTGGTTCTGCAAGGCAACTGACCTTT		TGTGCCAGCAGCTCCGGACACGTTAACACCGGGGAGCTGTTTTTT		CASRGILSGSARQLTF		CASSSGHVNTGELFF		TRA		TRB		TRUE
ATGTGTGGTGTCGCTG-1-17	FALSE	[]	TRUE	TRUE	TRAC		TRBC2		930		4380										2		9						TRAJ22		TRBJ2-2						TGTGCTTCCAGAGGGATTTTATCTGGTTCTGCAAGGCAACTGACCTTT		TGTGCCAGCAGCTCCGGACACGTTAACACCGGGGAGCTGTTTTTT		CASRGILSGSARQLTF		CASSSGHVNTGELFF		TRA		TRB		TRUE
CGCTTCAGTACTCAAC-1-17	FALSE	[]	TRUE	TRUE	TRAC		TRBC2		2022		9892										3		17						TRAJ22		TRBJ2-2						TGTGCTTCCAGAGGGATTTTATCTGGTTCTGCAAGGCAACTGACCTTT		TGTGCCAGCAGCTCCGGACACGTTAACACCGGGGAGCTGTTTTTT		CASRGILSGSARQLTF		CASSSGHVNTGELFF		TRA		TRB		TRUE
AATCCAGTCAACCATG-1-17	FALSE	[]	TRUE	TRUE	TRAC		TRBC1		902		4424										1		7						TRAJ39		TRBJ1-1						TGTGCTGTGAGAGATCGAGCAGGCAACATGCTCACCTTT		TGTGCCAGCAGGGGGGACCTCACTGAAGCTTTCTTT		CAVRDRAGNMLTF		CASRGDLTEAFF		TRA		TRB		TRUE
AGGTCCGAGACGCACA-1-17	FALSE	[]	TRUE	TRUE	TRAC		TRBC1		708		5660										1		9						TRAJ39		TRBJ1-1						TGTGCTGTGAGAGATCGAGCAGGCAACATGCTCACCTTT		TGTGCCAGCAGGGGGGACCTCACTGAAGCTTTCTTT		CAVRDRAGNMLTF		CASRGDLTEAFF		TRA		TRB		TRUE
CATCGAAAGTTCGCGC-1-17	FALSE	[]	TRUE	TRUE	TRAC		TRBC1		798		5040										1		10						TRAJ39		TRBJ1-1						TGTGCTGTGAGAGATCGAGCAGGCAACATGCTCACCTTT		TGTGCCAGCAGGGGGGACCTCACTGAAGCTTTCTTT		CAVRDRAGNMLTF		CASRGDLTEAFF		TRA		TRB		TRUE
GAGTCCGGTGACCAAG-1-17	FALSE	[]	TRUE	TRUE	TRAC		TRBC1		1064		3440										3		6						TRAJ39		TRBJ1-1						TGTGCTGTGAGAGATCGAGCAGGCAACATGCTCACCTTT		TGTGCCAGCAGGGGGGACCTCACTGAAGCTTTCTTT		CAVRDRAGNMLTF		CASRGDLTEAFF		TRA		TRB		TRUE
GCACATAAGCAATCTC-1-17	FALSE	[]	TRUE	TRUE	TRAC		TRBC1		1044		4326										1		8						TRAJ39		TRBJ1-1						TGTGCTGTGAGAGATCGAGCAGGCAACATGCTCACCTTT		TGTGCCAGCAGGGGGGACCTCACTGAAGCTTTCTTT		CAVRDRAGNMLTF		CASRGDLTEAFF		TRA		TRB		TRUE
TTGGCAAGTCTCAACA-1-17	FALSE	[]	TRUE	TRUE	TRAC		TRBC1		830		5930										1		8						TRAJ39		TRBJ1-1						TGTGCTGTGAGAGATCGAGCAGGCAACATGCTCACCTTT		TGTGCCAGCAGGGGGGACCTCACTGAAGCTTTCTTT		CAVRDRAGNMLTF		CASRGDLTEAFF		TRA		TRB		TRUE
CCTACACCATCGATTG-1-17	FALSE	[]	TRUE	TRUE	TRAC	TRAC	TRBC2		846	480	4688										2	1	12						TRAJ34	TRAJ27	TRBJ2-1						TGTGCTGTGAGACTATCTTATAACACCGACAAGCTCATCTTT	TGTGCTCGGGAAACGGAGGTCAATACCAATGCAGGCAAATCAACCTTT	TGTGCCAGCAGCCCCGGTCGGGGCCGAGAGCAGTTCTTC		CAVRLSYNTDKLIF	CARETEVNTNAGKSTF	CASSPGRGREQFF		TRA	TRA	TRB		TRUE
CGTCTACGTGATAAGT-1-17	FALSE	[]	TRUE	TRUE	TRAC		TRBC2		738		1988										3		5						TRAJ27		TRBJ2-1						TGTGCTCGGGAAACGGAGGTCAATACCAATGCAGGCAAATCAACCTTT		TGTGCCAGCAGCCCCGGTCGGGGCCGAGAGCAGTTCTTC		CARETEVNTNAGKSTF		CASSPGRGREQFF		TRA		TRB		TRUE
CTCGGAGGTTGTTTGG-1-17	FALSE	[]	TRUE	TRUE	TRAC		TRBC2		948		1296										4		2						TRAJ27		TRBJ2-1						TGTGCTCGGGAAACGGAGGTCAATACCAATGCAGGCAAATCAACCTTT		TGTGCCAGCAGCCCCGGTCGGGGCCGAGAGCAGTTCTTC		CARETEVNTNAGKSTF		CASSPGRGREQFF		TRA		TRB		TRUE
TTTCCTCGTAAGAGGA-1-17	FALSE	[]	TRUE	TRUE	TRAC	TRAC	TRBC2		2694	1258	6150										6	3	10						TRAJ34	TRAJ27	TRBJ2-1						TGTGCTGTGAGACTATCTTATAACACCGACAAGCTCATCTTT	TGTGCTCGGGAAACGGAGGTCAATACCAATGCAGGCAAATCAACCTTT	TGTGCCAGCAGCCCCGGTCGGGGCCGAGAGCAGTTCTTC		CAVRLSYNTDKLIF	CARETEVNTNAGKSTF	CASSPGRGREQFF		TRA	TRA	TRB		TRUE
TAGTTGGTCAGAGACG-1-9	FALSE	[]	TRUE	TRUE	TRAC		TRBC2		1802		8916										17		45						TRAJ23		TRBJ2-1						TGTGTTGTGAGACCCCGTTATAACCAGGGAGGAAAGCTTATCTTC		TGTGCTAGTGGTCCCCAGGAAGGGGACTATCGTTATGAGCAGTTCTTC		CVVRPRYNQGGKLIF		CASGPQEGDYRYEQFF		TRA		TRB		TRUE
ACGGGTCAGTAGCCGA-1-2	FALSE	[]	TRUE	TRUE	TRAC		TRBC2		400		680										1		2						TRAJ10		TRBJ2-3						TGTGTGGTGAGCCGAGGGAGTAACACGGGAGGAGGAAACAAACTCACCTTT		TGTGCCAGTAGTAGAGATGGGACAGCAGCTTTTGCAGATACGCAGTATTTT		CVVSRGSNTGGGNKLTF		CASSRDGTAAFADTQYF		TRA		TRB		TRUE
CAACTAGAGATCACGG-1-2	FALSE	[]	TRUE	TRUE	TRAC		TRBC2		774		494	230									2		2	1					TRAJ10		TRBJ2-7	TRBJ2-3					TGTGTGGTGAGCCGAGGGAGTAACACGGGAGGAGGAAACAAACTCACCTTT		TGTGCCAGCGGCCCCAGTAGGGTCTACGAGCAGTACTTC	TGTGCCAGTAGTAGAGATGGGACAGCAGCTTTTGCAGATACGCAGTATTTT	CVVSRGSNTGGGNKLTF		CASGPSRVYEQYF	CASSRDGTAAFADTQYF	TRA		TRB	TRB	TRUE
GCTGCGACATTAACCG-1-2	FALSE	[]	TRUE	TRUE	TRAC		TRBC2		914		532										3		3						TRAJ10		TRBJ2-3						TGTGTGGTGAGCCGAGGGAGTAACACGGGAGGAGGAAACAAACTCACCTTT		TGTGCCAGTAGTAGAGATGGGACAGCAGCTTTTGCAGATACGCAGTATTTT		CVVSRGSNTGGGNKLTF		CASSRDGTAAFADTQYF		TRA		TRB		TRUE
GTAACTGCACAGCCCA-1-2	FALSE	[]	TRUE	TRUE	TRAC		TRBC2		1440		1136										3		2						TRAJ10		TRBJ2-7						TGTGTGGTGAGCCGAGGGAGTAACACGGGAGGAGGAAACAAACTCACCTTT		TGTGCCAGCGGCCCCAGTAGGGTCTACGAGCAGTACTTC		CVVSRGSNTGGGNKLTF		CASGPSRVYEQYF		TRA		TRB		TRUE
AGAGCTTAGGGATGGG-1-2	FALSE	[]	TRUE	TRUE			TRBC2				2896												9								TRBJ2-5								TGCAGTGCTCTCGAGGGTGCGGGGAGAGAGACCCAGTACTTC				CSALEGAGRETQYF				TRB		None
CTCGGGATCGTCTGCT-1-2	FALSE	[]	TRUE	TRUE			TRBC2				972												5								TRBJ2-5								TGCAGTGCTCTCGAGGGTGCGGGGAGAGAGACCCAGTACTTC				CSALEGAGRETQYF				TRB		None
GGATGTTCAAGTAATG-1-2	FALSE	[]	TRUE	TRUE			TRBC2				1428												5								TRBJ2-5								TGCAGTGCTCTCGAGGGTGCGGGGAGAGAGACCCAGTACTTC				CSALEGAGRETQYF				TRB		None
TGAGAGGGTCAGAGGT-1-2	FALSE	[]	TRUE	TRUE			TRBC2				2610												8								TRBJ2-5								TGCAGTGCTCTCGAGGGTGCGGGGAGAGAGACCCAGTACTTC				CSALEGAGRETQYF				TRB		None
ATTACTCGTCCAGTTA-1-2	FALSE	[]	TRUE	TRUE	TRAC		TRBC2		782		3536				TRBD2						4		9						TRAJ43		TRBJ2-2						TGTGTGGTGAACGACAATGACATGCGCTTT		TGTGCCAGCAGCACCGGGACTAGCGGGAGAATCGGGGAGCTGTTTTTT		CVVNDNDMRF		CASSTGTSGRIGELFF		TRA		TRB		TRUE
CACTCCAAGTGTCCAT-1-2	FALSE	[]	TRUE	TRUE	TRAC		TRBC2		814		3510				TRBD2						4		8						TRAJ43		TRBJ2-2						TGTGTGGTGAACGACAATGACATGCGCTTT		TGTGCCAGCAGCACCGGGACTAGCGGGAGAATCGGGGAGCTGTTTTTT		CVVNDNDMRF		CASSTGTSGRIGELFF		TRA		TRB		TRUE
CCACTACGTATATCCG-1-2	FALSE	[]	TRUE	TRUE	TRAC		TRBC2		1898		3000				TRBD2						5		7						TRAJ43		TRBJ2-2						TGTGTGGTGAACGACAATGACATGCGCTTT		TGTGCCAGCAGCACCGGGACTAGCGGGAGAATCGGGGAGCTGTTTTTT		CVVNDNDMRF		CASSTGTSGRIGELFF		TRA		TRB		TRUE
TCTTCGGGTCCAGTTA-1-2	FALSE	[]	TRUE	TRUE	TRAC		TRBC2		662		2324				TRBD2						2		7						TRAJ43		TRBJ2-2						TGTGTGGTGAACGACAATGACATGCGCTTT		TGTGCCAGCAGCACCGGGACTAGCGGGAGAATCGGGGAGCTGTTTTTT		CVVNDNDMRF		CASSTGTSGRIGELFF		TRA		TRB		TRUE
CGTCAGGGTACAGACG-1-2	FALSE	[]	TRUE	TRUE			TRBC2				754												5								TRBJ2-2								TGTGCCAGCAGCCAAGTGGCAGCGGGAGCCAACACCGGGGAGCTGTTTTTT				CASSQVAAGANTGELFF				TRB		None
GGTGAAGTCTGCGTAA-1-2	FALSE	[]	TRUE	TRUE			TRBC2				942												3								TRBJ2-2								TGTGCCAGCAGCCAAGTGGCAGCGGGAGCCAACACCGGGGAGCTGTTTTTT				CASSQVAAGANTGELFF				TRB		None
CTACACCCAGCTCCGA-1-2	FALSE	[]	TRUE	TRUE			TRBC2				1018												3								TRBJ2-3								TGTGCCAGCAGTCCTCTAGCGGGATTGACGTACGGGCAGTATTTT				CASSPLAGLTYGQYF				TRB		None
CTTAACTTCTCAACTT-1-2	FALSE	[]	TRUE	TRUE			TRBC2				938												4								TRBJ2-3								TGTGCCAGCAGTCCTCTAGCGGGATTGACGTACGGGCAGTATTTT				CASSPLAGLTYGQYF				TRB		None
GGAACTTCACCGTTGG-1-2	FALSE	[]	TRUE	TRUE			TRBC2				676												2								TRBJ2-3								TGTGCCAGCAGTCCTCTAGCGGGATTGACGTACGGGCAGTATTTT				CASSPLAGLTYGQYF				TRB		None
TTTATGCAGTACACCT-1-2	FALSE	[]	TRUE	TRUE			TRBC2				1328												3								TRBJ2-3								TGTGCCAGCAGTCCTCTAGCGGGATTGACGTACGGGCAGTATTTT				CASSPLAGLTYGQYF				TRB		None
AACTCCCTCTCTTATG-1-17	FALSE	[]	TRUE	TRUE			TRBC2				732												2								TRBJ2-1								TGCGCCAGCAGCCAAGACCAGTTAGCAGAAGGGCAGTTCTTC				CASSQDQLAEGQFF				TRB		None
GGACAGAAGTCCTCCT-1-17	FALSE	[]	TRUE	TRUE			TRBC2				3898												7								TRBJ2-1								TGCGCCAGCAGCCAAGACCAGTTAGCAGAAGGGCAGTTCTTC				CASSQDQLAEGQFF				TRB		None
GTTTCTATCGTAGGTT-1-17	FALSE	[]	TRUE	TRUE			TRBC2				4194												7								TRBJ2-1								TGCGCCAGCAGCCAAGACCAGTTAGCAGAAGGGCAGTTCTTC				CASSQDQLAEGQFF				TRB		None
ACCGTAAAGAAGGCCT-1-17	FALSE	[]	TRUE	TRUE	TRAC		TRBC2		444		8246										2		11						TRAJ15		TRBJ2-6						TGTGCTGTGAGACAGGCAGGAACTGCTCTGATCTTT		TGTGCCAGCAGCTTGCCATCCCAGGGGGCGCAATATGGGGCCAACGTCCTGACTTTC		CAVRQAGTALIF		CASSLPSQGAQYGANVLTF		TRA		TRB		TRUE
CACAGGCAGGTGACCA-1-17	FALSE	[]	TRUE	TRUE	TRAC		TRBC2		1968		3912										4		5						TRAJ15		TRBJ2-6						TGTGCTGTGAGACAGGCAGGAACTGCTCTGATCTTT		TGTGCCAGCAGCTTGCCATCCCAGGGGGCGCAATATGGGGCCAACGTCCTGACTTTC		CAVRQAGTALIF		CASSLPSQGAQYGANVLTF		TRA		TRB		TRUE
CAGCTAAGTTACCAGT-1-17	FALSE	[]	TRUE	TRUE	TRAC		TRBC2		622		7724										7		11						TRAJ15		TRBJ2-6						TGTGCTGTGAGACAGGCAGGAACTGCTCTGATCTTT		TGTGCCAGCAGCTTGCCATCCCAGGGGGCGCAATATGGGGCCAACGTCCTGACTTTC		CAVRQAGTALIF		CASSLPSQGAQYGANVLTF		TRA		TRB		TRUE
GCTTGAAAGGACAGAA-1-17	FALSE	[]	TRUE	TRUE	TRAC		TRBC2		2818		5874										6		11						TRAJ15		TRBJ2-6						TGTGCTGTGAGACAGGCAGGAACTGCTCTGATCTTT		TGTGCCAGCAGCTTGCCATCCCAGGGGGCGCAATATGGGGCCAACGTCCTGACTTTC		CAVRQAGTALIF		CASSLPSQGAQYGANVLTF		TRA		TRB		TRUE
TCAGGTACATCCAACA-1-17	FALSE	[]	TRUE	TRUE	TRAC		TRBC2		964		9254										3		15						TRAJ15		TRBJ2-6						TGTGCTGTGAGACAGGCAGGAACTGCTCTGATCTTT		TGTGCCAGCAGCTTGCCATCCCAGGGGGCGCAATATGGGGCCAACGTCCTGACTTTC		CAVRQAGTALIF		CASSLPSQGAQYGANVLTF		TRA		TRB		TRUE
AGTGGGAAGGTGCTAG-1-17	FALSE	[]	TRUE	TRUE			TRBC1				4738												7								TRBJ1-6								TGTGCCAGCAGAGAATCTCTCAATTCACCCCTCCACTTT				CASRESLNSPLHF				TRB		None
AGTTGGTTCGCGTAGC-1-17	FALSE	[]	TRUE	TRUE			TRBC1				2258												6								TRBJ1-6								TGTGCCAGCAGAGAATCTCTCAATTCACCCCTCCACTTT				CASRESLNSPLHF				TRB		None
ATGTGTGTCTTATCTG-1-17	FALSE	[]	TRUE	TRUE			TRBC1				2758												3								TRBJ1-6								TGTGCCAGCAGAGAATCTCTCAATTCACCCCTCCACTTT				CASRESLNSPLHF				TRB		None
CCGGTAGTCTCTTGAT-1-17	FALSE	[]	TRUE	TRUE			TRBC1				2150												4								TRBJ1-6								TGTGCCAGCAGAGAATCTCTCAATTCACCCCTCCACTTT				CASRESLNSPLHF				TRB		None
GATCGATTCAATCTCT-1-17	FALSE	[]	TRUE	TRUE			TRBC1				1626												2								TRBJ1-6								TGTGCCAGCAGAGAATCTCTCAATTCACCCCTCCACTTT				CASRESLNSPLHF				TRB		None
AGTGGGACAGTATGCT-1-17	FALSE	[]	TRUE	TRUE	TRAC		TRBC2		954		2172										3		5						TRAJ22		TRBJ2-2						TGTGCTGTGAGGGACTTTTCTTCTGGTTCTGCAAGGCAACTGACCTTT		TGTGCCAGCAGCGATCGTCATTTAGTCACCGGGGAGCTGTTTTTT		CAVRDFSSGSARQLTF		CASSDRHLVTGELFF		TRA		TRB		TRUE
CTGATAGTCATTATCC-1-17	FALSE	[]	TRUE	TRUE	TRAC		TRBC2		1614		13456										4		22						TRAJ22		TRBJ2-2						TGTGCTGTGAGGGACTTTTCTTCTGGTTCTGCAAGGCAACTGACCTTT		TGTGCCAGCAGCGATCGTCATTTAGTCACCGGGGAGCTGTTTTTT		CAVRDFSSGSARQLTF		CASSDRHLVTGELFF		TRA		TRB		TRUE
CTGCCTACAAGCCGCT-1-17	FALSE	[]	TRUE	TRUE	TRAC		TRBC2		840		8106										3		12						TRAJ22		TRBJ2-2						TGTGCTGTGAGGGACTTTTCTTCTGGTTCTGCAAGGCAACTGACCTTT		TGTGCCAGCAGCGATCGTCATTTAGTCACCGGGGAGCTGTTTTTT		CAVRDFSSGSARQLTF		CASSDRHLVTGELFF		TRA		TRB		TRUE
GCATGTACAATTCCTT-1-17	FALSE	[]	TRUE	TRUE	TRAC		TRBC2		594		5804										1		10						TRAJ22		TRBJ2-2						TGTGCTGTGAGGGACTTTTCTTCTGGTTCTGCAAGGCAACTGACCTTT		TGTGCCAGCAGCGATCGTCATTTAGTCACCGGGGAGCTGTTTTTT		CAVRDFSSGSARQLTF		CASSDRHLVTGELFF		TRA		TRB		TRUE
GGACGTCGTCAAAGCG-1-17	FALSE	[]	TRUE	TRUE	TRAC		TRBC2		52		3042										2		16						TRAJ22		TRBJ2-2						TGTGCTGTGAGGGACTTTTCTTCTGGTTCTGCAAGGCAACTGACCTTT		TGTGCCAGCAGCGATCGTCATTTAGTCACCGGGGAGCTGTTTTTT		CAVRDFSSGSARQLTF		CASSDRHLVTGELFF		TRA		TRB		TRUE
CATGGCGGTTGAGGTG-1-17	FALSE	[]	TRUE	TRUE	TRAC	TRAC	TRBC2		2358	1180	4986										2	2	10						TRAJ10	TRAJ4	TRBJ2-7						TGTGCTGTGAGAGAGGCGGGAGGAGGAAACAAACTCACCTTT	TGTGCCTCCAAACCCCCTGGTGGCTACAATAAGCTGATTTTT	TGTGCCAGCAGCCAGTCGATAAAGGGCCCCTCCTACGAGCAGTACTTC		CAVREAGGGNKLTF	CASKPPGGYNKLIF	CASSQSIKGPSYEQYF		TRA	TRA	TRB		TRUE
CCGGTAGCAAGGTTTC-1-17	FALSE	[]	TRUE	TRUE	TRAC		TRBC2		1484		3346										4		13						TRAJ4		TRBJ2-7						TGTGCCTCCAAACCCCCTGGTGGCTACAATAAGCTGATTTTT		TGTGCCAGCAGCCAGTCGATAAAGGGCCCCTCCTACGAGCAGTACTTC		CASKPPGGYNKLIF		CASSQSIKGPSYEQYF		TRA		TRB		TRUE
GATGAAAAGCGTGTCC-1-17	FALSE	[]	TRUE	TRUE	TRAC	TRAC	TRBC2		1740	1522	4054										4	2	6						TRAJ4	TRAJ10	TRBJ2-7						TGTGCCTCCAAACCCCCTGGTGGCTACAATAAGCTGATTTTT	TGTGCTGTGAGAGAGGCGGGAGGAGGAAACAAACTCACCTTT	TGTGCCAGCAGCCAGTCGATAAAGGGCCCCTCCTACGAGCAGTACTTC		CASKPPGGYNKLIF	CAVREAGGGNKLTF	CASSQSIKGPSYEQYF		TRA	TRA	TRB		TRUE
TGGGCGTGTTCGTGAT-1-17	FALSE	[]	TRUE	TRUE	TRAC		TRBC2		448		7096										2		17						TRAJ4		TRBJ2-7						TGTGCCTCCAAACCCCCTGGTGGCTACAATAAGCTGATTTTT		TGTGCCAGCAGCCAGTCGATAAAGGGCCCCTCCTACGAGCAGTACTTC		CASKPPGGYNKLIF		CASSQSIKGPSYEQYF		TRA		TRB		TRUE
CTAGCCTTCGCTTGTC-1-17	FALSE	[]	TRUE	TRUE	TRAC	TRAC	TRBC1		1256	1170	1720										3	2	3						TRAJ3	TRAJ13	TRBJ1-2						TGTGCAGAGTCCTCGAGAAGGAGCAGTGCTTCCAAGATAATCTTT	TGTGCTGTGAGAGATTCTGGGGGTTACCAGAAAGTTACCTTT	TGTGCCAGCAAACTCAAGGATGGACCCAGATGGGCATACACCTTC		CAESSRRSSASKIIF	CAVRDSGGYQKVTF	CASKLKDGPRWAYTF		TRA	TRA	TRB		TRUE
GCCTCTATCAAAGTAG-1-17	FALSE	[]	TRUE	TRUE	TRAC	TRAC	TRBC1		1576	794	1548										2	2	3						TRAJ3	TRAJ13	TRBJ1-2						TGTGCAGAGTCCTCGAGAAGGAGCAGTGCTTCCAAGATAATCTTT	TGTGCTGTGAGAGATTCTGGGGGTTACCAGAAAGTTACCTTT	TGTGCCAGCAAACTCAAGGATGGACCCAGATGGGCATACACCTTC		CAESSRRSSASKIIF	CAVRDSGGYQKVTF	CASKLKDGPRWAYTF		TRA	TRA	TRB		TRUE
GTTCTCGAGGCTAGCA-1-17	FALSE	[]	TRUE	TRUE	TRAC	TRAC	TRBC1		2892	1878	1682										4	3	4						TRAJ3	TRAJ13	TRBJ1-2						TGTGCAGAGTCCTCGAGAAGGAGCAGTGCTTCCAAGATAATCTTT	TGTGCTGTGAGAGATTCTGGGGGTTACCAGAAAGTTACCTTT	TGTGCCAGCAAACTCAAGGATGGACCCAGATGGGCATACACCTTC		CAESSRRSSASKIIF	CAVRDSGGYQKVTF	CASKLKDGPRWAYTF		TRA	TRA	TRB		TRUE
TACTTGTTCCATGAAC-1-17	FALSE	[]	TRUE	TRUE	TRAC	TRAC	TRBC1		3262	1876	1852										5	2	8						TRAJ13	TRAJ3	TRBJ1-2						TGTGCTGTGAGAGATTCTGGGGGTTACCAGAAAGTTACCTTT	TGTGCAGAGTCCTCGAGAAGGAGCAGTGCTTCCAAGATAATCTTT	TGTGCCAGCAAACTCAAGGATGGACCCAGATGGGCATACACCTTC		CAVRDSGGYQKVTF	CAESSRRSSASKIIF	CASKLKDGPRWAYTF		TRA	TRA	TRB		TRUE
TGCGGGTCATGTTGAC-1-17	FALSE	[]	TRUE	TRUE	TRAC	TRAC	TRBC1		500	764	1466										2	1	3						TRAJ3	TRAJ13	TRBJ1-2						TGTGCAGAGTCCTCGAGAAGGAGCAGTGCTTCCAAGATAATCTTT	TGTGCTGTGAGAGATTCTGGGGGTTACCAGAAAGTTACCTTT	TGTGCCAGCAAACTCAAGGATGGACCCAGATGGGCATACACCTTC		CAESSRRSSASKIIF	CAVRDSGGYQKVTF	CASKLKDGPRWAYTF		TRA	TRA	TRB		TRUE
CTGGTCTAGATAGCAT-1-17	FALSE	[]	TRUE	TRUE	TRAC		TRBC2		216		2116				TRBD1						2		5						TRAJ35		TRBJ2-2						TGTGCTGTGAGAGAGAGCGGCTTTGGGAATGTGCTGCATTGC		TGTGCCAGCAGCCGCCGGGACAGGGAGACCACCGGGGAGCTGTTTTTT		CAVRESGFGNVLHC		CASSRRDRETTGELFF		TRA		TRB		TRUE
GCCTCTAGTCTAGGTT-1-17	FALSE	[]	TRUE	TRUE	TRAC		TRBC2		1138		5936				TRBD1						2		12						TRAJ35		TRBJ2-2						TGTGCTGTGAGAGAGAGCGGCTTTGGGAATGTGCTGCATTGC		TGTGCCAGCAGCCGCCGGGACAGGGAGACCACCGGGGAGCTGTTTTTT		CAVRESGFGNVLHC		CASSRRDRETTGELFF		TRA		TRB		TRUE
GTTACAGTCATAGCAC-1-17	FALSE	[]	TRUE	TRUE	TRAC		TRBC2		2320		3542				TRBD1						5		6						TRAJ35		TRBJ2-2						TGTGCTGTGAGAGAGAGCGGCTTTGGGAATGTGCTGCATTGC		TGTGCCAGCAGCCGCCGGGACAGGGAGACCACCGGGGAGCTGTTTTTT		CAVRESGFGNVLHC		CASSRRDRETTGELFF		TRA		TRB		TRUE
TAAACCGAGAAGATTC-1-17	FALSE	[]	TRUE	TRUE	TRAC		TRBC2		800		4264				TRBD1						1		7						TRAJ35		TRBJ2-2						TGTGCTGTGAGAGAGAGCGGCTTTGGGAATGTGCTGCATTGC		TGTGCCAGCAGCCGCCGGGACAGGGAGACCACCGGGGAGCTGTTTTTT		CAVRESGFGNVLHC		CASSRRDRETTGELFF		TRA		TRB		TRUE
TCTGGAATCCGCTGTT-1-17	FALSE	[]	TRUE	TRUE	TRAC		TRBC2		988		1274				TRBD1						3		4						TRAJ35		TRBJ2-2						TGTGCTGTGAGAGAGAGCGGCTTTGGGAATGTGCTGCATTGC		TGTGCCAGCAGCCGCCGGGACAGGGAGACCACCGGGGAGCTGTTTTTT		CAVRESGFGNVLHC		CASSRRDRETTGELFF		TRA		TRB		TRUE
CAACCAAAGCGTTGCC-1-4	FALSE	[]	TRUE	TRUE	TRAC		TRBC2		4458		31082										3		14						TRAJ39		TRBJ2-7						TGTGCAGCAAATGCAGGCAACATGCTCACCTTT		TGTGCCAGCAGCCAGAAACAGGGAAAGGTCGAGCAGTACTTC		CAANAGNMLTF		CASSQKQGKVEQYF		TRA		TRB		TRUE
CAGATCAAGCTGAACG-1-4	FALSE	[]	TRUE	TRUE	TRAC		TRBC2		11150		30758										5		14						TRAJ39		TRBJ2-7						TGTGCAGCAAATGCAGGCAACATGCTCACCTTT		TGTGCCAGCAGCCAGAAACAGGGAAAGGTCGAGCAGTACTTC		CAANAGNMLTF		CASSQKQGKVEQYF		TRA		TRB		TRUE
CCAGCGATCAGTGCAT-1-4	FALSE	[]	TRUE	TRUE	TRAC		TRBC2		6950		8080										4		4						TRAJ39		TRBJ2-7						TGTGCAGCAAATGCAGGCAACATGCTCACCTTT		TGTGCCAGCAGCCAGAAACAGGGAAAGGTCGAGCAGTACTTC		CAANAGNMLTF		CASSQKQGKVEQYF		TRA		TRB		TRUE
TAGGCATTCAGCATGT-1-4	FALSE	[]	TRUE	TRUE	TRAC		TRBC2		12710		33534										9		15						TRAJ39		TRBJ2-7						TGTGCAGCAAATGCAGGCAACATGCTCACCTTT		TGTGCCAGCAGCCAGAAACAGGGAAAGGTCGAGCAGTACTTC		CAANAGNMLTF		CASSQKQGKVEQYF		TRA		TRB		TRUE
ACTGTCCAGCTGCCCA-1-6	FALSE	[]	TRUE	TRUE	TRAC		TRBC2		340		1962				TRBD2						1		8						TRAJ58		TRBJ2-1						TGTGCTACGGACCTAACCAGTGGCTCTAGGTTGACCTTT		TGTGCCAGCAGCCTAGCGGGAGGGCTCGATGAGCAGTTCTTC		CATDLTSGSRLTF		CASSLAGGLDEQFF		TRA		TRB		TRUE
CAGAGAGCAGTACACT-1-6	FALSE	[]	TRUE	TRUE	TRAC		TRBC2		208		332				TRBD2						1		6						TRAJ58		TRBJ2-1						TGTGCTACGGACCTAACCAGTGGCTCTAGGTTGACCTTT		TGTGCCAGCAGCCTAGCGGGAGGGCTCGATGAGCAGTTCTTC		CATDLTSGSRLTF		CASSLAGGLDEQFF		TRA		TRB		TRUE
CTCTAATAGATCGGGT-1-6	FALSE	[]	TRUE	TRUE	TRAC		TRBC2		200		3392				TRBD2						1		20						TRAJ58		TRBJ2-1						TGTGCTACGGACCTAACCAGTGGCTCTAGGTTGACCTTT		TGTGCCAGCAGCCTAGCGGGAGGGCTCGATGAGCAGTTCTTC		CATDLTSGSRLTF		CASSLAGGLDEQFF		TRA		TRB		TRUE
GACCAATCACATGACT-1-6	FALSE	[]	TRUE	TRUE	TRAC		TRBC2		204		1446				TRBD2						1		6						TRAJ58		TRBJ2-1						TGTGCTACGGACCTAACCAGTGGCTCTAGGTTGACCTTT		TGTGCCAGCAGCCTAGCGGGAGGGCTCGATGAGCAGTTCTTC		CATDLTSGSRLTF		CASSLAGGLDEQFF		TRA		TRB		TRUE
TGCCCATTCGCTTAGA-1-6	FALSE	[]	TRUE	TRUE	TRAC		TRBC2		386		2508				TRBD2						1		11						TRAJ58		TRBJ2-1						TGTGCTACGGACCTAACCAGTGGCTCTAGGTTGACCTTT		TGTGCCAGCAGCCTAGCGGGAGGGCTCGATGAGCAGTTCTTC		CATDLTSGSRLTF		CASSLAGGLDEQFF		TRA		TRB		TRUE
TGCTGCTGTAAGTGGC-1-6	FALSE	[]	TRUE	TRUE	TRAC		TRBC2		288		3914				TRBD2						2		15						TRAJ58		TRBJ2-1						TGTGCTACGGACCTAACCAGTGGCTCTAGGTTGACCTTT		TGTGCCAGCAGCCTAGCGGGAGGGCTCGATGAGCAGTTCTTC		CATDLTSGSRLTF		CASSLAGGLDEQFF		TRA		TRB		TRUE
AACCATGGTATTCTCT-1-11	FALSE	[]	TRUE	TRUE			TRBC2				3638												3								TRBJ2-3								TGCGCCAGCAGCTTGGGGAGGGGACCAACAACCCCTACGCAGTATTTT				CASSLGRGPTTPTQYF				TRB		None
ACCCACTCAGTGAGTG-1-11	FALSE	[]	TRUE	TRUE			TRBC2				5630												4								TRBJ2-3								TGCGCCAGCAGCTTGGGGAGGGGACCAACAACCCCTACGCAGTATTTT				CASSLGRGPTTPTQYF				TRB		None
AATCCAGCACACTGCG-1-11	FALSE	[]	TRUE	TRUE	TRAC		TRBC2		3470		14104										3		9						TRAJ8		TRBJ2-1						TGTGCAATCGACTTGGGCTTTCAGAAACTTGTATTT		TGCGCCAGCAGTGAGAGCGGGGAAAGCTCCTACAATGAGCAGTTCTTC		CAIDLGFQKLVF		CASSESGESSYNEQFF		TRA		TRB		TRUE
ACCGTAAGTGACTCAT-1-11	FALSE	[]	TRUE	TRUE	TRAC		TRBC2		1352		3262										1		4						TRAJ8		TRBJ2-1						TGTGCAATCGACTTGGGCTTTCAGAAACTTGTATTT		TGCGCCAGCAGTGAGAGCGGGGAAAGCTCCTACAATGAGCAGTTCTTC		CAIDLGFQKLVF		CASSESGESSYNEQFF		TRA		TRB		TRUE
CAAGATCTCACAAACC-1-11	FALSE	[]	TRUE	TRUE			TRBC2				11176												8								TRBJ2-5								TGTGCCTGCGCCCCCAGCGGGGGCTTTCAAGAGACCCAGTACTTC				CACAPSGGFQETQYF				TRB		None
CATCCACCAAGCGATG-1-11	FALSE	[]	TRUE	TRUE			TRBC2				2218												3								TRBJ2-5								TGTGCCTGCGCCCCCAGCGGGGGCTTTCAAGAGACCCAGTACTTC				CACAPSGGFQETQYF				TRB		None
GCAAACTTCGGAAATA-1-11	FALSE	[]	TRUE	TRUE			TRBC2				8382												7								TRBJ2-5								TGTGCCTGCGCCCCCAGCGGGGGCTTTCAAGAGACCCAGTACTTC				CACAPSGGFQETQYF				TRB		None
GCATGCGGTACCCAAT-1-11	FALSE	[]	TRUE	TRUE			TRBC2				20176												17								TRBJ2-1								TGCAGTGCGCGGTGGGGGGCAAGAGGTAATGAGCAGTTCTTC				CSARWGARGNEQFF				TRB		None
GGGTCTGGTCATGCCG-1-11	FALSE	[]	TRUE	TRUE			TRBC2				7496												7								TRBJ2-1								TGCAGTGCGCGGTGGGGGGCAAGAGGTAATGAGCAGTTCTTC				CSARWGARGNEQFF				TRB		None
TTAGGCAGTCCTAGCG-1-11	FALSE	[]	TRUE	TRUE			TRBC2				14388												9								TRBJ2-1								TGCAGTGCGCGGTGGGGGGCAAGAGGTAATGAGCAGTTCTTC				CSARWGARGNEQFF				TRB		None
AAGTCTGTCAGCAACT-1-9	FALSE	[]	TRUE	TRUE			TRBC1				1188												8								TRBJ1-2								TGCGCCAGCAGCCGCCCACAGGGCTATGGCTACACCTTC				CASSRPQGYGYTF				TRB		None
CTGTGCTTCCATGAAC-1-9	FALSE	[]	TRUE	TRUE			TRBC1				304												3								TRBJ1-2								TGCGCCAGCAGCCGCCCACAGGGCTATGGCTACACCTTC				CASSRPQGYGYTF				TRB		None
TTTGTCAAGCGTGAAC-1-9	FALSE	[]	TRUE	TRUE			TRBC1				1534												7								TRBJ1-2								TGCGCCAGCAGCCGCCCACAGGGCTATGGCTACACCTTC				CASSRPQGYGYTF				TRB		None
AGAGCGATCTTTAGGG-1-9	FALSE	[]	TRUE	TRUE	TRAC		TRBC2	TRBC2	664		1570	806									6		14	5					TRAJ42		TRBJ2-7	TRBJ2-1					TGTGCGCTGTATGGAGGAAGCCAAGGAAATCTCATCTTT		TGTGCCAGCAGCCGGCTATCGAGCTCCTACGAGCAGTACTTC	TGTGCCTGGAGTGTAGGTAGCGGGATGGGCAATGAGCAGTTCTTC	CALYGGSQGNLIF		CASSRLSSSYEQYF	CAWSVGSGMGNEQFF	TRA		TRB	TRB	TRUE
AGGCCGTAGTGAACAT-1-9	FALSE	[]	TRUE	TRUE	TRAC	TRAC	TRBC2		1304	402	2476										5	4	12						TRAJ42	TRAJ39	TRBJ2-7						TGTGCGCTGTATGGAGGAAGCCAAGGAAATCTCATCTTT	TGTGCCGTGCTTTCTTATAATGCAGGCAACATGCTCACCTTT	TGTGCCAGCAGCCGGCTATCGAGCTCCTACGAGCAGTACTTC		CALYGGSQGNLIF	CAVLSYNAGNMLTF	CASSRLSSSYEQYF		TRA	TRA	TRB		TRUE
CTGGTCTTCAACCATG-1-9	FALSE	[]	TRUE	TRUE	TRAC	TRAC	TRBC2		1446	250	880										7	3	7						TRAJ42	TRAJ39	TRBJ2-7						TGTGCGCTGTATGGAGGAAGCCAAGGAAATCTCATCTTT	TGTGCCGTGCTTTCTTATAATGCAGGCAACATGCTCACCTTT	TGTGCCAGCAGCCGGCTATCGAGCTCCTACGAGCAGTACTTC		CALYGGSQGNLIF	CAVLSYNAGNMLTF	CASSRLSSSYEQYF		TRA	TRA	TRB		TRUE
ATAGACCGTTAAGACA-1-9	FALSE	[]	TRUE	TRUE	TRAC	TRAC	TRBC2		306	214	3290										1	1	15						TRAJ40	TRAJ15	TRBJ2-7						TGTGCTGCCAAAGGAACCTACAAATACATCTTT	TGTGCTGTGAAAAGCCAGGCAGGAACTGCTCTGATCTTT	TGTGCCAGCAGCCAAGTGGGGAGCTCCTACGAGCAGTACTTC		CAAKGTYKYIF	CAVKSQAGTALIF	CASSQVGSSYEQYF		TRA	TRA	TRB		TRUE
CGACTTCGTCTTCGTC-1-9	FALSE	[]	TRUE	TRUE	TRAC		TRBC2		254		2028										1		13						TRAJ15		TRBJ2-7						TGTGCTGTGAAAAGCCAGGCAGGAACTGCTCTGATCTTT		TGTGCCAGCAGCCAAGTGGGGAGCTCCTACGAGCAGTACTTC		CAVKSQAGTALIF		CASSQVGSSYEQYF		TRA		TRB		TRUE
GACCTGGTCGCGTTTC-1-9	FALSE	[]	TRUE	TRUE	TRAC		TRBC2		278		2668										3		23						TRAJ15		TRBJ2-7						TGTGCTGTGAAAAGCCAGGCAGGAACTGCTCTGATCTTT		TGTGCCAGCAGCCAAGTGGGGAGCTCCTACGAGCAGTACTTC		CAVKSQAGTALIF		CASSQVGSSYEQYF		TRA		TRB		TRUE
AACTGGTTCCTTGACC-1-2	FALSE	[]	TRUE	TRUE			TRBC2				890				TRBD1								2								TRBJ2-1								TGTGCCAGCAGTTACCTGGGACAGGGGACCTACAATGAGCAGTTCTTC				CASSYLGQGTYNEQFF				TRB		None
GGCTCGATCGCGTTTC-1-2	FALSE	[]	TRUE	TRUE			TRBC2				1884				TRBD1								6								TRBJ2-1								TGTGCCAGCAGTTACCTGGGACAGGGGACCTACAATGAGCAGTTCTTC				CASSYLGQGTYNEQFF				TRB		None
ACGCCAGAGGTGCACA-1-2	FALSE	[]	TRUE	TRUE	TRAC	TRAC	TRBC2		348	246	1840				TRBD1						1	1	5						TRAJ34	TRAJ49	TRBJ2-2						TGTGCAGGACTAGTATCTTATAACACCGACAAGCTCATCTTT	TGCGCTAGAACTAACACCGGTAACCAGTTCTATTTT	TGTGCCACCAGTACCGGGACAGGGTTCACCGGGGAGCTGTTTTTT		CAGLVSYNTDKLIF	CARTNTGNQFYF	CATSTGTGFTGELFF		TRA	TRA	TRB		TRUE
CCTCTGAGTATATCCG-1-2	FALSE	[]	TRUE	TRUE	TRAC		TRBC2		744		770				TRBD1						2		5						TRAJ34		TRBJ2-2						TGTGCAGGACTAGTATCTTATAACACCGACAAGCTCATCTTT		TGTGCCACCAGTACCGGGACAGGGTTCACCGGGGAGCTGTTTTTT		CAGLVSYNTDKLIF		CATSTGTGFTGELFF		TRA		TRB		TRUE
CTACATTCATTTCACT-1-2	FALSE	[]	TRUE	TRUE	TRAC		TRBC2		408		1024				TRBD1						2		3						TRAJ34		TRBJ2-2						TGTGCAGGACTAGTATCTTATAACACCGACAAGCTCATCTTT		TGTGCCACCAGTACCGGGACAGGGTTCACCGGGGAGCTGTTTTTT		CAGLVSYNTDKLIF		CATSTGTGFTGELFF		TRA		TRB		TRUE
ACTGTCCGTAGTGAAT-1-2	FALSE	[]	TRUE	TRUE	TRAC				772												3								TRAJ9								TGTGTGGTGATGACAACTGGAGGCTTCAAAACTATCTTT				CVVMTTGGFKTIF				TRA				TRUE
CCACCTATCTGTTTGT-1-2	FALSE	[]	TRUE	TRUE	TRAC				914												4								TRAJ9								TGTGTGGTGATGACAACTGGAGGCTTCAAAACTATCTTT				CVVMTTGGFKTIF				TRA				TRUE
GACGGCTGTGTTTGGT-1-2	FALSE	[]	TRUE	TRUE	TRAC				232												2								TRAJ9								TGTGTGGTGATGACAACTGGAGGCTTCAAAACTATCTTT				CVVMTTGGFKTIF				TRA				TRUE
AGATCTGGTGGTCTCG-1-2	FALSE	[]	TRUE	TRUE			TRBC2				2168												6								TRBJ2-7								TGTGCCAGCAGCTTATCCGGTGGCGAGCAGTACTTC				CASSLSGGEQYF				TRB		None
TGAGCATTCCAGTAGT-1-2	FALSE	[]	TRUE	TRUE			TRBC2				8550												20								TRBJ2-7								TGTGCCAGCAGCTTATCCGGTGGCGAGCAGTACTTC				CASSLSGGEQYF				TRB		None
TGGTTAGAGAGGGCTT-1-2	FALSE	[]	TRUE	TRUE			TRBC2				2048												5								TRBJ2-7								TGTGCCAGCAGCTTATCCGGTGGCGAGCAGTACTTC				CASSLSGGEQYF				TRB		None
ATCACGATCGCAGGCT-1-2	FALSE	[]	TRUE	TRUE	TRAC		TRBC2		368		1566										4		4						TRAJ6		TRBJ2-3						TGTGCCGTGCTCCGACCCCCTCCCGCATCAGGAGGAAGCTACATACCTACATTT		TGTGCCAGCAGTTCCCACCTAGCGGGAGTTGAAAGCACAGATACGCAGTATTTT		CAVLRPPPASGGSYIPTF		CASSSHLAGVESTDTQYF		TRA		TRB		TRUE
GAAATGATCGGCATCG-1-2	FALSE	[]	TRUE	TRUE	TRAC		TRBC2		358		396										3		2						TRAJ6		TRBJ2-3						TGTGCCGTGCTCCGACCCCCTCCCGCATCAGGAGGAAGCTACATACCTACATTT		TGTGCCAGCAGTTCCCACCTAGCGGGAGTTGAAAGCACAGATACGCAGTATTTT		CAVLRPPPASGGSYIPTF		CASSSHLAGVESTDTQYF		TRA		TRB		TRUE
GCAGTTAAGCCGTCGT-1-2	FALSE	[]	TRUE	TRUE	TRAC		TRBC2		144		908										1		7						TRAJ6		TRBJ2-3						TGTGCCGTGCTCCGACCCCCTCCCGCATCAGGAGGAAGCTACATACCTACATTT		TGTGCCAGCAGTTCCCACCTAGCGGGAGTTGAAAGCACAGATACGCAGTATTTT		CAVLRPPPASGGSYIPTF		CASSSHLAGVESTDTQYF		TRA		TRB		TRUE
ATCATGGTCACGATGT-1-2	FALSE	[]	TRUE	TRUE			TRBC2				2732												7								TRBJ2-1								TGTGCCAGCAGCTTAGACCTGGGAGTAGGGTACAATGAGCAGTTCTTC				CASSLDLGVGYNEQFF				TRB		None
CAGTCCTAGTGAAGTT-1-2	FALSE	[]	TRUE	TRUE			TRBC2				1062												4								TRBJ2-1								TGTGCCAGCAGCTTAGACCTGGGAGTAGGGTACAATGAGCAGTTCTTC				CASSLDLGVGYNEQFF				TRB		None
ATTCTACCATTCTCAT-1-2	FALSE	[]	TRUE	TRUE	TRAC		TRBC2		1030		2284				TRBD2						4		8						TRAJ57		TRBJ2-7						TGTGCTCTGAGTGAGGGCGGATCTGAAAAGCTGGTCTTT		TGCGCCAGCAGCCAAGAGTATTTGGCTAGCGGGAGGGACGAGCAGTACTTC		CALSEGGSEKLVF		CASSQEYLASGRDEQYF		TRA		TRB		TRUE
CGAGAAGTCCTTTCGG-1-2	FALSE	[]	TRUE	TRUE	TRAC		TRBC2		790		14720				TRBD2						2		38						TRAJ57		TRBJ2-7						TGTGCTCTGAGTGAGGGCGGATCTGAAAAGCTGGTCTTT		TGCGCCAGCAGCCAAGAGTATTTGGCTAGCGGGAGGGACGAGCAGTACTTC		CALSEGGSEKLVF		CASSQEYLASGRDEQYF		TRA		TRB		TRUE
TAGACCACAGATAATG-1-2	FALSE	[]	TRUE	TRUE	TRAC		TRBC2		3440		12346				TRBD2						8		30						TRAJ57		TRBJ2-7						TGTGCTCTGAGTGAGGGCGGATCTGAAAAGCTGGTCTTT		TGCGCCAGCAGCCAAGAGTATTTGGCTAGCGGGAGGGACGAGCAGTACTTC		CALSEGGSEKLVF		CASSQEYLASGRDEQYF		TRA		TRB		TRUE
CAAGTTGAGCGTAATA-1-2	FALSE	[]	TRUE	TRUE	TRAC		TRBC1		744		344				TRBD1						2		3						TRAJ49		TRBJ1-1						TGTGCAGCAAGGTCTGACACCGGTAACCAGTTCTATTTT		TGTGCCAGCAGTTGGTCAGGGGTCACTGAAGCTTTCTTT		CAARSDTGNQFYF		CASSWSGVTEAFF		TRA		TRB		TRUE
CCTCTGATCACGATGT-1-2	FALSE	[]	TRUE	TRUE	TRAC		TRBC1		396		998				TRBD1						1		2						TRAJ49		TRBJ1-1						TGTGCAGCAAGGTCTGACACCGGTAACCAGTTCTATTTT		TGTGCCAGCAGTTGGTCAGGGGTCACTGAAGCTTTCTTT		CAARSDTGNQFYF		CASSWSGVTEAFF		TRA		TRB		TRUE
TGGCGCAAGTTGCAGG-1-2	FALSE	[]	TRUE	TRUE	TRAC		TRBC1		524		960				TRBD1						2		3						TRAJ49		TRBJ1-1						TGTGCAGCAAGGTCTGACACCGGTAACCAGTTCTATTTT		TGTGCCAGCAGTTGGTCAGGGGTCACTGAAGCTTTCTTT		CAARSDTGNQFYF		CASSWSGVTEAFF		TRA		TRB		TRUE
CGATGGCAGACTTGAA-1-2	FALSE	[]	TRUE	TRUE	TRAC		TRBC2		604		1388				TRBD1						5		5						TRAJ39		TRBJ2-4						TGTGCTGCAAATAATGCAGGCAACATGCTCACCTTT		TGCAGCGTAACGGAAGGGGACAGGGGTAACATTCAGTACTTC		CAANNAGNMLTF		CSVTEGDRGNIQYF		TRA		TRB		TRUE
CTCGGAGCACGTTGGC-1-2	FALSE	[]	TRUE	TRUE	TRAC		TRBC2		500		1784				TRBD1						2		6						TRAJ39		TRBJ2-4						TGTGCTGCAAATAATGCAGGCAACATGCTCACCTTT		TGCAGCGTAACGGAAGGGGACAGGGGTAACATTCAGTACTTC		CAANNAGNMLTF		CSVTEGDRGNIQYF		TRA		TRB		TRUE
TCATTTGAGATCCGAG-1-2	FALSE	[]	TRUE	TRUE	TRAC		TRBC2		502		1716				TRBD1						2		6						TRAJ39		TRBJ2-4						TGTGCTGCAAATAATGCAGGCAACATGCTCACCTTT		TGCAGCGTAACGGAAGGGGACAGGGGTAACATTCAGTACTTC		CAANNAGNMLTF		CSVTEGDRGNIQYF		TRA		TRB		TRUE
CTACGTCCATCTACGA-1-2	FALSE	[]	TRUE	TRUE	TRAC		TRBC2		332		1560				TRBD1						1		5						TRAJ30		TRBJ2-2						TGCGCTGTGAGAGATGTAATGCGAGATGACAAGATCATCTTT		TGTGCCACCAGTACCGGGACAGGGTTCACCGGGGAGCTGTTTTTT		CAVRDVMRDDKIIF		CATSTGTGFTGELFF		TRA		TRB		TRUE
CTCTACGAGACCGGAT-1-2	FALSE	[]	TRUE	TRUE	TRAC		TRBC2		910		304				TRBD1						3		1						TRAJ30		TRBJ2-2						TGCGCTGTGAGAGATGTAATGCGAGATGACAAGATCATCTTT		TGTGCCACCAGTACCGGGACAGGGTTCACCGGGGAGCTGTTTTTT		CAVRDVMRDDKIIF		CATSTGTGFTGELFF		TRA		TRB		TRUE
GACCAATAGGCTACGA-1-2	FALSE	[]	TRUE	TRUE	TRAC		TRBC2		350		790				TRBD1						1		3						TRAJ30		TRBJ2-2						TGCGCTGTGAGAGATGTAATGCGAGATGACAAGATCATCTTT		TGTGCCACCAGTACCGGGACAGGGTTCACCGGGGAGCTGTTTTTT		CAVRDVMRDDKIIF		CATSTGTGFTGELFF		TRA		TRB		TRUE
GCGCAACTCTGGTGTA-1-2	FALSE	[]	TRUE	TRUE	TRAC		TRBC2	TRBC2	770		2256	982				TRBD1					3		6	3					TRAJ28		TRBJ2-2	TRBJ2-1					TGTGCTGTGCAGGCCTCTGGGGCTGGGAGTTACCAACTCACTTTC		TGTGCCAGCAGCCAAGTAACCGGGACATCGAACACCGGGGAGCTGTTTTTT	TGCGCCAGCAGCCCACAGGGGGCGAGCCTTAGCTCCTACAATGAGCAGTTCTTC	CAVQASGAGSYQLTF		CASSQVTGTSNTGELFF	CASSPQGASLSSYNEQFF	TRA		TRB	TRB	TRUE
GTTAAGCCATCGGACC-1-2	FALSE	[]	TRUE	TRUE	TRAC		TRBC2		196		976				TRBD1						1		2						TRAJ28		TRBJ2-1						TGTGCTGTGCAGGCCTCTGGGGCTGGGAGTTACCAACTCACTTTC		TGCGCCAGCAGCCCACAGGGGGCGAGCCTTAGCTCCTACAATGAGCAGTTCTTC		CAVQASGAGSYQLTF		CASSPQGASLSSYNEQFF		TRA		TRB		TRUE
TACAGTGTCTGCCCTA-1-2	FALSE	[]	TRUE	TRUE	TRAC		TRBC2	TRBC2	542		1678	1300			TRBD1						2		4	3					TRAJ28		TRBJ2-1	TRBJ2-2					TGTGCTGTGCAGGCCTCTGGGGCTGGGAGTTACCAACTCACTTTC		TGCGCCAGCAGCCCACAGGGGGCGAGCCTTAGCTCCTACAATGAGCAGTTCTTC	TGTGCCAGCAGCCAAGTAACCGGGACATCGAACACCGGGGAGCTGTTTTTT	CAVQASGAGSYQLTF		CASSPQGASLSSYNEQFF	CASSQVTGTSNTGELFF	TRA		TRB	TRB	TRUE
AAATGCCCAGCTGCAC-1-17	FALSE	[]	TRUE	TRUE	TRAC		TRBC1		870		448										1		2						TRAJ35		TRBJ1-3						TGTGCTGTGAGAGATATGGGCTTTGGGAATGTGCTGCATTGC		TGTGCCAGTAGTACGAAAAGGACAGGTGTACCCTCTGGAAACACCATATATTTT		CAVRDMGFGNVLHC		CASSTKRTGVPSGNTIYF		TRA		TRB		TRUE
AACTCCCTCCGCGTTT-1-17	FALSE	[]	TRUE	TRUE	TRAC		TRBC1		1122		962										2		2						TRAJ35		TRBJ1-3						TGTGCTGTGAGAGATATGGGCTTTGGGAATGTGCTGCATTGC		TGTGCCAGTAGTACGAAAAGGACAGGTGTACCCTCTGGAAACACCATATATTTT		CAVRDMGFGNVLHC		CASSTKRTGVPSGNTIYF		TRA		TRB		TRUE
CATTATCGTATAGGTA-1-17	FALSE	[]	TRUE	TRUE	TRAC		TRBC1		300		430										2		3						TRAJ35		TRBJ1-3						TGTGCTGTGAGAGATATGGGCTTTGGGAATGTGCTGCATTGC		TGTGCCAGTAGTACGAAAAGGACAGGTGTACCCTCTGGAAACACCATATATTTT		CAVRDMGFGNVLHC		CASSTKRTGVPSGNTIYF		TRA		TRB		TRUE
TACTTACTCTTGTCAT-1-17	FALSE	[]	TRUE	TRUE	TRAC		TRBC1		1008		1506										4		3						TRAJ35		TRBJ1-3						TGTGCTGTGAGAGATATGGGCTTTGGGAATGTGCTGCATTGC		TGTGCCAGTAGTACGAAAAGGACAGGTGTACCCTCTGGAAACACCATATATTTT		CAVRDMGFGNVLHC		CASSTKRTGVPSGNTIYF		TRA		TRB		TRUE
ACCAGTAAGAGTAATC-1-17	FALSE	[]	TRUE	TRUE	TRAC		TRBC2		1332		6080										2		8						TRAJ13		TRBJ2-2						TGTGCAATGAGAGAGTTTCTTGGGGGTTACCAGAAAGTTACCTTT		TGTGCCAGCAGCTTTGGGGGGGCCCATAACACCGGGGAGCTGTTTTTT		CAMREFLGGYQKVTF		CASSFGGAHNTGELFF		TRA		TRB		TRUE
CACTCCAGTACCGCTG-1-17	FALSE	[]	TRUE	TRUE	TRAC		TRBC2		1488		632										4		1						TRAJ13		TRBJ2-2						TGTGCAATGAGAGAGTTTCTTGGGGGTTACCAGAAAGTTACCTTT		TGTGCCAGCAGCTTTGGGGGGGCCCATAACACCGGGGAGCTGTTTTTT		CAMREFLGGYQKVTF		CASSFGGAHNTGELFF		TRA		TRB		TRUE
GGACGTCGTTCCACTC-1-17	FALSE	[]	TRUE	TRUE	TRAC		TRBC2		1218		3132										5		12						TRAJ13		TRBJ2-2						TGTGCAATGAGAGAGTTTCTTGGGGGTTACCAGAAAGTTACCTTT		TGTGCCAGCAGCTTTGGGGGGGCCCATAACACCGGGGAGCTGTTTTTT		CAMREFLGGYQKVTF		CASSFGGAHNTGELFF		TRA		TRB		TRUE
GTCCTCACACATGGGA-1-17	FALSE	[]	TRUE	TRUE	TRAC		TRBC2		1088		2828										2		5						TRAJ13		TRBJ2-2						TGTGCAATGAGAGAGTTTCTTGGGGGTTACCAGAAAGTTACCTTT		TGTGCCAGCAGCTTTGGGGGGGCCCATAACACCGGGGAGCTGTTTTTT		CAMREFLGGYQKVTF		CASSFGGAHNTGELFF		TRA		TRB		TRUE
ACGATGTCAAGACGTG-1-17	FALSE	[]	TRUE	TRUE	TRAC		TRBC1		58		8212										1		14						TRAJ6		TRBJ1-1						TGTGCTGTGAGAGGCCGAGGAAGCTACATACCTACATTT		TGTGCCAGCAGCTTAGAACTTCGTCAGTCTGCTGAAGCTTTCTTT		CAVRGRGSYIPTF		CASSLELRQSAEAFF		TRA		TRB		TRUE
CTAGAGTTCAGCCTAA-1-17	FALSE	[]	TRUE	TRUE	TRAC		TRBC1		1190		5590										2		9						TRAJ6		TRBJ1-1						TGTGCTGTGAGAGGCCGAGGAAGCTACATACCTACATTT		TGTGCCAGCAGCTTAGAACTTCGTCAGTCTGCTGAAGCTTTCTTT		CAVRGRGSYIPTF		CASSLELRQSAEAFF		TRA		TRB		TRUE
GCGACCAGTGCACTTA-1-17	FALSE	[]	TRUE	TRUE	TRAC		TRBC1		1658		8380										4		16						TRAJ6		TRBJ1-1						TGTGCTGTGAGAGGCCGAGGAAGCTACATACCTACATTT		TGTGCCAGCAGCTTAGAACTTCGTCAGTCTGCTGAAGCTTTCTTT		CAVRGRGSYIPTF		CASSLELRQSAEAFF		TRA		TRB		TRUE
TGGTTCCCACGAAATA-1-17	FALSE	[]	TRUE	TRUE	TRAC		TRBC1		606		6770										2		12						TRAJ6		TRBJ1-1						TGTGCTGTGAGAGGCCGAGGAAGCTACATACCTACATTT		TGTGCCAGCAGCTTAGAACTTCGTCAGTCTGCTGAAGCTTTCTTT		CAVRGRGSYIPTF		CASSLELRQSAEAFF		TRA		TRB		TRUE
ACGATGTGTCTAAACC-1-17	FALSE	[]	TRUE	TRUE			TRBC2				3612												6								TRBJ2-1								TGTGCCAGCAGCCCCAAGCGGCGTCATGAGCAGTTCTTC				CASSPKRRHEQFF				TRB		None
AGCTCTCGTACAGACG-1-17	FALSE	[]	TRUE	TRUE			TRBC2				2612												4								TRBJ2-1								TGTGCCAGCAGCCCCAAGCGGCGTCATGAGCAGTTCTTC				CASSPKRRHEQFF				TRB		None
CACACTCCATTCCTCG-1-17	FALSE	[]	TRUE	TRUE			TRBC2				3910												6								TRBJ2-1								TGTGCCAGCAGCCCCAAGCGGCGTCATGAGCAGTTCTTC				CASSPKRRHEQFF				TRB		None
GTGCATATCTACGAGT-1-17	FALSE	[]	TRUE	TRUE			TRBC2				3816												4								TRBJ2-1								TGTGCCAGCAGCCCCAAGCGGCGTCATGAGCAGTTCTTC				CASSPKRRHEQFF				TRB		None
ACAGCTAAGGTGTGGT-1-6	FALSE	[]	TRUE	TRUE	TRAC		TRBC2		1276		2934										4		8						TRAJ43		TRBJ2-3						TGTGTGGTGAGCGCGACACGCTTT		TGTGCCAGCAGCTTCCGGGATTGGACAGCTAGCACAGATACGCAGTATTTT		CVVSATRF		CASSFRDWTASTDTQYF		TRA		TRB		TRUE
AGTGAGGGTGGCGAAT-1-6	FALSE	[]	TRUE	TRUE	TRAC		TRBC2		470		1608										2		5						TRAJ43		TRBJ2-3						TGTGTGGTGAGCGCGACACGCTTT		TGTGCCAGCAGCTTCCGGGATTGGACAGCTAGCACAGATACGCAGTATTTT		CVVSATRF		CASSFRDWTASTDTQYF		TRA		TRB		TRUE
GGCAATTGTGATGATA-1-6	FALSE	[]	TRUE	TRUE	TRAC		TRBC2		476		552										2		3						TRAJ43		TRBJ2-3						TGTGTGGTGAGCGCGACACGCTTT		TGTGCCAGCAGCTTCCGGGATTGGACAGCTAGCACAGATACGCAGTATTTT		CVVSATRF		CASSFRDWTASTDTQYF		TRA		TRB		TRUE
ACACCAAGTTAAGAAC-1-4	FALSE	[]	TRUE	TRUE			TRBC2				19452												10								TRBJ2-3								TGCAGTGCTAGAGTCTTGAGCTTCTCGGGTATGGATACGCAGTATTTT				CSARVLSFSGMDTQYF				TRB		None
GTCTCGTAGTGTTAGA-1-4	FALSE	[]	TRUE	TRUE			TRBC2				4082												7								TRBJ2-3								TGCAGTGCTAGAGTCTTGAGCTTCTCGGGTATGGATACGCAGTATTTT				CSARVLSFSGMDTQYF				TRB		None
ACAGCTACAGGTCCAC-1-4	FALSE	[]	TRUE	TRUE	TRAC		TRBC2		7260		5202										3		2						TRAJ11		TRBJ2-7						TGCGCTGTGACTGCCAATCCAGGATACAGCACCCTCACCTTT		TGTGCCAGCAGTCCCTCCGGGGTTGAGCAGTACTTC		CAVTANPGYSTLTF		CASSPSGVEQYF		TRA		TRB		TRUE
GATTCAGAGCCAACAG-1-4	FALSE	[]	TRUE	TRUE	TRAC		TRBC2		3140		12294										2		6						TRAJ11		TRBJ2-7						TGCGCTGTGACTGCCAATCCAGGATACAGCACCCTCACCTTT		TGTGCCAGCAGTCCCTCCGGGGTTGAGCAGTACTTC		CAVTANPGYSTLTF		CASSPSGVEQYF		TRA		TRB		TRUE
TCATTACCACTTAAGC-1-4	FALSE	[]	TRUE	TRUE	TRAC		TRBC2		8338		4792										7		4						TRAJ11		TRBJ2-7						TGCGCTGTGACTGCCAATCCAGGATACAGCACCCTCACCTTT		TGTGCCAGCAGTCCCTCCGGGGTTGAGCAGTACTTC		CAVTANPGYSTLTF		CASSPSGVEQYF		TRA		TRB		TRUE
ATCCGAACAAGCGCTC-1-4	FALSE	[]	TRUE	TRUE	TRAC		TRBC2		13584		6106										10		4						TRAJ33		TRBJ2-5						TGTGCTGTGAGAGATAGCAACTATCAGTTAATCTGG		TGTGCCAGCAGTCGGACTAGCGAAGTAGAGACCCAGTACTTC		CAVRDSNYQLIW		CASSRTSEVETQYF		TRA		TRB		TRUE
ATTGGACGTACCGAGA-1-4	FALSE	[]	TRUE	TRUE	TRAC		TRBC2		3354		57926										4		31						TRAJ33		TRBJ2-5						TGTGCTGTGAGAGATAGCAACTATCAGTTAATCTGG		TGTGCCAGCAGTCGGACTAGCGAAGTAGAGACCCAGTACTTC		CAVRDSNYQLIW		CASSRTSEVETQYF		TRA		TRB		TRUE
TCTCTAACAGCGTTCG-1-4	FALSE	[]	TRUE	TRUE	TRAC		TRBC2		884		17068										1		9						TRAJ33		TRBJ2-5						TGTGCTGTGAGAGATAGCAACTATCAGTTAATCTGG		TGTGCCAGCAGTCGGACTAGCGAAGTAGAGACCCAGTACTTC		CAVRDSNYQLIW		CASSRTSEVETQYF		TRA		TRB		TRUE
AAAGCAATCTGGTTCC-1-17	FALSE	[]	TRUE	TRUE	TRAC		TRBC1		1566		1094										2		2						TRAJ58		TRBJ1-3						TGTGCCTTTAAGGGGAGTGGCTCTAGGTTGACCTTT		TGTGCCGCTGACAGGTTCAATGAAAACACCATATATTTT		CAFKGSGSRLTF		CAADRFNENTIYF		TRA		TRB		TRUE
CTCGAGGTCACTCTTA-1-17	FALSE	[]	TRUE	TRUE	TRAC		TRBC1		2312		846										2		2						TRAJ58		TRBJ1-3						TGTGCCTTTAAGGGGAGTGGCTCTAGGTTGACCTTT		TGTGCCGCTGACAGGTTCAATGAAAACACCATATATTTT		CAFKGSGSRLTF		CAADRFNENTIYF		TRA		TRB		TRUE
TGCGCAGAGAATTCCC-1-17	FALSE	[]	TRUE	TRUE	TRAC		TRBC1		2004		1536										2		2						TRAJ58		TRBJ1-3						TGTGCCTTTAAGGGGAGTGGCTCTAGGTTGACCTTT		TGTGCCGCTGACAGGTTCAATGAAAACACCATATATTTT		CAFKGSGSRLTF		CAADRFNENTIYF		TRA		TRB		TRUE
ACTGATGCATGCAATC-1-17	FALSE	[]	TRUE	TRUE	TRAC	TRAC	TRBC2		2248	1694	7554										3	2	13						TRAJ3	TRAJ6	TRBJ2-1						TGTGCTGTCTACAGCAGTGCTTCCAAGATAATCTTT	TGTGCTGTGAGAGGTCGAGGAAGCTACATACCTACATTT	TGTGCCAGCAGCGTAGATTTTCGAGCGGGAGGTAATGAGCAGTTCTTC		CAVYSSASKIIF	CAVRGRGSYIPTF	CASSVDFRAGGNEQFF		TRA	TRA	TRB		TRUE
CCACGGAGTAAAGTCA-1-17	FALSE	[]	TRUE	TRUE	TRAC		TRBC2		2758		2540										3		6						TRAJ3		TRBJ2-1						TGTGCTGTCTACAGCAGTGCTTCCAAGATAATCTTT		TGTGCCAGCAGCGTAGATTTTCGAGCGGGAGGTAATGAGCAGTTCTTC		CAVYSSASKIIF		CASSVDFRAGGNEQFF		TRA		TRB		TRUE
GCACTCTTCTCGAGTA-1-17	FALSE	[]	TRUE	TRUE	TRAC		TRBC2		3030		1790										5		5						TRAJ3		TRBJ2-1						TGTGCTGTCTACAGCAGTGCTTCCAAGATAATCTTT		TGTGCCAGCAGCGTAGATTTTCGAGCGGGAGGTAATGAGCAGTTCTTC		CAVYSSASKIIF		CASSVDFRAGGNEQFF		TRA		TRB		TRUE
AGTGGGAAGCTTCGCG-1-17	FALSE	[]	TRUE	TRUE			TRBC2				4004												7								TRBJ2-1								TGTGCCAGCAGCGCCGGAACGGGACCAAACAATGAGCAGTTCTTC				CASSAGTGPNNEQFF				TRB		None
CAGCCGATCTGCAGTA-1-17	FALSE	[]	TRUE	TRUE			TRBC2				706												2								TRBJ2-1								TGTGCCAGCAGCGCCGGAACGGGACCAAACAATGAGCAGTTCTTC				CASSAGTGPNNEQFF				TRB		None
CTAGTGAGTAAGGGAA-1-17	FALSE	[]	TRUE	TRUE			TRBC2				1842												4								TRBJ2-1								TGTGCCAGCAGCGCCGGAACGGGACCAAACAATGAGCAGTTCTTC				CASSAGTGPNNEQFF				TRB		None
ATCCGAACACCAGTTA-1-17	FALSE	[]	TRUE	TRUE	TRAC		TRBC1		1004		3150										3		6						TRAJ24		TRBJ1-6						TGTGTGGTGAGGGGAACTGACAGCTGGGGGAAATTGCAGTTT		TGTGCCAGCAGGACCTCCCTTAATTCACCCCTCCACTTT		CVVRGTDSWGKLQF		CASRTSLNSPLHF		TRA		TRB		TRUE
CAGCAGCCACTTCTGC-1-17	FALSE	[]	TRUE	TRUE	TRAC		TRBC1		224		462										2		2						TRAJ24		TRBJ1-6						TGTGTGGTGAGGGGAACTGACAGCTGGGGGAAATTGCAGTTT		TGTGCCAGCAGGACCTCCCTTAATTCACCCCTCCACTTT		CVVRGTDSWGKLQF		CASRTSLNSPLHF		TRA		TRB		TRUE
TAGAGCTTCAGCATGT-1-17	FALSE	[]	TRUE	TRUE	TRAC		TRBC1		2808		1036										5		4						TRAJ24		TRBJ1-6						TGTGTGGTGAGGGGAACTGACAGCTGGGGGAAATTGCAGTTT		TGTGCCAGCAGGACCTCCCTTAATTCACCCCTCCACTTT		CVVRGTDSWGKLQF		CASRTSLNSPLHF		TRA		TRB		TRUE
CAACCTCGTTTGTTTC-1-17	FALSE	[]	TRUE	TRUE	TRAC		TRBC1		564		4100										2		6						TRAJ31		TRBJ1-1						TGTGCAATGAGAGAGAGGAACAATGCCAGACTCATGTTT		TGTGCCAGCAGCGTAGCTCGGGGGACTGAAGCTTTCTTT		CAMRERNNARLMF		CASSVARGTEAFF		TRA		TRB		TRUE
CAACCTCTCTACTTAC-1-17	FALSE	[]	TRUE	TRUE	TRAC		TRBC1		694		3460										3		7						TRAJ31		TRBJ1-1						TGTGCAATGAGAGAGAGGAACAATGCCAGACTCATGTTT		TGTGCCAGCAGCGTAGCTCGGGGGACTGAAGCTTTCTTT		CAMRERNNARLMF		CASSVARGTEAFF		TRA		TRB		TRUE
GTGCATAAGTAGCCGA-1-17	FALSE	[]	TRUE	TRUE	TRAC		TRBC1		2310		7612										5		11						TRAJ31		TRBJ1-1						TGTGCAATGAGAGAGAGGAACAATGCCAGACTCATGTTT		TGTGCCAGCAGCGTAGCTCGGGGGACTGAAGCTTTCTTT		CAMRERNNARLMF		CASSVARGTEAFF		TRA		TRB		TRUE
CAAGGCCGTGTTAAGA-1-17	FALSE	[]	TRUE	TRUE	TRAC		TRBC2		694		1564										2		6						TRAJ43		TRBJ2-1						TGTGCAATGGGGGATAACAATGACATGCGCTTT		TGTGCCAGCAGCTCGGGGGGGCCCCTCGCATCACAGTTCTTC		CAMGDNNDMRF		CASSSGGPLASQFF		TRA		TRB		TRUE
GGGTCTGGTCCGTGAC-1-17	FALSE	[]	TRUE	TRUE	TRAC		TRBC2		1416		10010										5		16						TRAJ43		TRBJ2-1						TGTGCAATGGGGGATAACAATGACATGCGCTTT		TGTGCCAGCAGCTCGGGGGGGCCCCTCGCATCACAGTTCTTC		CAMGDNNDMRF		CASSSGGPLASQFF		TRA		TRB		TRUE
GTAGTCACACGAAGCA-1-17	FALSE	[]	TRUE	TRUE	TRAC		TRBC2		132		6382										1		8						TRAJ43		TRBJ2-1						TGTGCAATGGGGGATAACAATGACATGCGCTTT		TGTGCCAGCAGCTCGGGGGGGCCCCTCGCATCACAGTTCTTC		CAMGDNNDMRF		CASSSGGPLASQFF		TRA		TRB		TRUE
CAGAATCCAAGCTGGA-1-17	FALSE	[]	TRUE	TRUE			TRBC2				3022												5								TRBJ2-7								TGTGCCAGCAGTTTAGATCTCCGGAGGCAGTACTTC				CASSLDLRRQYF				TRB		None
GACTGCGGTTGTACAC-1-17	FALSE	[]	TRUE	TRUE			TRBC2				1900												2								TRBJ2-7								TGTGCCAGCAGTTTAGATCTCCGGAGGCAGTACTTC				CASSLDLRRQYF				TRB		None
GCGACCAAGCTTTGGT-1-17	FALSE	[]	TRUE	TRUE			TRBC2				1750												4								TRBJ2-7								TGTGCCAGCAGTTTAGATCTCCGGAGGCAGTACTTC				CASSLDLRRQYF				TRB		None
GGACGTCAGGTGGGTT-1-17	FALSE	[]	TRUE	TRUE	TRAC		TRBC2		822		5906										2		11						TRAJ33		TRBJ2-2						TGTGCTGTCTCTGATAGCAACTATCAGTTAATCTGG		TGTGCCAGCAGTTATGAAGTTGCGAACACCGGGGAGCTGTTTTTT		CAVSDSNYQLIW		CASSYEVANTGELFF		TRA		TRB		TRUE
GGGCATCCAAGTTAAG-1-17	FALSE	[]	TRUE	TRUE	TRAC		TRBC2		1182		4110										2		9						TRAJ33		TRBJ2-2						TGTGCTGTCTCTGATAGCAACTATCAGTTAATCTGG		TGTGCCAGCAGTTATGAAGTTGCGAACACCGGGGAGCTGTTTTTT		CAVSDSNYQLIW		CASSYEVANTGELFF		TRA		TRB		TRUE
GGAGCAACATCCAACA-1-17	FALSE	[]	TRUE	TRUE			TRBC2				7330												11								TRBJ2-4								TGTGCCAGCAGGTCTCGACATTCCAACATTCAGTACTTC				CASRSRHSNIQYF				TRB		None
GTCAAGTCATCGTCGG-1-17	FALSE	[]	TRUE	TRUE			TRBC2				6738												12								TRBJ2-4								TGTGCCAGCAGGTCTCGACATTCCAACATTCAGTACTTC				CASRSRHSNIQYF				TRB		None
TGGCTGGTCATCATTC-1-17	FALSE	[]	TRUE	TRUE			TRBC2				1862												4								TRBJ2-4								TGTGCCAGCAGGTCTCGACATTCCAACATTCAGTACTTC				CASRSRHSNIQYF				TRB		None
TCAACGACAGCAGTTT-1-17	FALSE	[]	TRUE	TRUE			TRBC1				6952												14								TRBJ1-1								TGTGCCAGCAGCTTAGAACTTCGTCAGTCTGCTGAAGCTTTCTTT				CASSLELRQSAEAFF				TRB		None
TTCCCAGCAAAGCGGT-1-17	FALSE	[]	TRUE	TRUE			TRBC1				10194												15								TRBJ1-1								TGTGCCAGCAGCTTAGAACTTCGTCAGTCTGCTGAAGCTTTCTTT				CASSLELRQSAEAFF				TRB		None
[truncated: 62 more columns]

## Sheet: Expanded
Supplementary Data9-2. Enriched Expanded TCR clone in pre- or post- GOLP treatment
Unnamed: 0	multi_chain	extra_chains	is_cell	high_confidence	IR_VJ_1_c_call	IR_VJ_2_c_call	IR_VDJ_1_c_call	IR_VDJ_2_c_call	IR_VJ_1_consensus_count	IR_VJ_2_consensus_count	IR_VDJ_1_consensus_count	IR_VDJ_2_consensus_count	IR_VJ_1_d_call	IR_VJ_2_d_call	IR_VDJ_1_d_call	IR_VDJ_2_d_call	IR_VJ_1_d_cigar	IR_VJ_2_d_cigar	IR_VDJ_1_d_cigar	IR_VDJ_2_d_cigar	IR_VJ_1_duplicate_count	IR_VJ_2_duplicate_count	IR_VDJ_1_duplicate_count	IR_VDJ_2_duplicate_count	IR_VJ_1_germline_alignment	IR_VJ_2_germline_alignment	IR_VDJ_1_germline_alignment	IR_VDJ_2_germline_alignment	IR_VJ_1_j_call	IR_VJ_2_j_call	IR_VDJ_1_j_call	IR_VDJ_2_j_call	IR_VJ_1_j_cigar	IR_VJ_2_j_cigar	IR_VDJ_1_j_cigar	IR_VDJ_2_j_cigar	IR_VJ_1_junction	IR_VJ_2_junction	IR_VDJ_1_junction	IR_VDJ_2_junction	IR_VJ_1_junction_aa	IR_VJ_2_junction_aa	IR_VDJ_1_junction_aa	IR_VDJ_2_junction_aa	IR_VJ_1_locus	IR_VJ_2_locus	IR_VDJ_1_locus	IR_VDJ_2_locus	IR_VJ_1_productive
AAAGATGAGCCGGTAA-1-12	FALSE	[]	TRUE	TRUE	TRAC	TRAC	TRBC2		3266	3032	6240										2	2	4						TRAJ4	TRAJ5	TRBJ2-1						TGTGCAGAGAATTCCGGGGGTGGCTACAATAAGCTGATTTTT	TGTGCCGTGAACTTAGACACGGGCAGGAGAGCACTTACTTTT	TGTGCCAGCAGCCCATCTGTGAGCAATGAGCAGTTCTTC		CAENSGGGYNKLIF	CAVNLDTGRRALTF	CASSPSVSNEQFF		TRA	TRA	TRB		TRUE
AGATCTGTCACCGTAA-1-12	FALSE	[]	TRUE	TRUE	TRAC	TRAC	TRBC2		7484	2996	1182										4	2	1						TRAJ4	TRAJ5	TRBJ2-1						TGTGCAGAGAATTCCGGGGGTGGCTACAATAAGCTGATTTTT	TGTGCCGTGAACTTAGACACGGGCAGGAGAGCACTTACTTTT	TGTGCCAGCAGCCCATCTGTGAGCAATGAGCAGTTCTTC		CAENSGGGYNKLIF	CAVNLDTGRRALTF	CASSPSVSNEQFF		TRA	TRA	TRB		TRUE
ATCCACCAGTGTCCCG-1-12	FALSE	[]	TRUE	TRUE	TRAC	TRAC	TRBC2		2086	1412	10886										2	2	7						TRAJ4	TRAJ5	TRBJ2-1						TGTGCAGAGAATTCCGGGGGTGGCTACAATAAGCTGATTTTT	TGTGCCGTGAACTTAGACACGGGCAGGAGAGCACTTACTTTT	TGTGCCAGCAGCCCATCTGTGAGCAATGAGCAGTTCTTC		CAENSGGGYNKLIF	CAVNLDTGRRALTF	CASSPSVSNEQFF		TRA	TRA	TRB		TRUE
CAAGGCCCAGTCTTCC-1-12	FALSE	[]	TRUE	TRUE	TRAC	TRAC	TRBC2		5642	3946	6024										5	2	6						TRAJ5	TRAJ4	TRBJ2-1						TGTGCCGTGAACTTAGACACGGGCAGGAGAGCACTTACTTTT	TGTGCAGAGAATTCCGGGGGTGGCTACAATAAGCTGATTTTT	TGTGCCAGCAGCCCATCTGTGAGCAATGAGCAGTTCTTC		CAVNLDTGRRALTF	CAENSGGGYNKLIF	CASSPSVSNEQFF		TRA	TRA	TRB		TRUE
CACACAAAGACAATAC-1-12	FALSE	[]	TRUE	TRUE	TRAC	TRAC	TRBC2		8284	3284	11144										6	3	7						TRAJ5	TRAJ4	TRBJ2-1						TGTGCCGTGAACTTAGACACGGGCAGGAGAGCACTTACTTTT	TGTGCAGAGAATTCCGGGGGTGGCTACAATAAGCTGATTTTT	TGTGCCAGCAGCCCATCTGTGAGCAATGAGCAGTTCTTC		CAVNLDTGRRALTF	CAENSGGGYNKLIF	CASSPSVSNEQFF		TRA	TRA	TRB		TRUE
CACACCTCACCACCAG-1-12	FALSE	[]	TRUE	TRUE	TRAC	TRAC	TRBC2		7088	3760	22768										6	2	16						TRAJ5	TRAJ4	TRBJ2-1						TGTGCCGTGAACTTAGACACGGGCAGGAGAGCACTTACTTTT	TGTGCAGAGAATTCCGGGGGTGGCTACAATAAGCTGATTTTT	TGTGCCAGCAGCCCATCTGTGAGCAATGAGCAGTTCTTC		CAVNLDTGRRALTF	CAENSGGGYNKLIF	CASSPSVSNEQFF		TRA	TRA	TRB		TRUE
CACTCCAGTGCCTTGG-1-12	FALSE	[]	TRUE	TRUE	TRAC		TRBC2		2792		6030										3		6						TRAJ5		TRBJ2-1						TGTGCCGTGAACTTAGACACGGGCAGGAGAGCACTTACTTTT		TGTGCCAGCAGCCCATCTGTGAGCAATGAGCAGTTCTTC		CAVNLDTGRRALTF		CASSPSVSNEQFF		TRA		TRB		TRUE
CAGTCCTCACCACCAG-1-12	FALSE	[]	TRUE	TRUE	TRAC		TRBC2		6126		3410										8		3						TRAJ5		TRBJ2-1						TGTGCCGTGAACTTAGACACGGGCAGGAGAGCACTTACTTTT		TGTGCCAGCAGCCCATCTGTGAGCAATGAGCAGTTCTTC		CAVNLDTGRRALTF		CASSPSVSNEQFF		TRA		TRB		TRUE
CATTCGCGTGGACGAT-1-12	FALSE	[]	TRUE	TRUE	TRAC	TRAC	TRBC2		14588	4232	13026										13	3	11						TRAJ5	TRAJ4	TRBJ2-1						TGTGCCGTGAACTTAGACACGGGCAGGAGAGCACTTACTTTT	TGTGCAGAGAATTCCGGGGGTGGCTACAATAAGCTGATTTTT	TGTGCCAGCAGCCCATCTGTGAGCAATGAGCAGTTCTTC		CAVNLDTGRRALTF	CAENSGGGYNKLIF	CASSPSVSNEQFF		TRA	TRA	TRB		TRUE
CGGACGTGTCCGTGAC-1-12	FALSE	[]	TRUE	TRUE	TRAC		TRBC2		2132		6168										2		5						TRAJ4		TRBJ2-1						TGTGCAGAGAATTCCGGGGGTGGCTACAATAAGCTGATTTTT		TGTGCCAGCAGCCCATCTGTGAGCAATGAGCAGTTCTTC		CAENSGGGYNKLIF		CASSPSVSNEQFF		TRA		TRB		TRUE
CGTCTACGTATATGAG-1-12	FALSE	[]	TRUE	TRUE	TRAC		TRBC2		4166		4222										5		7						TRAJ4		TRBJ2-1						TGTGCAGAGAATTCCGGGGGTGGCTACAATAAGCTGATTTTT		TGTGCCAGCAGCCCATCTGTGAGCAATGAGCAGTTCTTC		CAENSGGGYNKLIF		CASSPSVSNEQFF		TRA		TRB		TRUE
CTACCCAAGGCTACGA-1-12	FALSE	[]	TRUE	TRUE	TRAC	TRAC	TRBC2		13872	4680	10374										12	3	9						TRAJ5	TRAJ4	TRBJ2-1						TGTGCCGTGAACTTAGACACGGGCAGGAGAGCACTTACTTTT	TGTGCAGAGAATTCCGGGGGTGGCTACAATAAGCTGATTTTT	TGTGCCAGCAGCCCATCTGTGAGCAATGAGCAGTTCTTC		CAVNLDTGRRALTF	CAENSGGGYNKLIF	CASSPSVSNEQFF		TRA	TRA	TRB		TRUE
GAACGGACATAAGACA-1-12	FALSE	[]	TRUE	TRUE	TRAC		TRBC2		1378		9634										2		7						TRAJ5		TRBJ2-1						TGTGCCGTGAACTTAGACACGGGCAGGAGAGCACTTACTTTT		TGTGCCAGCAGCCCATCTGTGAGCAATGAGCAGTTCTTC		CAVNLDTGRRALTF		CASSPSVSNEQFF		TRA		TRB		TRUE
GACGTTACATCGGTTA-1-12	FALSE	[]	TRUE	TRUE	TRAC		TRBC2		7850		34142										7		20						TRAJ5		TRBJ2-1						TGTGCCGTGAACTTAGACACGGGCAGGAGAGCACTTACTTTT		TGTGCCAGCAGCCCATCTGTGAGCAATGAGCAGTTCTTC		CAVNLDTGRRALTF		CASSPSVSNEQFF		TRA		TRB		TRUE
GATCGCGAGACGCTTT-1-12	FALSE	[]	TRUE	TRUE	TRAC		TRBC2		1818		10392										2		8						TRAJ4		TRBJ2-1						TGTGCAGAGAATTCCGGGGGTGGCTACAATAAGCTGATTTTT		TGTGCCAGCAGCCCATCTGTGAGCAATGAGCAGTTCTTC		CAENSGGGYNKLIF		CASSPSVSNEQFF		TRA		TRB		TRUE
GATGCTAGTCAAAGAT-1-12	FALSE	[]	TRUE	TRUE	TRAC	TRAC	TRBC2		7094	2528	9558										5	2	7						TRAJ5	TRAJ4	TRBJ2-1						TGTGCCGTGAACTTAGACACGGGCAGGAGAGCACTTACTTTT	TGTGCAGAGAATTCCGGGGGTGGCTACAATAAGCTGATTTTT	TGTGCCAGCAGCCCATCTGTGAGCAATGAGCAGTTCTTC		CAVNLDTGRRALTF	CAENSGGGYNKLIF	CASSPSVSNEQFF		TRA	TRA	TRB		TRUE
GCGCCAATCTAAGCCA-1-12	FALSE	[]	TRUE	TRUE	TRAC		TRBC2		1192		4380										1		4						TRAJ4		TRBJ2-1						TGTGCAGAGAATTCCGGGGGTGGCTACAATAAGCTGATTTTT		TGTGCCAGCAGCCCATCTGTGAGCAATGAGCAGTTCTTC		CAENSGGGYNKLIF		CASSPSVSNEQFF		TRA		TRB		TRUE
GGTGTTAAGTTGAGAT-1-12	FALSE	[]	TRUE	TRUE	TRAC		TRBC2		6512		4104										6		6						TRAJ5		TRBJ2-1						TGTGCCGTGAACTTAGACACGGGCAGGAGAGCACTTACTTTT		TGTGCCAGCAGCCCATCTGTGAGCAATGAGCAGTTCTTC		CAVNLDTGRRALTF		CASSPSVSNEQFF		TRA		TRB		TRUE
GTCTTCGAGAGCTTCT-1-12	FALSE	[]	TRUE	TRUE	TRAC	TRAC	TRBC2		7850	1776	6642										8	2	6						TRAJ5	TRAJ4	TRBJ2-1						TGTGCCGTGAACTTAGACACGGGCAGGAGAGCACTTACTTTT	TGTGCAGAGAATTCCGGGGGTGGCTACAATAAGCTGATTTTT	TGTGCCAGCAGCCCATCTGTGAGCAATGAGCAGTTCTTC		CAVNLDTGRRALTF	CAENSGGGYNKLIF	CASSPSVSNEQFF		TRA	TRA	TRB		TRUE
GTCTTCGAGGCTAGAC-1-12	FALSE	[]	TRUE	TRUE	TRAC	TRAC	TRBC2		4640	2136	7638										4	3	8						TRAJ4	TRAJ5	TRBJ2-1						TGTGCAGAGAATTCCGGGGGTGGCTACAATAAGCTGATTTTT	TGTGCCGTGAACTTAGACACGGGCAGGAGAGCACTTACTTTT	TGTGCCAGCAGCCCATCTGTGAGCAATGAGCAGTTCTTC		CAENSGGGYNKLIF	CAVNLDTGRRALTF	CASSPSVSNEQFF		TRA	TRA	TRB		TRUE
GTTCGGGAGTTATCGC-1-12	FALSE	[]	TRUE	TRUE	TRAC	TRAC	TRBC2		4924	2716	5616										4	2	6						TRAJ4	TRAJ5	TRBJ2-1						TGTGCAGAGAATTCCGGGGGTGGCTACAATAAGCTGATTTTT	TGTGCCGTGAACTTAGACACGGGCAGGAGAGCACTTACTTTT	TGTGCCAGCAGCCCATCTGTGAGCAATGAGCAGTTCTTC		CAENSGGGYNKLIF	CAVNLDTGRRALTF	CASSPSVSNEQFF		TRA	TRA	TRB		TRUE
TACGGATGTCTGATCA-1-12	FALSE	[]	TRUE	TRUE	TRAC	TRAC	TRBC2		6196	3906	4772										8	4	4						TRAJ5	TRAJ4	TRBJ2-1						TGTGCCGTGAACTTAGACACGGGCAGGAGAGCACTTACTTTT	TGTGCAGAGAATTCCGGGGGTGGCTACAATAAGCTGATTTTT	TGTGCCAGCAGCCCATCTGTGAGCAATGAGCAGTTCTTC		CAVNLDTGRRALTF	CAENSGGGYNKLIF	CASSPSVSNEQFF		TRA	TRA	TRB		TRUE
TCAATCTTCGTTACGA-1-12	FALSE	[]	TRUE	TRUE	TRAC	TRAC	TRBC2		10094	8888	19334										10	6	18						TRAJ5	TRAJ4	TRBJ2-1						TGTGCCGTGAACTTAGACACGGGCAGGAGAGCACTTACTTTT	TGTGCAGAGAATTCCGGGGGTGGCTACAATAAGCTGATTTTT	TGTGCCAGCAGCCCATCTGTGAGCAATGAGCAGTTCTTC		CAVNLDTGRRALTF	CAENSGGGYNKLIF	CASSPSVSNEQFF		TRA	TRA	TRB		TRUE
TCAGGTAAGTGTACCT-1-12	FALSE	[]	TRUE	TRUE	TRAC		TRBC2		2280		10280										3		9						TRAJ5		TRBJ2-1						TGTGCCGTGAACTTAGACACGGGCAGGAGAGCACTTACTTTT		TGTGCCAGCAGCCCATCTGTGAGCAATGAGCAGTTCTTC		CAVNLDTGRRALTF		CASSPSVSNEQFF		TRA		TRB		TRUE
TCATTACAGGCCATAG-1-12	FALSE	[]	TRUE	TRUE	TRAC	TRAC	TRBC2		11588	10466	16068										9	8	14						TRAJ5	TRAJ4	TRBJ2-1						TGTGCCGTGAACTTAGACACGGGCAGGAGAGCACTTACTTTT	TGTGCAGAGAATTCCGGGGGTGGCTACAATAAGCTGATTTTT	TGTGCCAGCAGCCCATCTGTGAGCAATGAGCAGTTCTTC		CAVNLDTGRRALTF	CAENSGGGYNKLIF	CASSPSVSNEQFF		TRA	TRA	TRB		TRUE
TCCACACGTCTCTTTA-1-12	FALSE	[]	TRUE	TRUE	TRAC		TRBC2		1442		4150										1		4						TRAJ5		TRBJ2-1						TGTGCCGTGAACTTAGACACGGGCAGGAGAGCACTTACTTTT		TGTGCCAGCAGCCCATCTGTGAGCAATGAGCAGTTCTTC		CAVNLDTGRRALTF		CASSPSVSNEQFF		TRA		TRB		TRUE
TCGAGGCTCATGTAGC-1-12	FALSE	[]	TRUE	TRUE	TRAC		TRBC2		290		1776										2		6						TRAJ5		TRBJ2-1						TGTGCCGTGAACTTAGACACGGGCAGGAGAGCACTTACTTTT		TGTGCCAGCAGCCCATCTGTGAGCAATGAGCAGTTCTTC		CAVNLDTGRRALTF		CASSPSVSNEQFF		TRA		TRB		TRUE
TCGCGTTTCGCAAACT-1-12	FALSE	[]	TRUE	TRUE	TRAC		TRBC2		978		2504										2		7						TRAJ5		TRBJ2-1						TGTGCCGTGAACTTAGACACGGGCAGGAGAGCACTTACTTTT		TGTGCCAGCAGCCCATCTGTGAGCAATGAGCAGTTCTTC		CAVNLDTGRRALTF		CASSPSVSNEQFF		TRA		TRB		TRUE
TCGGGACCAGCGAACA-1-12	FALSE	[]	TRUE	TRUE	TRAC	TRAC	TRBC2		4766	2172	3700										12	5	8						TRAJ5	TRAJ4	TRBJ2-1						TGTGCCGTGAACTTAGACACGGGCAGGAGAGCACTTACTTTT	TGTGCAGAGAATTCCGGGGGTGGCTACAATAAGCTGATTTTT	TGTGCCAGCAGCCCATCTGTGAGCAATGAGCAGTTCTTC		CAVNLDTGRRALTF	CAENSGGGYNKLIF	CASSPSVSNEQFF		TRA	TRA	TRB		TRUE
TCTCTAACAGCCTTGG-1-12	FALSE	[]	TRUE	TRUE	TRAC		TRBC2		1048		8852										3		8						TRAJ5		TRBJ2-1						TGTGCCGTGAACTTAGACACGGGCAGGAGAGCACTTACTTTT		TGTGCCAGCAGCCCATCTGTGAGCAATGAGCAGTTCTTC		CAVNLDTGRRALTF		CASSPSVSNEQFF		TRA		TRB		TRUE
TCTTTCCCAAATCCGT-1-12	FALSE	[]	TRUE	TRUE	TRAC		TRBC2		6164		3258										5		6						TRAJ4		TRBJ2-1						TGTGCAGAGAATTCCGGGGGTGGCTACAATAAGCTGATTTTT		TGTGCCAGCAGCCCATCTGTGAGCAATGAGCAGTTCTTC		CAENSGGGYNKLIF		CASSPSVSNEQFF		TRA		TRB		TRUE
TGACGGCTCGTACGGC-1-12	FALSE	[]	TRUE	TRUE	TRAC	TRAC	TRBC2		5346	3088	4654										3	3	3						TRAJ4	TRAJ5	TRBJ2-1						TGTGCAGAGAATTCCGGGGGTGGCTACAATAAGCTGATTTTT	TGTGCCGTGAACTTAGACACGGGCAGGAGAGCACTTACTTTT	TGTGCCAGCAGCCCATCTGTGAGCAATGAGCAGTTCTTC		CAENSGGGYNKLIF	CAVNLDTGRRALTF	CASSPSVSNEQFF		TRA	TRA	TRB		TRUE
TGACTAGGTTCACGGC-1-12	FALSE	[]	TRUE	TRUE	TRAC	TRAC	TRBC2		12742	6526	7116										9	4	7						TRAJ5	TRAJ4	TRBJ2-1						TGTGCCGTGAACTTAGACACGGGCAGGAGAGCACTTACTTTT	TGTGCAGAGAATTCCGGGGGTGGCTACAATAAGCTGATTTTT	TGTGCCAGCAGCCCATCTGTGAGCAATGAGCAGTTCTTC		CAVNLDTGRRALTF	CAENSGGGYNKLIF	CASSPSVSNEQFF		TRA	TRA	TRB		TRUE
TGCCCATCAATCCAAC-1-12	FALSE	[]	TRUE	TRUE	TRAC	TRAC	TRBC2		3854	3570	2924										3	2	3						TRAJ5	TRAJ4	TRBJ2-1						TGTGCCGTGAACTTAGACACGGGCAGGAGAGCACTTACTTTT	TGTGCAGAGAATTCCGGGGGTGGCTACAATAAGCTGATTTTT	TGTGCCAGCAGCCCATCTGTGAGCAATGAGCAGTTCTTC		CAVNLDTGRRALTF	CAENSGGGYNKLIF	CASSPSVSNEQFF		TRA	TRA	TRB		TRUE
TGCTGCTGTTTAAGCC-1-12	FALSE	[]	TRUE	TRUE	TRAC	TRAC	TRBC2		3140	3730	5120										3	2	3						TRAJ5	TRAJ4	TRBJ2-1						TGTGCCGTGAACTTAGACACGGGCAGGAGAGCACTTACTTTT	TGTGCAGAGAATTCCGGGGGTGGCTACAATAAGCTGATTTTT	TGTGCCAGCAGCCCATCTGTGAGCAATGAGCAGTTCTTC		CAVNLDTGRRALTF	CAENSGGGYNKLIF	CASSPSVSNEQFF		TRA	TRA	TRB		TRUE
TTAGGACAGCAGCCTC-1-12	FALSE	[]	TRUE	TRUE	TRAC		TRBC2		1536		8164										2		6						TRAJ5		TRBJ2-1						TGTGCCGTGAACTTAGACACGGGCAGGAGAGCACTTACTTTT		TGTGCCAGCAGCCCATCTGTGAGCAATGAGCAGTTCTTC		CAVNLDTGRRALTF		CASSPSVSNEQFF		TRA		TRB		TRUE
TTAGGCACAAGCCTAT-1-12	FALSE	[]	TRUE	TRUE	TRAC		TRBC2		3176		11942										4		9						TRAJ5		TRBJ2-1						TGTGCCGTGAACTTAGACACGGGCAGGAGAGCACTTACTTTT		TGTGCCAGCAGCCCATCTGTGAGCAATGAGCAGTTCTTC		CAVNLDTGRRALTF		CASSPSVSNEQFF		TRA		TRB		TRUE
TTGTAGGGTTGTACAC-1-12	FALSE	[]	TRUE	TRUE			TRBC2		1240		1776										1		2						TRAJ4		TRBJ2-1						TGTGCAGAGAATTCCGGGGGTGGCTACAATAAGCTGATTTTT		TGTGCCAGCAGCCCATCTGTGAGCAATGAGCAGTTCTTC		CAENSGGGYNKLIF		CASSPSVSNEQFF		TRA		TRB		TRUE
AACTTTCGTCTCTCGT-1-13	FALSE	[]	TRUE	TRUE	TRAC		TRBC2		4456		10086										5		10						TRAJ5		TRBJ2-1						TGTGCCGTGAACTTAGACACGGGCAGGAGAGCACTTACTTTT		TGTGCCAGCAGCCCATCTGTGAGCAATGAGCAGTTCTTC		CAVNLDTGRRALTF		CASSPSVSNEQFF		TRA		TRB		TRUE
AAGTCTGGTGTGAATA-1-13	FALSE	[]	TRUE	TRUE	TRAC	TRAC	TRBC2		4294	1720	10280										4	2	8						TRAJ4	TRAJ5	TRBJ2-1						TGTGCAGAGAATTCCGGGGGTGGCTACAATAAGCTGATTTTT	TGTGCCGTGAACTTAGACACGGGCAGGAGAGCACTTACTTTT	TGTGCCAGCAGCCCATCTGTGAGCAATGAGCAGTTCTTC		CAENSGGGYNKLIF	CAVNLDTGRRALTF	CASSPSVSNEQFF		TRA	TRA	TRB		TRUE
ACTTTCATCTGCTTGC-1-13	FALSE	[]	TRUE	TRUE	TRAC	TRAC	TRBC2		5244	1616	8124										6	2	6						TRAJ5	TRAJ4	TRBJ2-1						TGTGCCGTGAACTTAGACACGGGCAGGAGAGCACTTACTTTT	TGTGCAGAGAATTCCGGGGGTGGCTACAATAAGCTGATTTTT	TGTGCCAGCAGCCCATCTGTGAGCAATGAGCAGTTCTTC		CAVNLDTGRRALTF	CAENSGGGYNKLIF	CASSPSVSNEQFF		TRA	TRA	TRB		TRUE
AGACGTTAGAGTACCG-1-13	FALSE	[]	TRUE	TRUE	TRAC		TRBC2		2246		7926										3		6						TRAJ5		TRBJ2-1						TGTGCCGTGAACTTAGACACGGGCAGGAGAGCACTTACTTTT		TGTGCCAGCAGCCCATCTGTGAGCAATGAGCAGTTCTTC		CAVNLDTGRRALTF		CASSPSVSNEQFF		TRA		TRB		TRUE
AGCAGCCGTTACCAGT-1-13	FALSE	[]	TRUE	TRUE	TRAC	TRAC	TRBC2		3784	2842	10326										5	2	8						TRAJ5	TRAJ4	TRBJ2-1						TGTGCCGTGAACTTAGACACGGGCAGGAGAGCACTTACTTTT	TGTGCAGAGAATTCCGGGGGTGGCTACAATAAGCTGATTTTT	TGTGCCAGCAGCCCATCTGTGAGCAATGAGCAGTTCTTC		CAVNLDTGRRALTF	CAENSGGGYNKLIF	CASSPSVSNEQFF		TRA	TRA	TRB		TRUE
AGGCCGTCAATGGAAT-1-13	FALSE	[]	TRUE	TRUE	TRAC	TRAC	TRBC2		4514	4730	8084										6	3	6						TRAJ5	TRAJ4	TRBJ2-1						TGTGCCGTGAACTTAGACACGGGCAGGAGAGCACTTACTTTT	TGTGCAGAGAATTCCGGGGGTGGCTACAATAAGCTGATTTTT	TGTGCCAGCAGCCCATCTGTGAGCAATGAGCAGTTCTTC		CAVNLDTGRRALTF	CAENSGGGYNKLIF	CASSPSVSNEQFF		TRA	TRA	TRB		TRUE
ATAAGAGCACGGACAA-1-13	FALSE	[]	TRUE	TRUE	TRAC		TRBC2		1158		3954										1		3						TRAJ5		TRBJ2-1						TGTGCCGTGAACTTAGACACGGGCAGGAGAGCACTTACTTTT		TGTGCCAGCAGCCCATCTGTGAGCAATGAGCAGTTCTTC		CAVNLDTGRRALTF		CASSPSVSNEQFF		TRA		TRB		TRUE
ATCATGGAGTCCGTAT-1-13	FALSE	[]	TRUE	TRUE	TRAC	TRAC	TRBC2		7768	5708	18634										8	4	15						TRAJ5	TRAJ4	TRBJ2-1						TGTGCCGTGAACTTAGACACGGGCAGGAGAGCACTTACTTTT	TGTGCAGAGAATTCCGGGGGTGGCTACAATAAGCTGATTTTT	TGTGCCAGCAGCCCATCTGTGAGCAATGAGCAGTTCTTC		CAVNLDTGRRALTF	CAENSGGGYNKLIF	CASSPSVSNEQFF		TRA	TRA	TRB		TRUE
ATCGAGTTCCATTCTA-1-13	FALSE	[]	TRUE	TRUE	TRAC		TRBC2		6002		14910										7		12						TRAJ5		TRBJ2-1						TGTGCCGTGAACTTAGACACGGGCAGGAGAGCACTTACTTTT		TGTGCCAGCAGCCCATCTGTGAGCAATGAGCAGTTCTTC		CAVNLDTGRRALTF		CASSPSVSNEQFF		TRA		TRB		TRUE
ATCTGCCCAAGTCTAC-1-13	FALSE	[]	TRUE	TRUE	TRAC		TRBC2		2144	1474	20102										2	1	15						TRAJ4	TRAJ5	TRBJ2-1						TGTGCAGAGAATTCCGGGGGTGGCTACAATAAGCTGATTTTT	TGTGCCGTGAACTTAGACACGGGCAGGAGAGCACTTACTTTT	TGTGCCAGCAGCCCATCTGTGAGCAATGAGCAGTTCTTC		CAENSGGGYNKLIF	CAVNLDTGRRALTF	CASSPSVSNEQFF		TRA	TRA	TRB		TRUE
ATTTCTGGTCTACCTC-1-13	FALSE	[]	TRUE	TRUE	TRAC		TRBC2		1912		3278										3		3						TRAJ4		TRBJ2-1						TGTGCAGAGAATTCCGGGGGTGGCTACAATAAGCTGATTTTT		TGTGCCAGCAGCCCATCTGTGAGCAATGAGCAGTTCTTC		CAENSGGGYNKLIF		CASSPSVSNEQFF		TRA		TRB		TRUE
CAAGATCGTGCTGTAT-1-13	FALSE	[]	TRUE	TRUE	TRAC	TRAC	TRBC2		3526	2922	7576										4	4	6						TRAJ4	TRAJ5	TRBJ2-1						TGTGCAGAGAATTCCGGGGGTGGCTACAATAAGCTGATTTTT	TGTGCCGTGAACTTAGACACGGGCAGGAGAGCACTTACTTTT	TGTGCCAGCAGCCCATCTGTGAGCAATGAGCAGTTCTTC		CAENSGGGYNKLIF	CAVNLDTGRRALTF	CASSPSVSNEQFF		TRA	TRA	TRB		TRUE
CACAGTAAGGGTGTGT-1-13	FALSE	[]	TRUE	TRUE	TRAC	TRAC	TRBC2		3998	1454	2386										3	2	2						TRAJ5	TRAJ4	TRBJ2-1						TGTGCCGTGAACTTAGACACGGGCAGGAGAGCACTTACTTTT	TGTGCAGAGAATTCCGGGGGTGGCTACAATAAGCTGATTTTT	TGTGCCAGCAGCCCATCTGTGAGCAATGAGCAGTTCTTC		CAVNLDTGRRALTF	CAENSGGGYNKLIF	CASSPSVSNEQFF		TRA	TRA	TRB		TRUE
CAGCTGGGTACCGCTG-1-13	FALSE	[]	TRUE	TRUE	TRAC		TRBC2		2598		11008										4		8						TRAJ5		TRBJ2-1						TGTGCCGTGAACTTAGACACGGGCAGGAGAGCACTTACTTTT		TGTGCCAGCAGCCCATCTGTGAGCAATGAGCAGTTCTTC		CAVNLDTGRRALTF		CASSPSVSNEQFF		TRA		TRB		TRUE
CATTATCGTAGCGTAG-1-13	FALSE	[]	TRUE	TRUE	TRAC	TRAC	TRBC2		5808	1948	15488										5	4	14						TRAJ4	TRAJ5	TRBJ2-1						TGTGCAGAGAATTCCGGGGGTGGCTACAATAAGCTGATTTTT	TGTGCCGTGAACTTAGACACGGGCAGGAGAGCACTTACTTTT	TGTGCCAGCAGCCCATCTGTGAGCAATGAGCAGTTCTTC		CAENSGGGYNKLIF	CAVNLDTGRRALTF	CASSPSVSNEQFF		TRA	TRA	TRB		TRUE
CCCAGTTCACAGACAG-1-13	FALSE	[]	TRUE	TRUE	TRAC		TRBC2		5620		7270										7		6						TRAJ5		TRBJ2-1						TGTGCCGTGAACTTAGACACGGGCAGGAGAGCACTTACTTTT		TGTGCCAGCAGCCCATCTGTGAGCAATGAGCAGTTCTTC		CAVNLDTGRRALTF		CASSPSVSNEQFF		TRA		TRB		TRUE
CCCTCCTAGTCGATAA-1-13	FALSE	[]	TRUE	TRUE	TRAC		TRBC2		412		4142										1		4						TRAJ4		TRBJ2-1						TGTGCAGAGAATTCCGGGGGTGGCTACAATAAGCTGATTTTT		TGTGCCAGCAGCCCATCTGTGAGCAATGAGCAGTTCTTC		CAENSGGGYNKLIF		CASSPSVSNEQFF		TRA		TRB		TRUE
CCTACACTCAATAAGG-1-13	FALSE	[]	TRUE	TRUE	TRAC	TRAC	TRBC2		5324	4630	2622										6	4	4						TRAJ5	TRAJ4	TRBJ2-1						TGTGCCGTGAACTTAGACACGGGCAGGAGAGCACTTACTTTT	TGTGCAGAGAATTCCGGGGGTGGCTACAATAAGCTGATTTTT	TGTGCCAGCAGCCCATCTGTGAGCAATGAGCAGTTCTTC		CAVNLDTGRRALTF	CAENSGGGYNKLIF	CASSPSVSNEQFF		TRA	TRA	TRB		TRUE
CCTACCATCATACGGT-1-13	FALSE	[]	TRUE	TRUE	TRAC	TRAC	TRBC2		7514	2208	7128										7	2	5						TRAJ5	TRAJ4	TRBJ2-1						TGTGCCGTGAACTTAGACACGGGCAGGAGAGCACTTACTTTT	TGTGCAGAGAATTCCGGGGGTGGCTACAATAAGCTGATTTTT	TGTGCCAGCAGCCCATCTGTGAGCAATGAGCAGTTCTTC		CAVNLDTGRRALTF	CAENSGGGYNKLIF	CASSPSVSNEQFF		TRA	TRA	TRB		TRUE
CCTCAGTAGCGATGAC-1-13	FALSE	[]	TRUE	TRUE	TRAC		TRBC2		1588		5202										3		5						TRAJ5		TRBJ2-1						TGTGCCGTGAACTTAGACACGGGCAGGAGAGCACTTACTTTT		TGTGCCAGCAGCCCATCTGTGAGCAATGAGCAGTTCTTC		CAVNLDTGRRALTF		CASSPSVSNEQFF		TRA		TRB		TRUE
CGAATGTCAATGAATG-1-13	FALSE	[]	TRUE	TRUE	TRAC		TRBC2		3490		1546										4		3						TRAJ5		TRBJ2-1						TGTGCCGTGAACTTAGACACGGGCAGGAGAGCACTTACTTTT		TGTGCCAGCAGCCCATCTGTGAGCAATGAGCAGTTCTTC		CAVNLDTGRRALTF		CASSPSVSNEQFF		TRA		TRB		TRUE
CGATTGACAAGCTGAG-1-13	FALSE	[]	TRUE	TRUE	TRAC		TRBC2		1254		7926										1		8						TRAJ4		TRBJ2-1						TGTGCAGAGAATTCCGGGGGTGGCTACAATAAGCTGATTTTT		TGTGCCAGCAGCCCATCTGTGAGCAATGAGCAGTTCTTC		CAENSGGGYNKLIF		CASSPSVSNEQFF		TRA		TRB		TRUE
CGCGGTAGTAGCGATG-1-13	FALSE	[]	TRUE	TRUE	TRAC	TRAC	TRBC2		2422	1624	1972										5	2	4						TRAJ5	TRAJ4	TRBJ2-1						TGTGCCGTGAACTTAGACACGGGCAGGAGAGCACTTACTTTT	TGTGCAGAGAATTCCGGGGGTGGCTACAATAAGCTGATTTTT	TGTGCCAGCAGCCCATCTGTGAGCAATGAGCAGTTCTTC		CAVNLDTGRRALTF	CAENSGGGYNKLIF	CASSPSVSNEQFF		TRA	TRA	TRB		TRUE
CGGACACTCGGATGGA-1-13	FALSE	[]	TRUE	TRUE	TRAC	TRAC	TRBC2		5064	2532	8944										6	2	8						TRAJ5	TRAJ4	TRBJ2-1						TGTGCCGTGAACTTAGACACGGGCAGGAGAGCACTTACTTTT	TGTGCAGAGAATTCCGGGGGTGGCTACAATAAGCTGATTTTT	TGTGCCAGCAGCCCATCTGTGAGCAATGAGCAGTTCTTC		CAVNLDTGRRALTF	CAENSGGGYNKLIF	CASSPSVSNEQFF		TRA	TRA	TRB		TRUE
CGTGTCTAGAACAACT-1-13	FALSE	[]	TRUE	TRUE	TRAC		TRBC2		424		2900										3		12						TRAJ5		TRBJ2-1						TGTGCCGTGAACTTAGACACGGGCAGGAGAGCACTTACTTTT		TGTGCCAGCAGCCCATCTGTGAGCAATGAGCAGTTCTTC		CAVNLDTGRRALTF		CASSPSVSNEQFF		TRA		TRB		TRUE
CTCTAATTCGAGCCCA-1-13	FALSE	[]	TRUE	TRUE	TRAC		TRBC2		3500		8858										4		7						TRAJ5		TRBJ2-1						TGTGCCGTGAACTTAGACACGGGCAGGAGAGCACTTACTTTT		TGTGCCAGCAGCCCATCTGTGAGCAATGAGCAGTTCTTC		CAVNLDTGRRALTF		CASSPSVSNEQFF		TRA		TRB		TRUE
CTGCGGATCTACTTAC-1-13	FALSE	[]	TRUE	TRUE	TRAC		TRBC2		4688		6240										4		6						TRAJ5		TRBJ2-1						TGTGCCGTGAACTTAGACACGGGCAGGAGAGCACTTACTTTT		TGTGCCAGCAGCCCATCTGTGAGCAATGAGCAGTTCTTC		CAVNLDTGRRALTF		CASSPSVSNEQFF		TRA		TRB		TRUE
GACGGCTAGTGGGATC-1-13	FALSE	[]	TRUE	TRUE	TRAC	TRAC	TRBC2		6962	4992	6962										7	3	5						TRAJ5	TRAJ4	TRBJ2-1						TGTGCCGTGAACTTAGACACGGGCAGGAGAGCACTTACTTTT	TGTGCAGAGAATTCCGGGGGTGGCTACAATAAGCTGATTTTT	TGTGCCAGCAGCCCATCTGTGAGCAATGAGCAGTTCTTC		CAVNLDTGRRALTF	CAENSGGGYNKLIF	CASSPSVSNEQFF		TRA	TRA	TRB		TRUE
GAGGTGAAGCAGCCTC-1-13	FALSE	[]	TRUE	TRUE	TRAC	TRAC	TRBC2		7248	3096	13478										7	3	10						TRAJ5	TRAJ4	TRBJ2-1						TGTGCCGTGAACTTAGACACGGGCAGGAGAGCACTTACTTTT	TGTGCAGAGAATTCCGGGGGTGGCTACAATAAGCTGATTTTT	TGTGCCAGCAGCCCATCTGTGAGCAATGAGCAGTTCTTC		CAVNLDTGRRALTF	CAENSGGGYNKLIF	CASSPSVSNEQFF		TRA	TRA	TRB		TRUE
GATCAGTAGCCTATGT-1-13	FALSE	[]	TRUE	TRUE	TRAC	TRAC	TRBC2		2214	1336	17242										2	1	13						TRAJ5	TRAJ4	TRBJ2-1						TGTGCCGTGAACTTAGACACGGGCAGGAGAGCACTTACTTTT	TGTGCAGAGAATTCCGGGGGTGGCTACAATAAGCTGATTTTT	TGTGCCAGCAGCCCATCTGTGAGCAATGAGCAGTTCTTC		CAVNLDTGRRALTF	CAENSGGGYNKLIF	CASSPSVSNEQFF		TRA	TRA	TRB		TRUE
GCATGATTCACTCCTG-1-13	FALSE	[]	TRUE	TRUE	TRAC		TRBC2		4070		8248										6		6						TRAJ5		TRBJ2-1						TGTGCCGTGAACTTAGACACGGGCAGGAGAGCACTTACTTTT		TGTGCCAGCAGCCCATCTGTGAGCAATGAGCAGTTCTTC		CAVNLDTGRRALTF		CASSPSVSNEQFF		TRA		TRB		TRUE
GCCTCTATCTATCGCC-1-13	FALSE	[]	TRUE	TRUE	TRAC	TRAC	TRBC2		4212	2668	10066										4	2	8						TRAJ5	TRAJ4	TRBJ2-1						TGTGCCGTGAACTTAGACACGGGCAGGAGAGCACTTACTTTT	TGTGCAGAGAATTCCGGGGGTGGCTACAATAAGCTGATTTTT	TGTGCCAGCAGCCCATCTGTGAGCAATGAGCAGTTCTTC		CAVNLDTGRRALTF	CAENSGGGYNKLIF	CASSPSVSNEQFF		TRA	TRA	TRB		TRUE
GCGCGATGTTCCACAA-1-13	FALSE	[]	TRUE	TRUE	TRAC	TRAC	TRBC2		8268	3428	12232										9	4	9						TRAJ5	TRAJ4	TRBJ2-1						TGTGCCGTGAACTTAGACACGGGCAGGAGAGCACTTACTTTT	TGTGCAGAGAATTCCGGGGGTGGCTACAATAAGCTGATTTTT	TGTGCCAGCAGCCCATCTGTGAGCAATGAGCAGTTCTTC		CAVNLDTGRRALTF	CAENSGGGYNKLIF	CASSPSVSNEQFF		TRA	TRA	TRB		TRUE
GCGGGTTCATCACGTA-1-13	FALSE	[]	TRUE	TRUE	TRAC		TRBC2		830		7294										1		6						TRAJ5		TRBJ2-1						TGTGCCGTGAACTTAGACACGGGCAGGAGAGCACTTACTTTT		TGTGCCAGCAGCCCATCTGTGAGCAATGAGCAGTTCTTC		CAVNLDTGRRALTF		CASSPSVSNEQFF		TRA		TRB		TRUE
GCTCCTAGTTCTCATT-1-13	FALSE	[]	TRUE	TRUE	TRAC	TRAC	TRBC2		3752	2030	12554										4	2	11						TRAJ5	TRAJ4	TRBJ2-1						TGTGCCGTGAACTTAGACACGGGCAGGAGAGCACTTACTTTT	TGTGCAGAGAATTCCGGGGGTGGCTACAATAAGCTGATTTTT	TGTGCCAGCAGCCCATCTGTGAGCAATGAGCAGTTCTTC		CAVNLDTGRRALTF	CAENSGGGYNKLIF	CASSPSVSNEQFF		TRA	TRA	TRB		TRUE
GCTCCTATCTCAAGTG-1-13	FALSE	[]	TRUE	TRUE	TRAC		TRBC2		7960		9852										7		8						TRAJ5		TRBJ2-1						TGTGCCGTGAACTTAGACACGGGCAGGAGAGCACTTACTTTT		TGTGCCAGCAGCCCATCTGTGAGCAATGAGCAGTTCTTC		CAVNLDTGRRALTF		CASSPSVSNEQFF		TRA		TRB		TRUE
GCTGCAGAGCTTTGGT-1-13	FALSE	[]	TRUE	TRUE	TRAC	TRAC	TRBC2		3862	3266	4384										3	3	4						TRAJ4	TRAJ5	TRBJ2-1						TGTGCAGAGAATTCCGGGGGTGGCTACAATAAGCTGATTTTT	TGTGCCGTGAACTTAGACACGGGCAGGAGAGCACTTACTTTT	TGTGCCAGCAGCCCATCTGTGAGCAATGAGCAGTTCTTC		CAENSGGGYNKLIF	CAVNLDTGRRALTF	CASSPSVSNEQFF		TRA	TRA	TRB		TRUE
GGCAATTAGAAACCAT-1-13	FALSE	[]	TRUE	TRUE	TRAC		TRBC2		3298		6614										4		5						TRAJ5		TRBJ2-1						TGTGCCGTGAACTTAGACACGGGCAGGAGAGCACTTACTTTT		TGTGCCAGCAGCCCATCTGTGAGCAATGAGCAGTTCTTC		CAVNLDTGRRALTF		CASSPSVSNEQFF		TRA		TRB		TRUE
GGCTGGTGTCTCATCC-1-13	FALSE	[]	TRUE	TRUE	TRAC		TRBC2		4326		8498										3		7						TRAJ4		TRBJ2-1						TGTGCAGAGAATTCCGGGGGTGGCTACAATAAGCTGATTTTT		TGTGCCAGCAGCCCATCTGTGAGCAATGAGCAGTTCTTC		CAENSGGGYNKLIF		CASSPSVSNEQFF		TRA		TRB		TRUE
GGCTGGTTCCGCAAGC-1-13	FALSE	[]	TRUE	TRUE	TRAC	TRAC	TRBC2		4686	2966	7788										5	2	5						TRAJ5	TRAJ4	TRBJ2-1						TGTGCCGTGAACTTAGACACGGGCAGGAGAGCACTTACTTTT	TGTGCAGAGAATTCCGGGGGTGGCTACAATAAGCTGATTTTT	TGTGCCAGCAGCCCATCTGTGAGCAATGAGCAGTTCTTC		CAVNLDTGRRALTF	CAENSGGGYNKLIF	CASSPSVSNEQFF		TRA	TRA	TRB		TRUE
GGGATGAGTTGGTTTG-1-13	FALSE	[]	TRUE	TRUE	TRAC		TRBC2		3626		8020										5		6						TRAJ5		TRBJ2-1						TGTGCCGTGAACTTAGACACGGGCAGGAGAGCACTTACTTTT		TGTGCCAGCAGCCCATCTGTGAGCAATGAGCAGTTCTTC		CAVNLDTGRRALTF		CASSPSVSNEQFF		TRA		TRB		TRUE
GTCAAGTAGCAATATG-1-13	FALSE	[]	TRUE	TRUE	TRAC		TRBC2		1270		3194										6		12						TRAJ5		TRBJ2-1						TGTGCCGTGAACTTAGACACGGGCAGGAGAGCACTTACTTTT		TGTGCCAGCAGCCCATCTGTGAGCAATGAGCAGTTCTTC		CAVNLDTGRRALTF		CASSPSVSNEQFF		TRA		TRB		TRUE
GTCACAAGTACTCAAC-1-13	FALSE	[]	TRUE	TRUE	TRAC	TRAC	TRBC2		4360	1600	6860										4	2	6						TRAJ5	TRAJ4	TRBJ2-1						TGTGCCGTGAACTTAGACACGGGCAGGAGAGCACTTACTTTT	TGTGCAGAGAATTCCGGGGGTGGCTACAATAAGCTGATTTTT	TGTGCCAGCAGCCCATCTGTGAGCAATGAGCAGTTCTTC		CAVNLDTGRRALTF	CAENSGGGYNKLIF	CASSPSVSNEQFF		TRA	TRA	TRB		TRUE
GTCATTTTCCGAATGT-1-13	FALSE	[]	TRUE	TRUE	TRAC		TRBC2		2456		3798										4		4						TRAJ5		TRBJ2-1						TGTGCCGTGAACTTAGACACGGGCAGGAGAGCACTTACTTTT		TGTGCCAGCAGCCCATCTGTGAGCAATGAGCAGTTCTTC		CAVNLDTGRRALTF		CASSPSVSNEQFF		TRA		TRB		TRUE
GTGCATAGTAAACACA-1-13	FALSE	[]	TRUE	TRUE	TRAC		TRBC2		5328		8030										5		6						TRAJ5		TRBJ2-1						TGTGCCGTGAACTTAGACACGGGCAGGAGAGCACTTACTTTT		TGTGCCAGCAGCCCATCTGTGAGCAATGAGCAGTTCTTC		CAVNLDTGRRALTF		CASSPSVSNEQFF		TRA		TRB		TRUE
GTGCGGTGTCTTGCGG-1-13	FALSE	[]	TRUE	TRUE	TRAC		TRBC2		1458		11006										2		8						TRAJ4		TRBJ2-1						TGTGCAGAGAATTCCGGGGGTGGCTACAATAAGCTGATTTTT		TGTGCCAGCAGCCCATCTGTGAGCAATGAGCAGTTCTTC		CAENSGGGYNKLIF		CASSPSVSNEQFF		TRA		TRB		TRUE
GTGCGGTTCAACACTG-1-13	FALSE	[]	TRUE	TRUE	TRAC		TRBC2		1752		2646										2		2						TRAJ5		TRBJ2-1						TGTGCCGTGAACTTAGACACGGGCAGGAGAGCACTTACTTTT		TGTGCCAGCAGCCCATCTGTGAGCAATGAGCAGTTCTTC		CAVNLDTGRRALTF		CASSPSVSNEQFF		TRA		TRB		TRUE
GTGCTTCGTCCAGTAT-1-13	FALSE	[]	TRUE	TRUE	TRAC	TRAC	TRBC2		6042	3650	12648										6	3	12						TRAJ5	TRAJ4	TRBJ2-1						TGTGCCGTGAACTTAGACACGGGCAGGAGAGCACTTACTTTT	TGTGCAGAGAATTCCGGGGGTGGCTACAATAAGCTGATTTTT	TGTGCCAGCAGCCCATCTGTGAGCAATGAGCAGTTCTTC		CAVNLDTGRRALTF	CAENSGGGYNKLIF	CASSPSVSNEQFF		TRA	TRA	TRB		TRUE
GTGTGCGCAATAGCAA-1-13	FALSE	[]	TRUE	TRUE	TRAC		TRBC2		1642		9498										2		8						TRAJ5		TRBJ2-1						TGTGCCGTGAACTTAGACACGGGCAGGAGAGCACTTACTTTT		TGTGCCAGCAGCCCATCTGTGAGCAATGAGCAGTTCTTC		CAVNLDTGRRALTF		CASSPSVSNEQFF		TRA		TRB		TRUE
GTTACAGGTAAGCACG-1-13	FALSE	[]	TRUE	TRUE	TRAC		TRBC2		1480	1614	7238										2	1	6						TRAJ5	TRAJ4	TRBJ2-1						TGTGCCGTGAACTTAGACACGGGCAGGAGAGCACTTACTTTT	TGTGCAGAGAATTCCGGGGGTGGCTACAATAAGCTGATTTTT	TGTGCCAGCAGCCCATCTGTGAGCAATGAGCAGTTCTTC		CAVNLDTGRRALTF	CAENSGGGYNKLIF	CASSPSVSNEQFF		TRA	TRA	TRB		TRUE
GTTCGGGTCGGTCCGA-1-13	FALSE	[]	TRUE	TRUE	TRAC		TRBC2		2114		2402										2		4						TRAJ5		TRBJ2-1						TGTGCCGTGAACTTAGACACGGGCAGGAGAGCACTTACTTTT		TGTGCCAGCAGCCCATCTGTGAGCAATGAGCAGTTCTTC		CAVNLDTGRRALTF		CASSPSVSNEQFF		TRA		TRB		TRUE
GTTCTCGGTCTACCTC-1-13	FALSE	[]	TRUE	TRUE	TRAC	TRAC	TRBC2		7044	2480	5044										6	2	5						TRAJ5	TRAJ4	TRBJ2-1						TGTGCCGTGAACTTAGACACGGGCAGGAGAGCACTTACTTTT	TGTGCAGAGAATTCCGGGGGTGGCTACAATAAGCTGATTTTT	TGTGCCAGCAGCCCATCTGTGAGCAATGAGCAGTTCTTC		CAVNLDTGRRALTF	CAENSGGGYNKLIF	CASSPSVSNEQFF		TRA	TRA	TRB		TRUE
TACCTATCACCCATGG-1-13	FALSE	[]	TRUE	TRUE	TRAC		TRBC2		5864		9390										6		7						TRAJ5		TRBJ2-1						TGTGCCGTGAACTTAGACACGGGCAGGAGAGCACTTACTTTT		TGTGCCAGCAGCCCATCTGTGAGCAATGAGCAGTTCTTC		CAVNLDTGRRALTF		CASSPSVSNEQFF		TRA		TRB		TRUE
TCAGATGAGACGCACA-1-13	FALSE	[]	TRUE	TRUE	TRAC	TRAC	TRBC2		4538	3710	8732										5	4	8						TRAJ4	TRAJ5	TRBJ2-1						TGTGCAGAGAATTCCGGGGGTGGCTACAATAAGCTGATTTTT	TGTGCCGTGAACTTAGACACGGGCAGGAGAGCACTTACTTTT	TGTGCCAGCAGCCCATCTGTGAGCAATGAGCAGTTCTTC		CAENSGGGYNKLIF	CAVNLDTGRRALTF	CASSPSVSNEQFF		TRA	TRA	TRB		TRUE
TCAGGATTCGCACTCT-1-13	FALSE	[]	TRUE	TRUE	TRAC		TRBC2		3742		2718										4		4						TRAJ5		TRBJ2-1						TGTGCCGTGAACTTAGACACGGGCAGGAGAGCACTTACTTTT		TGTGCCAGCAGCCCATCTGTGAGCAATGAGCAGTTCTTC		CAVNLDTGRRALTF		CASSPSVSNEQFF		TRA		TRB		TRUE
TCAGGTATCCTTCAAT-1-13	FALSE	[]	TRUE	TRUE	TRAC		TRBC2		3744		9482										4		8						TRAJ5		TRBJ2-1						TGTGCCGTGAACTTAGACACGGGCAGGAGAGCACTTACTTTT		TGTGCCAGCAGCCCATCTGTGAGCAATGAGCAGTTCTTC		CAVNLDTGRRALTF		CASSPSVSNEQFF		TRA		TRB		TRUE
TGACTTTCAGGACCCT-1-13	FALSE	[]	TRUE	TRUE	TRAC	TRAC	TRBC2		2668	2316	7210										2	2	5						TRAJ4	TRAJ5	TRBJ2-1						TGTGCAGAGAATTCCGGGGGTGGCTACAATAAGCTGATTTTT	TGTGCCGTGAACTTAGACACGGGCAGGAGAGCACTTACTTTT	TGTGCCAGCAGCCCATCTGTGAGCAATGAGCAGTTCTTC		CAENSGGGYNKLIF	CAVNLDTGRRALTF	CASSPSVSNEQFF		TRA	TRA	TRB		TRUE
TGGTTAGGTTGTGGCC-1-13	FALSE	[]	TRUE	TRUE	TRAC	TRAC	TRBC2		5460	5258	11748										6	5	10						TRAJ4	TRAJ5	TRBJ2-1						TGTGCAGAGAATTCCGGGGGTGGCTACAATAAGCTGATTTTT	TGTGCCGTGAACTTAGACACGGGCAGGAGAGCACTTACTTTT	TGTGCCAGCAGCCCATCTGTGAGCAATGAGCAGTTCTTC		CAENSGGGYNKLIF	CAVNLDTGRRALTF	CASSPSVSNEQFF		TRA	TRA	TRB		TRUE
TTAGGACGTAGCGTAG-1-13	FALSE	[]	TRUE	TRUE	TRAC	TRAC	TRBC2		7474	2072	5204										7	3	7						TRAJ4	TRAJ5	TRBJ2-1						TGTGCAGAGAATTCCGGGGGTGGCTACAATAAGCTGATTTTT	TGTGCCGTGAACTTAGACACGGGCAGGAGAGCACTTACTTTT	TGTGCCAGCAGCCCATCTGTGAGCAATGAGCAGTTCTTC		CAENSGGGYNKLIF	CAVNLDTGRRALTF	CASSPSVSNEQFF		TRA	TRA	TRB		TRUE
TTGGCAATCTAACTGG-1-13	FALSE	[]	TRUE	TRUE	TRAC		TRBC2		3558		4550										5		4						TRAJ5		TRBJ2-1						TGTGCCGTGAACTTAGACACGGGCAGGAGAGCACTTACTTTT		TGTGCCAGCAGCCCATCTGTGAGCAATGAGCAGTTCTTC		CAVNLDTGRRALTF		CASSPSVSNEQFF		TRA		TRB		TRUE
TTTACTGTCATCTGTT-1-13	FALSE	[]	TRUE	TRUE	TRAC	TRAC	TRBC2		3078	1312	7004										2	2	7						TRAJ4	TRAJ5	TRBJ2-1						TGTGCAGAGAATTCCGGGGGTGGCTACAATAAGCTGATTTTT	TGTGCCGTGAACTTAGACACGGGCAGGAGAGCACTTACTTTT	TGTGCCAGCAGCCCATCTGTGAGCAATGAGCAGTTCTTC		CAENSGGGYNKLIF	CAVNLDTGRRALTF	CASSPSVSNEQFF		TRA	TRA	TRB		TRUE
TTTGGTTGTACAAGTA-1-13	FALSE	[]	TRUE	TRUE	TRAC		TRBC2		3324		3704										4		3						TRAJ5		TRBJ2-1						TGTGCCGTGAACTTAGACACGGGCAGGAGAGCACTTACTTTT		TGTGCCAGCAGCCCATCTGTGAGCAATGAGCAGTTCTTC		CAVNLDTGRRALTF		CASSPSVSNEQFF		TRA		TRB		TRUE
CACAGTATCTCGGACG-1-14	FALSE	[]	TRUE	TRUE	TRAC		TRBC1		2242		19056										3		11						TRAJ24		TRBJ1-2						TGTGCGGCTGACAGCTGGGGGAAATTCCAGTTT		TGTGCCAGCAGTTATGACAGCTATGGCTACACCTTC		CAADSWGKFQF		CASSYDSYGYTF		TRA		TRB		TRUE
AAACCTGAGTTTCCTT-1-15	FALSE	[]	TRUE	TRUE	TRAC		TRBC1		850		8044										3		20						TRAJ24		TRBJ1-2						TGTGCGGCTGACAGCTGGGGGAAATTCCAGTTT		TGTGCCAGCAGTTATGACAGCTATGGCTACACCTTC		CAADSWGKFQF		CASSYDSYGYTF		TRA		TRB		TRUE
AAACGGGAGACATAAC-1-15	FALSE	[]	TRUE	TRUE	TRAC		TRBC1		3168		10710										9		24						TRAJ24		TRBJ1-2						TGTGCGGCTGACAGCTGGGGGAAATTCCAGTTT		TGTGCCAGCAGTTATGACAGCTATGGCTACACCTTC		CAADSWGKFQF		CASSYDSYGYTF		TRA		TRB		TRUE
AAAGATGGTCCATCCT-1-15	FALSE	[]	TRUE	TRUE	TRAC		TRBC1		1698		9098										5		19						TRAJ24		TRBJ1-2						TGTGCGGCTGACAGCTGGGGGAAATTCCAGTTT		TGTGCCAGCAGTTATGACAGCTATGGCTACACCTTC		CAADSWGKFQF		CASSYDSYGYTF		TRA		TRB		TRUE
AAATGCCAGATGTCGG-1-15	FALSE	[]	TRUE	TRUE	TRAC		TRBC1		4084		13014										10		32						TRAJ24		TRBJ1-2						TGTGCGGCTGACAGCTGGGGGAAATTCCAGTTT		TGTGCCAGCAGTTATGACAGCTATGGCTACACCTTC		CAADSWGKFQF		CASSYDSYGYTF		TRA		TRB		TRUE
AAATGCCGTTCAGTAC-1-15	FALSE	[]	TRUE	TRUE	TRAC		TRBC1		3662		10930										9		22						TRAJ24		TRBJ1-2						TGTGCGGCTGACAGCTGGGGGAAATTCCAGTTT		TGTGCCAGCAGTTATGACAGCTATGGCTACACCTTC		CAADSWGKFQF		CASSYDSYGYTF		TRA		TRB		TRUE
AACACGTCACGGTAAG-1-15	FALSE	[]	TRUE	TRUE	TRAC		TRBC1		2504		7164										7		17						TRAJ24		TRBJ1-2						TGTGCGGCTGACAGCTGGGGGAAATTCCAGTTT		TGTGCCAGCAGTTATGACAGCTATGGCTACACCTTC		CAADSWGKFQF		CASSYDSYGYTF		TRA		TRB		TRUE
AACCGCGTCCACGACG-1-15	FALSE	[]	TRUE	TRUE	TRAC		TRBC1		2090		2834										12		16						TRAJ24		TRBJ1-2						TGTGCGGCTGACAGCTGGGGGAAATTCCAGTTT		TGTGCCAGCAGTTATGACAGCTATGGCTACACCTTC		CAADSWGKFQF		CASSYDSYGYTF		TRA		TRB		TRUE
AACGTTGGTATCGCAT-1-15	FALSE	[]	TRUE	TRUE	TRAC		TRBC1		276		14110										3		31						TRAJ24		TRBJ1-2						TGTGCGGCTGACAGCTGGGGGAAATTCCAGTTT		TGTGCCAGCAGTTATGACAGCTATGGCTACACCTTC		CAADSWGKFQF		CASSYDSYGYTF		TRA		TRB		TRUE
AACTCTTGTACCATCA-1-15	FALSE	[]	TRUE	TRUE	TRAC		TRBC1		2308		12956										5		30						TRAJ24		TRBJ1-2						TGTGCGGCTGACAGCTGGGGGAAATTCCAGTTT		TGTGCCAGCAGTTATGACAGCTATGGCTACACCTTC		CAADSWGKFQF		CASSYDSYGYTF		TRA		TRB		TRUE
AACTGGTGTGCAGTAG-1-15	FALSE	[]	TRUE	TRUE	TRAC		TRBC1		2994		10538										9		24						TRAJ24		TRBJ1-2						TGTGCGGCTGACAGCTGGGGGAAATTCCAGTTT		TGTGCCAGCAGTTATGACAGCTATGGCTACACCTTC		CAADSWGKFQF		CASSYDSYGYTF		TRA		TRB		TRUE
AAGGCAGTCTGATTCT-1-15	FALSE	[]	TRUE	TRUE	TRAC		TRBC1		444		3372										2		8						TRAJ24		TRBJ1-2						TGTGCGGCTGACAGCTGGGGGAAATTCCAGTTT		TGTGCCAGCAGTTATGACAGCTATGGCTACACCTTC		CAADSWGKFQF		CASSYDSYGYTF		TRA		TRB		TRUE
ACACCAAAGGAGCGAG-1-15	FALSE	[]	TRUE	TRUE	TRAC		TRBC1		1856		3908										5		17						TRAJ24		TRBJ1-2						TGTGCGGCTGACAGCTGGGGGAAATTCCAGTTT		TGTGCCAGCAGTTATGACAGCTATGGCTACACCTTC		CAADSWGKFQF		CASSYDSYGYTF		TRA		TRB		TRUE
ACACCCTAGAAGGACA-1-15	FALSE	[]	TRUE	TRUE	TRAC		TRBC1		3342		17194										8		39						TRAJ24		TRBJ1-2						TGTGCGGCTGACAGCTGGGGGAAATTCCAGTTT		TGTGCCAGCAGTTATGACAGCTATGGCTACACCTTC		CAADSWGKFQF		CASSYDSYGYTF		TRA		TRB		TRUE
ACACCCTTCATCACCC-1-15	FALSE	[]	TRUE	TRUE	TRAC		TRBC1		4840		6144										12		18						TRAJ24		TRBJ1-2						TGTGCGGCTGACAGCTGGGGGAAATTCCAGTTT		TGTGCCAGCAGTTATGACAGCTATGGCTACACCTTC		CAADSWGKFQF		CASSYDSYGYTF		TRA		TRB		TRUE
ACATACGCAATGTAAG-1-15	FALSE	[]	TRUE	TRUE	TRAC		TRBC1		3192		17194										8		36						TRAJ24		TRBJ1-2						TGTGCGGCTGACAGCTGGGGGAAATTCCAGTTT		TGTGCCAGCAGTTATGACAGCTATGGCTACACCTTC		CAADSWGKFQF		CASSYDSYGYTF		TRA		TRB		TRUE
ACCAGTAGTCTAGAGG-1-15	FALSE	[]	TRUE	TRUE	TRAC		TRBC1		5652		18178										14		44						TRAJ24		TRBJ1-2						TGTGCGGCTGACAGCTGGGGGAAATTCCAGTTT		TGTGCCAGCAGTTATGACAGCTATGGCTACACCTTC		CAADSWGKFQF		CASSYDSYGYTF		TRA		TRB		TRUE
ACCCACTCATAGAAAC-1-15	FALSE	[]	TRUE	TRUE	TRAC		TRBC1		126		7950										1		19						TRAJ24		TRBJ1-2						TGTGCGGCTGACAGCTGGGGGAAATTCCAGTTT		TGTGCCAGCAGTTATGACAGCTATGGCTACACCTTC		CAADSWGKFQF		CASSYDSYGYTF		TRA		TRB		TRUE
ACCCACTGTAAGTTCC-1-15	FALSE	[]	TRUE	TRUE	TRAC		TRBC1		8058		19490										24		52						TRAJ24		TRBJ1-2						TGTGCGGCTGACAGCTGGGGGAAATTCCAGTTT		TGTGCCAGCAGTTATGACAGCTATGGCTACACCTTC		CAADSWGKFQF		CASSYDSYGYTF		TRA		TRB		TRUE
ACGAGCCCAGTTCCCT-1-15	FALSE	[]	TRUE	TRUE	TRAC		TRBC1		5104		20914										11		55						TRAJ24		TRBJ1-2						TGTGCGGCTGACAGCTGGGGGAAATTCCAGTTT		TGTGCCAGCAGTTATGACAGCTATGGCTACACCTTC		CAADSWGKFQF		CASSYDSYGYTF		TRA		TRB		TRUE
ACGAGCCGTTAGTGGG-1-15	FALSE	[]	TRUE	TRUE	TRAC		TRBC1		892		6400										3		18						TRAJ24		TRBJ1-2						TGTGCGGCTGACAGCTGGGGGAAATTCCAGTTT		TGTGCCAGCAGTTATGACAGCTATGGCTACACCTTC		CAADSWGKFQF		CASSYDSYGYTF		TRA		TRB		TRUE
ACGATGTAGCTCAACT-1-15	FALSE	[]	TRUE	TRUE	TRAC		TRBC1		2790		14540										11		36						TRAJ24		TRBJ1-2						TGTGCGGCTGACAGCTGGGGGAAATTCCAGTTT		TGTGCCAGCAGTTATGACAGCTATGGCTACACCTTC		CAADSWGKFQF		CASSYDSYGYTF		TRA		TRB		TRUE
ACGCCAGGTCAACTGT-1-15	FALSE	[]	TRUE	TRUE	TRAC		TRBC1		3570		8802										8		24						TRAJ24		TRBJ1-2						TGTGCGGCTGACAGCTGGGGGAAATTCCAGTTT		TGTGCCAGCAGTTATGACAGCTATGGCTACACCTTC		CAADSWGKFQF		CASSYDSYGYTF		TRA		TRB		TRUE
ACGCCAGTCGTCACGG-1-15	FALSE	[]	TRUE	TRUE	TRAC		TRBC1		3404		10632										8		27						TRAJ24		TRBJ1-2						TGTGCGGCTGACAGCTGGGGGAAATTCCAGTTT		TGTGCCAGCAGTTATGACAGCTATGGCTACACCTTC		CAADSWGKFQF		CASSYDSYGYTF		TRA		TRB		TRUE
ACGCCGAAGGCACATG-1-15	FALSE	[]	TRUE	TRUE	TRAC		TRBC1		1748		6688										4		18						TRAJ24		TRBJ1-2						TGTGCGGCTGACAGCTGGGGGAAATTCCAGTTT		TGTGCCAGCAGTTATGACAGCTATGGCTACACCTTC		CAADSWGKFQF		CASSYDSYGYTF		TRA		TRB		TRUE
ACGCCGACACCAGGCT-1-15	FALSE	[]	TRUE	TRUE	TRAC		TRBC1		834		6582										3		17						TRAJ24		TRBJ1-2						TGTGCGGCTGACAGCTGGGGGAAATTCCAGTTT		TGTGCCAGCAGTTATGACAGCTATGGCTACACCTTC		CAADSWGKFQF		CASSYDSYGYTF		TRA		TRB		TRUE
ACGGGCTAGGGTTTCT-1-15	FALSE	[]	TRUE	TRUE	TRAC		TRBC1		3556		10154										8		24						TRAJ24		TRBJ1-2						TGTGCGGCTGACAGCTGGGGGAAATTCCAGTTT		TGTGCCAGCAGTTATGACAGCTATGGCTACACCTTC		CAADSWGKFQF		CASSYDSYGYTF		TRA		TRB		TRUE
ACGGGCTTCTCCTATA-1-15	FALSE	[]	TRUE	TRUE	TRAC		TRBC1		3862		13728										8		33						TRAJ24		TRBJ1-2						TGTGCGGCTGACAGCTGGGGGAAATTCCAGTTT		TGTGCCAGCAGTTATGACAGCTATGGCTACACCTTC		CAADSWGKFQF		CASSYDSYGYTF		TRA		TRB		TRUE
ACTGAACCATTGGTAC-1-15	FALSE	[]	TRUE	TRUE	TRAC		TRBC1		2792		3682										8		10						TRAJ24		TRBJ1-2						TGTGCGGCTGACAGCTGGGGGAAATTCCAGTTT		TGTGCCAGCAGTTATGACAGCTATGGCTACACCTTC		CAADSWGKFQF		CASSYDSYGYTF		TRA		TRB		TRUE
ACTTTCAAGCCCTAAT-1-15	FALSE	[]	TRUE	TRUE	TRAC		TRBC1		672		6720										3		15						TRAJ24		TRBJ1-2						TGTGCGGCTGACAGCTGGGGGAAATTCCAGTTT		TGTGCCAGCAGTTATGACAGCTATGGCTACACCTTC		CAADSWGKFQF		CASSYDSYGYTF		TRA		TRB		TRUE
AGATCTGGTATTCGTG-1-15	FALSE	[]	TRUE	TRUE	TRAC		TRBC1		2166		9826										7		30						TRAJ24		TRBJ1-2						TGTGCGGCTGACAGCTGGGGGAAATTCCAGTTT		TGTGCCAGCAGTTATGACAGCTATGGCTACACCTTC		CAADSWGKFQF		CASSYDSYGYTF		TRA		TRB		TRUE
AGATCTGGTCGGGTCT-1-15	FALSE	[]	TRUE	TRUE	TRAC		TRBC1		5024		11366										12		27						TRAJ24		TRBJ1-2						TGTGCGGCTGACAGCTGGGGGAAATTCCAGTTT		TGTGCCAGCAGTTATGACAGCTATGGCTACACCTTC		CAADSWGKFQF		CASSYDSYGYTF		TRA		TRB		TRUE
AGATCTGTCAGGCCCA-1-15	FALSE	[]	TRUE	TRUE	TRAC		TRBC1		2716		5330										7		13						TRAJ24		TRBJ1-2						TGTGCGGCTGACAGCTGGGGGAAATTCCAGTTT		TGTGCCAGCAGTTATGACAGCTATGGCTACACCTTC		CAADSWGKFQF		CASSYDSYGYTF		TRA		TRB		TRUE
AGATTGCAGCAATCTC-1-15	FALSE	[]	TRUE	TRUE	TRAC		TRBC1		3064		14300										8		33						TRAJ24		TRBJ1-2						TGTGCGGCTGACAGCTGGGGGAAATTCCAGTTT		TGTGCCAGCAGTTATGACAGCTATGGCTACACCTTC		CAADSWGKFQF		CASSYDSYGYTF		TRA		TRB		TRUE
AGATTGCAGTGCGTGA-1-15	FALSE	[]	TRUE	TRUE	TRAC		TRBC1		2538		8002										6		19						TRAJ24		TRBJ1-2						TGTGCGGCTGACAGCTGGGGGAAATTCCAGTTT		TGTGCCAGCAGTTATGACAGCTATGGCTACACCTTC		CAADSWGKFQF		CASSYDSYGYTF		TRA		TRB		TRUE
AGCCTAAGTTTCCACC-1-15	FALSE	[]	TRUE	TRUE	TRAC		TRBC1		1658		5500										7		14						TRAJ24		TRBJ1-2						TGTGCGGCTGACAGCTGGGGGAAATTCCAGTTT		TGTGCCAGCAGTTATGACAGCTATGGCTACACCTTC		CAADSWGKFQF		CASSYDSYGYTF		TRA		TRB		TRUE
AGCGTATGTTAAGAAC-1-15	FALSE	[]	TRUE	TRUE	TRAC		TRBC1		1610		9114										4		22						TRAJ24		TRBJ1-2						TGTGCGGCTGACAGCTGGGGGAAATTCCAGTTT		TGTGCCAGCAGTTATGACAGCTATGGCTACACCTTC		CAADSWGKFQF		CASSYDSYGYTF		TRA		TRB		TRUE
AGCGTATTCACCAGGC-1-15	FALSE	[]	TRUE	TRUE	TRAC		TRBC1		3632		11344										8		31						TRAJ24		TRBJ1-2						TGTGCGGCTGACAGCTGGGGGAAATTCCAGTTT		TGTGCCAGCAGTTATGACAGCTATGGCTACACCTTC		CAADSWGKFQF		CASSYDSYGYTF		TRA		TRB		TRUE
AGGCCACAGCCTCGTG-1-15	FALSE	[]	TRUE	TRUE	TRAC		TRBC1		1588		4076										11		21						TRAJ24		TRBJ1-2						TGTGCGGCTGACAGCTGGGGGAAATTCCAGTTT		TGTGCCAGCAGTTATGACAGCTATGGCTACACCTTC		CAADSWGKFQF		CASSYDSYGYTF		TRA		TRB		TRUE
AGGCCGTCACATCCGG-1-15	FALSE	[]	TRUE	TRUE	TRAC		TRBC1		8228		23076										17		66						TRAJ24		TRBJ1-2						TGTGCGGCTGACAGCTGGGGGAAATTCCAGTTT		TGTGCCAGCAGTTATGACAGCTATGGCTACACCTTC		CAADSWGKFQF		CASSYDSYGYTF		TRA		TRB		TRUE
AGGTCATTCGCGATCG-1-15	FALSE	[]	TRUE	TRUE	TRAC		TRBC1		5374		8752										12		23						TRAJ24		TRBJ1-2						TGTGCGGCTGACAGCTGGGGGAAATTCCAGTTT		TGTGCCAGCAGTTATGACAGCTATGGCTACACCTTC		CAADSWGKFQF		CASSYDSYGYTF		TRA		TRB		TRUE
AGTGAGGGTAAACGCG-1-15	FALSE	[]	TRUE	TRUE	TRAC		TRBC1		2614		4244										5		10						TRAJ24		TRBJ1-2						TGTGCGGCTGACAGCTGGGGGAAATTCCAGTTT		TGTGCCAGCAGTTATGACAGCTATGGCTACACCTTC		CAADSWGKFQF		CASSYDSYGYTF		TRA		TRB		TRUE
AGTTGGTAGTGGTCCC-1-15	FALSE	[]	TRUE	TRUE	TRAC		TRBC1		1432		8378										5		18						TRAJ24		TRBJ1-2						TGTGCGGCTGACAGCTGGGGGAAATTCCAGTTT		TGTGCCAGCAGTTATGACAGCTATGGCTACACCTTC		CAADSWGKFQF		CASSYDSYGYTF		TRA		TRB		TRUE
ATCATGGAGAACTCGG-1-15	FALSE	[]	TRUE	TRUE	TRAC		TRBC1		2018		12846										4		29						TRAJ24		TRBJ1-2						TGTGCGGCTGACAGCTGGGGGAAATTCCAGTTT		TGTGCCAGCAGTTATGACAGCTATGGCTACACCTTC		CAADSWGKFQF		CASSYDSYGYTF		TRA		TRB		TRUE
ATCCACCCAACACGCC-1-15	FALSE	[]	TRUE	TRUE	TRAC		TRBC1		2300		20074										7		42						TRAJ24		TRBJ1-2						TGTGCGGCTGACAGCTGGGGGAAATTCCAGTTT		TGTGCCAGCAGTTATGACAGCTATGGCTACACCTTC		CAADSWGKFQF		CASSYDSYGYTF		TRA		TRB		TRUE
ATCCACCCAAGACGTG-1-15	FALSE	[]	TRUE	TRUE	TRAC		TRBC1		6976		8984										13		22						TRAJ24		TRBJ1-2						TGTGCGGCTGACAGCTGGGGGAAATTCCAGTTT		TGTGCCAGCAGTTATGACAGCTATGGCTACACCTTC		CAADSWGKFQF		CASSYDSYGYTF		TRA		TRB		TRUE
ATCCACCGTACTTAGC-1-15	FALSE	[]	TRUE	TRUE	TRAC		TRBC1		2604		11550										5		27						TRAJ24		TRBJ1-2						TGTGCGGCTGACAGCTGGGGGAAATTCCAGTTT		TGTGCCAGCAGTTATGACAGCTATGGCTACACCTTC		CAADSWGKFQF		CASSYDSYGYTF		TRA		TRB		TRUE
ATGCGATTCTCGCATC-1-15	FALSE	[]	TRUE	TRUE	TRAC		TRBC1		2376		6724										6		18						TRAJ24		TRBJ1-2						TGTGCGGCTGACAGCTGGGGGAAATTCCAGTTT		TGTGCCAGCAGTTATGACAGCTATGGCTACACCTTC		CAADSWGKFQF		CASSYDSYGYTF		TRA		TRB		TRUE
ATGGGAGTCATGTAGC-1-15	FALSE	[]	TRUE	TRUE	TRAC		TRBC1		670		2086										11		36						TRAJ24		TRBJ1-2						TGTGCGGCTGACAGCTGGGGGAAATTCCAGTTT		TGTGCCAGCAGTTATGACAGCTATGGCTACACCTTC		CAADSWGKFQF		CASSYDSYGYTF		TRA		TRB		TRUE
ATGGGAGTCTGGTTCC-1-15	FALSE	[]	TRUE	TRUE	TRAC		TRBC1		4096		7948										8		20						TRAJ24		TRBJ1-2						TGTGCGGCTGACAGCTGGGGGAAATTCCAGTTT		TGTGCCAGCAGTTATGACAGCTATGGCTACACCTTC		CAADSWGKFQF		CASSYDSYGYTF		TRA		TRB		TRUE
ATTTCTGCACAGGTTT-1-15	FALSE	[]	TRUE	TRUE	TRAC		TRBC1		1158		2696										4		6						TRAJ24		TRBJ1-2						TGTGCGGCTGACAGCTGGGGGAAATTCCAGTTT		TGTGCCAGCAGTTATGACAGCTATGGCTACACCTTC		CAADSWGKFQF		CASSYDSYGYTF		TRA		TRB		TRUE
CAAGTTGAGACCTAGG-1-15	FALSE	[]	TRUE	TRUE	TRAC		TRBC1		3610		13844										8		36						TRAJ24		TRBJ1-2						TGTGCGGCTGACAGCTGGGGGAAATTCCAGTTT		TGTGCCAGCAGTTATGACAGCTATGGCTACACCTTC		CAADSWGKFQF		CASSYDSYGYTF		TRA		TRB		TRUE
CACAAACTCGTTTGCC-1-15	FALSE	[]	TRUE	TRUE	TRAC		TRBC1		1508		11144										3		23						TRAJ24		TRBJ1-2						TGTGCGGCTGACAGCTGGGGGAAATTCCAGTTT		TGTGCCAGCAGTTATGACAGCTATGGCTACACCTTC		CAADSWGKFQF		CASSYDSYGYTF		TRA		TRB		TRUE
CACACAATCACGGTTA-1-15	FALSE	[]	TRUE	TRUE	TRAC		TRBC1		100		7270										3		15						TRAJ24		TRBJ1-2						TGTGCGGCTGACAGCTGGGGGAAATTCCAGTTT		TGTGCCAGCAGTTATGACAGCTATGGCTACACCTTC		CAADSWGKFQF		CASSYDSYGYTF		TRA		TRB		TRUE
CACACTCTCCCTAACC-1-15	FALSE	[]	TRUE	TRUE	TRAC		TRBC1		1464		10308										4		19						TRAJ24		TRBJ1-2						TGTGCGGCTGACAGCTGGGGGAAATTCCAGTTT		TGTGCCAGCAGTTATGACAGCTATGGCTACACCTTC		CAADSWGKFQF		CASSYDSYGYTF		TRA		TRB		TRUE
CACAGTAAGACTTTCG-1-15	FALSE	[]	TRUE	TRUE	TRAC		TRBC1		3386		4820										7		11						TRAJ24		TRBJ1-2						TGTGCGGCTGACAGCTGGGGGAAATTCCAGTTT		TGTGCCAGCAGTTATGACAGCTATGGCTACACCTTC		CAADSWGKFQF		CASSYDSYGYTF		TRA		TRB		TRUE
CACAGTACATCGGAAG-1-15	FALSE	[]	TRUE	TRUE	TRAC		TRBC1		1250		6672										5		19						TRAJ24		TRBJ1-2						TGTGCGGCTGACAGCTGGGGGAAATTCCAGTTT		TGTGCCAGCAGTTATGACAGCTATGGCTACACCTTC		CAADSWGKFQF		CASSYDSYGYTF		TRA		TRB		TRUE
CACCACTAGGCATGGT-1-15	FALSE	[]	TRUE	TRUE	TRAC		TRBC1		3504		5920										7		18						TRAJ24		TRBJ1-2						TGTGCGGCTGACAGCTGGGGGAAATTCCAGTTT		TGTGCCAGCAGTTATGACAGCTATGGCTACACCTTC		CAADSWGKFQF		CASSYDSYGYTF		TRA		TRB		TRUE
CAGAATCCACTAAGTC-1-15	FALSE	[]	TRUE	TRUE	TRAC		TRBC1		844		8800										3		22						TRAJ24		TRBJ1-2						TGTGCGGCTGACAGCTGGGGGAAATTCCAGTTT		TGTGCCAGCAGTTATGACAGCTATGGCTACACCTTC		CAADSWGKFQF		CASSYDSYGYTF		TRA		TRB		TRUE
CAGAGAGTCTGTCTCG-1-15	FALSE	[]	TRUE	TRUE	TRAC		TRBC1		2066		5112										4		15						TRAJ24		TRBJ1-2						TGTGCGGCTGACAGCTGGGGGAAATTCCAGTTT		TGTGCCAGCAGTTATGACAGCTATGGCTACACCTTC		CAADSWGKFQF		CASSYDSYGYTF		TRA		TRB		TRUE
CAGCATATCAACACGT-1-15	FALSE	[]	TRUE	TRUE	TRAC		TRBC1		2812		10068										7		26						TRAJ24		TRBJ1-2						TGTGCGGCTGACAGCTGGGGGAAATTCCAGTTT		TGTGCCAGCAGTTATGACAGCTATGGCTACACCTTC		CAADSWGKFQF		CASSYDSYGYTF		TRA		TRB		TRUE
CAGCCGAAGCTTTGGT-1-15	FALSE	[]	TRUE	TRUE	TRAC		TRBC1		3336		11768										10		27						TRAJ24		TRBJ1-2						TGTGCGGCTGACAGCTGGGGGAAATTCCAGTTT		TGTGCCAGCAGTTATGACAGCTATGGCTACACCTTC		CAADSWGKFQF		CASSYDSYGYTF		TRA		TRB		TRUE
CAGGTGCGTACGAAAT-1-15	FALSE	[]	TRUE	TRUE	TRAC		TRBC1		1806		7210										4		17						TRAJ24		TRBJ1-2						TGTGCGGCTGACAGCTGGGGGAAATTCCAGTTT		TGTGCCAGCAGTTATGACAGCTATGGCTACACCTTC		CAADSWGKFQF		CASSYDSYGYTF		TRA		TRB		TRUE
CAGGTGCTCCTTTCGG-1-15	FALSE	[]	TRUE	TRUE	TRAC		TRBC1		1322		1906										2		5						TRAJ24		TRBJ1-2						TGTGCGGCTGACAGCTGGGGGAAATTCCAGTTT		TGTGCCAGCAGTTATGACAGCTATGGCTACACCTTC		CAADSWGKFQF		CASSYDSYGYTF		TRA		TRB		TRUE
CAGTAACCACACGCTG-1-15	FALSE	[]	TRUE	TRUE	TRAC		TRBC1		1514		6100										4		15						TRAJ24		TRBJ1-2						TGTGCGGCTGACAGCTGGGGGAAATTCCAGTTT		TGTGCCAGCAGTTATGACAGCTATGGCTACACCTTC		CAADSWGKFQF		CASSYDSYGYTF		TRA		TRB		TRUE
CAGTAACTCCTGCCAT-1-15	FALSE	[]	TRUE	TRUE			TRBC1		592		7476										2		18						TRAJ24		TRBJ1-2						TGTGCGGCTGACAGCTGGGGGAAATTCCAGTTT		TGTGCCAGCAGTTATGACAGCTATGGCTACACCTTC		CAADSWGKFQF		CASSYDSYGYTF		TRA		TRB		TRUE
CATATGGGTCGAATCT-1-15	FALSE	[]	TRUE	TRUE	TRAC		TRBC1		370		8550										1		19						TRAJ24		TRBJ1-2						TGTGCGGCTGACAGCTGGGGGAAATTCCAGTTT		TGTGCCAGCAGTTATGACAGCTATGGCTACACCTTC		CAADSWGKFQF		CASSYDSYGYTF		TRA		TRB		TRUE
CATATTCGTATCAGTC-1-15	FALSE	[]	TRUE	TRUE	TRAC		TRBC1		2524		9794										7		23						TRAJ24		TRBJ1-2						TGTGCGGCTGACAGCTGGGGGAAATTCCAGTTT		TGTGCCAGCAGTTATGACAGCTATGGCTACACCTTC		CAADSWGKFQF		CASSYDSYGYTF		TRA		TRB		TRUE
CATCAAGCACATTCGA-1-15	FALSE	[]	TRUE	TRUE	TRAC		TRBC1		1148		14774										3		33						TRAJ24		TRBJ1-2						TGTGCGGCTGACAGCTGGGGGAAATTCCAGTTT		TGTGCCAGCAGTTATGACAGCTATGGCTACACCTTC		CAADSWGKFQF		CASSYDSYGYTF		TRA		TRB		TRUE
CATCGAAAGAGGGCTT-1-15	FALSE	[]	TRUE	TRUE	TRAC		TRBC1		2050		6234										6		16						TRAJ24		TRBJ1-2						TGTGCGGCTGACAGCTGGGGGAAATTCCAGTTT		TGTGCCAGCAGTTATGACAGCTATGGCTACACCTTC		CAADSWGKFQF		CASSYDSYGYTF		TRA		TRB		TRUE
CATCGAAGTAAATGTG-1-15	FALSE	[]	TRUE	TRUE	TRAC		TRBC1		1194		12172										3		30						TRAJ24		TRBJ1-2						TGTGCGGCTGACAGCTGGGGGAAATTCCAGTTT		TGTGCCAGCAGTTATGACAGCTATGGCTACACCTTC		CAADSWGKFQF		CASSYDSYGYTF		TRA		TRB		TRUE
CATCGAATCCTTTCGG-1-15	FALSE	[]	TRUE	TRUE	TRAC		TRBC1		2258		8594										8		25						TRAJ24		TRBJ1-2						TGTGCGGCTGACAGCTGGGGGAAATTCCAGTTT		TGTGCCAGCAGTTATGACAGCTATGGCTACACCTTC		CAADSWGKFQF		CASSYDSYGYTF		TRA		TRB		TRUE
CATGACACATGTTGAC-1-15	FALSE	[]	TRUE	TRUE	TRAC		TRBC1		5108		11106										14		26						TRAJ24		TRBJ1-2						TGTGCGGCTGACAGCTGGGGGAAATTCCAGTTT		TGTGCCAGCAGTTATGACAGCTATGGCTACACCTTC		CAADSWGKFQF		CASSYDSYGYTF		TRA		TRB		TRUE
CATGCCTGTGGCTCCA-1-15	FALSE	[]	TRUE	TRUE	TRAC		TRBC1		1134		5310										3		16						TRAJ24		TRBJ1-2						TGTGCGGCTGACAGCTGGGGGAAATTCCAGTTT		TGTGCCAGCAGTTATGACAGCTATGGCTACACCTTC		CAADSWGKFQF		CASSYDSYGYTF		TRA		TRB		TRUE
CATGGCGCATGCTAGT-1-15	FALSE	[]	TRUE	TRUE	TRAC		TRBC1		1942		5042										6		14						TRAJ24		TRBJ1-2						TGTGCGGCTGACAGCTGGGGGAAATTCCAGTTT		TGTGCCAGCAGTTATGACAGCTATGGCTACACCTTC		CAADSWGKFQF		CASSYDSYGYTF		TRA		TRB		TRUE
CATTATCAGCTCCTTC-1-15	FALSE	[]	TRUE	TRUE	TRAC		TRBC1		11882		16096										22		45						TRAJ24		TRBJ1-2						TGTGCGGCTGACAGCTGGGGGAAATTCCAGTTT		TGTGCCAGCAGTTATGACAGCTATGGCTACACCTTC		CAADSWGKFQF		CASSYDSYGYTF		TRA		TRB		TRUE
CCACGGAGTACCGGCT-1-15	FALSE	[]	TRUE	TRUE	TRAC		TRBC1		870		15994										4		39						TRAJ24		TRBJ1-2						TGTGCGGCTGACAGCTGGGGGAAATTCCAGTTT		TGTGCCAGCAGTTATGACAGCTATGGCTACACCTTC		CAADSWGKFQF		CASSYDSYGYTF		TRA		TRB		TRUE
CCACGGATCTGAAAGA-1-15	FALSE	[]	TRUE	TRUE	TRAC		TRBC1		4548		9824										11		28						TRAJ24		TRBJ1-2						TGTGCGGCTGACAGCTGGGGGAAATTCCAGTTT		TGTGCCAGCAGTTATGACAGCTATGGCTACACCTTC		CAADSWGKFQF		CASSYDSYGYTF		TRA		TRB		TRUE
CCCAATCTCGTCTGCT-1-15	FALSE	[]	TRUE	TRUE	TRAC		TRBC1		1752		10342										4		26						TRAJ24		TRBJ1-2						TGTGCGGCTGACAGCTGGGGGAAATTCCAGTTT		TGTGCCAGCAGTTATGACAGCTATGGCTACACCTTC		CAADSWGKFQF		CASSYDSYGYTF		TRA		TRB		TRUE
CCCAGTTAGAGACGAA-1-15	FALSE	[]	TRUE	TRUE	TRAC		TRBC1		4958		8516										13		20						TRAJ24		TRBJ1-2						TGTGCGGCTGACAGCTGGGGGAAATTCCAGTTT		TGTGCCAGCAGTTATGACAGCTATGGCTACACCTTC		CAADSWGKFQF		CASSYDSYGYTF		TRA		TRB		TRUE
CCCAGTTGTACATGTC-1-15	FALSE	[]	TRUE	TRUE	TRAC		TRBC1		10364		12532										24		35						TRAJ24		TRBJ1-2						TGTGCGGCTGACAGCTGGGGGAAATTCCAGTTT		TGTGCCAGCAGTTATGACAGCTATGGCTACACCTTC		CAADSWGKFQF		CASSYDSYGYTF		TRA		TRB		TRUE
CCCAGTTGTGGCGAAT-1-15	FALSE	[]	TRUE	TRUE	TRAC		TRBC1		1530		6964										2		17						TRAJ24		TRBJ1-2						TGTGCGGCTGACAGCTGGGGGAAATTCCAGTTT		TGTGCCAGCAGTTATGACAGCTATGGCTACACCTTC		CAADSWGKFQF		CASSYDSYGYTF		TRA		TRB		TRUE
CCCATACAGGTCATCT-1-15	FALSE	[]	TRUE	TRUE	TRAC		TRBC1		3372		3744										7		10						TRAJ24		TRBJ1-2						TGTGCGGCTGACAGCTGGGGGAAATTCCAGTTT		TGTGCCAGCAGTTATGACAGCTATGGCTACACCTTC		CAADSWGKFQF		CASSYDSYGYTF		TRA		TRB		TRUE
CCCTCCTCATTCGACA-1-15	FALSE	[]	TRUE	TRUE	TRAC		TRBC1		518		12802										3		37						TRAJ24		TRBJ1-2						TGTGCGGCTGACAGCTGGGGGAAATTCCAGTTT		TGTGCCAGCAGTTATGACAGCTATGGCTACACCTTC		CAADSWGKFQF		CASSYDSYGYTF		TRA		TRB		TRUE
CCGGTAGAGTAGGCCA-1-15	FALSE	[]	TRUE	TRUE	TRAC		TRBC1		1320		8064										11		41						TRAJ24		TRBJ1-2						TGTGCGGCTGACAGCTGGGGGAAATTCCAGTTT		TGTGCCAGCAGTTATGACAGCTATGGCTACACCTTC		CAADSWGKFQF		CASSYDSYGYTF		TRA		TRB		TRUE
CCGTGGACACCAGCAC-1-15	FALSE	[]	TRUE	TRUE	TRAC		TRBC1		1166		4614										5		24						TRAJ24		TRBJ1-2						TGTGCGGCTGACAGCTGGGGGAAATTCCAGTTT		TGTGCCAGCAGTTATGACAGCTATGGCTACACCTTC		CAADSWGKFQF		CASSYDSYGYTF		TRA		TRB		TRUE
CCTAAAGGTAGGACAC-1-15	FALSE	[]	TRUE	TRUE	TRAC		TRBC1		2932		14352										8		33						TRAJ24		TRBJ1-2						TGTGCGGCTGACAGCTGGGGGAAATTCCAGTTT		TGTGCCAGCAGTTATGACAGCTATGGCTACACCTTC		CAADSWGKFQF		CASSYDSYGYTF		TRA		TRB		TRUE
CCTACCAAGCAGCCTC-1-15	FALSE	[]	TRUE	TRUE	TRAC		TRBC1		1566		226										3		1						TRAJ24		TRBJ1-2						TGTGCGGCTGACAGCTGGGGGAAATTCCAGTTT		TGTGCCAGCAGTTATGACAGCTATGGCTACACCTTC		CAADSWGKFQF		CASSYDSYGYTF		TRA		TRB		TRUE
CCTACCACAAATTGCC-1-15	FALSE	[]	TRUE	TRUE	TRAC		TRBC1		3456		7230										8		21						TRAJ24		TRBJ1-2						TGTGCGGCTGACAGCTGGGGGAAATTCCAGTTT		TGTGCCAGCAGTTATGACAGCTATGGCTACACCTTC		CAADSWGKFQF		CASSYDSYGYTF		TRA		TRB		TRUE
CCTAGCTAGACAAAGG-1-15	FALSE	[]	TRUE	TRUE	TRAC		TRBC1		2206		7936										4		20						TRAJ24		TRBJ1-2						TGTGCGGCTGACAGCTGGGGGAAATTCCAGTTT		TGTGCCAGCAGTTATGACAGCTATGGCTACACCTTC		CAADSWGKFQF		CASSYDSYGYTF		TRA		TRB		TRUE
CCTAGCTGTAGCGCTC-1-15	FALSE	[]	TRUE	TRUE	TRAC		TRBC1		1812		8140										4		24						TRAJ24		TRBJ1-2						TGTGCGGCTGACAGCTGGGGGAAATTCCAGTTT		TGTGCCAGCAGTTATGACAGCTATGGCTACACCTTC		CAADSWGKFQF		CASSYDSYGYTF		TRA		TRB		TRUE
CCTATTATCACCACCT-1-15	FALSE	[]	TRUE	TRUE	TRAC		TRBC1		7870		5542										19		20						TRAJ24		TRBJ1-2						TGTGCGGCTGACAGCTGGGGGAAATTCCAGTTT		TGTGCCAGCAGTTATGACAGCTATGGCTACACCTTC		CAADSWGKFQF		CASSYDSYGYTF		TRA		TRB		TRUE
CCTTACGGTATCACCA-1-15	FALSE	[]	TRUE	TRUE	TRAC		TRBC1		2400		1190										8		3						TRAJ24		TRBJ1-2						TGTGCGGCTGACAGCTGGGGGAAATTCCAGTTT		TGTGCCAGCAGTTATGACAGCTATGGCTACACCTTC		CAADSWGKFQF		CASSYDSYGYTF		TRA		TRB		TRUE
CCTTACGGTGCAGGTA-1-15	FALSE	[]	TRUE	TRUE	TRAC		TRBC1		1334		5896										3		18						TRAJ24		TRBJ1-2						TGTGCGGCTGACAGCTGGGGGAAATTCCAGTTT		TGTGCCAGCAGTTATGACAGCTATGGCTACACCTTC		CAADSWGKFQF		CASSYDSYGYTF		TRA		TRB		TRUE
CCTTCGAAGTTCCACA-1-15	FALSE	[]	TRUE	TRUE	TRAC		TRBC1		1180		8384										3		18						TRAJ24		TRBJ1-2						TGTGCGGCTGACAGCTGGGGGAAATTCCAGTTT		TGTGCCAGCAGTTATGACAGCTATGGCTACACCTTC		CAADSWGKFQF		CASSYDSYGYTF		TRA		TRB		TRUE
CGACTTCAGATGCGAC-1-15	FALSE	[]	TRUE	TRUE	TRAC		TRBC1		518		2696										2		10						TRAJ24		TRBJ1-2						TGTGCGGCTGACAGCTGGGGGAAATTCCAGTTT		TGTGCCAGCAGTTATGACAGCTATGGCTACACCTTC		CAADSWGKFQF		CASSYDSYGYTF		TRA		TRB		TRUE
CGAGAAGCACCTCGGA-1-15	FALSE	[]	TRUE	TRUE	TRAC		TRBC1		2642		11024										8		27						TRAJ24		TRBJ1-2						TGTGCGGCTGACAGCTGGGGGAAATTCCAGTTT		TGTGCCAGCAGTTATGACAGCTATGGCTACACCTTC		CAADSWGKFQF		CASSYDSYGYTF		TRA		TRB		TRUE
CGAGAAGTCAGCGACC-1-15	FALSE	[]	TRUE	TRUE	TRAC		TRBC1		1482		1588										4		5						TRAJ24		TRBJ1-2						TGTGCGGCTGACAGCTGGGGGAAATTCCAGTTT		TGTGCCAGCAGTTATGACAGCTATGGCTACACCTTC		CAADSWGKFQF		CASSYDSYGYTF		TRA		TRB		TRUE
CGATGTAGTCCCTTGT-1-15	FALSE	[]	TRUE	TRUE	TRAC		TRBC1		160		400										3		5						TRAJ24		TRBJ1-2						TGTGCGGCTGACAGCTGGGGGAAATTCCAGTTT		TGTGCCAGCAGTTATGACAGCTATGGCTACACCTTC		CAADSWGKFQF		CASSYDSYGYTF		TRA		TRB		TRUE
CGATGTATCGCATGAT-1-15	FALSE	[]	TRUE	TRUE	TRAC		TRBC1		170		9580										2		35						TRAJ24		TRBJ1-2						TGTGCGGCTGACAGCTGGGGGAAATTCCAGTTT		TGTGCCAGCAGTTATGACAGCTATGGCTACACCTTC		CAADSWGKFQF		CASSYDSYGYTF		TRA		TRB		TRUE
CGCCAAGCACGAGAGT-1-15	FALSE	[]	TRUE	TRUE	TRAC		TRBC1		2584		8212										6		23						TRAJ24		TRBJ1-2						TGTGCGGCTGACAGCTGGGGGAAATTCCAGTTT		TGTGCCAGCAGTTATGACAGCTATGGCTACACCTTC		CAADSWGKFQF		CASSYDSYGYTF		TRA		TRB		TRUE
CGCCAAGGTGGCTCCA-1-15	FALSE	[]	TRUE	TRUE	TRAC		TRBC1		3940		7146										11		23						TRAJ24		TRBJ1-2						TGTGCGGCTGACAGCTGGGGGAAATTCCAGTTT		TGTGCCAGCAGTTATGACAGCTATGGCTACACCTTC		CAADSWGKFQF		CASSYDSYGYTF		TRA		TRB		TRUE
CGGACGTCAGTTTACG-1-15	FALSE	[]	TRUE	TRUE	TRAC		TRBC1		3478		5646										10		21						TRAJ24		TRBJ1-2						TGTGCGGCTGACAGCTGGGGGAAATTCCAGTTT		TGTGCCAGCAGTTATGACAGCTATGGCTACACCTTC		CAADSWGKFQF		CASSYDSYGYTF		TRA		TRB		TRUE
CGGGTCATCCATGAAC-1-15	FALSE	[]	TRUE	TRUE	TRAC		TRBC1		686		10438										5		29						TRAJ24		TRBJ1-2						TGTGCGGCTGACAGCTGGGGGAAATTCCAGTTT		TGTGCCAGCAGTTATGACAGCTATGGCTACACCTTC		CAADSWGKFQF		CASSYDSYGYTF		TRA		TRB		TRUE
CGTCAGGCAAGAAAGG-1-15	FALSE	[]	TRUE	TRUE	TRAC		TRBC1		1554		1878										9		18						TRAJ24		TRBJ1-2						TGTGCGGCTGACAGCTGGGGGAAATTCCAGTTT		TGTGCCAGCAGTTATGACAGCTATGGCTACACCTTC		CAADSWGKFQF		CASSYDSYGYTF		TRA		TRB		TRUE
CGTGTAAGTAGCGCAA-1-15	FALSE	[]	TRUE	TRUE	TRAC		TRBC1		212		762										5		21						TRAJ24		TRBJ1-2						TGTGCGGCTGACAGCTGGGGGAAATTCCAGTTT		TGTGCCAGCAGTTATGACAGCTATGGCTACACCTTC		CAADSWGKFQF		CASSYDSYGYTF		TRA		TRB		TRUE
CGTTCTGGTGGTCTCG-1-15	FALSE	[]	TRUE	TRUE	TRAC		TRBC1		766		5910										3		21						TRAJ24		TRBJ1-2						TGTGCGGCTGACAGCTGGGGGAAATTCCAGTTT		TGTGCCAGCAGTTATGACAGCTATGGCTACACCTTC		CAADSWGKFQF		CASSYDSYGYTF		TRA		TRB		TRUE
CGTTGGGAGTGAAGTT-1-15	FALSE	[]	TRUE	TRUE	TRAC		TRBC1		5288		11524										17		42						TRAJ24		TRBJ1-2						TGTGCGGCTGACAGCTGGGGGAAATTCCAGTTT		TGTGCCAGCAGTTATGACAGCTATGGCTACACCTTC		CAADSWGKFQF		CASSYDSYGYTF		TRA		TRB		TRUE
CTAATGGAGCCCTAAT-1-15	FALSE	[]	TRUE	TRUE	TRAC		TRBC1		1836		10702										4		27						TRAJ24		TRBJ1-2						TGTGCGGCTGACAGCTGGGGGAAATTCCAGTTT		TGTGCCAGCAGTTATGACAGCTATGGCTACACCTTC		CAADSWGKFQF		CASSYDSYGYTF		TRA		TRB		TRUE
CTACATTGTAGAGCTG-1-15	FALSE	[]	TRUE	TRUE	TRAC		TRBC1		3364		14896										8		37						TRAJ24		TRBJ1-2						TGTGCGGCTGACAGCTGGGGGAAATTCCAGTTT		TGTGCCAGCAGTTATGACAGCTATGGCTACACCTTC		CAADSWGKFQF		CASSYDSYGYTF		TRA		TRB		TRUE
CTACCCACATTGAGCT-1-15	FALSE	[]	TRUE	TRUE	TRAC		TRBC1		2038		10034										6		25						TRAJ24		TRBJ1-2						TGTGCGGCTGACAGCTGGGGGAAATTCCAGTTT		TGTGCCAGCAGTTATGACAGCTATGGCTACACCTTC		CAADSWGKFQF		CASSYDSYGYTF		TRA		TRB		TRUE
CTACGTCAGGCATGTG-1-15	FALSE	[]	TRUE	TRUE	TRAC		TRBC1		3016		5480										7		14						TRAJ24		TRBJ1-2						TGTGCGGCTGACAGCTGGGGGAAATTCCAGTTT		TGTGCCAGCAGTTATGACAGCTATGGCTACACCTTC		CAADSWGKFQF		CASSYDSYGYTF		TRA		TRB		TRUE
CTAGCCTTCAAGGTAA-1-15	FALSE	[]	TRUE	TRUE	TRAC		TRBC1		1960		6916										5		19						TRAJ24		TRBJ1-2						TGTGCGGCTGACAGCTGGGGGAAATTCCAGTTT		TGTGCCAGCAGTTATGACAGCTATGGCTACACCTTC		CAADSWGKFQF		CASSYDSYGYTF		TRA		TRB		TRUE
CTCACACGTGTTGAGG-1-15	FALSE	[]	TRUE	TRUE	TRAC		TRBC1		2188		5926										4		14						TRAJ24		TRBJ1-2						TGTGCGGCTGACAGCTGGGGGAAATTCCAGTTT		TGTGCCAGCAGTTATGACAGCTATGGCTACACCTTC		CAADSWGKFQF		CASSYDSYGYTF		TRA		TRB		TRUE
CTCAGAAGTGTAACGG-1-15	FALSE	[]	TRUE	TRUE	TRAC		TRBC1		3004		3972										8		9						TRAJ24		TRBJ1-2						TGTGCGGCTGACAGCTGGGGGAAATTCCAGTTT		TGTGCCAGCAGTTATGACAGCTATGGCTACACCTTC		CAADSWGKFQF		CASSYDSYGYTF		TRA		TRB		TRUE
CTCCTAGAGTCATGCT-1-15	FALSE	[]	TRUE	TRUE	TRAC		TRBC1		3168		10112										8		29						TRAJ24		TRBJ1-2						TGTGCGGCTGACAGCTGGGGGAAATTCCAGTTT		TGTGCCAGCAGTTATGACAGCTATGGCTACACCTTC		CAADSWGKFQF		CASSYDSYGYTF		TRA		TRB		TRUE
CTCGAAACAAGGCTCC-1-15	FALSE	[]	TRUE	TRUE	TRAC		TRBC1		1992		6162										5		16						TRAJ24		TRBJ1-2						TGTGCGGCTGACAGCTGGGGGAAATTCCAGTTT		TGTGCCAGCAGTTATGACAGCTATGGCTACACCTTC		CAADSWGKFQF		CASSYDSYGYTF		TRA		TRB		TRUE
CTCGAGGGTATAAACG-1-15	FALSE	[]	TRUE	TRUE	TRAC		TRBC1		1138		5054										5		12						TRAJ24		TRBJ1-2						TGTGCGGCTGACAGCTGGGGGAAATTCCAGTTT		TGTGCCAGCAGTTATGACAGCTATGGCTACACCTTC		CAADSWGKFQF		CASSYDSYGYTF		TRA		TRB		TRUE
CTCGAGGTCGGCGCAT-1-15	FALSE	[]	TRUE	TRUE	TRAC		TRBC1		990		2930										3		17						TRAJ24		TRBJ1-2						TGTGCGGCTGACAGCTGGGGGAAATTCCAGTTT		TGTGCCAGCAGTTATGACAGCTATGGCTACACCTTC		CAADSWGKFQF		CASSYDSYGYTF		TRA		TRB		TRUE
CTCGGGAAGACTTTCG-1-15	FALSE	[]	TRUE	TRUE	TRAC		TRBC1		2006		5112										8		19						TRAJ24		TRBJ1-2						TGTGCGGCTGACAGCTGGGGGAAATTCCAGTTT		TGTGCCAGCAGTTATGACAGCTATGGCTACACCTTC		CAADSWGKFQF		CASSYDSYGYTF		TRA		TRB		TRUE
CTCGGGAAGTACCGGA-1-15	FALSE	[]	TRUE	TRUE	TRAC		TRBC1		1958		11926										4		30						TRAJ24		TRBJ1-2						TGTGCGGCTGACAGCTGGGGGAAATTCCAGTTT		TGTGCCAGCAGTTATGACAGCTATGGCTACACCTTC		CAADSWGKFQF		CASSYDSYGYTF		TRA		TRB		TRUE
CTCGGGACAGTTAACC-1-15	FALSE	[]	TRUE	TRUE	TRAC		TRBC1		418		2018										1		4						TRAJ24		TRBJ1-2						TGTGCGGCTGACAGCTGGGGGAAATTCCAGTTT		TGTGCCAGCAGTTATGACAGCTATGGCTACACCTTC		CAADSWGKFQF		CASSYDSYGYTF		TRA		TRB		TRUE
CTCGGGAGTATCACCA-1-15	FALSE	[]	TRUE	TRUE	TRAC		TRBC1		3416		12500										9		31						TRAJ24		TRBJ1-2						TGTGCGGCTGACAGCTGGGGGAAATTCCAGTTT		TGTGCCAGCAGTTATGACAGCTATGGCTACACCTTC		CAADSWGKFQF		CASSYDSYGYTF		TRA		TRB		TRUE
CTCGTCAGTCTAGGTT-1-15	FALSE	[]	TRUE	TRUE	TRAC		TRBC1		1870		4272										9		15						TRAJ24		TRBJ1-2						TGTGCGGCTGACAGCTGGGGGAAATTCCAGTTT		TGTGCCAGCAGTTATGACAGCTATGGCTACACCTTC		CAADSWGKFQF		CASSYDSYGYTF		TRA		TRB		TRUE
CTCTGGTGTTACTGAC-1-15	FALSE	[]	TRUE	TRUE	TRAC		TRBC1		2562		10022										7		25						TRAJ24		TRBJ1-2						TGTGCGGCTGACAGCTGGGGGAAATTCCAGTTT		TGTGCCAGCAGTTATGACAGCTATGGCTACACCTTC		CAADSWGKFQF		CASSYDSYGYTF		TRA		TRB		TRUE
CTGATAGCACGTCAGC-1-15	FALSE	[]	TRUE	TRUE	TRAC		TRBC1		4444		1654										10		5						TRAJ24		TRBJ1-2						TGTGCGGCTGACAGCTGGGGGAAATTCCAGTTT		TGTGCCAGCAGTTATGACAGCTATGGCTACACCTTC		CAADSWGKFQF		CASSYDSYGYTF		TRA		TRB		TRUE
CTGATAGGTACTTAGC-1-15	FALSE	[]	TRUE	TRUE	TRAC		TRBC1		1862		5284										5		14						TRAJ24		TRBJ1-2						TGTGCGGCTGACAGCTGGGGGAAATTCCAGTTT		TGTGCCAGCAGTTATGACAGCTATGGCTACACCTTC		CAADSWGKFQF		CASSYDSYGYTF		TRA		TRB		TRUE
CTGATAGGTTAGGGTG-1-15	FALSE	[]	TRUE	TRUE	TRAC		TRBC1		2026		6756										5		22						TRAJ24		TRBJ1-2						TGTGCGGCTGACAGCTGGGGGAAATTCCAGTTT		TGTGCCAGCAGTTATGACAGCTATGGCTACACCTTC		CAADSWGKFQF		CASSYDSYGYTF		TRA		TRB		TRUE
CTGATCCCATGTAAGA-1-15	FALSE	[]	TRUE	TRUE	TRAC		TRBC1		492		4180										1		12						TRAJ24		TRBJ1-2						TGTGCGGCTGACAGCTGGGGGAAATTCCAGTTT		TGTGCCAGCAGTTATGACAGCTATGGCTACACCTTC		CAADSWGKFQF		CASSYDSYGYTF		TRA		TRB		TRUE
CTGCCTACAGGTCGTC-1-15	FALSE	[]	TRUE	TRUE	TRAC		TRBC1		3358		8556										9		29						TRAJ24		TRBJ1-2						TGTGCGGCTGACAGCTGGGGGAAATTCCAGTTT		TGTGCCAGCAGTTATGACAGCTATGGCTACACCTTC		CAADSWGKFQF		CASSYDSYGYTF		TRA		TRB		TRUE
CTTAGGACATATGCTG-1-15	FALSE	[]	TRUE	TRUE	TRAC		TRBC1		1008		4714										3		11						TRAJ24		TRBJ1-2						TGTGCGGCTGACAGCTGGGGGAAATTCCAGTTT		TGTGCCAGCAGTTATGACAGCTATGGCTACACCTTC		CAADSWGKFQF		CASSYDSYGYTF		TRA		TRB		TRUE
CTTCTCTGTTATCACG-1-15	FALSE	[]	TRUE	TRUE	TRAC		TRBC1		934		8840										2		23						TRAJ24		TRBJ1-2						TGTGCGGCTGACAGCTGGGGGAAATTCCAGTTT		TGTGCCAGCAGTTATGACAGCTATGGCTACACCTTC		CAADSWGKFQF		CASSYDSYGYTF		TRA		TRB		TRUE
GAAATGAAGGAGTTTA-1-15	FALSE	[]	TRUE	TRUE	TRAC		TRBC1		3728		14508										9		34						TRAJ24		TRBJ1-2						TGTGCGGCTGACAGCTGGGGGAAATTCCAGTTT		TGTGCCAGCAGTTATGACAGCTATGGCTACACCTTC		CAADSWGKFQF		CASSYDSYGYTF		TRA		TRB		TRUE
GAACATCAGAGGTAGA-1-15	FALSE	[]	TRUE	TRUE	TRAC		TRBC1		2882		6116										6		16						TRAJ24		TRBJ1-2						TGTGCGGCTGACAGCTGGGGGAAATTCCAGTTT		TGTGCCAGCAGTTATGACAGCTATGGCTACACCTTC		CAADSWGKFQF		CASSYDSYGYTF		TRA		TRB		TRUE
GAACATCTCGGCTTGG-1-15	FALSE	[]	TRUE	TRUE	TRAC		TRBC1		458		5598										1		11						TRAJ24		TRBJ1-2						TGTGCGGCTGACAGCTGGGGGAAATTCCAGTTT		TGTGCCAGCAGTTATGACAGCTATGGCTACACCTTC		CAADSWGKFQF		CASSYDSYGYTF		TRA		TRB		TRUE
GAAGCAGCAATAACGA-1-15	FALSE	[]	TRUE	TRUE	TRAC		TRBC1		7194		16958										15		39						TRAJ24		TRBJ1-2						TGTGCGGCTGACAGCTGGGGGAAATTCCAGTTT		TGTGCCAGCAGTTATGACAGCTATGGCTACACCTTC		CAADSWGKFQF		CASSYDSYGYTF		TRA		TRB		TRUE
GAATAAGAGTCCCACG-1-15	FALSE	[]	TRUE	TRUE	TRAC		TRBC1		5384		24280										11		54						TRAJ24		TRBJ1-2						TGTGCGGCTGACAGCTGGGGGAAATTCCAGTTT		TGTGCCAGCAGTTATGACAGCTATGGCTACACCTTC		CAADSWGKFQF		CASSYDSYGYTF		TRA		TRB		TRUE
GAATGAAAGGGCTCTC-1-15	FALSE	[]	TRUE	TRUE	TRAC		TRBC1		3316		15586										7		34						TRAJ24		TRBJ1-2						TGTGCGGCTGACAGCTGGGGGAAATTCCAGTTT		TGTGCCAGCAGTTATGACAGCTATGGCTACACCTTC		CAADSWGKFQF		CASSYDSYGYTF		TRA		TRB		TRUE
GAATGAACACACCGAC-1-15	FALSE	[]	TRUE	TRUE	TRAC		TRBC1		1302		5982										5		13						TRAJ24		TRBJ1-2						TGTGCGGCTGACAGCTGGGGGAAATTCCAGTTT		TGTGCCAGCAGTTATGACAGCTATGGCTACACCTTC		CAADSWGKFQF		CASSYDSYGYTF		TRA		TRB		TRUE
GACACGCGTTAAGAAC-1-15	FALSE	[]	TRUE	TRUE	TRAC		TRBC1		3266		7692										7		18						TRAJ24		TRBJ1-2						TGTGCGGCTGACAGCTGGGGGAAATTCCAGTTT		TGTGCCAGCAGTTATGACAGCTATGGCTACACCTTC		CAADSWGKFQF		CASSYDSYGYTF		TRA		TRB		TRUE
GACGTGCAGACCGGAT-1-15	FALSE	[]	TRUE	TRUE	TRAC		TRBC1		3620		3046										25		27						TRAJ24		TRBJ1-2						TGTGCGGCTGACAGCTGGGGGAAATTCCAGTTT		TGTGCCAGCAGTTATGACAGCTATGGCTACACCTTC		CAADSWGKFQF		CASSYDSYGYTF		TRA		TRB		TRUE
GACGTTATCACAACGT-1-15	FALSE	[]	TRUE	TRUE	TRAC		TRBC1		11526		21458										24		50						TRAJ24		TRBJ1-2						TGTGCGGCTGACAGCTGGGGGAAATTCCAGTTT		TGTGCCAGCAGTTATGACAGCTATGGCTACACCTTC		CAADSWGKFQF		CASSYDSYGYTF		TRA		TRB		TRUE
GAGCAGAAGCCAGTTT-1-15	FALSE	[]	TRUE	TRUE	TRAC		TRBC1		1886		8052										4		18						TRAJ24		TRBJ1-2						TGTGCGGCTGACAGCTGGGGGAAATTCCAGTTT		TGTGCCAGCAGTTATGACAGCTATGGCTACACCTTC		CAADSWGKFQF		CASSYDSYGYTF		TRA		TRB		TRUE
GAGGTGAGTTATGCGT-1-15	FALSE	[]	TRUE	TRUE	TRAC		TRBC1		1682		14130										5		39						TRAJ24		TRBJ1-2						TGTGCGGCTGACAGCTGGGGGAAATTCCAGTTT		TGTGCCAGCAGTTATGACAGCTATGGCTACACCTTC		CAADSWGKFQF		CASSYDSYGYTF		TRA		TRB		TRUE
GCAATCACACCCATGG-1-15	FALSE	[]	TRUE	TRUE	TRAC		TRBC1		3758		6310										8		15						TRAJ24		TRBJ1-2						TGTGCGGCTGACAGCTGGGGGAAATTCCAGTTT		TGTGCCAGCAGTTATGACAGCTATGGCTACACCTTC		CAADSWGKFQF		CASSYDSYGYTF		TRA		TRB		TRUE
GCACATACACCGATAT-1-15	FALSE	[]	TRUE	TRUE	TRAC		TRBC1		6438		13802										14		33						TRAJ24		TRBJ1-2						TGTGCGGCTGACAGCTGGGGGAAATTCCAGTTT		TGTGCCAGCAGTTATGACAGCTATGGCTACACCTTC		CAADSWGKFQF		CASSYDSYGYTF		TRA		TRB		TRUE
GCATACACATTAGGCT-1-15	FALSE	[]	TRUE	TRUE	TRAC		TRBC1		3976		9484										8		29						TRAJ24		TRBJ1-2						TGTGCGGCTGACAGCTGGGGGAAATTCCAGTTT		TGTGCCAGCAGTTATGACAGCTATGGCTACACCTTC		CAADSWGKFQF		CASSYDSYGYTF		TRA		TRB		TRUE
GCATGTACAGTAGAGC-1-15	FALSE	[]	TRUE	TRUE	TRAC		TRBC1		3384		10502										10		25						TRAJ24		TRBJ1-2						TGTGCGGCTGACAGCTGGGGGAAATTCCAGTTT		TGTGCCAGCAGTTATGACAGCTATGGCTACACCTTC		CAADSWGKFQF		CASSYDSYGYTF		TRA		TRB		TRUE
GCGCGATAGTGCGTGA-1-15	FALSE	[]	TRUE	TRUE	TRAC		TRBC1		6090		12240										17		35						TRAJ24		TRBJ1-2						TGTGCGGCTGACAGCTGGGGGAAATTCCAGTTT		TGTGCCAGCAGTTATGACAGCTATGGCTACACCTTC		CAADSWGKFQF		CASSYDSYGYTF		TRA		TRB		TRUE
GCGGGTTGTGTGCGTC-1-15	FALSE	[]	TRUE	TRUE	TRAC		TRBC1		1538		1876										5		11						TRAJ24		TRBJ1-2						TGTGCGGCTGACAGCTGGGGGAAATTCCAGTTT		TGTGCCAGCAGTTATGACAGCTATGGCTACACCTTC		CAADSWGKFQF		CASSYDSYGYTF		TRA		TRB		TRUE
GCTCCTAGTTCCACGG-1-15	FALSE	[]	TRUE	TRUE	TRAC		TRBC1		2794		7554										7		19						TRAJ24		TRBJ1-2						TGTGCGGCTGACAGCTGGGGGAAATTCCAGTTT		TGTGCCAGCAGTTATGACAGCTATGGCTACACCTTC		CAADSWGKFQF		CASSYDSYGYTF		TRA		TRB		TRUE
GCTGCTTAGTATCTCG-1-15	FALSE	[]	TRUE	TRUE	TRAC		TRBC1		1356		18622										4		44						TRAJ24		TRBJ1-2						TGTGCGGCTGACAGCTGGGGGAAATTCCAGTTT		TGTGCCAGCAGTTATGACAGCTATGGCTACACCTTC		CAADSWGKFQF		CASSYDSYGYTF		TRA		TRB		TRUE
GCTGGGTAGTAATCCC-1-15	FALSE	[]	TRUE	TRUE	TRAC		TRBC1		3192		4344										11		14						TRAJ24		TRBJ1-2						TGTGCGGCTGACAGCTGGGGGAAATTCCAGTTT		TGTGCCAGCAGTTATGACAGCTATGGCTACACCTTC		CAADSWGKFQF		CASSYDSYGYTF		TRA		TRB		TRUE
GGATTACGTTGACGTT-1-15	FALSE	[]	TRUE	TRUE	TRAC		TRBC1		3638		11590										7		35						TRAJ24		TRBJ1-2						TGTGCGGCTGACAGCTGGGGGAAATTCCAGTTT		TGTGCCAGCAGTTATGACAGCTATGGCTACACCTTC		CAADSWGKFQF		CASSYDSYGYTF		TRA		TRB		TRUE
GGCAATTTCCATGCTC-1-15	FALSE	[]	TRUE	TRUE	TRAC		TRBC1		926		13284										3		33						TRAJ24		TRBJ1-2						TGTGCGGCTGACAGCTGGGGGAAATTCCAGTTT		TGTGCCAGCAGTTATGACAGCTATGGCTACACCTTC		CAADSWGKFQF		CASSYDSYGYTF		TRA		TRB		TRUE
GGCGACTCAATAGCAA-1-15	FALSE	[]	TRUE	TRUE	TRAC		TRBC1		858		3438										4		9						TRAJ24		TRBJ1-2						TGTGCGGCTGACAGCTGGGGGAAATTCCAGTTT		TGTGCCAGCAGTTATGACAGCTATGGCTACACCTTC		CAADSWGKFQF		CASSYDSYGYTF		TRA		TRB		TRUE
GGCTCGATCCCAACGG-1-15	FALSE	[]	TRUE	TRUE	TRAC		TRBC1		1762		5368										5		13						TRAJ24		TRBJ1-2						TGTGCGGCTGACAGCTGGGGGAAATTCCAGTTT		TGTGCCAGCAGTTATGACAGCTATGGCTACACCTTC		CAADSWGKFQF		CASSYDSYGYTF		TRA		TRB		TRUE
GGGAGATTCACCACCT-1-15	FALSE	[]	TRUE	TRUE	TRAC		TRBC1		3820		9162										9		20						TRAJ24		TRBJ1-2						TGTGCGGCTGACAGCTGGGGGAAATTCCAGTTT		TGTGCCAGCAGTTATGACAGCTATGGCTACACCTTC		CAADSWGKFQF		CASSYDSYGYTF		TRA		TRB		TRUE
GGGATGAGTATTAGCC-1-15	FALSE	[]	TRUE	TRUE	TRAC		TRBC1		1770		23332										5		56						TRAJ24		TRBJ1-2						TGTGCGGCTGACAGCTGGGGGAAATTCCAGTTT		TGTGCCAGCAGTTATGACAGCTATGGCTACACCTTC		CAADSWGKFQF		CASSYDSYGYTF		TRA		TRB		TRUE
GGGCACTCAATAAGCA-1-15	FALSE	[]	TRUE	TRUE	TRAC		TRBC1		3888		5094										10		14						TRAJ24		TRBJ1-2						TGTGCGGCTGACAGCTGGGGGAAATTCCAGTTT		TGTGCCAGCAGTTATGACAGCTATGGCTACACCTTC		CAADSWGKFQF		CASSYDSYGYTF		TRA		TRB		TRUE
GGGCACTTCGAATGGG-1-15	FALSE	[]	TRUE	TRUE	TRAC		TRBC1		1512		12104										5		28						TRAJ24		TRBJ1-2						TGTGCGGCTGACAGCTGGGGGAAATTCCAGTTT		TGTGCCAGCAGTTATGACAGCTATGGCTACACCTTC		CAADSWGKFQF		CASSYDSYGYTF		TRA		TRB		TRUE
GGGCATCCAATGGTCT-1-15	FALSE	[]	TRUE	TRUE	TRAC		TRBC1		2144		4734										7		11						TRAJ24		TRBJ1-2						TGTGCGGCTGACAGCTGGGGGAAATTCCAGTTT		TGTGCCAGCAGTTATGACAGCTATGGCTACACCTTC		CAADSWGKFQF		CASSYDSYGYTF		TRA		TRB		TRUE
GGGTCTGAGAGTACAT-1-15	FALSE	[]	TRUE	TRUE	TRAC		TRBC1		1224		15186										4		39						TRAJ24		TRBJ1-2						TGTGCGGCTGACAGCTGGGGGAAATTCCAGTTT		TGTGCCAGCAGTTATGACAGCTATGGCTACACCTTC		CAADSWGKFQF		CASSYDSYGYTF		TRA		TRB		TRUE
GGTGAAGCATCCCATC-1-15	FALSE	[]	TRUE	TRUE	TRAC		TRBC1		3902		12320										11		29						TRAJ24		TRBJ1-2						TGTGCGGCTGACAGCTGGGGGAAATTCCAGTTT		TGTGCCAGCAGTTATGACAGCTATGGCTACACCTTC		CAADSWGKFQF		CASSYDSYGYTF		TRA		TRB		TRUE
GTACTCCTCAGCAACT-1-15	FALSE	[]	TRUE	TRUE	TRAC		TRBC1		1302		6088										3		14						TRAJ24		TRBJ1-2						TGTGCGGCTGACAGCTGGGGGAAATTCCAGTTT		TGTGCCAGCAGTTATGACAGCTATGGCTACACCTTC		CAADSWGKFQF		CASSYDSYGYTF		TRA		TRB		TRUE
GTATCTTTCAATACCG-1-15	FALSE	[]	TRUE	TRUE	TRAC		TRBC1		2128		10720										6		26						TRAJ24		TRBJ1-2						TGTGCGGCTGACAGCTGGGGGAAATTCCAGTTT		TGTGCCAGCAGTTATGACAGCTATGGCTACACCTTC		CAADSWGKFQF		CASSYDSYGYTF		TRA		TRB		TRUE
GTCAAGTAGAGTGACC-1-15	FALSE	[]	TRUE	TRUE	TRAC		TRBC1		354		978										6		19						TRAJ24		TRBJ1-2						TGTGCGGCTGACAGCTGGGGGAAATTCCAGTTT		TGTGCCAGCAGTTATGACAGCTATGGCTACACCTTC		CAADSWGKFQF		CASSYDSYGYTF		TRA		TRB		TRUE
GTCACAAGTCGATTGT-1-15	FALSE	[]	TRUE	TRUE	TRAC		TRBC1		808		7108										2		23						TRAJ24		TRBJ1-2						TGTGCGGCTGACAGCTGGGGGAAATTCCAGTTT		TGTGCCAGCAGTTATGACAGCTATGGCTACACCTTC		CAADSWGKFQF		CASSYDSYGYTF		TRA		TRB		TRUE
GTCACGGAGACACTAA-1-15	FALSE	[]	TRUE	TRUE	TRAC		TRBC1		2106		10492										9		32						TRAJ24		TRBJ1-2						TGTGCGGCTGACAGCTGGGGGAAATTCCAGTTT		TGTGCCAGCAGTTATGACAGCTATGGCTACACCTTC		CAADSWGKFQF		CASSYDSYGYTF		TRA		TRB		TRUE
GTCCTCAAGGCTCTTA-1-15	FALSE	[]	TRUE	TRUE	TRAC		TRBC1		1438		2422										3		7						TRAJ24		TRBJ1-2						TGTGCGGCTGACAGCTGGGGGAAATTCCAGTTT		TGTGCCAGCAGTTATGACAGCTATGGCTACACCTTC		CAADSWGKFQF		CASSYDSYGYTF		TRA		TRB		TRUE
GTCCTCATCTGGCGTG-1-15	FALSE	[]	TRUE	TRUE	TRAC		TRBC1		2446		5958										7		17						TRAJ24		TRBJ1-2						TGTGCGGCTGACAGCTGGGGGAAATTCCAGTTT		TGTGCCAGCAGTTATGACAGCTATGGCTACACCTTC		CAADSWGKFQF		CASSYDSYGYTF		TRA		TRB		TRUE
GTCGGGTCATCCCACT-1-15	FALSE	[]	TRUE	TRUE	TRAC		TRBC1		516		1770										4		16						TRAJ24		TRBJ1-2						TGTGCGGCTGACAGCTGGGGGAAATTCCAGTTT		TGTGCCAGCAGTTATGACAGCTATGGCTACACCTTC		CAADSWGKFQF		CASSYDSYGYTF		TRA		TRB		TRUE
GTCGGGTGTGTTCTTT-1-15	FALSE	[]	TRUE	TRUE	TRAC		TRBC1		976		3912										8		25						TRAJ24		TRBJ1-2						TGTGCGGCTGACAGCTGGGGGAAATTCCAGTTT		TGTGCCAGCAGTTATGACAGCTATGGCTACACCTTC		CAADSWGKFQF		CASSYDSYGYTF		TRA		TRB		TRUE
GTCGGGTTCTGCTGCT-1-15	FALSE	[]	TRUE	TRUE	TRAC		TRBC1		666		8058										5		63						TRAJ24		TRBJ1-2						TGTGCGGCTGACAGCTGGGGGAAATTCCAGTTT		TGTGCCAGCAGTTATGACAGCTATGGCTACACCTTC		CAADSWGKFQF		CASSYDSYGYTF		TRA		TRB		TRUE
GTCGTAAAGACTTTCG-1-15	FALSE	[]	TRUE	TRUE	TRAC		TRBC1		96		2966										5		24						TRAJ24		TRBJ1-2						TGTGCGGCTGACAGCTGGGGGAAATTCCAGTTT		TGTGCCAGCAGTTATGACAGCTATGGCTACACCTTC		CAADSWGKFQF		CASSYDSYGYTF		TRA		TRB		TRUE
GTCGTAACAATGGATA-1-15	FALSE	[]	TRUE	TRUE	TRAC		TRBC1		696		2792										8		35						TRAJ24		TRBJ1-2						TGTGCGGCTGACAGCTGGGGGAAATTCCAGTTT		TGTGCCAGCAGTTATGACAGCTATGGCTACACCTTC		CAADSWGKFQF		CASSYDSYGYTF		TRA		TRB		TRUE
GTCTTCGAGTCCGGTC-1-15	FALSE	[]	TRUE	TRUE	TRAC		TRBC1		3300		6804										11		24						TRAJ24		TRBJ1-2						TGTGCGGCTGACAGCTGGGGGAAATTCCAGTTT		TGTGCCAGCAGTTATGACAGCTATGGCTACACCTTC		CAADSWGKFQF		CASSYDSYGYTF		TRA		TRB		TRUE
GTGCAGCAGTGGAGTC-1-15	FALSE	[]	TRUE	TRUE	TRAC		TRBC1		6608		9430										26		24						TRAJ24		TRBJ1-2						TGTGCGGCTGACAGCTGGGGGAAATTCCAGTTT		TGTGCCAGCAGTTATGACAGCTATGGCTACACCTTC		CAADSWGKFQF		CASSYDSYGYTF		TRA		TRB		TRUE
GTGCATAAGAGGTACC-1-15	FALSE	[]	TRUE	TRUE	TRAC		TRBC1		46		9714										1		21						TRAJ24		TRBJ1-2						TGTGCGGCTGACAGCTGGGGGAAATTCCAGTTT		TGTGCCAGCAGTTATGACAGCTATGGCTACACCTTC		CAADSWGKFQF		CASSYDSYGYTF		TRA		TRB		TRUE
GTGCATATCCTCAACC-1-15	FALSE	[]	TRUE	TRUE	TRAC		TRBC1		3638		8628										9		24						TRAJ24		TRBJ1-2						TGTGCGGCTGACAGCTGGGGGAAATTCCAGTTT		TGTGCCAGCAGTTATGACAGCTATGGCTACACCTTC		CAADSWGKFQF		CASSYDSYGYTF		TRA		TRB		TRUE
GTGCTTCAGGCTAGCA-1-15	FALSE	[]	TRUE	TRUE	TRAC		TRBC1		5818		5896										13		14						TRAJ24		TRBJ1-2						TGTGCGGCTGACAGCTGGGGGAAATTCCAGTTT		TGTGCCAGCAGTTATGACAGCTATGGCTACACCTTC		CAADSWGKFQF		CASSYDSYGYTF		TRA		TRB		TRUE
GTGTGCGAGACTTTCG-1-15	FALSE	[]	TRUE	TRUE	TRAC		TRBC1		3446		5024										8		13						TRAJ24		TRBJ1-2						TGTGCGGCTGACAGCTGGGGGAAATTCCAGTTT		TGTGCCAGCAGTTATGACAGCTATGGCTACACCTTC		CAADSWGKFQF		CASSYDSYGYTF		TRA		TRB		TRUE
GTGTTAGCAGATGGCA-1-15	FALSE	[]	TRUE	TRUE	TRAC		TRBC1		2434		11818										7		26						TRAJ24		TRBJ1-2						TGTGCGGCTGACAGCTGGGGGAAATTCCAGTTT		TGTGCCAGCAGTTATGACAGCTATGGCTACACCTTC		CAADSWGKFQF		CASSYDSYGYTF		TRA		TRB		TRUE
GTTCATTGTGCCTGCA-1-15	FALSE	[]	TRUE	TRUE	TRAC		TRBC1		234		15590										2		36						TRAJ24		TRBJ1-2						TGTGCGGCTGACAGCTGGGGGAAATTCCAGTTT		TGTGCCAGCAGTTATGACAGCTATGGCTACACCTTC		CAADSWGKFQF		CASSYDSYGYTF		TRA		TRB		TRUE
GTTTCTACAGGACGTA-1-15	FALSE	[]	TRUE	TRUE	TRAC		TRBC1		2516		4368										5		13						TRAJ24		TRBJ1-2						TGTGCGGCTGACAGCTGGGGGAAATTCCAGTTT		TGTGCCAGCAGTTATGACAGCTATGGCTACACCTTC		CAADSWGKFQF		CASSYDSYGYTF		TRA		TRB		TRUE
TACAGTGAGAATGTGT-1-15	FALSE	[]	TRUE	TRUE	TRAC		TRBC1		3242		10626										7		24						TRAJ24		TRBJ1-2						TGTGCGGCTGACAGCTGGGGGAAATTCCAGTTT		TGTGCCAGCAGTTATGACAGCTATGGCTACACCTTC		CAADSWGKFQF		CASSYDSYGYTF		TRA		TRB		TRUE
TACAGTGCATTGGCGC-1-15	FALSE	[]	TRUE	TRUE	TRAC		TRBC1		6264		18986										13		46						TRAJ24		TRBJ1-2						TGTGCGGCTGACAGCTGGGGGAAATTCCAGTTT		TGTGCCAGCAGTTATGACAGCTATGGCTACACCTTC		CAADSWGKFQF		CASSYDSYGYTF		TRA		TRB		TRUE
TACTTACGTTAAAGTG-1-15	FALSE	[]	TRUE	TRUE	TRAC		TRBC1		5820		17960										13		44						TRAJ24		TRBJ1-2						TGTGCGGCTGACAGCTGGGGGAAATTCCAGTTT		TGTGCCAGCAGTTATGACAGCTATGGCTACACCTTC		CAADSWGKFQF		CASSYDSYGYTF		TRA		TRB		TRUE
TATCAGGGTAAACCTC-1-15	FALSE	[]	TRUE	TRUE	TRAC		TRBC1		3624		7634										9		18						TRAJ24		TRBJ1-2						TGTGCGGCTGACAGCTGGGGGAAATTCCAGTTT		TGTGCCAGCAGTTATGACAGCTATGGCTACACCTTC		CAADSWGKFQF		CASSYDSYGYTF		TRA		TRB		TRUE
TATCAGGTCAGATAAG-1-15	FALSE	[]	TRUE	TRUE	TRAC		TRBC1		1412		7222										4		18						TRAJ24		TRBJ1-2						TGTGCGGCTGACAGCTGGGGGAAATTCCAGTTT		TGTGCCAGCAGTTATGACAGCTATGGCTACACCTTC		CAADSWGKFQF		CASSYDSYGYTF		TRA		TRB		TRUE
TATGCCCCAGTACACT-1-15	FALSE	[]	TRUE	TRUE	TRAC		TRBC1		6682		22756										15		54						TRAJ24		TRBJ1-2						TGTGCGGCTGACAGCTGGGGGAAATTCCAGTTT		TGTGCCAGCAGTTATGACAGCTATGGCTACACCTTC		CAADSWGKFQF		CASSYDSYGYTF		TRA		TRB		TRUE
TATGCCCTCCTAGAAC-1-15	FALSE	[]	TRUE	TRUE	TRAC		TRBC1		3492		6170										8		13						TRAJ24		TRBJ1-2						TGTGCGGCTGACAGCTGGGGGAAATTCCAGTTT		TGTGCCAGCAGTTATGACAGCTATGGCTACACCTTC		CAADSWGKFQF		CASSYDSYGYTF		TRA		TRB		TRUE
TCACGAAAGAGGTTAT-1-15	FALSE	[]	TRUE	TRUE	TRAC		TRBC1		1178		11838										3		31						TRAJ24		TRBJ1-2						TGTGCGGCTGACAGCTGGGGGAAATTCCAGTTT		TGTGCCAGCAGTTATGACAGCTATGGCTACACCTTC		CAADSWGKFQF		CASSYDSYGYTF		TRA		TRB		TRUE
TCAGCAATCCTCAATT-1-15	FALSE	[]	TRUE	TRUE	TRAC		TRBC1		4282		14134										11		36						TRAJ24		TRBJ1-2						TGTGCGGCTGACAGCTGGGGGAAATTCCAGTTT		TGTGCCAGCAGTTATGACAGCTATGGCTACACCTTC		CAADSWGKFQF		CASSYDSYGYTF		TRA		TRB		TRUE
TCAGCTCGTCAGAGGT-1-15	FALSE	[]	TRUE	TRUE	TRAC		TRBC1		644		7002										4		23						TRAJ24		TRBJ1-2						TGTGCGGCTGACAGCTGGGGGAAATTCCAGTTT		TGTGCCAGCAGTTATGACAGCTATGGCTACACCTTC		CAADSWGKFQF		CASSYDSYGYTF		TRA		TRB		TRUE
TCAGCTCTCTACCAGA-1-15	FALSE	[]	TRUE	TRUE	TRAC		TRBC1		1482		9582										5		28						TRAJ24		TRBJ1-2						TGTGCGGCTGACAGCTGGGGGAAATTCCAGTTT		TGTGCCAGCAGTTATGACAGCTATGGCTACACCTTC		CAADSWGKFQF		CASSYDSYGYTF		TRA		TRB		TRUE
TCATTTGGTAGCTTGT-1-15	FALSE	[]	TRUE	TRUE	TRAC		TRBC1		1460		2166										4		8						TRAJ24		TRBJ1-2						TGTGCGGCTGACAGCTGGGGGAAATTCCAGTTT		TGTGCCAGCAGTTATGACAGCTATGGCTACACCTTC		CAADSWGKFQF		CASSYDSYGYTF		TRA		TRB		TRUE
TCCACACAGCTGATAA-1-15	FALSE	[]	TRUE	TRUE	TRAC		TRBC1		2448		8664										6		26						TRAJ24		TRBJ1-2						TGTGCGGCTGACAGCTGGGGGAAATTCCAGTTT		TGTGCCAGCAGTTATGACAGCTATGGCTACACCTTC		CAADSWGKFQF		CASSYDSYGYTF		TRA		TRB		TRUE
TCGAGGCTCCCTCAGT-1-15	FALSE	[]	TRUE	TRUE	TRAC		TRBC1		268		942										2		6						TRAJ24		TRBJ1-2						TGTGCGGCTGACAGCTGGGGGAAATTCCAGTTT		TGTGCCAGCAGTTATGACAGCTATGGCTACACCTTC		CAADSWGKFQF		CASSYDSYGYTF		TRA		TRB		TRUE
TCGCGAGCAATGAATG-1-15	FALSE	[]	TRUE	TRUE	TRAC		TRBC1		326		1230										7		11						TRAJ24		TRBJ1-2						TGTGCGGCTGACAGCTGGGGGAAATTCCAGTTT		TGTGCCAGCAGTTATGACAGCTATGGCTACACCTTC		CAADSWGKFQF		CASSYDSYGYTF		TRA		TRB		TRUE
TCGCGTTAGAGCTGCA-1-15	FALSE	[]	TRUE	TRUE	TRAC		TRBC1		366		1820										3		21						TRAJ24		TRBJ1-2						TGTGCGGCTGACAGCTGGGGGAAATTCCAGTTT		TGTGCCAGCAGTTATGACAGCTATGGCTACACCTTC		CAADSWGKFQF		CASSYDSYGYTF		TRA		TRB		TRUE
TCGGGACGTACGCTGC-1-15	FALSE	[]	TRUE	TRUE	TRAC		TRBC1		584		1564										5		13						TRAJ24		TRBJ1-2						TGTGCGGCTGACAGCTGGGGGAAATTCCAGTTT		TGTGCCAGCAGTTATGACAGCTATGGCTACACCTTC		CAADSWGKFQF		CASSYDSYGYTF		TRA		TRB		TRUE
TCGGTAACATTGCGGC-1-15	FALSE	[]	TRUE	TRUE	TRAC		TRBC1		4138		3756										22		29						TRAJ24		TRBJ1-2						TGTGCGGCTGACAGCTGGGGGAAATTCCAGTTT		TGTGCCAGCAGTTATGACAGCTATGGCTACACCTTC		CAADSWGKFQF		CASSYDSYGYTF		TRA		TRB		TRUE
TCGTACCTCTGATACG-1-15	FALSE	[]	TRUE	TRUE	TRAC		TRBC1		304		1138										3		13						TRAJ24		TRBJ1-2						TGTGCGGCTGACAGCTGGGGGAAATTCCAGTTT		TGTGCCAGCAGTTATGACAGCTATGGCTACACCTTC		CAADSWGKFQF		CASSYDSYGYTF		TRA		TRB		TRUE
TCTATTGGTCCGTCAG-1-15	FALSE	[]	TRUE	TRUE	TRAC		TRBC1		1974		10654										5		32						TRAJ24		TRBJ1-2						TGTGCGGCTGACAGCTGGGGGAAATTCCAGTTT		TGTGCCAGCAGTTATGACAGCTATGGCTACACCTTC		CAADSWGKFQF		CASSYDSYGYTF		TRA		TRB		TRUE
TCTCTAAAGATATGGT-1-15	FALSE	[]	TRUE	TRUE	TRAC		TRBC1		1640		7806										11		23						TRAJ24		TRBJ1-2						TGTGCGGCTGACAGCTGGGGGAAATTCCAGTTT		TGTGCCAGCAGTTATGACAGCTATGGCTACACCTTC		CAADSWGKFQF		CASSYDSYGYTF		TRA		TRB		TRUE
TGAAAGAAGACAAGCC-1-15	FALSE	[]	TRUE	TRUE	TRAC		TRBC1		1184		7584										3		16						TRAJ24		TRBJ1-2						TGTGCGGCTGACAGCTGGGGGAAATTCCAGTTT		TGTGCCAGCAGTTATGACAGCTATGGCTACACCTTC		CAADSWGKFQF		CASSYDSYGYTF		TRA		TRB		TRUE
TGACGGCCAGTATCTG-1-15	FALSE	[]	TRUE	TRUE	TRAC		TRBC1		1232		6938										4		18						TRAJ24		TRBJ1-2						TGTGCGGCTGACAGCTGGGGGAAATTCCAGTTT		TGTGCCAGCAGTTATGACAGCTATGGCTACACCTTC		CAADSWGKFQF		CASSYDSYGYTF		TRA		TRB		TRUE
TGAGGGAAGAAGGACA-1-15	FALSE	[]	TRUE	TRUE	TRAC		TRBC1		2010		3124										5		8						TRAJ24		TRBJ1-2						TGTGCGGCTGACAGCTGGGGGAAATTCCAGTTT		TGTGCCAGCAGTTATGACAGCTATGGCTACACCTTC		CAADSWGKFQF		CASSYDSYGYTF		TRA		TRB		TRUE
TGATTTCAGAAGATTC-1-15	FALSE	[]	TRUE	TRUE	TRAC		TRBC1		562		686										2		4						TRAJ24		TRBJ1-2						TGTGCGGCTGACAGCTGGGGGAAATTCCAGTTT		TGTGCCAGCAGTTATGACAGCTATGGCTACACCTTC		CAADSWGKFQF		CASSYDSYGYTF		TRA		TRB		TRUE
TGCACCTTCATAGCAC-1-15	FALSE	[]	TRUE	TRUE	TRAC		TRBC1		402		3756										1		10						TRAJ24		TRBJ1-2						TGTGCGGCTGACAGCTGGGGGAAATTCCAGTTT		TGTGCCAGCAGTTATGACAGCTATGGCTACACCTTC		CAADSWGKFQF		CASSYDSYGYTF		TRA		TRB		TRUE
TGCGTGGAGCCCTAAT-1-15	FALSE	[]	TRUE	TRUE	TRAC		TRBC1		2152		9524										5		28						TRAJ24		TRBJ1-2						TGTGCGGCTGACAGCTGGGGGAAATTCCAGTTT		TGTGCCAGCAGTTATGACAGCTATGGCTACACCTTC		CAADSWGKFQF		CASSYDSYGYTF		TRA		TRB		TRUE
TGCTACCAGGAGTACC-1-15	FALSE	[]	TRUE	TRUE	TRAC		TRBC1		886		9886										2		21						TRAJ24		TRBJ1-2						TGTGCGGCTGACAGCTGGGGGAAATTCCAGTTT		TGTGCCAGCAGTTATGACAGCTATGGCTACACCTTC		CAADSWGKFQF		CASSYDSYGYTF		TRA		TRB		TRUE
TGCTACCAGTCAAGGC-1-15	FALSE	[]	TRUE	TRUE	TRAC		TRBC1		6548		11758										13		30						TRAJ24		TRBJ1-2						TGTGCGGCTGACAGCTGGGGGAAATTCCAGTTT		TGTGCCAGCAGTTATGACAGCTATGGCTACACCTTC		CAADSWGKFQF		CASSYDSYGYTF		TRA		TRB		TRUE
TGGCCAGAGCGTCTAT-1-15	FALSE	[]	TRUE	TRUE	TRAC		TRBC1		138		480										4		12						TRAJ24		TRBJ1-2						TGTGCGGCTGACAGCTGGGGGAAATTCCAGTTT		TGTGCCAGCAGTTATGACAGCTATGGCTACACCTTC		CAADSWGKFQF		CASSYDSYGYTF		TRA		TRB		TRUE
TGGCTGGCAAGCCATT-1-15	FALSE	[]	TRUE	TRUE	TRAC		TRBC1		2276		7802										7		16						TRAJ24		TRBJ1-2						TGTGCGGCTGACAGCTGGGGGAAATTCCAGTTT		TGTGCCAGCAGTTATGACAGCTATGGCTACACCTTC		CAADSWGKFQF		CASSYDSYGYTF		TRA		TRB		TRUE
TGGTTCCCAGTCGATT-1-15	FALSE	[]	TRUE	TRUE	TRAC		TRBC1		1748		10298										4		27						TRAJ24		TRBJ1-2						TGTGCGGCTGACAGCTGGGGGAAATTCCAGTTT		TGTGCCAGCAGTTATGACAGCTATGGCTACACCTTC		CAADSWGKFQF		CASSYDSYGYTF		TRA		TRB		TRUE
TGGTTCCGTGGCTCCA-1-15	FALSE	[]	TRUE	TRUE	TRAC		TRBC1		1330		16052										3		36						TRAJ24		TRBJ1-2						TGTGCGGCTGACAGCTGGGGGAAATTCCAGTTT		TGTGCCAGCAGTTATGACAGCTATGGCTACACCTTC		CAADSWGKFQF		CASSYDSYGYTF		TRA		TRB		TRUE
TGTATTCTCTTACCGC-1-15	FALSE	[]	TRUE	TRUE	TRAC		TRBC1		5114		14684										11		33						TRAJ24		TRBJ1-2						TGTGCGGCTGACAGCTGGGGGAAATTCCAGTTT		TGTGCCAGCAGTTATGACAGCTATGGCTACACCTTC		CAADSWGKFQF		CASSYDSYGYTF		TRA		TRB		TRUE
TTAACTCAGTGGACGT-1-15	FALSE	[]	TRUE	TRUE	TRAC		TRBC1		856		11408										2		29						TRAJ24		TRBJ1-2						TGTGCGGCTGACAGCTGGGGGAAATTCCAGTTT		TGTGCCAGCAGTTATGACAGCTATGGCTACACCTTC		CAADSWGKFQF		CASSYDSYGYTF		TRA		TRB		TRUE
TTAGTTCGTACCTACA-1-15	FALSE	[]	TRUE	TRUE	TRAC		TRBC1		5014		8516										14		26						TRAJ24		TRBJ1-2						TGTGCGGCTGACAGCTGGGGGAAATTCCAGTTT		TGTGCCAGCAGTTATGACAGCTATGGCTACACCTTC		CAADSWGKFQF		CASSYDSYGYTF		TRA		TRB		TRUE
TTATGCTCACTCTGTC-1-15	FALSE	[]	TRUE	TRUE	TRAC		TRBC1		4042		12158										9		29						TRAJ24		TRBJ1-2						TGTGCGGCTGACAGCTGGGGGAAATTCCAGTTT		TGTGCCAGCAGTTATGACAGCTATGGCTACACCTTC		CAADSWGKFQF		CASSYDSYGYTF		TRA		TRB		TRUE
TTCGAAGAGAACAATC-1-15	FALSE	[]	TRUE	TRUE	TRAC		TRBC1		4502		16808										11		40						TRAJ24		TRBJ1-2						TGTGCGGCTGACAGCTGGGGGAAATTCCAGTTT		TGTGCCAGCAGTTATGACAGCTATGGCTACACCTTC		CAADSWGKFQF		CASSYDSYGYTF		TRA		TRB		TRUE
TTCGAAGAGTGGTAGC-1-15	FALSE	[]	TRUE	TRUE	TRAC		TRBC1		4294		11244										13		31						TRAJ24		TRBJ1-2						TGTGCGGCTGACAGCTGGGGGAAATTCCAGTTT		TGTGCCAGCAGTTATGACAGCTATGGCTACACCTTC		CAADSWGKFQF		CASSYDSYGYTF		TRA		TRB		TRUE
TTCTCCTCACAAGTAA-1-15	FALSE	[]	TRUE	TRUE	TRAC		TRBC1		366		5042										1		17						TRAJ24		TRBJ1-2						TGTGCGGCTGACAGCTGGGGGAAATTCCAGTTT		TGTGCCAGCAGTTATGACAGCTATGGCTACACCTTC		CAADSWGKFQF		CASSYDSYGYTF		TRA		TRB		TRUE
TTCTTAGCAAAGTGCG-1-15	FALSE	[]	TRUE	TRUE	TRAC		TRBC1		2706		9116										8		24						TRAJ24		TRBJ1-2						TGTGCGGCTGACAGCTGGGGGAAATTCCAGTTT		TGTGCCAGCAGTTATGACAGCTATGGCTACACCTTC		CAADSWGKFQF		CASSYDSYGYTF		TRA		TRB		TRUE
TTGAACGGTCGCATCG-1-15	FALSE	[]	TRUE	TRUE	TRAC		TRBC1		3640		7428										9		24						TRAJ24		TRBJ1-2						TGTGCGGCTGACAGCTGGGGGAAATTCCAGTTT		TGTGCCAGCAGTTATGACAGCTATGGCTACACCTTC		CAADSWGKFQF		CASSYDSYGYTF		TRA		TRB		TRUE
TTGCCGTTCTCGGACG-1-15	FALSE	[]	TRUE	TRUE	TRAC		TRBC1		2438		2262										5		8						TRAJ24		TRBJ1-2						TGTGCGGCTGACAGCTGGGGGAAATTCCAGTTT		TGTGCCAGCAGTTATGACAGCTATGGCTACACCTTC		CAADSWGKFQF		CASSYDSYGYTF		TRA		TRB		TRUE
TTTGGTTGTCGAGTTT-1-15	FALSE	[]	TRUE	TRUE	TRAC		TRBC1		880		2348										2		5						TRAJ24		TRBJ1-2						TGTGCGGCTGACAGCTGGGGGAAATTCCAGTTT		TGTGCCAGCAGTTATGACAGCTATGGCTACACCTTC		CAADSWGKFQF		CASSYDSYGYTF		TRA		TRB		TRUE
TTTGGTTTCTGCGGCA-1-15	FALSE	[]	TRUE	TRUE	TRAC		TRBC1		1682		3442										4		10						TRAJ24		TRBJ1-2						TGTGCGGCTGACAGCTGGGGGAAATTCCAGTTT		TGTGCCAGCAGTTATGACAGCTATGGCTACACCTTC		CAADSWGKFQF		CASSYDSYGYTF		TRA		TRB		TRUE
AACCATGAGTCGTACT-1-12	FALSE	[]	TRUE	TRUE	TRAC		TRBC2		3884		7586										4		6						TRAJ56		TRBJ2-5						TGTGCTTACTTCACTACTGGAGCCAATAGTAAGCTGACATTT		TGTGCCAGCAGCCAGATAGGGACTAGCGAAGCGGAGACCCAGTACTTC		CAYFTTGANSKLTF		CASSQIGTSEAETQYF		TRA		TRB		TRUE
ACCGTAATCCCGGATG-1-12	FALSE	[]	TRUE	TRUE	TRAC		TRBC2		4688		9230										4		10						TRAJ56		TRBJ2-5						TGTGCTTACTTCACTACTGGAGCCAATAGTAAGCTGACATTT		TGTGCCAGCAGCCAGATAGGGACTAGCGAAGCGGAGACCCAGTACTTC		CAYFTTGANSKLTF		CASSQIGTSEAETQYF		TRA		TRB		TRUE
ACTGCTCCACTGCCAG-1-12	FALSE	[]	TRUE	TRUE	TRAC		TRBC2		6462		9918										5		8						TRAJ56		TRBJ2-5						TGTGCTTACTTCACTACTGGAGCCAATAGTAAGCTGACATTT		TGTGCCAGCAGCCAGATAGGGACTAGCGAAGCGGAGACCCAGTACTTC		CAYFTTGANSKLTF		CASSQIGTSEAETQYF		TRA		TRB		TRUE
ATGGGAGCAAGTTAAG-1-12	FALSE	[]	TRUE	TRUE	TRAC		TRBC2		9320		16918										8		12						TRAJ56		TRBJ2-5						TGTGCTTACTTCACTACTGGAGCCAATAGTAAGCTGACATTT		TGTGCCAGCAGCCAGATAGGGACTAGCGAAGCGGAGACCCAGTACTTC		CAYFTTGANSKLTF		CASSQIGTSEAETQYF		TRA		TRB		TRUE
CGAACATAGATATACG-1-12	FALSE	[]	TRUE	TRUE	TRAC		TRBC2		2260		6246										2		9						TRAJ56		TRBJ2-5						TGTGCTTACTTCACTACTGGAGCCAATAGTAAGCTGACATTT		TGTGCCAGCAGCCAGATAGGGACTAGCGAAGCGGAGACCCAGTACTTC		CAYFTTGANSKLTF		CASSQIGTSEAETQYF		TRA		TRB		TRUE
CGCCAAGCACCAGGCT-1-12	FALSE	[]	TRUE	TRUE	TRAC		TRBC2		4758		13518										4		11						TRAJ56		TRBJ2-5						TGTGCTTACTTCACTACTGGAGCCAATAGTAAGCTGACATTT		TGTGCCAGCAGCCAGATAGGGACTAGCGAAGCGGAGACCCAGTACTTC		CAYFTTGANSKLTF		CASSQIGTSEAETQYF		TRA		TRB		TRUE
CGTCCATAGTTACGGG-1-12	FALSE	[]	TRUE	TRUE	TRAC		TRBC2		1242		2424										3		4						TRAJ56		TRBJ2-5						TGTGCTTACTTCACTACTGGAGCCAATAGTAAGCTGACATTT		TGTGCCAGCAGCCAGATAGGGACTAGCGAAGCGGAGACCCAGTACTTC		CAYFTTGANSKLTF		CASSQIGTSEAETQYF		TRA		TRB		TRUE
CTAATGGAGGCAAAGA-1-12	FALSE	[]	TRUE	TRUE	TRAC		TRBC2		1648		3386										1		5						TRAJ56		TRBJ2-5						TGTGCTTACTTCACTACTGGAGCCAATAGTAAGCTGACATTT		TGTGCCAGCAGCCAGATAGGGACTAGCGAAGCGGAGACCCAGTACTTC		CAYFTTGANSKLTF		CASSQIGTSEAETQYF		TRA		TRB		TRUE
CTTAACTGTCTACCTC-1-12	FALSE	[]	TRUE	TRUE	TRAC		TRBC2		2864		1260										2		2						TRAJ56		TRBJ2-5						TGTGCTTACTTCACTACTGGAGCCAATAGTAAGCTGACATTT		TGTGCCAGCAGCCAGATAGGGACTAGCGAAGCGGAGACCCAGTACTTC		CAYFTTGANSKLTF		CASSQIGTSEAETQYF		TRA		TRB		TRUE
GATTCAGCAAAGGTGC-1-12	FALSE	[]	TRUE	TRUE	TRAC		TRBC2		1650		11394										1		10						TRAJ56		TRBJ2-5						TGTGCTTACTTCACTACTGGAGCCAATAGTAAGCTGACATTT		TGTGCCAGCAGCCAGATAGGGACTAGCGAAGCGGAGACCCAGTACTTC		CAYFTTGANSKLTF		CASSQIGTSEAETQYF		TRA		TRB		TRUE
GGAATAACAAGTTAAG-1-12	FALSE	[]	TRUE	TRUE	TRAC		TRBC2		1368		5848										1		6						TRAJ56		TRBJ2-5						TGTGCTTACTTCACTACTGGAGCCAATAGTAAGCTGACATTT		TGTGCCAGCAGCCAGATAGGGACTAGCGAAGCGGAGACCCAGTACTTC		CAYFTTGANSKLTF		CASSQIGTSEAETQYF		TRA		TRB		TRUE
GGACAGAGTCGGCTCA-1-12	FALSE	[]	TRUE	TRUE	TRAC		TRBC2		5302		8788										5		10						TRAJ56		TRBJ2-5						TGTGCTTACTTCACTACTGGAGCCAATAGTAAGCTGACATTT		TGTGCCAGCAGCCAGATAGGGACTAGCGAAGCGGAGACCCAGTACTTC		CAYFTTGANSKLTF		CASSQIGTSEAETQYF		TRA		TRB		TRUE
GTTCTCGTCAACGGCC-1-12	FALSE	[]	TRUE	TRUE	TRAC		TRBC2		4594		6976										3		6						TRAJ56		TRBJ2-5						TGTGCTTACTTCACTACTGGAGCCAATAGTAAGCTGACATTT		TGTGCCAGCAGCCAGATAGGGACTAGCGAAGCGGAGACCCAGTACTTC		CAYFTTGANSKLTF		CASSQIGTSEAETQYF		TRA		TRB		TRUE
TACCTATTCTGCTGTC-1-12	FALSE	[]	TRUE	TRUE	TRAC		TRBC2		3534		14160										6		10						TRAJ56		TRBJ2-5						TGTGCTTACTTCACTACTGGAGCCAATAGTAAGCTGACATTT		TGTGCCAGCAGCCAGATAGGGACTAGCGAAGCGGAGACCCAGTACTTC		CAYFTTGANSKLTF		CASSQIGTSEAETQYF		TRA		TRB		TRUE
TACGGTAGTCTAGTCA-1-12	FALSE	[]	TRUE	TRUE	TRAC		TRBC2		3168		9992										2		11						TRAJ56		TRBJ2-5						TGTGCTTACTTCACTACTGGAGCCAATAGTAAGCTGACATTT		TGTGCCAGCAGCCAGATAGGGACTAGCGAAGCGGAGACCCAGTACTTC		CAYFTTGANSKLTF		CASSQIGTSEAETQYF		TRA		TRB		TRUE
TATCTCAGTTTCCACC-1-12	FALSE	[]	TRUE	TRUE	TRAC		TRBC2		816		12298										2		8						TRAJ56		TRBJ2-5						TGTGCTTACTTCACTACTGGAGCCAATAGTAAGCTGACATTT		TGTGCCAGCAGCCAGATAGGGACTAGCGAAGCGGAGACCCAGTACTTC		CAYFTTGANSKLTF		CASSQIGTSEAETQYF		TRA		TRB		TRUE
TCTATTGCACCTCGTT-1-12	FALSE	[]	TRUE	TRUE	TRAC		TRBC2		3294		6296										2		5						TRAJ56		TRBJ2-5						TGTGCTTACTTCACTACTGGAGCCAATAGTAAGCTGACATTT		TGTGCCAGCAGCCAGATAGGGACTAGCGAAGCGGAGACCCAGTACTTC		CAYFTTGANSKLTF		CASSQIGTSEAETQYF		TRA		TRB		TRUE
TCTCATATCCTCCTAG-1-12	FALSE	[]	TRUE	TRUE			TRBC2		1532		1792										1		3						TRAJ56		TRBJ2-5						TGTGCTTACTTCACTACTGGAGCCAATAGTAAGCTGACATTT		TGTGCCAGCAGCCAGATAGGGACTAGCGAAGCGGAGACCCAGTACTTC		CAYFTTGANSKLTF		CASSQIGTSEAETQYF		TRA		TRB		TRUE
TGCTGCTAGTCAAGGC-1-12	FALSE	[]	TRUE	TRUE	TRAC		TRBC2		4294		5878										3		4						TRAJ56		TRBJ2-5						TGTGCTTACTTCACTACTGGAGCCAATAGTAAGCTGACATTT		TGTGCCAGCAGCCAGATAGGGACTAGCGAAGCGGAGACCCAGTACTTC		CAYFTTGANSKLTF		CASSQIGTSEAETQYF		TRA		TRB		TRUE
TGGCTGGAGCAGCGTA-1-12	FALSE	[]	TRUE	TRUE	TRAC		TRBC2		1742		7782										4		6						TRAJ56		TRBJ2-5						TGTGCTTACTTCACTACTGGAGCCAATAGTAAGCTGACATTT		TGTGCCAGCAGCCAGATAGGGACTAGCGAAGCGGAGACCCAGTACTTC		CAYFTTGANSKLTF		CASSQIGTSEAETQYF		TRA		TRB		TRUE
TGTATTCGTGCAACGA-1-12	FALSE	[]	TRUE	TRUE	TRAC		TRBC2		1944		1294										3		4						TRAJ56		TRBJ2-5						TGTGCTTACTTCACTACTGGAGCCAATAGTAAGCTGACATTT		TGTGCCAGCAGCCAGATAGGGACTAGCGAAGCGGAGACCCAGTACTTC		CAYFTTGANSKLTF		CASSQIGTSEAETQYF		TRA		TRB		TRUE
TTCGGTCGTCTAAAGA-1-12	FALSE	[]	TRUE	TRUE	TRAC		TRBC2		7278		7112										10		8						TRAJ56		TRBJ2-5						TGTGCTTACTTCACTACTGGAGCCAATAGTAAGCTGACATTT		TGTGCCAGCAGCCAGATAGGGACTAGCGAAGCGGAGACCCAGTACTTC		CAYFTTGANSKLTF		CASSQIGTSEAETQYF		TRA		TRB		TRUE
AACCATGCATCGGTTA-1-13	FALSE	[]	TRUE	TRUE	TRAC		TRBC2		1596		18062										1		15						TRAJ56		TRBJ2-5						TGTGCTTACTTCACTACTGGAGCCAATAGTAAGCTGACATTT		TGTGCCAGCAGCCAGATAGGGACTAGCGAAGCGGAGACCCAGTACTTC		CAYFTTGANSKLTF		CASSQIGTSEAETQYF		TRA		TRB		TRUE
AACCATGTCAGTTCGA-1-13	FALSE	[]	TRUE	TRUE	TRAC		TRBC2		3982		11362										2		9						TRAJ56		TRBJ2-5						TGTGCTTACTTCACTACTGGAGCCAATAGTAAGCTGACATTT		TGTGCCAGCAGCCAGATAGGGACTAGCGAAGCGGAGACCCAGTACTTC		CAYFTTGANSKLTF		CASSQIGTSEAETQYF		TRA		TRB		TRUE
AACTCTTTCGGTTAAC-1-13	FALSE	[]	TRUE	TRUE	TRAC		TRBC2		980		5312										2		4						TRAJ56		TRBJ2-5						TGTGCTTACTTCACTACTGGAGCCAATAGTAAGCTGACATTT		TGTGCCAGCAGCCAGATAGGGACTAGCGAAGCGGAGACCCAGTACTTC		CAYFTTGANSKLTF		CASSQIGTSEAETQYF		TRA		TRB		TRUE
AAGGTTCCATCTATGG-1-13	FALSE	[]	TRUE	TRUE	TRAC		TRBC2		1494		1506										1		4						TRAJ56		TRBJ2-5						TGTGCTTACTTCACTACTGGAGCCAATAGTAAGCTGACATTT		TGTGCCAGCAGCCAGATAGGGACTAGCGAAGCGGAGACCCAGTACTTC		CAYFTTGANSKLTF		CASSQIGTSEAETQYF		TRA		TRB		TRUE
AAGGTTCGTTGCGTTA-1-13	FALSE	[]	TRUE	TRUE	TRAC		TRBC2		2180		4706										3		6						TRAJ56		TRBJ2-5						TGTGCTTACTTCACTACTGGAGCCAATAGTAAGCTGACATTT		TGTGCCAGCAGCCAGATAGGGACTAGCGAAGCGGAGACCCAGTACTTC		CAYFTTGANSKLTF		CASSQIGTSEAETQYF		TRA		TRB		TRUE
ACACCAACAGTCACTA-1-13	FALSE	[]	TRUE	TRUE	TRAC		TRBC2		7072		9272										5		7						TRAJ56		TRBJ2-5						TGTGCTTACTTCACTACTGGAGCCAATAGTAAGCTGACATTT		TGTGCCAGCAGCCAGATAGGGACTAGCGAAGCGGAGACCCAGTACTTC		CAYFTTGANSKLTF		CASSQIGTSEAETQYF		TRA		TRB		TRUE
ACCCACTCAAGCGCTC-1-13	FALSE	[]	TRUE	TRUE	TRAC		TRBC2		5764		16120										6		14						TRAJ56		TRBJ2-5						TGTGCTTACTTCACTACTGGAGCCAATAGTAAGCTGACATTT		TGTGCCAGCAGCCAGATAGGGACTAGCGAAGCGGAGACCCAGTACTTC		CAYFTTGANSKLTF		CASSQIGTSEAETQYF		TRA		TRB		TRUE
ACGAGGAGTTAAGACA-1-13	FALSE	[]	TRUE	TRUE	TRAC		TRBC2		4772		4854										4		6						TRAJ56		TRBJ2-5						TGTGCTTACTTCACTACTGGAGCCAATAGTAAGCTGACATTT		TGTGCCAGCAGCCAGATAGGGACTAGCGAAGCGGAGACCCAGTACTTC		CAYFTTGANSKLTF		CASSQIGTSEAETQYF		TRA		TRB		TRUE
ACGCCGACAAGTTGTC-1-13	FALSE	[]	TRUE	TRUE	TRAC		TRBC2		1204		1308										1		3						TRAJ56		TRBJ2-5						TGTGCTTACTTCACTACTGGAGCCAATAGTAAGCTGACATTT		TGTGCCAGCAGCCAGATAGGGACTAGCGAAGCGGAGACCCAGTACTTC		CAYFTTGANSKLTF		CASSQIGTSEAETQYF		TRA		TRB		TRUE
ACTGATGTCTTGACGA-1-13	FALSE	[]	TRUE	TRUE	TRAC		TRBC2		3750		13126										3		13						TRAJ56		TRBJ2-5						TGTGCTTACTTCACTACTGGAGCCAATAGTAAGCTGACATTT		TGTGCCAGCAGCCAGATAGGGACTAGCGAAGCGGAGACCCAGTACTTC		CAYFTTGANSKLTF		CASSQIGTSEAETQYF		TRA		TRB		TRUE
ACTTGTTAGATACACA-1-13	FALSE	[]	TRUE	TRUE	TRAC		TRBC2		2312		2412										2		2						TRAJ56		TRBJ2-5						TGTGCTTACTTCACTACTGGAGCCAATAGTAAGCTGACATTT		TGTGCCAGCAGCCAGATAGGGACTAGCGAAGCGGAGACCCAGTACTTC		CAYFTTGANSKLTF		CASSQIGTSEAETQYF		TRA		TRB		TRUE
AGGCCACCAAGTACCT-1-13	FALSE	[]	TRUE	TRUE	TRAC		TRBC2		140		2324										1		4						TRAJ56		TRBJ2-5						TGTGCTTACTTCACTACTGGAGCCAATAGTAAGCTGACATTT		TGTGCCAGCAGCCAGATAGGGACTAGCGAAGCGGAGACCCAGTACTTC		CAYFTTGANSKLTF		CASSQIGTSEAETQYF		TRA		TRB		TRUE
AGTCTTTAGTGAATTG-1-13	FALSE	[]	TRUE	TRUE	TRAC		TRBC2		1836		5344										2		6						TRAJ56		TRBJ2-5						TGTGCTTACTTCACTACTGGAGCCAATAGTAAGCTGACATTT		TGTGCCAGCAGCCAGATAGGGACTAGCGAAGCGGAGACCCAGTACTTC		CAYFTTGANSKLTF		CASSQIGTSEAETQYF		TRA		TRB		TRUE
AGTCTTTGTATGCTTG-1-13	FALSE	[]	TRUE	TRUE	TRAC		TRBC2		4026		1960										3		5						TRAJ56		TRBJ2-5						TGTGCTTACTTCACTACTGGAGCCAATAGTAAGCTGACATTT		TGTGCCAGCAGCCAGATAGGGACTAGCGAAGCGGAGACCCAGTACTTC		CAYFTTGANSKLTF		CASSQIGTSEAETQYF		TRA		TRB		TRUE
ATCATGGGTAGAAAGG-1-13	FALSE	[]	TRUE	TRUE	TRAC		TRBC2		4600		2160										3		3						TRAJ56		TRBJ2-5						TGTGCTTACTTCACTACTGGAGCCAATAGTAAGCTGACATTT		TGTGCCAGCAGCCAGATAGGGACTAGCGAAGCGGAGACCCAGTACTTC		CAYFTTGANSKLTF		CASSQIGTSEAETQYF		TRA		TRB		TRUE
ATCCACCCATGAACCT-1-13	FALSE	[]	TRUE	TRUE	TRAC		TRBC2		4480		8530										3		7						TRAJ56		TRBJ2-5						TGTGCTTACTTCACTACTGGAGCCAATAGTAAGCTGACATTT		TGTGCCAGCAGCCAGATAGGGACTAGCGAAGCGGAGACCCAGTACTTC		CAYFTTGANSKLTF		CASSQIGTSEAETQYF		TRA		TRB		TRUE
ATGCGATAGCGTTCCG-1-13	FALSE	[]	TRUE	TRUE	TRAC		TRBC2		5162		4694										4		5						TRAJ56		TRBJ2-5						TGTGCTTACTTCACTACTGGAGCCAATAGTAAGCTGACATTT		TGTGCCAGCAGCCAGATAGGGACTAGCGAAGCGGAGACCCAGTACTTC		CAYFTTGANSKLTF		CASSQIGTSEAETQYF		TRA		TRB		TRUE
ATTACTCGTTAAGATG-1-13	FALSE	[]	TRUE	TRUE	TRAC		TRBC2		4282		9228										4		8						TRAJ56		TRBJ2-5						TGTGCTTACTTCACTACTGGAGCCAATAGTAAGCTGACATTT		TGTGCCAGCAGCCAGATAGGGACTAGCGAAGCGGAGACCCAGTACTTC		CAYFTTGANSKLTF		CASSQIGTSEAETQYF		TRA		TRB		TRUE
ATTGGACAGCTCCCAG-1-13	FALSE	[]	TRUE	TRUE	TRAC		TRBC2		2482		3086										2		3						TRAJ56		TRBJ2-5						TGTGCTTACTTCACTACTGGAGCCAATAGTAAGCTGACATTT		TGTGCCAGCAGCCAGATAGGGACTAGCGAAGCGGAGACCCAGTACTTC		CAYFTTGANSKLTF		CASSQIGTSEAETQYF		TRA		TRB		TRUE
CACATAGCAAGCGATG-1-13	FALSE	[]	TRUE	TRUE	TRAC		TRBC2		5976		14874										5		11						TRAJ56		TRBJ2-5						TGTGCTTACTTCACTACTGGAGCCAATAGTAAGCTGACATTT		TGTGCCAGCAGCCAGATAGGGACTAGCGAAGCGGAGACCCAGTACTTC		CAYFTTGANSKLTF		CASSQIGTSEAETQYF		TRA		TRB		TRUE
CACATTTGTTTACTCT-1-13	FALSE	[]	TRUE	TRUE	TRAC		TRBC2		4812		3456										4		4						TRAJ56		TRBJ2-5						TGTGCTTACTTCACTACTGGAGCCAATAGTAAGCTGACATTT		TGTGCCAGCAGCCAGATAGGGACTAGCGAAGCGGAGACCCAGTACTTC		CAYFTTGANSKLTF		CASSQIGTSEAETQYF		TRA		TRB		TRUE
CAGCCGATCATGTGGT-1-13	FALSE	[]	TRUE	TRUE	TRAC		TRBC2		1876		8358										2		6						TRAJ56		TRBJ2-5						TGTGCTTACTTCACTACTGGAGCCAATAGTAAGCTGACATTT		TGTGCCAGCAGCCAGATAGGGACTAGCGAAGCGGAGACCCAGTACTTC		CAYFTTGANSKLTF		CASSQIGTSEAETQYF		TRA		TRB		TRUE
CAGCGACTCGGATGTT-1-13	FALSE	[]	TRUE	TRUE	TRAC		TRBC2		5242		7322										3		7						TRAJ56		TRBJ2-5						TGTGCTTACTTCACTACTGGAGCCAATAGTAAGCTGACATTT		TGTGCCAGCAGCCAGATAGGGACTAGCGAAGCGGAGACCCAGTACTTC		CAYFTTGANSKLTF		CASSQIGTSEAETQYF		TRA		TRB		TRUE
CCACGGACATACGCTA-1-13	FALSE	[]	TRUE	TRUE	TRAC		TRBC2		1808		2856										1		3						TRAJ56		TRBJ2-5						TGTGCTTACTTCACTACTGGAGCCAATAGTAAGCTGACATTT		TGTGCCAGCAGCCAGATAGGGACTAGCGAAGCGGAGACCCAGTACTTC		CAYFTTGANSKLTF		CASSQIGTSEAETQYF		TRA		TRB		TRUE
CGACCTTCAGTTCATG-1-13	FALSE	[]	TRUE	TRUE	TRAC		TRBC2		1688		4290										2		5						TRAJ56		TRBJ2-5						TGTGCTTACTTCACTACTGGAGCCAATAGTAAGCTGACATTT		TGTGCCAGCAGCCAGATAGGGACTAGCGAAGCGGAGACCCAGTACTTC		CAYFTTGANSKLTF		CASSQIGTSEAETQYF		TRA		TRB		TRUE
CGACTTCAGATCTGCT-1-13	FALSE	[]	TRUE	TRUE	TRAC		TRBC2		2810		8740										2		9						TRAJ56		TRBJ2-5						TGTGCTTACTTCACTACTGGAGCCAATAGTAAGCTGACATTT		TGTGCCAGCAGCCAGATAGGGACTAGCGAAGCGGAGACCCAGTACTTC		CAYFTTGANSKLTF		CASSQIGTSEAETQYF		TRA		TRB		TRUE
CGATTGATCCCAGGTG-1-13	FALSE	[]	TRUE	TRUE	TRAC		TRBC2		2754		10950										3		14						TRAJ56		TRBJ2-5						TGTGCTTACTTCACTACTGGAGCCAATAGTAAGCTGACATTT		TGTGCCAGCAGCCAGATAGGGACTAGCGAAGCGGAGACCCAGTACTTC		CAYFTTGANSKLTF		CASSQIGTSEAETQYF		TRA		TRB		TRUE
CGTCCATGTCCGACGT-1-13	FALSE	[]	TRUE	TRUE	TRAC		TRBC2		2162		5998										3		9						TRAJ56		TRBJ2-5						TGTGCTTACTTCACTACTGGAGCCAATAGTAAGCTGACATTT		TGTGCCAGCAGCCAGATAGGGACTAGCGAAGCGGAGACCCAGTACTTC		CAYFTTGANSKLTF		CASSQIGTSEAETQYF		TRA		TRB		TRUE
CTAACTTCAGCCAATT-1-13	FALSE	[]	TRUE	TRUE	TRAC		TRBC2		2350		3102										2		3						TRAJ56		TRBJ2-5						TGTGCTTACTTCACTACTGGAGCCAATAGTAAGCTGACATTT		TGTGCCAGCAGCCAGATAGGGACTAGCGAAGCGGAGACCCAGTACTTC		CAYFTTGANSKLTF		CASSQIGTSEAETQYF		TRA		TRB		TRUE
CTAAGACCAGATCCAT-1-13	FALSE	[]	TRUE	TRUE	TRAC		TRBC2		4884		6348										4		6						TRAJ56		TRBJ2-5						TGTGCTTACTTCACTACTGGAGCCAATAGTAAGCTGACATTT		TGTGCCAGCAGCCAGATAGGGACTAGCGAAGCGGAGACCCAGTACTTC		CAYFTTGANSKLTF		CASSQIGTSEAETQYF		TRA		TRB		TRUE
CTCGTCAAGATAGCAT-1-13	FALSE	[]	TRUE	TRUE	TRAC		TRBC2		1470		1392										4		2						TRAJ56		TRBJ2-5						TGTGCTTACTTCACTACTGGAGCCAATAGTAAGCTGACATTT		TGTGCCAGCAGCCAGATAGGGACTAGCGAAGCGGAGACCCAGTACTTC		CAYFTTGANSKLTF		CASSQIGTSEAETQYF		TRA		TRB		TRUE
CTCTAATGTATCTGCA-1-13	FALSE	[]	TRUE	TRUE	TRAC		TRBC2		8624		9440										8		8						TRAJ56		TRBJ2-5						TGTGCTTACTTCACTACTGGAGCCAATAGTAAGCTGACATTT		TGTGCCAGCAGCCAGATAGGGACTAGCGAAGCGGAGACCCAGTACTTC		CAYFTTGANSKLTF		CASSQIGTSEAETQYF		TRA		TRB		TRUE
CTGATCCCAATTCCTT-1-13	FALSE	[]	TRUE	TRUE	TRAC		TRBC2		3522		5596										3		4						TRAJ56		TRBJ2-5						TGTGCTTACTTCACTACTGGAGCCAATAGTAAGCTGACATTT		TGTGCCAGCAGCCAGATAGGGACTAGCGAAGCGGAGACCCAGTACTTC		CAYFTTGANSKLTF		CASSQIGTSEAETQYF		TRA		TRB		TRUE
GAACGGAGTGTGACGA-1-13	FALSE	[]	TRUE	TRUE	TRAC		TRBC2		2818		846										3		4						TRAJ56		TRBJ2-5						TGTGCTTACTTCACTACTGGAGCCAATAGTAAGCTGACATTT		TGTGCCAGCAGCCAGATAGGGACTAGCGAAGCGGAGACCCAGTACTTC		CAYFTTGANSKLTF		CASSQIGTSEAETQYF		TRA		TRB		TRUE
GACCTGGCACAGCGTC-1-13	FALSE	[]	TRUE	TRUE	TRAC		TRBC2		496		3476										3		5						TRAJ56		TRBJ2-5						TGTGCTTACTTCACTACTGGAGCCAATAGTAAGCTGACATTT		TGTGCCAGCAGCCAGATAGGGACTAGCGAAGCGGAGACCCAGTACTTC		CAYFTTGANSKLTF		CASSQIGTSEAETQYF		TRA		TRB		TRUE
GATCAGTAGCTGATAA-1-13	FALSE	[]	TRUE	TRUE	TRAC		TRBC2		4922		2288										4		3						TRAJ56		TRBJ2-5						TGTGCTTACTTCACTACTGGAGCCAATAGTAAGCTGACATTT		TGTGCCAGCAGCCAGATAGGGACTAGCGAAGCGGAGACCCAGTACTTC		CAYFTTGANSKLTF		CASSQIGTSEAETQYF		TRA		TRB		TRUE
GATGCTAGTATGGTTC-1-13	FALSE	[]	TRUE	TRUE	TRAC		TRBC2		3280		6804										4		6						TRAJ56		TRBJ2-5						TGTGCTTACTTCACTACTGGAGCCAATAGTAAGCTGACATTT		TGTGCCAGCAGCCAGATAGGGACTAGCGAAGCGGAGACCCAGTACTTC		CAYFTTGANSKLTF		CASSQIGTSEAETQYF		TRA		TRB		TRUE
GCGCCAACATAAGACA-1-13	FALSE	[]	TRUE	TRUE	TRAC		TRBC2		2680		1198										2		1						TRAJ56		TRBJ2-5						TGTGCTTACTTCACTACTGGAGCCAATAGTAAGCTGACATTT		TGTGCCAGCAGCCAGATAGGGACTAGCGAAGCGGAGACCCAGTACTTC		CAYFTTGANSKLTF		CASSQIGTSEAETQYF		TRA		TRB		TRUE
GCGCCAATCCTTGGTC-1-13	FALSE	[]	TRUE	TRUE	TRAC		TRBC2		1816		5146										2		4						TRAJ56		TRBJ2-5						TGTGCTTACTTCACTACTGGAGCCAATAGTAAGCTGACATTT		TGTGCCAGCAGCCAGATAGGGACTAGCGAAGCGGAGACCCAGTACTTC		CAYFTTGANSKLTF		CASSQIGTSEAETQYF		TRA		TRB		TRUE
GCGCGATTCTGTGCAA-1-13	FALSE	[]	TRUE	TRUE	TRAC		TRBC2		1540		6810										2		6						TRAJ56		TRBJ2-5						TGTGCTTACTTCACTACTGGAGCCAATAGTAAGCTGACATTT		TGTGCCAGCAGCCAGATAGGGACTAGCGAAGCGGAGACCCAGTACTTC		CAYFTTGANSKLTF		CASSQIGTSEAETQYF		TRA		TRB		TRUE
GTACTTTGTATATGAG-1-13	FALSE	[]	TRUE	TRUE	TRAC		TRBC2		1500		2864										1		2						TRAJ56		TRBJ2-5						TGTGCTTACTTCACTACTGGAGCCAATAGTAAGCTGACATTT		TGTGCCAGCAGCCAGATAGGGACTAGCGAAGCGGAGACCCAGTACTTC		CAYFTTGANSKLTF		CASSQIGTSEAETQYF		TRA		TRB		TRUE
GTGCAGCGTCTAGAGG-1-13	FALSE	[]	TRUE	TRUE	TRAC		TRBC2		1060		6612										2		11						TRAJ56		TRBJ2-5						TGTGCTTACTTCACTACTGGAGCCAATAGTAAGCTGACATTT		TGTGCCAGCAGCCAGATAGGGACTAGCGAAGCGGAGACCCAGTACTTC		CAYFTTGANSKLTF		CASSQIGTSEAETQYF		TRA		TRB		TRUE
GTGTGCGAGAGCTGCA-1-13	FALSE	[]	TRUE	TRUE	TRAC		TRBC2		1236		12666										1		12						TRAJ56		TRBJ2-5						TGTGCTTACTTCACTACTGGAGCCAATAGTAAGCTGACATTT		TGTGCCAGCAGCCAGATAGGGACTAGCGAAGCGGAGACCCAGTACTTC		CAYFTTGANSKLTF		CASSQIGTSEAETQYF		TRA		TRB		TRUE
TACTTACTCGCATGAT-1-13	FALSE	[]	TRUE	TRUE	TRAC		TRBC2		8658		4042										8		4						TRAJ56		TRBJ2-5						TGTGCTTACTTCACTACTGGAGCCAATAGTAAGCTGACATTT		TGTGCCAGCAGCCAGATAGGGACTAGCGAAGCGGAGACCCAGTACTTC		CAYFTTGANSKLTF		CASSQIGTSEAETQYF		TRA		TRB		TRUE
TCAACGAGTAGGGTAC-1-13	FALSE	[]	TRUE	TRUE	TRAC		TRBC2		2744		1120										2		2						TRAJ56		TRBJ2-5						TGTGCTTACTTCACTACTGGAGCCAATAGTAAGCTGACATTT		TGTGCCAGCAGCCAGATAGGGACTAGCGAAGCGGAGACCCAGTACTTC		CAYFTTGANSKLTF		CASSQIGTSEAETQYF		TRA		TRB		TRUE
TGCTACCAGGTGATTA-1-13	FALSE	[]	TRUE	TRUE	TRAC		TRBC2		2936		5194										2		4						TRAJ56		TRBJ2-5						TGTGCTTACTTCACTACTGGAGCCAATAGTAAGCTGACATTT		TGTGCCAGCAGCCAGATAGGGACTAGCGAAGCGGAGACCCAGTACTTC		CAYFTTGANSKLTF		CASSQIGTSEAETQYF		TRA		TRB		TRUE
TTGCCGTAGCTGCCCA-1-13	FALSE	[]	TRUE	TRUE	TRAC		TRBC2		1864		7944										2		8						TRAJ56		TRBJ2-5						TGTGCTTACTTCACTACTGGAGCCAATAGTAAGCTGACATTT		TGTGCCAGCAGCCAGATAGGGACTAGCGAAGCGGAGACCCAGTACTTC		CAYFTTGANSKLTF		CASSQIGTSEAETQYF		TRA		TRB		TRUE
TTGCCGTTCGTCTGAA-1-13	FALSE	[]	TRUE	TRUE	TRAC		TRBC2		4094		7322										5		7						TRAJ56		TRBJ2-5						TGTGCTTACTTCACTACTGGAGCCAATAGTAAGCTGACATTT		TGTGCCAGCAGCCAGATAGGGACTAGCGAAGCGGAGACCCAGTACTTC		CAYFTTGANSKLTF		CASSQIGTSEAETQYF		TRA		TRB		TRUE
ACTTGTTGTCTCACCT-1-12	FALSE	[]	TRUE	TRUE	TRAC		TRBC1		5062		3016										4		2						TRAJ45		TRBJ1-1						TGTGCAGCAAGCACGACAGGAGGAGGTGCTGACGGACTCACCTTT		TGCGCCAGCAGTTTCGTCGGGTTGGGGACTGAAGCTTTCTTT		CAASTTGGGADGLTF		CASSFVGLGTEAFF		TRA		TRB		TRUE
AGTGGGAAGGCATGGT-1-12	FALSE	[]	TRUE	TRUE	TRAC		TRBC1		8568		15438										8		10						TRAJ45		TRBJ1-1						TGTGCAGCAAGCACGACAGGAGGAGGTGCTGACGGACTCACCTTT		TGCGCCAGCAGTTTCGTCGGGTTGGGGACTGAAGCTTTCTTT		CAASTTGGGADGLTF		CASSFVGLGTEAFF		TRA		TRB		TRUE
CACACCTTCGCATGAT-1-12	FALSE	[]	TRUE	TRUE	TRAC		TRBC1		7336		11122										5		8						TRAJ45		TRBJ1-1						TGTGCAGCAAGCACGACAGGAGGAGGTGCTGACGGACTCACCTTT		TGCGCCAGCAGTTTCGTCGGGTTGGGGACTGAAGCTTTCTTT		CAASTTGGGADGLTF		CASSFVGLGTEAFF		TRA		TRB		TRUE
CACCACTTCACTGGGC-1-12	FALSE	[]	TRUE	TRUE	TRAC		TRBC1		4118		12498										3		10						TRAJ45		TRBJ1-1						TGTGCAGCAAGCACGACAGGAGGAGGTGCTGACGGACTCACCTTT		TGCGCCAGCAGTTTCGTCGGGTTGGGGACTGAAGCTTTCTTT		CAASTTGGGADGLTF		CASSFVGLGTEAFF		TRA		TRB		TRUE
CAGATCATCTTTAGTC-1-12	FALSE	[]	TRUE	TRUE	TRAC		TRBC1		5444		15490										5		13						TRAJ45		TRBJ1-1						TGTGCAGCAAGCACGACAGGAGGAGGTGCTGACGGACTCACCTTT		TGCGCCAGCAGTTTCGTCGGGTTGGGGACTGAAGCTTTCTTT		CAASTTGGGADGLTF		CASSFVGLGTEAFF		TRA		TRB		TRUE
CGATTGAAGTATTGGA-1-12	FALSE	[]	TRUE	TRUE	TRAC		TRBC1		2896		4826										3		4						TRAJ45		TRBJ1-1						TGTGCAGCAAGCACGACAGGAGGAGGTGCTGACGGACTCACCTTT		TGCGCCAGCAGTTTCGTCGGGTTGGGGACTGAAGCTTTCTTT		CAASTTGGGADGLTF		CASSFVGLGTEAFF		TRA		TRB		TRUE
CTACCCAAGACTTTCG-1-12	FALSE	[]	TRUE	TRUE	TRAC		TRBC1		4276		9926										4		7						TRAJ45		TRBJ1-1						TGTGCAGCAAGCACGACAGGAGGAGGTGCTGACGGACTCACCTTT		TGCGCCAGCAGTTTCGTCGGGTTGGGGACTGAAGCTTTCTTT		CAASTTGGGADGLTF		CASSFVGLGTEAFF		TRA		TRB		TRUE
CTGCCTAGTTCCACAA-1-12	FALSE	[]	TRUE	TRUE	TRAC		TRBC1		13350		13104										11		10						TRAJ45		TRBJ1-1						TGTGCAGCAAGCACGACAGGAGGAGGTGCTGACGGACTCACCTTT		TGCGCCAGCAGTTTCGTCGGGTTGGGGACTGAAGCTTTCTTT		CAASTTGGGADGLTF		CASSFVGLGTEAFF		TRA		TRB		TRUE
CTTAACTTCTAACTGG-1-12	FALSE	[]	TRUE	TRUE	TRAC		TRBC1		2380		6700										2		6						TRAJ45		TRBJ1-1						TGTGCAGCAAGCACGACAGGAGGAGGTGCTGACGGACTCACCTTT		TGCGCCAGCAGTTTCGTCGGGTTGGGGACTGAAGCTTTCTTT		CAASTTGGGADGLTF		CASSFVGLGTEAFF		TRA		TRB		TRUE
GACCTGGGTGACTACT-1-12	FALSE	[]	TRUE	TRUE	TRAC		TRBC1		3156		3320										2		2						TRAJ45		TRBJ1-1						TGTGCAGCAAGCACGACAGGAGGAGGTGCTGACGGACTCACCTTT		TGCGCCAGCAGTTTCGTCGGGTTGGGGACTGAAGCTTTCTTT		CAASTTGGGADGLTF		CASSFVGLGTEAFF		TRA		TRB		TRUE
GATCGTAGTCTCATCC-1-12	FALSE	[]	TRUE	TRUE	TRAC		TRBC1		4256		14916										3		10						TRAJ45		TRBJ1-1						TGTGCAGCAAGCACGACAGGAGGAGGTGCTGACGGACTCACCTTT		TGCGCCAGCAGTTTCGTCGGGTTGGGGACTGAAGCTTTCTTT		CAASTTGGGADGLTF		CASSFVGLGTEAFF		TRA		TRB		TRUE
GATGAAATCGATGAGG-1-12	FALSE	[]	TRUE	TRUE	TRAC		TRBC1		538		12198										3		9						TRAJ45		TRBJ1-1						TGTGCAGCAAGCACGACAGGAGGAGGTGCTGACGGACTCACCTTT		TGCGCCAGCAGTTTCGTCGGGTTGGGGACTGAAGCTTTCTTT		CAASTTGGGADGLTF		CASSFVGLGTEAFF		TRA		TRB		TRUE
GGAACTTTCACGCATA-1-12	FALSE	[]	TRUE	TRUE	TRAC		TRBC1		7700		7248										6		5						TRAJ45		TRBJ1-1						TGTGCAGCAAGCACGACAGGAGGAGGTGCTGACGGACTCACCTTT		TGCGCCAGCAGTTTCGTCGGGTTGGGGACTGAAGCTTTCTTT		CAASTTGGGADGLTF		CASSFVGLGTEAFF		TRA		TRB		TRUE
GTATCTTGTAATCACC-1-12	FALSE	[]	TRUE	TRUE	TRAC		TRBC1		12148		3204										9		3						TRAJ45		TRBJ1-1						TGTGCAGCAAGCACGACAGGAGGAGGTGCTGACGGACTCACCTTT		TGCGCCAGCAGTTTCGTCGGGTTGGGGACTGAAGCTTTCTTT		CAASTTGGGADGLTF		CASSFVGLGTEAFF		TRA		TRB		TRUE
GTATTCTTCACCAGGC-1-12	FALSE	[]	TRUE	TRUE	TRAC		TRBC1		3028		3448										3		3						TRAJ45		TRBJ1-1						TGTGCAGCAAGCACGACAGGAGGAGGTGCTGACGGACTCACCTTT		TGCGCCAGCAGTTTCGTCGGGTTGGGGACTGAAGCTTTCTTT		CAASTTGGGADGLTF		CASSFVGLGTEAFF		TRA		TRB		TRUE
TACACGAAGACATAAC-1-12	FALSE	[]	TRUE	TRUE	TRAC		TRBC1		6078		12970										6		8						TRAJ45		TRBJ1-1						TGTGCAGCAAGCACGACAGGAGGAGGTGCTGACGGACTCACCTTT		TGCGCCAGCAGTTTCGTCGGGTTGGGGACTGAAGCTTTCTTT		CAASTTGGGADGLTF		CASSFVGLGTEAFF		TRA		TRB		TRUE
TCAGATGGTAAGAGGA-1-12	FALSE	[]	TRUE	TRUE	TRAC		TRBC1		5408		11042										4		10						TRAJ45		TRBJ1-1						TGTGCAGCAAGCACGACAGGAGGAGGTGCTGACGGACTCACCTTT		TGCGCCAGCAGTTTCGTCGGGTTGGGGACTGAAGCTTTCTTT		CAASTTGGGADGLTF		CASSFVGLGTEAFF		TRA		TRB		TRUE
TTCCCAGGTTGCGTTA-1-12	FALSE	[]	TRUE	TRUE	TRAC		TRBC1		6200		4580										5		5						TRAJ45		TRBJ1-1						TGTGCAGCAAGCACGACAGGAGGAGGTGCTGACGGACTCACCTTT		TGCGCCAGCAGTTTCGTCGGGTTGGGGACTGAAGCTTTCTTT		CAASTTGGGADGLTF		CASSFVGLGTEAFF		TRA		TRB		TRUE
TTTATGCCAGTACACT-1-12	FALSE	[]	TRUE	TRUE	TRAC		TRBC1		5380		1656										5		2						TRAJ45		TRBJ1-1						TGTGCAGCAAGCACGACAGGAGGAGGTGCTGACGGACTCACCTTT		TGCGCCAGCAGTTTCGTCGGGTTGGGGACTGAAGCTTTCTTT		CAASTTGGGADGLTF		CASSFVGLGTEAFF		TRA		TRB		TRUE
AAACCTGCAACGATGG-1-13	FALSE	[]	TRUE	TRUE	TRAC		TRBC1		1448		5660										1		4						TRAJ45		TRBJ1-1						TGTGCAGCAAGCACGACAGGAGGAGGTGCTGACGGACTCACCTTT		TGCGCCAGCAGTTTCGTCGGGTTGGGGACTGAAGCTTTCTTT		CAASTTGGGADGLTF		CASSFVGLGTEAFF		TRA		TRB		TRUE
AAACGGGAGTTAAGTG-1-13	FALSE	[]	TRUE	TRUE	TRAC		TRBC1		2644		4252										3		4						TRAJ45		TRBJ1-1						TGTGCAGCAAGCACGACAGGAGGAGGTGCTGACGGACTCACCTTT		TGCGCCAGCAGTTTCGTCGGGTTGGGGACTGAAGCTTTCTTT		CAASTTGGGADGLTF		CASSFVGLGTEAFF		TRA		TRB		TRUE
AACTCTTTCGGAGGTA-1-13	FALSE	[]	TRUE	TRUE	TRAC		TRBC1		2960		9208										2		9						TRAJ45		TRBJ1-1						TGTGCAGCAAGCACGACAGGAGGAGGTGCTGACGGACTCACCTTT		TGCGCCAGCAGTTTCGTCGGGTTGGGGACTGAAGCTTTCTTT		CAASTTGGGADGLTF		CASSFVGLGTEAFF		TRA		TRB		TRUE
AAGCCGCGTAGAGGAA-1-13	FALSE	[]	TRUE	TRUE	TRAC		TRBC1		542		454										2		2						TRAJ45		TRBJ1-1						TGTGCAGCAAGCACGACAGGAGGAGGTGCTGACGGACTCACCTTT		TGCGCCAGCAGTTTCGTCGGGTTGGGGACTGAAGCTTTCTTT		CAASTTGGGADGLTF		CASSFVGLGTEAFF		TRA		TRB		TRUE
AAGGTTCAGGACAGCT-1-13	FALSE	[]	TRUE	TRUE	TRAC		TRBC1		466		7026										1		6						TRAJ45		TRBJ1-1						TGTGCAGCAAGCACGACAGGAGGAGGTGCTGACGGACTCACCTTT		TGCGCCAGCAGTTTCGTCGGGTTGGGGACTGAAGCTTTCTTT		CAASTTGGGADGLTF		CASSFVGLGTEAFF		TRA		TRB		TRUE
ACAGCTAAGTGCCAGA-1-13	FALSE	[]	TRUE	TRUE	TRAC		TRBC1		1548		4322										1		4						TRAJ45		TRBJ1-1						TGTGCAGCAAGCACGACAGGAGGAGGTGCTGACGGACTCACCTTT		TGCGCCAGCAGTTTCGTCGGGTTGGGGACTGAAGCTTTCTTT		CAASTTGGGADGLTF		CASSFVGLGTEAFF		TRA		TRB		TRUE
ACGAGGAAGCTGGAAC-1-13	FALSE	[]	TRUE	TRUE	TRAC		TRBC1		62		14978										1		12						TRAJ45		TRBJ1-1						TGTGCAGCAAGCACGACAGGAGGAGGTGCTGACGGACTCACCTTT		TGCGCCAGCAGTTTCGTCGGGTTGGGGACTGAAGCTTTCTTT		CAASTTGGGADGLTF		CASSFVGLGTEAFF		TRA		TRB		TRUE
ACGCCGAAGGCTAGAC-1-13	FALSE	[]	TRUE	TRUE	TRAC		TRBC1		1346		6472										3		5						TRAJ45		TRBJ1-1						TGTGCAGCAAGCACGACAGGAGGAGGTGCTGACGGACTCACCTTT		TGCGCCAGCAGTTTCGTCGGGTTGGGGACTGAAGCTTTCTTT		CAASTTGGGADGLTF		CASSFVGLGTEAFF		TRA		TRB		TRUE
ACGGGCTTCGGTTAAC-1-13	FALSE	[]	TRUE	TRUE	TRAC		TRBC1		1492		4408										2		5						TRAJ45		TRBJ1-1						TGTGCAGCAAGCACGACAGGAGGAGGTGCTGACGGACTCACCTTT		TGCGCCAGCAGTTTCGTCGGGTTGGGGACTGAAGCTTTCTTT		CAASTTGGGADGLTF		CASSFVGLGTEAFF		TRA		TRB		TRUE
[truncated: 982 more rows]
[truncated: 62 more columns]

## Sheet: Contracted
Supplementary Data9-3. Enriched Contracted TCR clone in pre- or post- GOLP treatment
[truncated: 2,727 more rows]
[truncated: 62 more columns]
