# Supplementary material for: Macro CD5L+ deteriorates CD8+T cells exhaustion and impairs combination of Gemcitabine-Oxaliplatin-Lenvatinib-anti-PD1 therapy in intrahepatic cholangiocarcinoma
Source: Nat Commun. 2024 Jan 20;15:621. doi: 10.1038/s41467-024-44795-1 (PMC10799889; doi:10.1038/s41467-024-44795-1)
Supplement: Supplementary file 4 — Supplementary Data 1-9 [file 41467_2024_44795_MOESM4_ESM.zip › Supplementary Data9. Key resources table.xlsx]

## Sheet: Sheet1
Supplementary Data10. Key resources table
REAGENT or RESOURCE	SOURCE	IDENTIFIER
Antibodies
FITC anti-human Granzyme K	Biolegend	370508
APC/PercP-Cy5.5 anti-human CD8	Biolegend	344721/344709
BV421 anti-human CD233(LAG-3)	Biolegend	369313
BV421 anti-human CD161	Biolegend	339913
BV421 anti-human CD152(CTLA4)	Biolegend	369605
PE anti-human CD279 (PD-1)	Biolegend	135205
Brilliant Violet 510™ anti-human Ki-67	Biolegend	350518
Alexa Fluor® 700/FITC anti-human CD45	Biolegend	368514/103107
APC/PE anti-human FOLR2	Biolegend	391705/391703
APC/PE anti-mouse Folate Receptor β (FR-β)	Biolegend	153305/153303
PerCP anti-mouse F4/80	Biolegend	123125
FITC anti-mouse CD45	Biolegend	157607
PE anti-human/mouse Granzyme B	Biolegend	372207
Anti-CTLA4 antibody	Abcam	ab237712
Anti-CD5L/CT-2 antibody	Abcam	ab45408
Anti-Granzyme K antibody	Abcam	ab282703
Anti-Granzyme B antibody	Abcam	ab4059
Anti-CD8 alpha antibody	Abcam	ab217344
Anti-CK19 antibody	Abcam	ab133496
Anti-CD68 antibody	Gene Tech (Shanghai) Company Limited	GM087607
Cell line
mIC-22	This paper	CCTCC NO:C2022193
AY-LTC2	Prof. Liu Yongzhong’s team	Driven by Akt and Yap70
Chemicals, peptides, and recombinant proteins
Human TruStain FcX™ (Fc Receptor Blocking Solution)	Biolegend	Cat.422301
FOXP3 Fix/Perm Buffer(4X)	Biolegend	Cat.421401
FOXP3 Perm Buffer(10X)	Biolegend	Cat.421402
anti-mouse CD25	Bioxcell	Cat#BE0012
anti-mouse CTLA-4	Bioxcell	Cat#BE0131
anti-mouse PD-1	Bioxcell	Cat#BE0273
Cell Staining Buffer	Biolegend	Cat.420201
Chromium Next GEM Single Cell 5ʹ GEM Kit v2	10X Genomics	Cat#1000244/1000266
Chromium Next GEM Single Cell 5ʹ Gel Beads v2	10X Genomics	Cat#1000264/1000267
Dynabeads™MyOne™ SILANE	10X Genomics	Cat#2000048
Library Construction Kit	10X Genomics	Cat#10001900/1000196
Chromium Single Cell Human TCR Amplification Kit	10X Genomics	Cat#1000252
Chromium Next GEM Chip K Single Cell Kit	10X Genomics	Cat#1000286 /1000287
Dual Index Kit TT Set A	10X Genomics	Cat#1000215
MACS Tumor Dissociation Kit, human	Miltenyi Biotec	#130-095-929
Nuclease-free Water	Thermo Fisher Scientific	Cat#AM9937
Ethanol, Pure (200 Proof, anhydrous)	Millipore Sigma	Cat#E7023-500ML
SPRIselect Reagent Kit	Beckman Coulter	Cat#B23318
10% Tween 20	Bio-Rad	Cat#1662404
Glycerin (glycerol), 50% (v/v) Aqueous Solution	Ricca Chemical Company	Cat#Ricca Chemical Company
Qiagen Buffer EB	Qiagen	Cat#19086
Red Blood Cell Lysis Solution	Solarbio	Cat. No. / ID: 19086
RPMI 1640 Medium	Gibco	#11875093
Human CD5L Elisa Kit	biotechwell	EH10102
Deposited data
Single-cell RNA/TCR/BCR-seq data in iCCA patients under GOLP treatment	This paper	https://www.biosino.org/node/project/detail/OEP003206
iCCA patients in clinical trial NCT03951597	This paper	NCT03951597
A real-world cohort of iCCA patients under GOLP treatment	This paper	FDU-ZS-ICC-T
TMAs of 326 iCCA patients with operation	This paper	FDU-ZS-ICC
Transcriptomic data of 262 iCCA patients with operation		FU-iCCA
refdata-gex-GRCh38-2020-A	10x Genomics	RRID: SCR_017344; https://10xgenomics.com
hg38__refseq-r80__10kb_up_and_down_tss.mc9nr	cisTarget	https://resources.aertslab.org/cistarget/
Software and algorithms
Prism8	Graphpad	https://www.graphpad.com
FlowJo 10.6.2	Flowjo	https://www.flowjo.com
HALO	lndica Labs	https://indicalab.com/
Cellranger (v6.0.2)	10x Genomics	RRID: SCR_017344; https:// 10xgenomics.com
Scanpy (v1.8.2)	Theis Lab	RRID:SCR_018139; https://github.com/theislab/scanpy
Anndata(v0.7.8)	Theis Lab	https://anndata.readthedocs.io/
Scrublet		https://github.com/swolock/scrublet
Scirpy (v1.7.1)		https://github.com/icbi-lab/scirpy
Monocle2 (v2.10.1)		RRID: SCR_01633; https://github.com/cole-trapnelllab/monocle-release
InferCNV (v1.6.0)		https://github.com/broadinstitute/inferCNV
NATMI (v2.0）		https://github.com/asrhou/NATMI.git
CellChat (v1.1.3)		https://github.com/sqjin/CellChat
pySCENIC (v0.11.2)		RRID:SCR_017247; https://github.com/aertslab/SCENIC
SCENIC (v1.1.2)		RRID:SCR_017247; https://github.com/aertslab/SCENIC
kneed (v0.7.0)		https://pypi.org/project/kneed/
SCSA		https://github.com/bioinfo-ibms-pumc/SCSA
velocyto (v0.17.17)	Linnarsson Lab	http://velocyto.org/velocyto.py/
scVelo 0.2.4		https://github.com/theislab/scvelo/
PAGA
Metascape (v3.5)		https://metascape.org/
cNMF (v1.3)
scikit-learn (v1.0)		https://scikit-learn.org/stable/
inferCNVpy (v2)	Broad Institute	https://icbi-lab.github.io/infercnvpy
survminer (v0.4.9)	Alboukadel Kassambara and Marcin Kosinski and Przemyslaw Biecek.	https://cran.r-project.org/web/packages/survminer/
GSVA (v1.42.0)		https://www.bioconductor.org/packages/release/bioc/html/GSVA.html
ggplot2 (v3.3.5)		https://ggplot2.tidyverse.org/
Other
BD LSRFortessa™ X-20 Flow Cytometer	BD Biosciences	N/A
gentleMACS™ Dissociator	Miltenyi Biotec	N/A
Pannoramic MIDI	3DHISTECH Ltd.	N/A
Leica BOND-MAX/BOND-III	Leica	N/A
Illustration	BioRender	app.biorender.com
