# Supplementary material for: Macro CD5L+ deteriorates CD8+T cells exhaustion and impairs combination of Gemcitabine-Oxaliplatin-Lenvatinib-anti-PD1 therapy in intrahepatic cholangiocarcinoma
Source: Nat Commun. 2024 Jan 20;15:621. doi: 10.1038/s41467-024-44795-1 (PMC10799889; doi:10.1038/s41467-024-44795-1)
Supplement: Supplementary file 6 — Source Data [file 41467_2024_44795_MOESM6_ESM.xlsx]

## Sheet: Figure1
Figure1 A
See Supplementary Data1
Figure1 D
Case1	Case2	Case3	Case4	Case5	Case6	Case7	Case8	Case9	Case10	Case11	Case12	Case13	Case14	Case15	Case16	Case17	Case18	Case19	Case20	Case21	Case22	Case23	Case24	Case25	Case26	Case27	Case28
-65.63	-48.3	-45.7	-45.57	-43.48	-42	-41.94	-36.47	-36.36	-35.22	-31.7	-31.58	-31.51	-31.3	-31.26	-30.23	-25.76	-25.33	-23.26	-20.52	-20.45	-20	-14.84	-7.69	-1.92	3.7	5.55	7.44
Figure1 F
mIC-22
NC	GO	L	P	LP	GOL	GOP	GOLP
0.84	0.54	0.26	0.92	0.2	0.22	0.24	0.06
0.69	0.44	0.38	0.96	0.18	0.19	0.28	0.11
0.72	0.72	0.62	0.49	0.32	0.18	0.5	0.07
0.81	0.49	0.21	0.73	0.17	0.21	0.23	0.05
0.85	0.52	0.49	0.72	0.34	0.21	0.46	0.08
1.01	0.86	0.47	0.63	0.29	0.3	0.48	0.03
AY-LTC2
NC	GO	L	P	LP	GOL	GOP	GOLP
0.63	0.47	0.73	0.47	0.38	0.18	0.17	0.08
0.82	0.66	0.42	0.51	0.42	0.19	0.4	0.07
0.68	0.41	0.71	0.52	0.37	0.27	0.42	0.1
0.95	0.45	0.55	0.8	0.26	0.36	0.26	0.05
0.83	0.29	0.81	0.43	0.29	0.2	0.15	0.06
0.76	0.54	0.39	0.73	0.51	0.24	0.17	0.12

## Sheet: Figure2
Figure2 E
Immune Cells
sample	B cell	T cells	Myeloids	NK cell	Neutrophil	Plasma	Mast cell	pDC
Pt.1 Pre	4.06326	59.562	7.15328	10.0243	8.27251	8.63747	0.0973236	1.87348
Pt.1 Post	0.452702	17.0518	50.4951	2.99915	1.26379	0.933698	0.113176	0.339527
Pt.2 Pre	16.6767	32.2778	12.2638	29.4431	1.13591	0.643345	0.0804182	1.06554
Pt.2 Post	12.3777	28.8244	29.4766	19.5993	2.17425	0.388259	0.139773	0.698866
Pt.3 Pre	9.92	33.9657	11.4286	20.2171	0.8	0.971429	0.822857	0.88
Pt.3 Post	18.4452	40.3194	8.90072	10.1263	1.12652	2.01783	0.148552	1.31221
Pt.4 Pre	7.03094	46.6854	11.1089	8.40699	18.7425	0.893933	0.914022	0.140619
Pt.4 Post	8.59189	42.9296	24.0752	4.38544	0.0596659	7.10024	0.417661	0.626492
Pt.5 Pre	24.6252	39.5153	6.0382	15.7835	0.379955	1.03717	0.225919	0.236188
Pt.5 Post	15.8949	19.862	22.2104	8.4251	0.159215	0.132679	0.331697	0.902216
Pt.6 Pre	1.85185	45.5556	5.08642	12.1481	0.271605	4.51852	0.91358	0.444444
Pt.6 Post	10.5466	29.9168	5.05051	18.2412	0.77243	0.950683	0.207962	0.237671
Pt.7 Pre	4.24749	37.0569	10.0334	32.1739	0.100334	0.434783	0	0.434783
Pt.7 Post	3.9184	63.9881	10.6978	11.4442	0.111954	0.124394	0.0248787	0.223908
Pt.8 Pre	1.18079	57.0457	10.7914	3.6284	0.109478	0.672505	0.117297	0.0312793
Pt.8 Post	1.43965	31.1185	25.5498	13.9535	0.0791014	0.363866	0.284765	0.680272
Pt.9	5.89499	33.5571	16.0736	24.4259	2.25594	0.886263	0.913119	0.644555
Pt.10	43.299	41.6667	5.36328	4.45508	0.245459	0.184094	0.503191	0.196367
Nonimmune Cells
sample	Epithelial	Malignant cell	Endothelial	Fibroblast
Pt.1 Pre	0.0243309	0	0.0243309	0.0973236
Pt.1 Post	4.84768	0	2.08432	15.4673
Pt.2 Pre	1.65862	1.72899	2.24166	0.784077
Pt.2 Post	3.55645	0	2.03448	0.714397
Pt.3 Pre	13.9543	0.685714	3.68	2.64
Pt.3 Post	10.4358	0.309483	3.63951	3.14434
Pt.4 Pre	5.74528	0.0100442	0.200884	0.12053
Pt.4 Post	6.98091	0	0.417661	4.38544
Pt.5 Pre	8.59519	0.277264	1.92031	1.34525
Pt.5 Post	28.8444	0.0928751	2.40149	0.716465
Pt.6 Pre	19.4568	0.320988	2.44444	6.98765
Pt.6 Post	26.738	0.118835	3.06001	4.15924
Pt.7 Pre	11.2375	0.769231	2.20736	1.30435
Pt.7 Post	3.89352	0	3.794	1.72907
Pt.8 Pre	24.8436	0.00781983	0.383172	0.602127
Pt.8 Post	16.0418	0	3.03749	7.43553
Pt.9	11.9511	0.389419	1.59796	1.40996
Pt.10	2.49141	0	0.736377	0.859107
Figure2 F
Cell type	Pre_enrich_indicator	Post_enrich_indicator
Fibroblast		1.66683
Myeloid		1.5074
T cell		1.3687
pDC		1.10071
Endothelial		1.09475
Epithelial		1.00894
B cell	1.07738
Plasma	1.17768
NK cell	1.19409
Mast cell	1.38553
Neutrophil	1.68499
Hepatocyte	1.76649
Figure2 G
Cell type	Pi	-log pvalue
B cell	-0.18421	0.539669
Endothelial	-0.103141	0.358569
Epithelial	0.0404571	0.198657
Fibroblast	0.320146	0.842301
Hepatocyte	-0.395911	1.02398
Mast cell	0.250458	0.684978
Myeloid	-0.544829	1.43722
NK cell	-0.403522	1.04305
Neutrophil	0.0796839	0.302628
Plasma	0.399067	1.03187
T cell	0.320796	0.843806
pDC	-0.000697069	0.0220391
Figure2 H
Cell type	Ti	-log pvalue
B cell	0.0572129	0.245401
Endothelial	0.086281	0.318664
Epithelial	0.106461	0.366276
Fibroblast	0.0601744	0.253232
Hepatocyte	-0.172681	0.138359
Mast cell	-0.128577	0.366906
Myeloid	0.0116208	0.0972165
NK cell	0.05609	0.242404
Neutrophil	-0.0383156	0.192297
Plasma	-0.0420326	0.203269
T cell	-0.253812	0.692405
pDC	-0.0228902	0.142293

## Sheet: Figure3
Figure3 A
Pathways	hormone metabolic process	monocarboxylic acid metabolic process	small molecule catabolic process	Reproduction	organic anion transport	Biological oxidations	skeletal system development	Nuclear receptors meta-pathway	Drug ADME	GPCR ligand binding	Proximal tubule transport	Transmission across Chemical Synapses	epithelial cell differentiation	Transport of small molecules	Glycoprotein hormones	Osteoclast differentiation	Complement system	circulatory system process	positive regulation of response to external stimulus	positive regulation of cytokine production	negative regulation of cell population proliferation	NABA MATRISOME ASSOCIATED	adaptive immune response	humoral immune response	positive regulation of immune response	cellular response to cytokine stimulus	regulation of MAPK cascade	cell activation	regulation of cell adhesion	inflammatory response
-log10P	8.66202	8.1115	7.33536	6.75009	6.65886	6.46215	6.3686	5.9365	5.79987	5.73407	5.68777	5.64102	5.51943	5.14176	5.11987	-15.5059	-15.7999	-15.8533	-17.0074	-17.7596	-18.2589	-18.3461	-19.5616	-20.0142	-21.2317	-22.2336	-22.8331	-24.5119	-26.2395	-26.9007
Figure3 B, E and F
See Supplementary Data3
Figure3 G
Meta gene clusters	Predictive_index	Pval	-log10Pval
C1	0.92	0.0011	2.95861
C2	-0.24	0.57	0.244125
C3	0.44	0.27	0.568636
C4	-0.05	0.9	0.0457575
Figure3 H
	RT111	RT123	RT125	RT127	RT131	RT133	RT155	RT163	RT165	RT173	RT177	RT197	RT213	RT233	RT241	RT247	RT251	RT257	RT271	RT285	RT313	RT325	RT331	RT337	RT343	RT347	RT365	RT367	RT373	RT375	RT377	RT395	RT411	RT417	RT423	RT425	RT435	RT443	RT451	RT455	RT457	RT463	RT477	RT483	RT487	RT497	RT511	RT513	RT525
TYROBP	0.876807	0.956442	1.44831	3.48159	1.56778	0.85852	0.614315	-0.231377	-0.423087	1.36548	1.28743	0.680511	0.865934	1.00633	2.00335	-0.712487	-0.0652418	-0.194228	0.646841	0.948139	1.32594	1.32942	0.72799	0.91374	0.991593	0.646238	0.922284	2.32568	0.498955	0.938481	1.05978	0.356547	0.358616	0.303135	2.47332	1.14322	0.735084	0.19692	1.12755	1.50504	0.843684	1.22013	1.17226	0.842012	0.774716	0.394336	1.43214	1.43049	1.77127
HLA-DPB1	0.00608125	2.02998	1.37926	1.68929	1.60159	1.29654	0.957382	0.991561	0.654613	1.62272	1.49545	0.160715	0.743885	1.20368	2.10343	0.978592	1.48225	0.882326	0.937357	1.71962	0.428035	0.19296	0.458569	-0.784307	0.828939	1.15041	2.35493	2.27047	0.119651	0.680052	0.696962	1.23638	1.23321	-0.0281703	1.72821	1.39013	1.37395	0.790433	1.29113	1.6151	0.632503	1.45111	1.37828	-0.0693478	0.863965	0.554043	0.410955	1.68943	0.651615
FCER1G	0.632705	1.72147	2.17733	3.61654	1.80802	0.00498506	1.29248	0.0221612	-0.2163	1.65565	1.11917	0.699782	0.900594	0.977596	2.32359	-0.827083	-0.901395	-0.0202985	0.685717	0.727549	0.773639	1.68777	0.771619	1.1093	1.53044	0.450736	0.559492	1.8025	0.568794	0.517007	1.77606	0.387032	0.807421	0.403661	2.20358	1.59268	0.842211	0.21196	1.22204	1.82136	0.799445	1.3277	0.766613	1.31593	1.13712	0.267251	1.66834	0.826497	1.22532
IFI30	1.36622	0.824322	0.981644	2.45234	0.72008	-0.872057	-1.11455	0.0760615	1.11398	-0.45717	-0.0234297	0.409538	-0.607651	-0.0983462	0.762373	-1.991	-0.436248	-0.977215	0.709709	0.401298	-1.04087	1.68508	-0.0757277	0.180974	-1.24699	-0.354205	-0.198068	1.44431	1.31294	0.411906	1.3748	-0.131236	0.312315	-0.362614	1.96297	0.63619	0.50843	0.563738	1.56975	1.36008	0.27471	-0.681638	-0.0326254	0.559377	0.695777	-1.51251	-0.0816552	0.536676	-0.134244
C1QC	1.009	1.68665	2.25012	2.67312	1.80839	1.09162	1.26237	0.0789552	-0.229391	1.99445	0.981545	0.91158	1.07641	0.964566	2.42046	-0.726693	-0.453726	0.107832	0.740181	0.842029	0.820052	1.42701	0.927631	1.46599	1.13757	0.818554	0.948118	2.25525	0.924424	0.322846	1.57506	0.459691	0.662329	0.371026	1.64263	1.68609	0.53317	-0.0722759	0.723545	1.83948	0.393683	1.41314	0.952246	1.18585	0.942433	0.400443	1.61306	0.900824	1.2138
APOC1	0.716456	1.47258	0.66999	0.577675	-0.584574	-0.36424	1.78108	1.37176	-1.28921	1.30942	0.546668	0.130834	0.911298	0.855242	0.727185	-0.20596	-0.130786	0.914415	0.314102	0.89407	-0.539418	0.507478	2.332	0.244773	1.18557	1.15839	-0.635783	0.38453	0.0933438	0.279412	0.959126	-0.291187	0.299729	0.924335	0.719529	0.133182	-0.545054	-0.869936	0.595322	0.340823	-0.0531249	2.45311	-1.13679	0.530665	0.0102235	1.78864	-0.103841	0.72242	-0.200781
APOE	0.846697	0.863124	0.534188	0.797155	-0.0695518	0.412016	1.18126	1.21751	-1.50376	1.06661	0.893816	0.803984	0.894397	0.482741	1.22922	-0.739702	0.0733919	1.23615	0.0638535	1.58846	-0.842725	0.566871	1.79216	0.274082	1.6356	1.50622	0.0336212	1.12339	0.961137	0.813535	1.9173	-0.135207	0.377368	0.00350364	0.819951	0.0777961	-0.436207	-0.646546	1.87297	0.425982	-0.15362	1.24205	-0.417292	0.375149	-0.264596	0.417521	0.293381	0.384833	0.641439
HLA-DPA1	0.925755	2.49986	1.33343	2.18438	1.70788	1.10865	0.792094	0.362227	0.767976	2.19411	1.31502	0.264105	0.912278	1.31035	1.71999	0.814905	0.667989	-0.0835846	1.35163	1.00135	0.325275	0.50093	0.484623	0.617123	0.377323	0.448377	1.58854	2.20034	0.0402744	0.62632	1.03083	1.09143	0.558548	0.149209	1.94185	1.66142	0.643434	0.461353	1.19371	1.79018	1.22891	1.65886	1.32195	0.327047	1.12261	0.633615	0.903186	1.55486	0.434843
CCL4	0.60143	1.39032	0.35397	2.62682	1.69331	1.83824	1.12023	0.691167	0.0731988	1.16094	0.571872	0.800397	0.818322	0.925356	3.09738	-0.745108	1.02214	0.23501	0.779007	0.428995	0.456693	1.01485	2.33088	0.721541	1.19794	0.696169	0.898901	1.62585	0.754622	1.99996	1.32846	0.0332765	0.843555	0.378877	1.87705	1.76478	-0.367075	-0.765172	1.07391	1.12933	0.201286	1.72127	1.12669	0.580611	1.4702	1.55846	1.79024	0.986988	0.399475
TREM2	0.73175	1.2048	2.32073	2.07914	1.14216	0.619459	0.0651527	-0.72154	-0.673698	1.29676	1.2343	0.568327	0.791525	0.504385	0.816565	-1.90613	-3.09429	-0.410192	-0.238346	1.24989	1.10531	2.44292	-1.54305	1.41323	1.32149	-0.0985079	0.415898	2.68127	0.415435	0.175051	0.740758	-1.45794	0.0686694	0.207988	1.43631	0.924731	0.622074	0.727108	0.45931	1.5688	1.64538	-0.481743	0.308213	1.35475	-0.199338	-0.136199	1.23992	1.28419	1.32248
HLA-DQB1	-0.565723	0.508665	1.47944	1.11008	2.20194	-0.416325	0.888031	0.369561	1.73021	1.76515	-0.439804	0.666817	0.525812	1.78477	2.59109	0.403686	-0.0246182	-0.911684	1.52208	1.35612	-0.12813	1.52809	-0.112041	-0.799083	0.494322	-0.427031	2.45165	0.741503	1.02165	0.0650559	-0.0977862	0.569992	0.571378	1.13687	0.750137	-0.708545	2.2164	0.127191	1.72947	0.466709	1.10615	0.927897	-0.220619	-0.532137	1.28547	-0.259826	0.653432	0.54976	0.694093
HLA-DRB5	-0.113622	0.360856	1.78045	1.12842	2.13032	0.043379	-0.294811	-0.113026	1.68532	-0.00138869	-0.429537	-0.11116	0.723537	1.84114	2.54198	1.53676	0.510569	-0.151487	1.83463	0.268585	0.233488	1.73133	0.331886	-0.346616	1.75779	0.105235	2.20196	1.25201	1.70904	0.601611	0.22333	0.8017	-0.0860894	1.5597	1.17432	0.112869	2.50802	-0.4329	1.02	0.510002	-0.1626	1.91304	-0.210513	-0.0892525	-1.10622	-0.170896	-0.198835	0.0891648	1.92986
HLA-DRA	-0.0436939	2.33947	1.26794	2.10662	1.31952	0.706573	1.10703	0.627936	0.570426	1.71213	0.66161	0.626301	1.29356	1.29307	2.18803	0.14084	0.300414	0.266765	1.06216	0.938571	0.83888	1.07673	0.792115	0.262182	0.963023	0.689888	1.34782	1.99295	0.602771	1.09591	1.13766	1.98612	1.18611	0.486567	1.74865	1.09345	1.45905	0.25103	1.17307	1.71505	0.916913	1.19223	1.06242	0.900339	0.982057	0.862233	1.43384	1.43593	0.391863
CCL3	-0.00493421	0.317744	0.718429	1.76404	0.967303	1.54327	0.0542082	0.777817	0.21919	0.369117	0.641368	0.215346	0.265763	0.38319	1.76136	-0.562833	0.757127	-0.12193	-0.574893	0.162015	-0.181055	1.81332	1.70505	1.15354	1.23358	0.622257	0.635934	1.34712	-0.25295	0.827054	1.28638	0.25828	-0.0125815	0.469172	0.910642	0.539573	0.854474	0.796761	0.586081	0.544487	0.349889	0.614552	-0.511665	0.482691	0.620743	0.455924	1.27591	-0.37945	1.19519
C1QB	0.579526	1.74073	2.19189	2.55541	1.71597	0.917173	1.30578	0.208857	-0.238854	1.84169	1.11446	0.609221	0.958459	0.841574	2.40079	-0.691556	-0.440321	-0.111963	0.808438	1.019	0.720798	1.53665	0.814716	1.45966	0.869957	0.966112	0.82348	2.1265	0.881385	0.0394789	1.31596	0.364402	0.861023	0.384482	1.81447	1.60691	0.541337	-0.214943	0.687758	1.75802	0.434124	1.63395	1.05274	0.971744	0.905677	0.521135	1.58239	0.830569	0.734105
SPI1	1.04815	-0.112617	1.10176	3.9304	1.38073	0.427769	0.421044	0.0129049	0.515215	1.50938	1.0438	0.490328	1.0216	0.264281	1.42897	-0.174721	-0.345161	0.00523839	-0.312555	0.887296	1.12917	1.06556	0.15189	1.02039	1.45532	0.507334	1.46989	2.2789	0.701127	0.841744	1.34216	0.43084	-0.605437	-0.704284	2.37576	0.127158	0.771063	0.655693	1.55923	2.09304	0.78829	0.428925	0.83708	0.84639	0.583002	-0.75566	1.0486	1.36946	1.8295
SRGN	0.50885	1.40111	2.33063	3.50088	1.10809	0.168478	1.04051	0.821491	-0.292625	1.34799	0.55828	0.769096	0.698223	1.001	1.7491	-0.130001	-0.00352696	0.234121	1.2626	0.165126	0.417543	1.76087	0.844303	0.859383	1.68203	0.499089	0.877798	1.61404	0.552033	1.48583	2.15029	0.297739	0.355317	0.255327	2.90296	2.52646	0.320836	-0.513257	1.09401	1.93895	0.0307516	1.54516	0.808479	0.727404	0.949782	0.440666	1.55092	0.953851	1.335
C1QA	0.729612	1.47836	2.04043	2.60454	1.64217	0.908435	1.17196	0.3764	-0.0877696	1.98932	0.755879	0.655551	1.15232	0.730139	2.32506	-0.561958	-0.113152	-0.0232405	0.753513	0.962076	0.956954	1.29237	0.996402	1.34114	1.04726	1.15616	1.07337	2.00163	0.927722	0.425975	1.6115	0.38502	0.663063	0.457565	2.08115	1.36726	0.609719	-0.203989	1.12733	1.73635	0.415667	1.62507	1.27255	1.11753	0.975534	0.63038	1.76315	0.958452	1.05746
LAPTM5	0.756897	1.47124	2.38845	3.39727	1.63489	0.499114	1.04004	0.438572	-0.23107	1.36908	0.87488	1.07166	0.936395	1.29971	2.06179	-0.144441	-0.0693705	0.317666	1.06151	0.594171	0.642205	1.50188	0.379803	1.03608	2.04001	0.330116	1.43008	1.97307	0.633613	1.09649	1.61591	0.776922	0.569248	0.319963	2.34116	1.33358	0.607095	-0.00236518	1.25066	1.99542	0.431498	0.979731	0.9967	1.16947	0.980308	0.0595901	1.52847	1.13814	1.29116
AIF1	0.617965	0.806772	1.95494	2.94889	1.62423	1.26475	0.779486	0.855909	1.05235	1.58759	1.14911	-0.0160387	1.04633	0.808651	2.5464	-0.100052	-0.0746177	0.278306	0.346286	1.21884	1.32123	1.28588	0.352498	0.435768	1.15847	1.11866	1.05326	2.1481	0.956286	0.979906	1.47377	1.21968	0.240819	-0.21007	2.41362	0.635303	1.10195	0.164345	0.479709	1.90724	0.862225	1.39954	0.478394	0.955242	0.612331	0.585404	1.01873	1.00322	1.41019
HLA-DRB1	0.23687	1.50923	1.37896	1.714	1.95559	0.615563	0.932906	0.253392	1.4052	1.3674	0.184219	-0.117289	0.69426	1.53305	2.4696	1.0724	0.494652	-0.585236	1.36236	0.44092	-0.405881	1.35765	0.228938	-0.438514	1.40191	-0.295523	1.94953	0.92172	1.45103	-0.339946	0.619897	1.1468	0.424394	0.92628	1.24718	-0.0334876	2.53117	-0.0694021	1.35615	0.998444	0.473132	1.60437	0.41189	-0.422874	0.497545	0.423753	1.13225	1.02192	1.7973
MS4A7	-0.210505	1.47927	1.61459	2.52674	1.08568	0.404017	0.844682	1.37586	-0.899866	0.432991	0.444652	0.566149	0.677894	1.53004	1.87922	-0.0441816	0.439279	0.368743	1.0015	1.06643	0.966083	1.25997	1.06608	0.731015	0.616321	1.54275	1.15831	2.53432	0.488184	1.0401	1.20003	1.35209	0.614105	0.640562	1.955	1.15992	0.18209	0.122644	0.461169	1.73813	0.569599	2.29627	1.94193	0.832395	0.141897	1.21435	0.952893	1.43639	0.665974
ARHGDIB	0.526191	0.440186	1.29476	2.81997	1.28584	1.96019	0.592603	0.998648	0.00517318	0.741692	0.928067	0.590559	1.27415	1.34859	1.67882	0.49748	1.10865	0.63491	0.840919	0.398168	1.3864	1.50043	0.771101	-0.144639	1.0172	1.13846	2.23168	2.09621	0.179143	1.72048	1.08488	0.967317	0.261995	-0.270956	2.51828	2.25418	0.646117	-0.476195	0.523716	1.09704	0.66964	1.27277	1.59141	0.587118	0.526203	0.348576	0.826197	1.64862	1.28119
CD74	0.0118462	1.47176	0.435544	2.04938	1.28235	1.77782	0.921353	0.518469	0.504018	1.60006	0.825257	0.523893	1.24255	0.781484	1.95777	0.132289	0.67936	0.149459	0.470959	1.19432	1.06793	0.349081	0.720926	-0.305019	1.33006	0.699067	1.79209	2.43054	0.964206	0.998559	1.13715	1.17176	0.805634	0.0626954	1.398	1.2829	1.66382	0.479817	1.70961	1.77326	0.832715	0.665347	1.33562	0.923944	0.250366	0.25215	1.56801	1.70654	0.572434
MS4A6A	0.146318	1.53236	1.84732	2.11618	1.25573	0.532658	1.04419	1.19846	-0.0853222	1.01436	0.543365	0.741229	1.14328	1.40985	2.19315	0.111825	0.259267	0.195551	1.21764	1.00725	0.91652	1.12647	0.946104	0.593848	1.34455	1.32324	1.01856	2.13249	0.776593	1.00105	1.59398	1.35267	0.778492	0.54881	1.92836	1.27462	0.112373	0.374489	0.286386	1.47955	0.84543	2.14138	1.16784	1.26242	0.752059	1.2108	1.37953	1.61683	0.567613
IL1B	0.339872	0.587156	1.84304	3.14176	0.838123	0.720743	-0.177036	-1.31533	0.957737	0.678725	0.290422	0.476057	0.674817	0.78094	1.47073	-0.723657	-0.548899	-0.0757878	-0.929163	-0.465865	0.00970269	2.1945	1.69619	2.74707	1.46443	-0.830249	-0.597498	0.669738	-0.573212	0.489403	1.9719	-0.256961	-0.502902	-0.702319	1.11794	1.29576	1.29229	-0.361329	1.38913	0.785695	0.845649	-0.475495	-1.30867	0.376958	0.869217	0.0209541	-0.322494	-0.801092	1.03724
PLEK	0.0734501	1.16294	1.2835	3.28458	0.946722	3.36557	0.842061	0.757359	0.713506	1.56279	0.609479	0.541168	1.17587	0.927449	2.75108	0.340827	0.411375	0.122972	0.705157	0.317687	0.466784	1.37551	1.1037	0.602425	2.41369	1.0896	1.01453	0.904987	0.0917398	1.3511	1.78757	0.504976	0.666705	0.0682152	2.37882	2.23177	0.0842941	-0.33769	1.22962	1.76653	0.626082	1.17203	0.587327	0.237437	1.1581	0.153629	0.605967	0.81823	0.369693
ITGB2	0.0187492	0.072137	1.13196	3.23334	0.836999	1.7066	0.479816	0.627201	0.493503	1.78175	1.03512	-0.0825897	0.749001	0.381184	1.63442	0.225661	0.626937	0.21176	-0.532674	1.31464	0.684592	0.771124	0.097236	0.362085	1.53994	0.593286	1.35491	2.34492	1.17163	1.02415	1.45433	0.306926	-0.30166	-0.648984	2.34691	0.740051	0.625338	0.707067	1.66084	1.30112	0.155	0.347353	0.952436	0.929499	0.731281	-0.326162	0.807439	1.45477	0.89403
ALOX5AP	0.528397	1.07464	3.0439	2.93201	1.66287	-0.255014	0.418039	-0.475996	0.507194	0.467638	0.490924	0.577665	0.605898	0.909063	0.384869	-0.245004	-0.503424	0.22316	0.431543	0.728007	0.954487	1.71018	-0.00711231	1.01348	0.817866	-0.432205	0.884534	1.57241	-0.400983	0.740726	1.90429	0.783584	-0.577275	0.406536	2.71342	1.28753	1.20745	0.351542	0.552932	1.57105	0.551102	0.219719	0.203415	1.17385	1.19353	0.0845868	0.764929	0.822117	1.99526
HLA-DQA1	-0.746	1.64114	1.09248	2.00478	1.50251	0.0329848	1.27175	0.53415	0.737303	2.04924	-0.0224615	1.27249	0.260489	1.2099	2.14582	1.13502	-0.315818	-0.825965	1.17586	1.51076	-0.50799	1.22174	0.200779	-0.61854	1.4103	-0.644719	1.79874	0.288071	1.09558	-0.270859	0.260487	0.719246	0.950632	0.703768	1.37535	-0.387994	1.8687	0.131921	1.7784	0.705791	1.33745	1.75807	0.161678	-0.507836	1.8106	0.332408	1.46136	0.841345	0.781694
CCL3L1	-0.276807	-2.35925	-0.902436	1.7714	0.0212728	0.783152	-0.291631	0.808298	0.130898	-0.513341	-0.411909	0.0344313	0.0574962	-0.268134	1.06694	1.14085	1.48501	-0.0275404	0.924615	-0.288225	0.878713	0.763944	1.03283	-0.488857	1.13763	0.200686	0.932414	1.7131	0.763049	1.72782	-2.35925	0.652059	0.379229	0.270092	1.69088	0.396267	0.281659	-0.060042	0.910189	0.874889	-0.0419397	0.614086	0.978265	-0.11403	0.840698	-0.0736174	0.381435	1.44088	-0.110341
LY86	0.0413708	1.47344	2.11469	2.65835	1.09557	0.0615123	0.256746	0.836877	0.462336	1.20358	-0.156581	1.01534	1.04019	1.07431	1.43355	-0.479308	-0.199955	0.807228	0.705715	1.0998	0.888847	1.87021	0.996231	0.564962	0.787287	0.921093	1.95451	1.91629	0.229266	1.18657	1.2055	0.899619	0.262128	0.817318	2.09134	0.765371	0.153036	0.199208	0.247956	1.46579	1.16542	0.993677	1.41149	0.860141	0.454172	0.69671	0.910238	1.66248	1.10309
RGS1	-0.464582	1.54534	1.79926	1.03355	0.702279	0.986821	-0.878207	0.780252	-1.11423	1.0133	1.09181	0.999193	0.434019	0.149224	1.72173	-0.3203	0.292751	-0.533834	0.597219	0.743822	1.05851	1.29702	-0.541425	-0.875228	0.222369	0.195723	0.0433653	2.62121	0.639065	1.30732	1.28854	0.183232	1.10055	0.360268	1.13057	1.68174	0.394623	0.274741	0.336307	2.19928	1.3557	0.778743	-1.12046	1.39847	0.892805	0.655534	1.28615	1.41909	0.364252
PLD4	-0.316176	0.343964	0.343412	-0.517378	-0.114101	-0.0153619	-0.680581	0.730325	0.6024	-0.757767	0.0453107	1.24704	1.22909	0.642821	-0.647752	0.892634	1.07695	0.777645	0.280611	0.836242	1.27032	0.622248	0.871134	-0.379728	-0.786434	1.01311	2.07485	2.79836	-0.221172	0.763463	0.359715	0.0822896	-0.0286386	0.266959	1.53207	-0.50514	-0.18938	0.213125	-1.26152	-0.0365144	2.30173	0.829498	1.09081	0.0927469	-0.690485	1.11307	0.0594432	1.83947	-0.676729
LSP1	1.13393	-1.0679	-0.0663805	3.13794	0.561162	0.759216	-0.462558	0.583443	0.426664	1.00127	1.38588	0.0275528	0.550465	-0.0229977	0.614903	0.383421	1.06386	0.319712	-0.533359	0.972105	0.735862	-0.307702	-0.152661	-0.145391	0.743962	0.376312	1.75459	1.92421	0.172744	0.99772	0.196935	-1.04691	-1.07817	-1.39502	1.63725	-0.922118	0.339052	0.959849	1.36328	1.69677	0.334584	-0.235384	0.515474	0.843342	0.0921851	-0.818472	0.561645	1.47224	2.06827
GPNMB	0.136569	0.619235	0.903045	3.41893	1.41307	0.347439	0.364932	0.597222	-1.34252	1.6055	0.838867	0.298101	0.94731	1.01816	1.86039	-0.983173	-0.29144	-0.316945	0.374403	1.62624	0.248056	1.56349	-0.209908	2.699	1.78566	0.76391	0.844349	0.82883	0.572604	1.53148	1.18557	0.168394	0.1482	0.241387	0.74533	0.665219	-0.112584	-0.873055	1.45623	1.09629	1.07489	0.741076	0.897482	0.944988	1.00151	-0.148704	0.737355	1.4908	1.52124
C1orf162	1.0785	1.71047	2.48164	3.61173	1.3725	0.00735154	1.2049	1.37845	-0.207762	1.47903	0.703715	0.980002	1.01872	1.50626	1.45862	0.319066	0.573794	0.564816	0.858646	1.04755	1.37295	1.38375	1.16186	0.71621	0.913786	1.03645	1.95173	2.1497	0.410942	0.953083	1.19412	0.536254	0.439545	0.193947	2.20396	1.04317	0.812368	0.325857	0.692697	1.93788	0.788375	1.51223	1.65675	0.927327	0.350438	0.939182	1.06839	1.20914	1.01361
JSRP1	1.97449	-1.06492	-1.74377	-0.356436	-0.847822	1.54029	-0.866548	0.334626	1.90031	1.0005	-0.936178	0.36824	0.663898	0.0916233	0.267919	-0.648381	1.03285	-0.361327	0.799833	0.657887	0.396579	-0.926305	0.48374	-0.084082	-0.131483	0.755379	0.638445	0.0483605	0.0727834	1.68614	0.217595	-0.995986	-0.828098	-1.65607	0.276171	-0.262649	0.335279	-0.166311	0.889498	-0.343194	0.374215	-0.783579	1.35586	-0.466165	0.597994	0.122373	1.4717	0.698075	-0.233749
CST3	0.958199	-0.255234	0.59343	2.29362	1.14212	1.39741	0.772663	0.787269	-0.945908	1.86375	-0.00382074	0.220954	1.05258	1.38088	0.15301	-0.954743	-0.715036	1.0986	-0.447664	-0.245508	0.52252	0.378804	0.405291	0.136423	0.656192	0.372356	1.78307	0.813248	-0.470386	0.626882	-1.38949	0.0743794	-0.573074	-0.481534	1.62281	0.886773	-0.656988	-1.39128	1.01876	-0.101467	0.261467	0.271606	1.58443	0.275228	0.903523	-0.131388	0.234101	1.44945	0.616267
ALDH1A1	1.43103	1.07703	-0.754607	0.150487	-1.10917	1.5513	0.62445	0.95317	0.454711	0.711956	0.0896454	0.302388	0.528712	0.461228	1.66001	0.079413	0.669923	0.0827406	1.03819	-0.686304	0.201036	-0.747544	0.819379	-0.26024	0.861083	0.624075	-0.126142	0.541384	-0.258616	0.564078	0.714914	0.939081	1.0451	1.31062	0.313581	0.484579	-1.69142	-0.206311	-0.425072	0.765034	0.313741	1.30587	0.213334	-0.582258	0.461859	1.3386	-0.0386653	-0.00372982	-0.866096
BTG2	-0.405746	-0.125594	0.409136	2.05945	-0.789404	-0.314691	-1.47811	1.44393	-0.552972	-0.158518	-0.644493	-0.14356	1.548	0.966955	-0.311293	-0.103886	1.47119	-0.184841	-0.194592	-0.410846	-0.130388	-0.891579	2.55129	0.984124	-0.766863	0.576779	1.94344	0.334167	-0.888583	2.58698	0.287844	0.45836	-0.362983	0.157387	0.95731	-0.992603	-0.11753	-0.0327827	0.528536	-0.116582	0.210333	0.10114	1.54076	-0.481991	0.204766	-0.30869	1.13185	1.79403	0.209141
PNRC1	2.40945	0.852405	0.775326	2.28356	-0.450123	1.75945	0.522247	0.583227	-1.08312	1.47561	-0.409487	1.49871	0.197312	0.510976	0.039874	0.362904	0.0433801	0.551525	0.0352514	0.067201	-0.0163489	-1.35829	0.365844	-1.41036	1.0492	-0.165394	0.568931	0.118186	-1.3933	0.972014	2.14341	1.67924	0.525765	-0.147555	0.0541848	-0.247597	-0.153098	-0.566529	0.66281	0.946738	0.488522	0.977867	0.926225	0.0804264	0.93181	0.562385	-0.0669747	0.490236	-0.355237
VIM	0.635931	0.0371048	2.6457	1.85055	2.32935	0.326606	0.00847718	0.745164	-0.908651	1.0608	0.284561	-0.0770667	0.379607	0.446249	-0.321112	-0.0745812	0.663895	0.0485089	-0.380135	0.087062	0.808569	2.71341	-0.0646648	-0.214633	1.42665	0.73827	1.20211	0.993204	0.314343	0.882273	0.978987	0.281602	0.182717	-0.0539775	0.195942	-0.884267	0.552786	-0.162069	0.93303	0.68206	0.595098	0.743282	1.09406	0.731	0.188476	-0.313745	0.727274	1.37583	1.93168
MRPL21	0.25296	-0.459584	0.725346	-2.28712	2.11537	-0.834545	0.177357	-1.64468	-0.212244	-0.0337823	0.976417	0.64688	-0.932576	-0.94771	-1.4182	-0.00521635	-1.6307	0.124254	-0.120913	-0.857554	-0.180304	-0.447834	-1.14214	-0.313283	1.49292	-0.7887	-0.538433	-0.144333	-0.174845	-0.470547	-0.626202	1.28764	-0.825556	-0.13526	-0.231159	-0.51638	-0.373828	-0.278634	-0.377766	0.644031	0.649602	0.177658	-0.747935	0.664996	0.407116	-1.85817	-1.17128	-1.00042	-0.120459
COX6A1	0.571863	0.310316	1.02999	-0.557917	-0.0857048	-0.226675	0.856165	-1.34824	-0.443573	1.4594	-0.094825	0.357996	1.05826	0.828112	0.52272	-1.1095	-2.01717	1.11015	0.667402	-0.477777	-0.0143847	0.585019	-0.0625222	1.26057	0.859852	-0.378946	-0.628245	0.777188	-0.847824	-0.118585	0.275049	0.259321	1.42252	0.320041	0.469693	0.923464	-0.677738	-0.637617	0.413088	0.343057	0.858803	0.731938	-0.519398	0.922805	-0.208886	-0.0633589	0.385376	-0.635835	0.188644
PCSK1N	1.11007	-0.818854	-1.22447	0.0888579	0.690181	0.89208	-1.36031	-0.80568	-0.092126	1.90755	0.918971	-0.865607	-1.4113	-0.511755	-0.192752	-2.17403	0.346628	-1.47383	-0.0612976	0.479085	1.04811	-0.130289	-0.48743	-0.793577	-0.537976	0.658153	0.0175883	-1.49391	-1.79548	0.148852	-1.63647	-0.92974	0.901061	-0.0974836	-0.457213	-1.62557	-0.627315	1.02251	1.10062	0.00738571	0.0356021	0.729129	0.147227	0.796325	0.452663	0.776414	-1.01687	0.0584609	1.06762
GTF3C6	1.15484	-0.677329	0.631463	-0.700451	-0.471101	0.267731	0.923221	-0.790685	-0.797766	1.98548	0.865456	0.740805	-0.134855	-0.449886	-0.293773	-0.20276	-1.78899	-0.276309	0.818635	-2.39925	-0.0199342	-0.451893	-0.978529	-1.03622	0.79566	-0.432991	-0.495959	-0.634971	-1.76254	-0.272612	0.718097	-0.4792	1.76499	-1.14978	-0.309673	-0.10626	-0.853681	-1.98916	2.60362	-0.312537	1.50235	0.580662	-0.245804	-0.666848	0.845103	-0.595221	-0.770001	-0.490831	0.0779015
LDHB	-0.275905	-0.730372	0.143609	0.36105	0.125253	-0.71701	0.225259	0.423668	-1.21231	-0.655691	-0.57942	-0.489351	-0.108028	0.031935	0.00982508	0.708108	0.013392	-0.454025	-0.340244	-0.892516	-0.3059	0.801087	0.539699	0.573223	-0.965082	0.248644	0.586019	0.154811	-0.282621	0.415989	0.120928	1.46476	0.640069	0.759287	0.220082	-0.737435	-0.453789	-0.626924	-0.885826	1.23154	0.824509	0.390176	0.554485	-0.365748	-0.174345	-0.137025	-0.481535	0.542749	0.453238
MYL6	0.197596	-0.0096175	-0.130372	-0.0177221	2.36999	-0.811011	0.0559265	-0.0258327	-1.46631	-0.0261656	0.823257	0.770277	0.661031	-0.188555	-0.355611	-1.14698	-1.38424	0.064897	-0.578063	-1.53548	0.0928297	1.62418	-1.34507	0.0238752	-0.574301	-0.240136	0.216345	1.1812	0.656086	0.091617	-0.169351	-0.90715	-0.490034	-1.35885	-0.0521553	0.534723	1.66305	-0.58239	0.227014	1.01213	1.05349	0.681865	-0.117822	1.15496	-0.0420346	-1.33196	0.354677	0.726306	2.75039
COX4I1	-0.834548	-0.579172	-0.484987	-0.0700618	0.0353585	-0.396695	-1.29714	-0.377471	-0.389324	-0.165637	1.83025	-0.967108	0.847739	-0.580391	-0.61769	0.0844614	-0.855598	0.589883	-0.675057	-0.0088012	1.00424	-0.638407	-0.541	-0.310668	-1.12761	-0.396375	0.536524	1.02756	-0.512054	0.0289505	-1.08688	-0.812697	-0.769404	-0.469266	0.0347904	-0.504617	0.69953	-1.28515	-0.964988	0.14895	0.839438	-0.206929	-0.243739	0.0460033	-0.318864	-0.436094	-1.43113	0.107735	1.23911
RAN	0.112612	0.0811023	2.18664	-1.42212	-0.137397	-0.0404589	1.27377	-1.0984	0.151383	1.36444	0.0604209	1.45681	0.822342	0.839017	1.63523	-1.81315	-1.8014	0.873421	0.898155	-0.150721	-0.602646	1.4644	-1.05051	0.273009	1.25088	-0.405031	-0.328063	0.369971	-0.4785	-0.741233	1.1943	0.444651	2.1718	-0.917532	0.48044	1.31361	-0.535891	-2.32786	0.223382	0.517244	1.03246	0.699997	-0.579723	0.945592	-0.205936	0.0709242	0.11225	-0.679019	0.58191
NDUFS8	1.54483	-0.415708	-0.487742	0.129942	4.81329	0.649843	-0.473925	-1.21166	-0.557911	1.39368	1.60978	0.653128	0.0942238	-0.760572	-0.895552	-0.214279	-1.88849	-0.0480458	-0.980236	-0.229465	0.835727	-0.860476	-0.975347	0.468109	0.311727	-0.433254	0.875445	0.804683	-0.0205427	0.261306	-0.900622	-1.10713	-1.74237	-0.0608398	-0.757859	-0.537894	1.99302	-0.544696	0.629595	0.405053	0.515076	-0.868874	-0.067667	0.696254	-0.426875	-2.57535	-0.196011	-0.0137821	1.67295
PERP	0.338785	0.308538	-0.0509224	-3.13178	-0.616833	-1.89315	0.138812	-1.58495	-1.15984	0.669584	0.128579	1.06022	-0.299007	-0.800452	-1.08796	-0.321168	-3.00354	0.0825514	0.456435	-0.0194019	-0.561241	-0.474424	-1.24478	2.14061	-0.87789	-1.13832	-1.70121	0.0621917	-1.67316	0.0708875	0.173643	-0.510417	0.261986	-0.598812	-0.256034	-3.73344	0.432694	-1.18326	0.601085	0.350495	0.197361	0.33708	-2.07101	0.902503	0.61386	-0.54154	-2.36633	-0.848398	-0.471358
AKR1C3	1.62828	0.39394	-1.43704	-2.22263	-1.16437	0.199188	-0.0495997	-0.548459	-0.953004	0.546352	0.179148	0.208385	0.545456	-0.275897	1.70834	0.279681	-2.22985	-0.344226	0.59753	-1.08577	0.212886	-2.92781	-1.15441	-0.816112	1.43307	-0.637358	-0.930838	0.615696	-1.35036	-0.831358	1.72233	1.50464	0.351747	0.911728	-1.60111	1.5505	-0.405154	-0.0402881	1.1892	1.82938	0.394679	0.0888398	-1.40105	-0.389503	0.240394	0.652417	-1.23059	-1.41352	-1.40779
ETFB	-0.368192	-0.925908	-1.09048	-0.659737	-1.99286	-1.22412	0.0643838	0.101488	-0.598887	-0.221472	2.03412	-1.62079	0.0497786	-1.22451	-0.948042	-1.38609	-0.225829	0.50609	-1.42722	0.722023	0.2256	0.760323	0.502624	-0.131518	-1.22532	-0.0432625	-0.68188	0.562279	-0.517891	-1.01536	-1.80433	-2.07044	-1.22446	-0.905099	-0.671305	-1.18629	-1.00908	0.634474	-0.987818	-1.0263	0.172085	0.299113	-1.42639	-0.489901	-1.98146	-0.824908	-2.54294	-0.278461	0.431695
PFDN5	-0.00340126	-0.719901	-0.113069	-0.303877	0.194778	0.840487	-0.713235	0.00985675	-1.27522	0.391422	0.931984	0.0527236	1.07421	-0.287893	-0.554742	-0.0253189	0.0507171	0.597061	-0.0539493	-0.422159	1.30314	0.276053	-0.144774	-0.990726	0.0432533	0.438558	1.21009	1.1892	-0.302366	1.42326	-0.0428276	0.0736237	-0.663736	0.255791	0.320289	1.35117	1.44333	0.0622957	-1.05697	0.564867	1.05897	0.721974	0.75275	0.581345	-0.202468	0.485022	0.0865871	1.73976	2.1406
GAMT	0.434084	0.576631	-1.11174	-0.407896	-1.36855	-1.19577	0.811035	1.03979	-0.308742	0.695728	0.828648	-1.26998	1.1827	0.197863	-1.59282	-0.869488	0.0566786	0.593359	-1.12195	0.466069	0.987429	-0.920352	1.73382	-0.248844	-1.15019	0.591113	-0.401219	0.627153	-0.224653	0.0865526	-0.45763	-0.526889	-1.52952	0.26295	-0.285383	-1.88046	-0.0115785	0.749116	-1.30625	-0.753928	0.612001	1.31481	-0.045301	-0.00344677	-0.592638	1.04805	-0.859634	0.503126	0.371542
LAMTOR1	0.130792	0.191202	0.168354	0.738184	0.205405	-1.10807	-0.265183	-1.36987	-1.04252	0.76559	1.20163	0.14956	-0.325648	0.144983	0.044164	-0.849688	-1.58153	-0.183923	-0.455165	-1.43267	0.460559	0.25907	-0.959197	0.422799	0.739614	-0.311822	0.535369	0.829904	-0.350559	0.580682	-1.32877	-0.851247	-1.01517	-0.657148	0.305794	-0.847366	0.329947	-1.37896	-0.382333	0.223458	1.51288	1.10104	3.46501e-05	1.16678	0.702184	-1.442	-0.763649	1.21291	1.84306
ACMSD	-0.327501	0.531253	-1.11791	-1.50875	-2.36851	-2.15202	0.829186	0.376568	-0.608659	0.0872272	-0.22572	-0.898907	0.369888	0.0785534	-0.45215	1.02833	0.0567541	0.570771	0.0215604	0.804559	1.16881	-1.69868	0.993178	-1.49215	-1.41955	-0.0927268	-0.877159	0.757789	-1.24039	0.1607	-0.811005	0.144637	-0.550314	0.653372	-0.783445	-0.495409	-1.72901	1.15521	0.266729	0.0650534	-0.210587	1.04975	-0.657251	-0.567341	0.54995	1.56329	-1.74945	-0.215278	-2.09452
CYBA	-0.652443	-0.226557	0.168092	1.20864	0.706789	0.263001	-0.930312	-0.770515	-0.378291	-0.653179	1.61285	0.434422	1.00654	-0.188905	0.181019	-0.818174	-0.309921	0.817755	-1.21799	0.328447	0.355954	0.0136207	-0.937421	0.1288	-1.16525	0.0344577	0.742739	0.0278921	0.182979	0.450081	-0.70235	-0.98501	-0.724449	-1.74476	1.28338	-2.22969	0.670574	-1.27569	0.276852	0.782123	0.510389	-0.726842	0.0436612	1.29567	0.937091	-0.414647	0.0104566	0.414753	1.04023
COX8A	0.890897	-0.10585	-0.193851	1.32427	-0.390394	-0.833208	0.424237	-1.84064	-0.0263234	1.19546	0.608113	0.352314	0.385645	-0.475242	-0.544634	-0.781221	-2.64309	0.351605	-0.265344	-0.73329	0.303208	-0.03483	-0.578484	1.26323	0.883924	-0.365933	-0.672913	0.586162	-0.529239	-0.106255	-0.862706	-0.857054	0.289915	0.154249	0.366958	-0.0230009	0.12304	0.156119	0.228693	0.390467	1.04435	0.421447	-0.548795	1.54693	0.343036	-0.358773	-0.135276	-0.669795	0.36163
MRS2	1.07588	-0.014468	-0.491455	-0.682198	-1.19528	-0.842977	-0.348978	-0.977996	-0.106484	1.47603	-0.453661	0.610607	0.208799	0.191965	-0.268937	0.342704	-1.52131	-0.346474	0.431365	-0.909428	-0.639317	-0.443278	-1.00118	-0.142137	-0.972875	-0.821785	-0.961505	2.33599	-1.36817	0.133309	0.719133	-0.549222	1.53156	0.18341	-0.642745	0.285174	-0.0945906	-0.680484	-0.809346	0.046013	1.38293	1.21913	-0.830704	0.10606	0.393742	-0.296941	-0.733925	-0.957292	-0.50724
QPRT	0.930699	-0.0676377	-1.07778	-0.496841	0.00343095	-0.793837	0.300328	0.537622	-1.44246	0.751825	-1.04673	0.929871	-0.916182	0.282019	-1.12554	-0.795056	-0.091817	1.01072	0.485546	-0.941262	-1.30556	0.638007	0.931541	-1.00065	1.06383	0.858708	-0.393959	-0.461412	-0.589085	0.638337	1.18709	0.845832	0.0950997	0.0439799	-0.0882248	1.02166	-1.22825	-1.09879	0.789729	-0.22224	1.33428	0.6617	0.307621	1.13438	-0.71044	1.16657	-0.159473	0.00650291	0.732084
NEB	-0.889572	-0.0357696	-1.43119	-1.2193	-1.56526	-0.427072	0.493896	0.0947793	-0.841694	-0.225709	0.485635	-0.665736	0.965781	-0.275093	0.154384	-1.17977	-1.20093	-0.258908	-1.33578	0.443556	1.48121	-1.54882	0.952089	-1.66058	-0.282267	0.0145868	-0.136796	-0.173308	-1.23077	-0.611289	0.359037	0.542255	-0.261453	-0.293503	-0.812335	-0.663087	-1.17524	-0.296604	1.10823	0.0264995	-0.615894	0.935802	-0.540058	-0.130546	1.46626	1.2509	-1.06412	-0.289491	-1.41527
OTUB1	0.922918	-0.019673	0.087536	1.39412	0.369129	-0.778794	-0.507072	-2.18426	-1.3622	0.608109	0.973008	0.730351	-1.20891	-0.715355	-0.296724	-0.988335	-1.80285	-0.548476	-0.374277	-1.57103	0.107447	-0.54758	-1.60618	1.78104	0.278575	-1.18972	-0.514495	0.537004	-0.412478	-0.341665	-1.11479	-2.17208	0.570981	-1.02301	0.200775	-1.00266	-0.0755066	-1.35974	-0.140072	0.413594	0.909192	-0.232487	-0.84133	1.78364	0.225804	-0.796392	-1.39017	-0.820682	1.02277
HSP90AB1	0.126414	0.104607	1.19958	0.239738	0.33677	-1.36216	0.539911	-1.9727	-1.13528	1.47868	1.03711	0.41521	-0.0847022	0.468173	0.59854	-0.585297	-1.67737	0.857663	0.124051	-0.985822	-0.237228	0.514973	-1.59875	-0.22245	-0.0918795	-1.48074	-0.45452	-0.202941	0.0970682	-0.123933	1.36164	1.24714	0.900168	-0.598128	-0.414129	0.418695	0.436254	-0.914262	0.20452	0.0846811	0.80072	-1.29353	-1.5918	0.54916	0.0661122	-0.886757	0.182232	-1.3638	0.794475
KRT23	-0.099919	-0.414976	-0.926095	-1.50323	-0.732398	-2.60429	0.946408	-1.33756	0.196127	-1.10627	0.24148	0.541144	-1.81216	0.216568	-1.05312	0.0217473	-0.00976702	0.980226	1.0713	0.540204	0.643519	-1.10059	0.358011	0.596237	-0.795632	0.91366	-0.564753	0.346512	-1.37276	0.993069	-0.706513	-0.127813	0.237696	1.25939	-0.0340345	-1.47927	-0.828536	0.48199	0.927319	0.691324	0.489201	0.684728	-0.607729	-0.0630073	-0.482595	1.09136	-1.21725	-1.26299	-0.143183
SQSTM1	2.19895	-1.93567	-0.0626697	0.884043	-0.519467	1.90118	-0.882492	-0.619652	-1.0391	0.315343	-0.218776	1.61475	0.174103	-0.0487163	0.472397	-0.756527	-0.994962	-0.435889	-0.0830903	-1.17899	-1.0458	-0.298441	-0.612245	-0.165983	3.27056	-0.400496	-0.261351	-0.592158	-0.493122	0.639531	1.28459	1.60751	-0.179813	0.363958	-0.266361	-0.450968	-1.09501	-0.434948	1.67458	0.357978	1.32124	-1.27925	-0.398492	-0.488875	-1.08603	-0.640392	-0.632494	-0.11245	0.458618
HOOK1	-1.10544	0.101667	-2.7403	-3.49447	-2.25156	0.467155	-0.171643	-0.467242	0.0618368	0.494662	0.590712	0.870185	-0.222242	-0.245725	-1.4519	0.764913	-0.825743	-0.597415	-0.222178	-0.230537	-0.346908	-2.58228	0.0115623	-2.01492	-0.632444	-0.718238	-2.09163	-0.768732	-2.14622	0.592668	1.40205	1.05982	-0.975008	1.04567	-1.25868	1.17792	-1.51881	0.0552963	-0.308908	-0.807825	0.691828	0.847091	-0.798139	-0.622774	0.240874	0.13169	-1.41579	-1.87404	-2.38896
PROX1	0.630892	-0.0550236	-1.13632	-1.94751	-1.1436	-0.161883	0.267017	-0.0368813	0.487839	1.08028	-0.131959	0.756393	0.982203	0.823812	0.0299721	0.812536	0.0374941	1.15898	0.406386	0.0925685	-0.130999	-1.55804	0.725876	-1.52924	-1.86533	0.0705032	-1.97805	-0.0418443	-1.40749	0.371286	0.595825	0.786181	1.27756	0.467126	-0.476334	-0.1603	-1.37351	0.0586266	0.291095	-0.419228	1.40227	0.423365	-0.516656	-0.711224	-0.168366	0.0491114	-1.77811	-0.780784	-2.23677
CAPG	-0.507135	-0.351152	1.68857	1.30327	0.757072	1.20008	0.071917	-0.792694	-0.264721	0.739624	0.265225	-0.0293872	0.172123	-0.124846	0.622517	-0.411896	-1.65572	-0.726147	-0.919406	0.799632	-0.488068	1.72424	-1.45	1.46727	1.27292	-0.318465	0.609381	0.817771	0.289404	0.151973	0.975952	0.261437	-0.88541	-1.0098	1.2506	0.749793	1.44873	-0.330424	1.0124	1.17258	0.119483	-0.120954	-0.83254	0.494051	0.376467	-1.10808	0.556271	0.852779	2.11495
PDZK1IP1	0.0275759	-0.00491232	-1.45683	-0.481636	-0.994827	-0.476708	-0.683927	-1.22877	-0.423111	-2.58071	1.22893	-1.30405	-1.14705	-0.380455	0.343068	0.116333	-1.72315	-0.556815	0.0645117	0.337818	1.23993	-3.07732	-0.755269	-0.207461	0.376362	-1.68741	-0.105402	0.179835	-0.982393	-0.198199	-0.514142	1.10201	-1.17726	0.403064	0.0508363	-0.0730025	1.39063	0.526452	0.420543	0.838485	-0.447223	0.548992	-0.954352	1.62655	0.684604	0.653928	-0.494206	-0.227796	-0.160105
SLC3A1	-0.817598	-0.786192	-1.59858	-0.927866	-0.783998	-1.51716	-0.422125	1.03086	-0.90918	-1.41796	0.10217	-1.26278	-0.784486	-0.614245	-0.574843	-0.69976	-0.166719	0.113	-0.459265	-0.768977	0.477109	-2.33048	0.317478	-2.22772	-1.53639	-0.0273914	0.802804	-0.59994	-1.25309	0.0790526	-1.15633	-0.0217754	0.0863645	0.0940521	-1.13757	-0.890528	-1.24742	-0.724148	-0.528865	0.0880985	-1.01921	0.578016	0.976343	0.068025	-0.29054	2.63604	-1.05897	0.441424	-1.20322
CTTN	-0.140774	-0.55464	-1.47281	-1.2586	0.60276	-0.694373	-0.543194	-1.1568	-0.715887	-0.745853	1.02972	0.666662	-2.08689	-0.564455	-1.04707	-1.10319	-1.5955	-1.26416	-0.996384	0.433842	-0.685944	-0.682027	-1.76436	-1.02322	-0.957325	-1.45477	0.374751	0.251765	-0.649184	-1.02947	-1.53335	-0.719778	-1.32767	-2.09406	-0.744872	-1.35339	1.01599	-1.06444	-1.08852	-0.00325351	0.108839	-0.747477	-0.670791	0.646083	-0.696779	-2.83753	-2.32331	0.0106151	1.53375
UPK1B	-1.28762	-1.32543	-0.676131	0.442294	1.03237	-1.14875	-0.62153	0.935555	-1.15081	-0.694371	-0.415748	-0.247989	-0.767562	-0.441869	-0.468238	-0.498009	-0.625889	-0.180464	0.285558	-0.926518	-0.561666	-0.705574	-0.143109	-0.606491	0.150606	-0.245579	1.21108	-0.607345	1.01757	-0.643966	0.255442	-1.21346	-0.653813	-0.839585	0.341435	-1.22154	-0.886908	-0.752774	1.18262	-0.616899	-1.05363	1.62915	0.620994	-0.595384	-0.557783	-0.621153	-0.220773	1.17479	1.5899
IFI27	0.871295	-0.102014	0.638806	0.130337	1.49068	0.840456	0.935044	-0.552952	-1.00844	0.722815	-0.286092	0.510962	-0.191267	0.129447	0.803241	-1.00243	-0.75084	0.049995	1.31294	-0.51708	-0.46804	1.23516	-0.220849	2.403	1.14699	0.131485	0.748127	1.08132	1.18883	-0.311752	0.221827	0.29232	0.176191	-0.957888	1.25515	0.635867	0.301825	-0.905054	1.3125	0.705218	0.286261	1.5018	-0.0972837	0.214643	-0.232543	-0.430164	1.28293	0.760368	1.98209
KRT20	-0.255293	-0.767629	-1.20521	-1.20542	-1.0248	-0.522276	2.21264	-0.943948	-0.354615	-0.0525992	-0.189123	-0.175639	-0.272596	-0.114324	-0.512199	-0.812495	-1.50029	-1.2269	-0.975844	-0.475008	-0.120742	-0.416863	-0.81171	-0.204863	2.10992	-0.405476	1.05218	-1.07868	-0.313147	-0.645818	-0.694869	-1.22679	-0.440259	-0.797234	0.0110255	1.18676	-0.382987	-0.533973	0.32573	-0.345633	-0.281402	2.64931	-0.549255	0.744544	2.95744	-0.160252	-1.2355	0.275458	-1.03889
PPP1CA	-0.319522	-0.945563	-1.09093	0.282695	2.22923	-0.38242	-0.401533	-1.27626	-0.597903	1.0751	1.94927	0.547523	0.120515	-0.669996	0.129122	-0.563351	-1.41869	-0.482459	-1.45355	-0.461679	0.0515213	-0.239345	-0.75344	-0.248872	0.547332	-0.400666	1.76724	0.924547	0.273146	-0.189284	-0.853428	-2.28515	-1.91834	-2.22999	-0.0570267	-1.1466	1.1918	-0.884154	0.407429	0.237356	0.217148	-0.617372	-0.629374	0.850977	-0.368156	-2.00899	-0.747509	0.246439	1.78544
FTH1	0.749126	-2.79992	-1.28408	2.77599	0.893053	-0.560491	-1.03842	-1.03535	-1.5723	0.196424	-0.59593	0.414788	-0.0502563	-0.853723	-0.482062	-0.755334	-1.16212	-0.404708	-1.46462	0.188015	0.856379	0.526315	-1.13488	0.481788	0.914615	-0.806155	0.615581	0.981802	0.000558321	-0.12982	1.2081	-1.56113	-1.53326	-1.4347	-0.479811	-1.46436	0.266802	1.90218	1.59097	1.83407	0.738194	-0.777049	0.232813	1.5486	-0.440747	-1.05871	0.424009	0.763444	1.84813
AGR2	-0.4512	-0.239309	-0.354906	1.45455	0.582386	0.703357	0.71377	0.53242	0.553662	1.62303	1.12492	0.284644	-1.18955	1.01516	0.0846784	-1.73055	-1.32549	-0.10812	-0.731246	-0.884702	-0.389346	-0.108635	0.249084	-0.421342	0.347284	-0.99205	0.737342	-0.953292	-0.0606378	0.620107	0.652637	-1.23852	-1.19001	-1.1698	0.197967	-1.00145	1.15342	-0.183195	0.983693	0.206982	-1.59206	0.152535	0.377067	1.51124	0.999546	-1.11969	0.436798	0.737044	0.1084
FXYD3	-0.490136	-1.47792	-1.46013	0.581117	0.727184	-0.455625	-0.249218	-0.227376	0.113169	-1.2715	-0.328932	0.311778	-0.782237	0.761385	-1.2412	0.120398	-1.00438	-0.348893	-0.318994	-0.631205	-0.284648	-0.715564	0.000604814	1.72473	-0.5808	-1.59412	0.519856	-0.637613	0.167962	0.739822	-0.163216	-1.57036	-1.5889	-1.06361	0.483963	-1.26004	0.894223	0.253612	1.79304	-0.0708375	-2.05607	0.364688	-0.316731	1.11178	-0.338242	-1.69194	-1.00279	0.197995	0.373049
TSPAN8	-0.730046	-1.21217	-1.09913	0.507139	-0.959464	0.257464	0.813935	0.0442537	-0.28551	0.497794	1.2079	-1.06698	0.404982	0.554617	0.409758	-0.324865	-1.33542	-1.25321	-0.00781015	-0.14579	0.409381	-2.14175	0.00792535	-2.10933	0.58519	-1.3685	0.542751	-0.173659	-0.696076	0.205254	0.292759	0.0518904	-1.43993	-0.310894	-0.210635	1.17932	-0.65654	-1.14345	0.810848	0.263215	-2.05013	0.931963	-0.279354	0.325516	0.204182	0.443526	-0.774749	0.662423	-0.935467
PLA2G10	-1.33413	-0.88094	-0.607967	1.1179	-0.448787	0.336847	0.177048	0.0637764	-0.988766	-1.79272	-0.0532747	-0.256242	-0.340662	0.600883	0.101201	0.545674	0.263705	-0.749167	0.0841181	-0.781719	-2.28028	-0.528335	-0.285413	-0.15499	-1.05472	-0.445238	1.10239	-0.124336	-0.572881	0.406855	-0.472438	-1.15945	-1.29355	-1.04195	-0.195335	-1.04575	-0.19181	-0.778381	1.34483	0.0373468	-1.34674	0.403833	0.0728288	-0.895524	-0.614855	-1.50852	0.107874	0.629665	-0.122504
FAM3D	-0.0264955	-0.432473	-0.912132	0.645175	-1.42499	1.17777	-0.322594	1.34531	-0.974919	-0.506239	-0.455095	-0.566807	-0.716152	-0.626821	-0.367649	-0.0745521	-0.971061	0.275804	-0.240454	-1.1332	0.505124	-1.11502	0.0916401	0.147106	-0.527619	-0.820096	1.42347	-0.391337	-0.438864	0.91147	-0.480372	0.136964	-0.803782	-0.519167	-0.156311	-1.12682	-1.42499	-1.42499	-0.321275	-0.561251	-0.535918	1.19318	0.999802	-0.801484	-0.516466	0.342881	-0.390348	1.02112	0.363901
CYSTM1	0.7264	0.17613	-2.06825	1.70002	-0.674849	1.81934	-0.161463	-0.773759	-0.0919788	0.375086	-0.207774	-0.233289	0.76837	-0.270509	-0.268544	-0.694534	-2.18332	-0.818499	-0.0353993	-0.959477	0.238463	-1.39035	-1.32896	-0.143077	0.873982	-1.06338	0.282503	-0.902008	-1.92096	-1.19585	1.05058	1.16213	0.246822	0.498232	-0.6988	1.1578	-1.01374	0.320931	0.668735	-0.1366	0.0851907	0.100525	-0.534882	0.901284	-0.335638	-0.181027	-0.508567	0.244469	-0.558236
GSTP1	-0.723687	-1.1932	0.202332	0.475284	1.685	-1.15961	-1.05533	-0.252028	0.0219578	-1.0839	-0.996029	0.458729	0.548157	0.464381	-1.01854	0.329718	-0.745492	-1.14326	-1.24535	-0.731986	-0.478645	0.210104	-0.174402	1.37099	-1.32855	0.549746	0.798861	-0.555215	0.520718	0.217779	-1.11431	0.762439	0.245082	0.238083	0.344729	-1.23221	1.27624	-1.62192	-1.09968	0.717557	-1.03275	0.639524	0.119667	-0.790443	-0.872397	0.310819	-0.679035	0.477303	0.822307
AGR3	-1.50238	-0.380448	-1.50238	1.16263	-0.287127	-0.295417	0.42975	0.51906	-0.0220457	1.35112	0.322799	0.398378	-0.878169	1.15851	-0.0704992	-1.50238	-1.10265	-0.257562	-0.57009	-1.50238	0.708155	-0.0356172	-0.696267	0.858389	-0.304117	-1.08072	1.19974	-0.82553	-0.792234	0.753949	0.546749	-0.750698	-0.415369	-0.886223	0.648528	-0.41542	0.669452	0.426737	1.54055	0.274674	-0.196691	-1.04962	0.582705	0.453376	0.458653	-0.745396	-1.09005	0.385887	-0.53939
TSPO	1.01969	-0.608191	0.320305	1.24896	0.356354	-0.182214	0.649688	-1.07059	-0.933254	0.715719	0.935655	0.114647	0.260155	-0.963794	-1.12088	-1.13112	-2.10058	-1.11653	-1.88968	0.231452	0.587387	1.01817	-1.3068	-0.12961	-0.475331	-1.13585	0.0904224	0.0118105	-1.4167	-0.154391	1.19294	-0.460931	-0.391234	-0.855372	0.195254	0.519546	-0.195888	-0.165217	0.720694	-0.111	0.318203	-0.707325	-0.563441	1.74814	0.252067	-0.828392	-0.0731914	0.337545	1.11971
PRSS3	-0.804839	-0.20822	1.08636	0.587525	0.435122	-0.179048	1.12446	0.41214	-1.429	1.15471	0.267548	-0.771668	-1.1792	0.875612	0.930237	-0.277425	-0.797769	-0.641897	-0.553655	0.781066	-1.62175	-0.849941	-0.278118	1.70105	-1.2576	0.594292	1.31324	-0.266388	0.488816	0.327435	-1.13012	-0.564591	0.176502	0.104615	0.564205	-0.604532	-0.913563	-0.84589	1.39029	0.883978	-0.890621	-0.486742	0.209207	-1.04306	-0.804657	-0.626109	-1.23035	0.424021	0.608927
NQO1	0.730216	-0.98996	1.04312	0.387712	-0.0401213	0.316793	-1.71832	0.0154675	0.686562	-0.11115	-2.69257	0.193274	0.0182202	0.857575	1.49619	0.0775642	-1.50995	0.406447	0.354133	-1.86481	-1.31797	0.36308	-1.14856	0.0194939	-0.190293	-0.151096	-0.234017	-1.36611	-0.533719	0.187801	-0.950503	0.01357	-1.01304	0.616426	0.391193	-1.20641	-0.456119	-1.1217	0.628158	1.39678	-0.896746	-0.608609	-0.142155	-1.99061	-0.682493	0.312019	-1.63811	-0.096916	0.373223
GPX2	0.981634	-0.245408	-1.42588	-0.781667	-2.85046	0.702678	1.05746	-0.0194223	-1.18212	1.03261	0.015855	0.554121	1.23741	1.29475	1.32861	-0.22366	-1.81187	-0.708713	0.591446	-2.43314	-1.03054	-1.94891	-0.270369	0.299492	-1.49699	0.0585792	-0.351734	-1.15465	0.141479	-0.177452	0.198673	1.6584	0.0669967	0.61508	-0.992938	-0.873858	-2.11848	0.598192	1.75129	0.771795	0.507344	0.00480024	-0.097905	-0.98615	0.263801	-0.463241	-2.03032	-0.019177	-1.17049
TMEM54	0.377677	-0.116995	-2.0325	-0.690026	0.0802236	-0.588126	-1.16587	-1.08933	0.119415	0.0106153	0.383446	0.422911	0.367096	-0.277633	-1.25649	0.291095	-1.81415	-1.70328	-0.428653	0.191584	0.599003	0.452909	-1.96543	1.11899	-0.194196	-1.08415	0.232663	-0.159681	-0.303563	-0.148073	-0.235595	-1.58471	-3.04768	-0.445989	-0.374675	-1.12158	1.39911	0.920736	-0.471736	0.805084	0.752271	-1.09974	-0.547479	1.1026	0.0635552	-0.373411	-1.25829	-0.552454	0.686344
CTSE	0.87564	0.937695	-0.149951	1.27405	1.02556	1.54513	0.865564	0.442879	1.14607	0.349698	-0.485012	0.673072	0.717554	1.50638	0.669958	-0.713276	-0.401176	-0.860837	0.497094	-0.625375	-0.7966	-1.33284	0.348949	-1.19435	1.21993	-0.899227	0.909937	-1.12036	-0.977931	-0.138267	1.48843	1.01962	-0.807982	0.161472	0.73571	1.66956	0.524079	-1.12365	1.34271	0.973941	-0.937396	-0.298687	-0.143113	-0.433685	-0.951032	-0.881307	1.06646	0.79216	-0.403644
KCNE3	-0.373475	-0.410383	0.0950634	1.80446	0.101601	-0.0626174	-0.517078	0.703411	-1.16583	0.0774945	-0.390342	-0.984889	-0.382215	0.00748174	0.0877858	-0.642308	-0.511966	0.00222793	-0.91388	-0.38022	0.105659	-0.0794856	-0.124629	-0.594025	-0.189932	-0.0363082	0.819008	0.560311	-0.196537	0.393944	-0.174405	0.71241	-0.563479	-0.377592	0.753496	-0.50816	0.564538	-0.303255	-0.348868	0.448896	-0.0218127	-0.0535538	0.232248	0.405102	-0.625562	-0.190892	-0.195842	0.722458	0.713476
CLDN18	-0.268723	-0.453217	-0.564959	2.16021	-0.422535	1.71817	-0.906476	0.316209	-0.126873	-0.46498	-0.89488	-0.540575	-0.425223	1.46357	-0.550456	-0.479218	-0.577235	-0.825259	0.623008	-0.626289	-0.387185	-0.398623	-0.630424	-0.786052	-0.277633	2.26812	1.13302	-0.374582	-0.413894	-0.737478	1.63228	-0.485239	-0.545384	-0.664476	-0.587445	0.583621	-0.68788	0.0638145	-0.110356	-1.28036	-0.197379	1.39995	-0.707917	-0.877475	-0.729449	-0.659498	-0.707878	0.58666	-0.0618021
NANS	0.274626	0.285128	0.905421	1.30063	0.355972	1.26957	0.32991	-0.385268	-0.36487	0.741962	1.11848	0.437717	0.376598	-0.14981	0.622644	-1.14022	-1.58192	0.933878	-0.464011	-0.871463	-0.110133	1.39415	-0.947967	0.635545	0.392686	-0.567025	0.191263	0.80542	0.827193	0.386843	-0.0213336	0.595482	0.856515	-1.07186	1.00253	0.917408	0.746015	0.612906	0.484465	0.713814	0.397111	0.364592	-0.094134	1.1167	-0.120264	-0.785156	0.841885	0.632647	1.43205
MUC1	0.229127	-0.538598	0.402309	1.17062	0.556181	0.605106	0.40293	0.177003	-0.0389935	0.629006	-1.03536	-0.35156	0.546508	1.05744	-0.645316	0.153843	-1.66178	-0.389819	-0.760847	-1.08469	-0.199451	-2.23527	-0.938404	-0.201691	1.05385	-0.746113	0.373476	-0.824456	0.296325	0.169705	0.168132	-0.110812	-1.39055	0.386315	0.269985	0.438137	1.01222	0.88064	1.22291	0.307148	-0.140453	-1.14681	0.0894103	1.23233	-0.545799	-2.1126	-0.0674229	0.520773	0.515936
TFF1	-0.739425	-0.989859	-1.38379	1.33644	0.290445	0.753077	1.52984	0.746541	0.0373793	1.29301	-0.803957	-1.38635	-0.685967	0.210717	-0.259328	-0.532451	-1.27802	-0.317125	-1.41921	-0.690653	0.148287	-1.95197	0.350754	-0.738837	0.822934	-1.08199	1.18888	-1.28153	-0.592148	0.125578	-0.713622	-0.837343	-1.29501	-0.777778	-0.636164	-1.06186	0.0969484	-0.612326	1.02657	-0.314143	-1.5998	1.27151	0.578169	0.780402	0.890071	-0.565396	-0.504186	0.621662	0.114295
ALDH2	0.212197	1.46648	-0.206729	-0.922125	-1.66711	0.486438	1.62159	1.63706	0.138796	0.95906	-0.912119	0.332359	0.213218	0.514304	0.379718	-0.201634	-0.286332	0.386689	-0.135612	-0.530605	0.102281	-0.231969	1.89579	-0.658961	1.40859	0.763272	-0.213029	-0.0878396	-0.958566	0.0115263	1.01728	0.633732	-0.148346	0.568506	0.710046	1.06219	-0.764744	0.26652	0.0788398	0.0821899	-0.708398	2.64885	-0.850958	-0.922478	-0.0928453	1.54515	-0.672043	0.447562	-1.14146
TSPAN1	-1.63671	0.792179	0.773866	0.55534	0.982721	-0.329948	0.188732	-0.599002	0.196267	-0.827826	1.03944	-0.867589	-1.11238	0.804791	-1.26727	-1.20349	-0.33463	-1.24503	-1.24964	-0.74312	0.178911	-1.01123	-0.931102	1.08228	0.0329342	-1.11759	1.01101	-0.966396	-0.0483734	-0.261387	-0.567382	-1.2401	-1.21431	-0.866859	1.16153	0.242557	1.46366	0.424779	1.00983	-0.152819	-1.5374	0.986702	-0.567149	2.01031	-0.766506	-0.826077	-0.038501	0.536264	0.996313
S100P	-0.377627	-0.707414	0.204635	1.32503	0.595717	-0.169751	1.52582	0.166204	-0.452245	1.27227	-1.13705	-0.777608	-0.732362	0.274974	-0.44512	-0.7913	-0.7252	-0.844598	-0.611947	-0.938413	-0.995767	-0.0033235	-0.2955	0.879668	0.0452715	-0.619851	0.894055	-1.12239	0.811786	0.462397	0.200136	-0.148578	-0.698312	-0.789065	1.90296	-0.710248	1.15266	0.0536752	0.575437	-0.03769	-1.00321	0.575029	0.0959268	-0.294955	-0.201175	-0.784413	-0.25742	1.25199	1.45756
SOD1	0.757454	0.68307	0.592578	-1.17244	-0.268832	-1.90996	0.773115	0.98786	-0.716018	1.84919	0.959388	-0.0754896	1.19355	-0.0361597	0.23241	0.0683077	-1.11363	0.810769	0.701983	-2.17126	-0.14697	0.500148	1.43034	-0.392612	1.60763	-0.0244189	0.0691198	-0.466203	-1.15093	0.25737	0.63718	0.0747575	-0.565928	0.0996723	-0.0717638	0.922401	-0.606647	-1.37696	1.01339	-0.592497	-0.921819	1.73532	-0.242847	-0.184893	-1.14157	0.8391	-1.01234	-0.185257	0.229155
GALE	0.220594	-0.491671	1.40889	0.316132	0.482145	-0.537452	0.406657	-0.497388	-1.20047	0.110835	0.44673	0.663389	-1.08666	0.415658	-1.20893	-1.88879	-1.91037	0.360769	-1.09156	-0.48629	-1.43402	1.25875	-0.185293	0.563194	1.431	-1.08699	-1.0797	-0.997361	-2.09517	-1.0494	0.807802	-2.05086	-0.400925	-1.55659	1.15015	0.34742	-0.0516193	-0.562981	1.47593	-0.445096	-0.135204	0.0910505	-1.37304	0.809446	-0.209805	-1.21519	-0.912814	-0.728168	-0.296288
AK1	1.35111	0.643092	2.87944	1.41411	-0.171598	0.674806	0.203512	0.0759776	-0.0138297	0.552394	0.446976	-1.75113	0.43953	0.84357	-1.0601	0.045775	0.0042944	0.478992	-0.244367	-0.321766	-0.411172	1.43181	-0.00756204	-0.0147176	0.887417	-0.0707447	1.10201	0.651848	-0.366615	0.138239	-0.725929	0.276969	-1.54483	-3.955	1.29513	-0.342658	1.75798	0.636546	0.637489	1.12542	-0.554601	-0.514947	-0.159045	0.764723	-0.713592	0.0356167	0.47058	1.06843	1.01435
LYZ	-1.27847	0.14382	1.1843	1.60635	-0.080441	1.43185	1.05847	0.566816	0.035332	1.9703	0.383886	-0.240161	0.71818	1.54351	1.50755	-0.509644	-0.676227	-0.315898	0.513517	0.568049	-0.798028	-0.383925	0.606037	-0.700562	0.724616	-0.0775065	0.736454	-0.188885	-0.0488985	0.715328	1.20969	0.639185	0.00323877	-0.0233521	1.77945	1.52985	-0.396814	-0.190837	1.36111	-0.0599184	-0.258445	0.172346	0.508413	0.108832	0.777804	-0.304363	0.465906	0.659242	-0.276747
TSTA3	1.16097	-1.14247	0.947269	0.542285	-0.673382	-0.602001	-0.592132	-1.62178	0.0599038	0.290747	1.3421	-0.152266	-0.23036	0.432578	-0.778143	0.134774	-2.33767	-0.348356	-0.553278	-0.614126	-0.554489	-0.193938	-1.50806	-0.187596	0.0481067	-0.795123	-0.0667829	-0.184625	-0.770049	0.579093	0.690519	0.805172	0.284246	-1.5241	0.232976	-1.01436	1.30406	0.706565	0.872217	-0.273217	-0.625481	-0.964106	-0.782854	0.762648	-0.995677	-2.20396	-1.45859	-0.759946	1.47249
CSTB	0.456714	-0.0748218	0.77795	2.43139	0.961308	-0.279269	0.0891334	-1.09889	-0.934693	0.739875	0.592413	-0.179695	0.478499	-0.133161	-0.517482	-0.836232	-1.43261	0.338158	-0.237015	-0.208766	0.333873	1.80902	-1.05323	3.19638	0.90485	-0.510292	0.0931045	-0.389161	-0.317128	0.136925	0.914322	-0.252768	-1.1221	-0.833718	-0.0807347	0.223372	-0.0760822	-1.25602	0.719168	0.12288	-0.269241	-0.317835	-0.604528	0.768568	-0.603294	-0.630207	-0.355807	0.111056	2.10981
ALDH3A1	-0.628822	0.0816365	0.00197808	2.08306	-0.161563	0.737779	-0.849696	1.10322	-0.689171	0.535548	-0.115663	-0.983366	-0.49465	-0.0318681	0.942523	0.472332	-1.0805	-0.795611	-0.0456716	-0.41066	-2.17508	-0.654906	-1.44061	1.39263	2.34896	-0.146179	-0.025634	-1.1439	0.0106103	-0.975707	1.51587	0.173294	-0.671533	0.369977	-0.0998594	-0.930309	-0.32477	-1.14423	0.608243	0.639406	-0.917558	-0.0112561	-0.338613	0.0273979	-0.995276	0.161395	-2.16648	-0.256003	-0.139388
C19orf33	0.360963	-1.11933	0.577033	0.38049	0.451105	-0.265547	0.883314	-0.287621	0.0542585	-2.29122	-0.567529	-0.61286	-0.388079	-0.257293	0.40059	-0.134078	-0.482932	-1.06027	-1.19961	-1.08874	-1.19734	1.04876	-1.52685	1.39344	0.804048	-1.27749	-0.221952	-2.29122	0.260294	-0.358881	-0.456228	-0.304826	-0.810036	-0.125659	0.0261402	-0.633861	1.14794	-1.29747	2.5321	0.606215	-1.44347	0.506698	-1.05706	0.825624	-0.723651	-1.14931	1.00819	0.518817	1.15239
MARCKSL1	-1.39582	0.395136	-1.28994	-0.247934	-0.111853	-0.263141	0.514679	-0.971303	0.25434	2.63754	0.286145	-0.00290074	-1.06623	0.0218963	-1.68496	-0.687114	-1.56455	-0.431065	-1.7945	-0.734785	0.799585	0.995754	-1.08345	-1.06624	0.486703	-1.10686	0.518172	-0.408742	-0.597312	0.497141	1.41198	-1.58874	-1.49207	-2.64006	0.179656	1.55072	0.657921	0.0965222	0.224169	-0.495423	0.940517	-0.353584	-0.720017	0.910347	-0.0957007	-0.725808	0.25827	-0.465249	0.780935
ST6GALNAC1	-0.482685	0.322401	-0.423926	1.08489	0.416756	0.530688	0.34104	0.991623	-0.57389	-0.511738	-0.794062	-0.684482	-0.385573	-0.142908	-0.0469454	-0.590109	-0.0775515	-0.161779	-0.370078	-1.00199	-0.428493	-0.589576	-0.29147	1.10261	0.0651808	-0.425742	1.34309	-1.39938	0.0970833	-0.457545	-0.726169	-0.82155	-0.672706	-0.875104	1.10628	0.936421	0.617837	-0.477932	0.202325	-0.355017	-0.682806	0.106458	0.676342	0.129339	-0.69342	-0.716694	0.206807	1.09987	0.378477
NPDC1	-0.435181	0.172774	-0.30054	1.13429	0.105274	-0.301467	-0.898509	0.860674	-0.552666	-0.337861	1.26402	-1.47433	0.336946	-0.133413	-1.16857	-0.184378	0.60475	0.237586	-1.35452	0.790166	1.45686	-1.28641	0.0623297	-0.778616	-1.38016	0.227577	1.40299	1.27566	0.518331	0.285654	-1.67208	-1.41697	-1.72365	-0.737574	-0.0316469	-2.24349	1.21505	1.17588	0.264199	0.116333	-0.497693	-0.111766	1.12676	0.407003	-0.112394	0.0163221	0.0111756	1.12406	1.07519
PIGR	-1.03356	-0.312358	-0.843473	-0.44633	-0.99092	-0.581166	0.0640093	1.51813	-0.267854	-0.293615	0.421822	-0.919241	-1.64586	-0.543552	0.133128	-0.989404	0.0269059	0.512998	-0.109808	-0.314695	0.523857	-1.281	0.21203	-0.83803	0.139143	0.0447315	0.788381	-0.510315	-0.160495	1.65439	-1.07763	-0.496408	-0.650476	0.0337475	-0.0516036	-0.718574	0.774861	-0.186793	1.71036	0.220427	-1.0739	0.367102	1.26442	0.0267801	-0.775441	1.36137	-0.734898	0.463989	-1.14033
JUN	-0.00283304	-0.294603	-0.555992	1.52559	0.583482	-0.519983	-1.31907	1.47394	-1.11665	0.85016	-0.443669	-0.944453	-0.507943	-1.02724	-1.01316	-0.555883	1.09708	-0.996669	0.229731	-1.46894	-1.1193	1.76445	1.33603	-1.05531	-1.48949	-1.10488	0.882778	0.692856	0.648325	1.5469	0.123755	-1.64645	-0.996211	-0.830111	-0.379781	-0.994268	0.738466	0.118729	1.70039	-0.513216	0.133373	-0.80508	-0.650192	-0.406481	-1.49318	-0.646355	-0.649497	1.26962	2.1957
LMNA	1.79212	-1.46089	0.351356	-0.698969	-0.279191	0.0631788	-0.916353	-0.823683	-0.288477	1.04821	0.030151	0.198458	1.59068	-0.631861	-1.43585	0.401579	-0.691356	-0.55476	-1.21657	-0.705717	-0.563539	1.37074	-1.32895	0.00426068	-1.82735	-1.3071	-0.604968	-0.224751	-0.0235354	0.0609991	-0.414462	-0.13508	-0.993865	-0.463629	-0.749873	-1.91416	0.594499	-0.507143	2.05133	-0.515441	-0.183326	-1.79342	-0.916636	0.181755	-2.01328	-2.52205	-0.334208	0.0811794	2.06759
HSPA1B	1.19809	-0.0639188	0.218728	0.253964	0.122112	-0.684157	0.326628	-1.08015	-0.574684	1.08299	0.415693	-0.664395	-0.072368	-1.08332	-0.611807	-1.11041	-1.70442	-1.26049	1.23751	-0.035692	-0.915106	1.29562	-1.40104	-0.174201	0.00946366	-1.3804	-0.282429	-0.768222	1.31482	-0.0618076	0.938064	-0.263758	-0.537227	-1.22946	0.0530334	-0.402252	0.844675	-0.220216	1.99129	-0.78535	-1.64027	-1.85179	-1.52942	0.260891	-0.298457	-0.88673	1.1026	-1.2934	1.5674
NCOA7	2.06174	0.311223	0.0308906	0.114159	-0.884999	0.899914	0.463798	-0.181317	-0.0280742	1.1837	0.198544	0.869202	0.00879942	0.00700804	0.497334	-0.304423	-0.44544	0.337916	0.785535	-1.14209	-1.23537	-1.3464	-0.11977	-1.59271	1.00702	-0.319748	-0.377302	0.483547	-0.33629	1.40964	1.99239	-0.302891	1.60095	-0.633912	0.198529	1.13199	0.26395	-0.376688	2.30838	-0.35285	0.741124	0.555262	-0.610525	0.519255	0.771104	-0.906821	0.378714	-0.341722	-0.791138
WEE1	-0.174881	0.916403	-0.153716	-1.97207	-0.749114	-0.26012	1.26315	0.436136	-0.555665	1.16529	0.250976	-1.21197	-0.867965	-0.280643	-0.312956	-0.12256	-2.00474	-0.468288	0.827782	-1.41932	-0.659557	0.722925	-0.808462	-0.822024	-0.408939	-1.0903	-0.766875	-0.593246	-0.463151	0.172273	0.237397	-0.0389929	-0.709582	-1.1183	-1.04285	-0.96425	-0.258779	-0.856141	0.542857	-1.1366	-1.24933	0.312056	-1.25453	-0.977517	1.32591	0.444291	-0.863501	-0.536842	0.930754
CLDN4	-0.362487	-0.300952	-0.344764	-0.699197	0.156988	0.576964	-0.0454574	-1.31961	-0.258913	-0.80667	0.0142937	0.183504	0.621062	0.661282	-0.772119	-0.684868	-0.811451	-0.0503341	-0.70844	0.0707666	-0.152606	0.859278	-0.589876	0.696247	-1.04057	-0.809291	-0.440657	-0.499288	0.69166	0.145601	-0.151668	-1.02212	-3.71669	-1.31515	0.263327	-0.247602	1.08548	-0.156725	0.395501	0.164697	0.49151	-0.910466	-1.35144	0.389353	0.129797	-0.658074	-0.82749	-0.451205	0.668551
HSPA1A	1.31252	0.699865	0.869125	0.0168163	0.275336	-0.861344	1.13056	-1.10904	-1.2484	1.52347	0.263694	-0.960136	0.369849	-0.506234	0.869177	-1.45581	-1.97016	-0.969413	2.32767	-1.43203	-1.20494	2.26208	-1.13368	-0.413546	0.713212	-1.19863	-0.617512	-0.977386	0.528984	-0.425927	1.09444	0.450017	0.788578	-0.706669	-0.408014	0.244019	-0.388914	-1.04113	1.65747	-0.577338	-0.350621	-0.388604	-1.68583	0.117014	0.414708	-0.317373	0.902257	-1.35173	1.05064
DNAJB1	1.45684	0.456648	0.754872	-0.244708	-0.0605275	-0.690571	0.149898	-1.73423	-1.25161	0.887775	1.20188	-0.983367	0.11203	-0.256855	-0.0457776	-1.10103	-1.86419	-0.510556	1.79218	-0.441017	-1.28187	1.04549	-0.632908	1.80931	0.209966	-1.46157	-0.708523	-0.757162	0.637343	0.593522	-0.43909	-0.985502	0.510073	-1.71517	-0.16429	-0.685358	1.04663	0.43946	0.650371	-0.175598	-0.133373	-0.799215	-1.48982	0.435361	-1.04665	-1.5631	0.420516	-1.44794	-0.165826
S100A11	-2.13738	0.484639	0.940399	0.424094	0.695311	-1.47352	0.176014	-1.9156	-0.59401	-0.152453	0.509379	0.866046	1.28742	0.327888	-0.191612	-0.345936	-1.87061	-1.58	-1.19994	-0.503987	0.124472	1.42378	-0.531424	1.54717	0.0566906	-0.315585	-0.0484444	0.526389	0.330697	0.124152	0.202192	0.0604608	0.145236	0.0234992	0.45146	0.84746	1.0869	0.0148383	0.518204	0.969066	1.26111	0.161934	-0.37859	1.0881	0.644655	-1.08438	-1.00044	-0.119758	1.22116
FOS	-0.205012	-0.00462933	0.740601	1.98009	-0.67445	-0.272219	-0.21256	1.70632	-1.69516	0.791121	1.24173	-0.376895	0.713715	-0.35966	-0.921864	-0.275916	1.95693	-1.09017	-0.539602	-0.554639	-0.625942	-0.14026	1.93147	0.193921	-0.507135	0.388199	0.483188	0.0552596	-0.239421	2.16889	-0.894774	-0.266748	-0.524316	-0.0536254	0.399517	-0.357576	1.78309	-0.0171684	1.09369	0.0416536	-0.500341	0.499917	-0.415926	0.764021	-1.69148	0.810914	-0.709337	1.99983	0.577443
PTHLH	0.264302	0.627071	0.498349	-1.73178	0.505175	-1.94668	0.426511	-0.581227	0.802337	0.287051	0.765935	0.981471	1.06016	-0.265708	-0.0792413	-1.43392	-0.31435	-0.278351	-1.04421	0.469768	-0.239801	0.317059	1.02786	1.08907	-1.24011	0.182309	-0.760836	-0.28154	0.785739	-1.66948	-0.957589	-2.26826	0.885793	-1.45877	-1.13754	-2.25674	-0.438244	0.134863	-0.0176501	-0.174736	0.935201	-0.00901768	-1.64809	-0.31677	0.826616	-1.15599	-0.225413	-0.756653	0.220258
SPP1	0.378185	0.535256	-0.183865	1.35503	-0.270065	-0.886749	0.463368	-1.38595	-0.322255	-0.192601	0.826446	0.265562	1.49408	0.818222	-0.630877	0.911436	-3.066	-0.961118	-0.122015	0.608322	0.883523	0.292499	0.400894	-0.362844	-0.00401208	0.715951	-1.26987	0.722765	-0.573275	0.992333	0.243393	0.560507	-0.621339	0.4458	-0.825162	0.0607543	-0.337295	0.716596	0.0541578	0.671755	0.766118	0.902782	-1.31548	-0.136937	0.93933	0.622213	-0.379136	-1.43693	0.315495
TESC	-0.570084	-0.863353	-1.53515	-1.73983	-1.4935	0.134897	0.812529	-0.785217	0.121573	1.3335	0.640403	0.103451	0.941986	0.0752591	-0.937065	-1.46372	0.110046	-0.0793679	-1.40382	0.790797	0.6566	-4.3597	0.187414	-3.64949	-0.358979	-0.666981	-0.261652	0.942261	-1.16532	-0.739511	-0.496723	-1.01058	0.353917	-0.474851	-0.0654355	0.995472	-1.03733	0.588158	0.880557	0.706819	0.573631	-1.08711	-0.30585	-0.166388	-0.701124	-1.17496	-1.00494	-0.700746	-1.0074
TRNP1	0.616402	-0.045461	-1.56499	0.110021	-1.28303	-1.62078	0.353146	-1.67417	-0.47342	0.519588	1.00927	1.36232	0.126734	0.690931	-0.751029	-1.19598	-1.28721	0.829426	-0.979786	0.0150083	-0.186074	-0.284901	-0.429303	-1.24785	-2.70354	-1.21324	-0.226254	-0.62549	-1.44876	-0.949146	0.0434849	-0.962141	0.957293	-1.83691	-0.476824	-2.94508	-0.418	-1.65543	0.742757	-1.44664	-0.634881	0.465261	-0.336239	0.434144	0.328828	-0.147223	-1.93832	-0.55944	-1.97594
ATF3	0.256562	1.30561	0.118207	2.71638	0.896173	-1.01108	1.23456	1.22465	-1.53136	0.633526	1.27251	-1.3718	-0.364561	-0.253003	-0.249655	-0.872816	1.20315	-0.301879	0.682935	-0.772519	-1.61585	0.0654659	1.66587	-0.676738	-1.77919	-0.902087	0.73709	-0.399205	0.252509	1.27747	-0.84578	-1.9896	0.609842	-1.28443	0.347915	-0.802492	0.565452	-1.70649	1.01146	0.17895	-0.335232	-0.590116	-0.371951	-0.181731	-0.887467	-0.366928	-0.0910577	1.30008	0.442012
KLF6	-1.5434	0.472423	-0.195611	0.0785588	0.117764	-1.13553	-0.540349	0.188968	-1.50478	-0.44076	0.686335	-1.01302	1.49881	-0.859471	-0.977203	0.123004	-0.272176	-1.16399	0.198082	0.72968	0.435781	1.04091	-0.167881	-0.116697	-0.753301	-0.296202	-0.364563	0.256772	-0.547128	0.414112	0.460568	-1.60209	-1.47171	0.691941	-0.260062	-1.40035	1.35331	-0.758408	-0.381435	0.661851	-0.555703	-0.504956	-1.14728	1.93197	-0.373475	-0.0722326	-1.56997	0.368693	1.0894
RHOB	-0.99273	0.864286	-1.34462	-0.442622	-0.400351	-1.43534	0.334051	1.15361	-1.71666	-0.14871	0.56454	0.756232	0.47947	-0.248791	-0.97567	0.852462	0.31587	0.0305199	0.0925931	0.0614981	0.777121	-0.830579	1.18893	-2.40117	-0.808901	-0.0653618	0.148527	0.930486	-0.721529	0.731367	-0.920139	0.508841	0.199429	1.62854	-0.134331	-0.67159	0.388151	-1.58947	-0.397154	0.342841	0.431582	1.0324	-0.639472	1.41184	0.491726	0.883125	-0.828907	0.660049	0.548
JUND	1.4986	0.484122	-0.838095	2.40961	-0.624021	-1.02925	0.150467	-0.351674	-1.43183	0.751253	0.3353	-0.593529	0.79995	-0.977798	-0.0612706	-0.537297	0.127382	-1.11435	-0.774205	-1.04294	-0.586357	-1.93657	0.916735	-0.325654	-0.84042	-1.47295	0.0551205	0.0982237	-0.63191	1.14184	-1.65545	-2.16318	-1.54494	-1.12581	-0.8899	-1.2514	0.242786	-0.887365	0.237967	0.477472	0.3912	-0.231275	-0.821623	-0.550626	-0.650842	-0.569312	0.455324	0.839438	-0.337222
GDF15	-0.655532	-0.135093	-1.87735	0.420761	-0.828788	-1.8891	-1.2164	-0.320394	0.401017	0.205227	-0.531559	0.113111	1.13085	1.02638	-1.39143	-0.238565	-1.19957	0.699483	-1.42901	0.689192	0.334801	-2.04532	-0.102236	0.428186	-2.95076	-0.20704	-0.850554	-1.0261	-0.911945	0.411359	-0.715151	-0.5198	-0.214533	-0.339857	-0.242178	-3.88291	-0.104437	-1.00708	-0.137256	-0.764486	0.756944	-1.17435	0.138973	-0.102336	-0.648777	-0.616958	-2.32635	-1.03541	0.319439
MCL1	-0.626948	1.11125	1.3699	0.422126	-0.598129	-1.60265	0.690699	-0.269405	-1.24184	0.587952	0.996223	0.270872	1.51742	0.460299	0.38019	1.26864	-1.23728	0.428936	1.1997	-1.36764	-0.805883	-0.442242	0.0521063	-0.607833	-0.834681	-0.951321	-0.916808	1.15288	-1.16576	1.1311	-0.290438	0.883744	0.478414	0.376583	-0.116865	-0.781146	-0.455619	-0.590708	0.418469	0.563145	0.995123	0.70711	-1.24488	-0.436754	0.372702	-0.508833	-0.588433	-0.116823	0.438031
ZFP36	-0.274688	0.311108	0.723261	3.01183	0.275058	-0.292005	-0.518943	1.07575	-2.99434	-0.440607	1.48338	-0.571162	0.663081	-0.907109	-1.48598	-0.169235	0.955162	-1.16553	-1.16005	-0.136264	0.77788	-0.47003	1.83149	-0.417128	-2.08852	-0.193117	0.781484	0.985548	-0.514435	1.87063	-1.09634	-2.417	-1.72271	-0.0608242	0.356208	-0.866274	1.82689	0.229613	2.06147	0.263137	-0.774277	-0.0210108	-0.0509356	0.733403	-0.888105	0.0571548	-0.299239	1.56539	0.559338
TM4SF1	0.55814	1.15715	-0.214394	-0.905243	-0.365836	-2.75757	1.3473	-1.21814	-0.927175	0.683666	1.30146	0.165255	1.31082	-0.0296506	0.377348	-0.142378	-0.777621	-1.11601	0.651194	-0.265597	0.172764	0.420487	-0.535648	-0.336292	-0.770821	-0.570445	-0.770713	-0.0485145	-1.22099	-0.0623342	-0.761472	0.863765	-1.49005	0.272677	-0.744412	-1.31702	0.909857	0.30945	-0.0160892	1.17827	-0.597426	-0.21677	-1.54808	0.797649	0.174457	-1.23331	-1.8028	-0.657425	-0.191744
CLDN10	-1.90922	0.21234	-0.690807	-2.73397	-0.252589	-2.89316	-1.09539	-0.205289	0.113175	-1.35387	0.691309	-1.56541	-0.579742	-0.0457531	-1.43938	0.828793	-0.521527	0.375591	0.170181	0.184217	0.967351	-2.72763	0.0366912	-0.964668	-1.09642	0.370222	-0.0622434	0.56205	-1.40914	0.663307	-2.03028	0.444848	-0.282493	0.837613	-0.740056	-1.67905	-0.200045	0.467816	-2.21748	0.779497	0.864925	-0.263566	-0.0601577	-0.610413	0.521278	0.62823	-1.31533	-0.368929	-1.53742
TNFRSF12A	-0.39055	-0.424863	0.564461	-0.841425	1.05895	-2.14178	0.0752518	-1.81727	-1.13983	0.985374	1.57732	-0.356154	0.0731106	-0.303096	-0.695895	-1.74922	-1.46534	0.00897693	-0.859776	-0.435663	-0.0153556	1.58226	-0.485203	-0.408876	-0.0126215	-0.965406	-0.624187	1.16015	0.230753	-0.20384	-1.27091	-1.58289	-0.461344	0.0909098	-0.400189	-0.542292	1.0463	-0.0058296	1.14482	0.883666	0.825891	-0.466444	-0.742429	0.623757	0.461997	-1.21242	-0.18651	-1.343	0.595606
IER2	0.142358	-0.754669	0.827823	0.556776	-0.97744	-0.51287	-0.588262	-0.387744	0.24102	0.547952	0.109907	0.13445	-0.122637	-0.666459	-1.30508	-1.26325	0.333411	0.126577	-1.93871	-0.46584	-1.72873	0.805515	1.91651	0.707322	-0.692169	-0.902214	-0.103757	-0.751176	-1.11372	1.33782	-0.628032	-2.49212	-0.968539	-2.36448	0.24531	-1.73317	-0.551794	0.234527	0.251698	-0.658381	0.0850533	0.0614421	-1.14875	-1.00682	-0.238193	-1.1201	-0.262733	-0.307611	-0.395845
TRIB1	0.951	1.79482	1.24702	0.883046	-0.118991	0.981758	2.27694	-0.866747	0.334257	1.53647	0.646411	-0.0529291	-0.284897	1.89405	0.269078	-1.27002	-1.43118	0.699123	-0.411918	-1.58263	-1.21254	0.703297	1.27003	-0.55428	1.08022	-1.31625	-1.2873	-0.0974588	0.928109	0.904463	0.82874	-0.802896	1.10432	-2.02188	0.292914	0.935929	-0.350199	0.956949	1.12354	-0.0695932	-0.0478954	-0.234826	-1.70838	0.00484971	-0.0874543	-1.09476	0.116424	-0.966869	0.203665
NFKBIA	-0.920551	-1.01813	-0.950928	0.918623	0.02408	1.84384	-0.856307	-0.0445128	-0.333641	0.146921	0.63669	-0.0909536	1.18883	-0.2515	-0.517206	0.395558	0.369109	-0.426508	0.645914	0.269915	1.1808	-1.93897	0.124125	-0.833156	0.696286	0.530304	0.680589	0.114116	0.853193	1.40669	0.725757	1.02716	-1.5656	-0.238253	-0.22896	0.370315	0.138377	0.530684	-0.192358	0.038038	0.962093	0.97662	-0.306507	0.392995	0.196684	1.59081	-0.141345	0.749793	0.630146
CLDN1	0.637939	0.486901	-2.69662	-4.46603	-1.49938	-1.33279	1.32948	-1.24908	0.381072	0.608876	0.121893	0.629825	0.932045	0.692737	0.237259	0.652518	-1.94956	-0.0561541	0.903493	0.247208	-0.216019	-1.6138	-0.374068	0.529449	-1.19943	-0.322856	-1.6849	-0.362708	-0.376404	-0.437843	0.278041	0.691352	0.238121	0.406518	-1.07902	-0.139354	-0.293921	0.00641818	0.497791	0.757255	0.387944	0.546116	-1.71351	-0.380019	1.06317	0.534051	0.517683	-1.78496	-2.72857
ARL4C	-0.280211	0.641761	0.38505	1.17493	1.05482	-1.27501	0.0235207	-0.978518	-1.01672	1.07322	1.5483	-1.17688	0.161406	-0.417038	-0.329053	-0.396647	-0.0570506	-0.724267	-0.138371	0.289434	1.04193	1.78755	0.029976	-0.29863	-0.711415	-0.543991	-0.399415	1.2078	0.838981	0.443918	-1.26583	0.193192	-0.932643	0.0490945	0.253516	-1.11871	0.311102	0.845927	0.652086	0.7265	1.2046	0.439279	-0.679464	0.385752	0.695753	-0.577839	-0.642776	0.530542	1.48812
JUNB	2.3938	-0.670205	0.438274	1.75939	1.44656	0.603378	-0.84957	0.0738242	-0.372704	0.417742	1.97305	0.670991	0.543694	-0.305233	-0.965932	-0.566977	0.667044	0.62889	-2.04237	-0.0843268	-0.215907	-0.675195	1.28985	0.744361	-0.147443	-0.364138	0.359668	0.913485	0.493827	1.25363	-0.564546	-1.51697	-0.965939	-1.8577	0.447167	-0.723513	1.29115	0.0664872	0.673045	0.809414	-0.0645956	-0.746408	-0.431137	-0.158209	-1.32878	-1.10698	0.861614	1.27699	1.30154
QSOX1	0.698469	-1.46934	-0.915833	0.50842	0.691441	-1.0931	-0.499717	-0.758257	0.55572	1.36151	0.122287	0.123058	-0.561402	0.642199	-0.608348	-0.177177	-0.0109439	-0.551023	-0.209491	0.413883	-0.288491	-0.406128	0.332709	-1.13055	-0.59744	-0.961277	-0.67322	-0.283403	-1.01148	0.64181	-0.384036	-0.301305	-0.498838	-0.232136	-0.432308	-3.1972	0.264985	0.651063	1.96784	0.149953	0.663648	-0.359616	-0.334801	0.675519	-0.725615	-0.893747	-1.99982	-0.62077	0.102129
EGR1	0.0811852	0.250266	1.11115	1.15917	-0.160934	-0.85011	0.342249	1.06655	-0.910884	0.356704	0.675483	-0.0998348	0.902011	0.158801	-1.57169	-0.20091	1.8978	0.27959	-0.311624	-1.60052	-0.609539	0.962378	2.69255	0.654832	-1.40449	0.25142	0.87116	-0.840231	-0.886967	1.81939	-1.0552	-1.95032	0.318198	-0.300952	0.126976	-1.25757	-0.392358	-1.74675	0.890357	-1.23581	0.914263	0.225974	-0.334043	-0.200496	-1.40651	0.643331	-0.532236	1.42527	0.0304025
MAFF	-0.282722	-0.866524	-1.74081	1.36189	0.478232	-1.20503	-0.249185	0.0669057	-0.466182	0.949922	0.081684	-0.809191	-0.321067	-1.06799	-1.53994	-0.441745	-0.720178	0.414895	-1.75419	-0.418663	-0.404769	0.833156	-0.344453	-1.30148	-1.87178	-0.881216	0.0445267	-0.798562	-1.62692	-0.265231	-0.644332	-0.653594	-0.631013	-2.46425	-0.48681	-2.09301	0.703919	-0.122289	0.299434	-0.494469	-0.434268	-0.656692	-1.54028	0.810771	-1.1823	-1.83203	-1.70634	-0.386871	1.19651
[truncated: 206 more columns]

## Sheet: Figure4
Figure4 A and B			Figure4 F
See Supplementary Data4			Cell type	Occupancy score
			DC IDO1	-0.11639
			Macro IL32	-0.130172
			Macro CD5L	-0.26455
			Macro SPINK1	-0.62037
Figure4 E			DC CD1C	0.167026
Pre-GOLP	Post-GOLP		DC TYMS	0.463617
0.0716549	0.525727		Macro FBP1	0.921748
0.111089	0.240824		Macro GPNMB	0.538312
0.0603944	0.222163		Macro IGLC2	0.815498
0.0508642	0.0505051		Macro MRC1	0.954545
0.10855	0.255538		Mono CCL20	0.621502
0.122638	0.294812		Mono CCL3	0.25199
0.114325	0.0890733		Mono CXCL10	0.236162
0.100334	0.107032		Mono FCN1	0.145671
Figure4 H
Cell type	Pi	-log pvalue
DC CD1C	-0.442155	1.14275
DC IDO1	0.0787026	0.300219
DC TYMS	-0.0267323	0.155612
Macro IL32	0.132131	0.424699
Macro CD5L	-0.511981	1.33751
Macro FBP1	0.000146303	0.00996189
Macro GPNMB	0.00407332	0.0551931
Macro IGLC2	0.611129	1.65912
Macro MRC1	-0.00440261	0.0575185
Macro SPINK1	-0.195222	0.563745
Mono CCL20	0.0720481	0.28369
Mono CCL3	-0.105732	0.364587
Mono CXCL10	-0.0424781	0.204563
Mono FCN1	0.0412402	0.200956
Figure4 J
Baseline Macro CD5L+
SD	PR
74.2	64.5
36.9	89.9
43.1	7.4
81.2	56.2
70.3	13.9
59.9	45.2
88.5	46.6
61.2	58.7
68.1	58.1
32.2	15.7
53.1	10.2
54.2	50.4
86.6	5.8
41.5	1.1
40.2	24.8
19.9	14.3
52.3	75.1
61.4	29.1
76.7	44.5
53.7	25.9
22.4	76.1
95.1	20.7
86.1	98.1
92.8	93.8
	96.7
	70.1
	96.8
	4.3
	0.1
	0.9
	1
Figure4 K
myeloid_type	M1	M2	Angiogenesis	Phagocytosis	Anti_inflammatory	Pro_inflammatory
DC CD1C	0.0550611	0.174142	0.0528848	-0.262307	0.0597501	0.0624825
DC IDO1	0.236022	0.0708073	0.0112677	-0.511592	-0.0866403	-0.0413399
DC TYMS	0.0614801	0.345156	0.150037	0.186357	-0.0323588	0.147046
Macro IL32	0.124748	0.285386	0.101013	0.0035996	0.0101596	0.209389
Macro CD5L	-0.00673359	0.436693	-0.0364428	1.64434	0.0698889	0.127191
Macro FBP1	0.100974	0.388065	0.262877	0.238797	0.0271562	0.160828
Macro GPNMB	-0.0166478	0.478938	0.132731	0.521488	-0.00861119	0.0274335
Macro IGLC2	0.0607324	0.382677	0.197864	0.134056	-0.0232327	0.13867
Macro MRC1	0.20922	0.598538	0.275787	0.868073	0.0106526	0.159732
Macro SPINK1	0.0250826	0.301349	0.125623	0.316416	-0.031414	0.172209
Mono CCL20	0.21559	0.456196	0.374933	-0.165761	0.11823	0.509268
Mono CCL3	0.0927269	0.423861	0.0790823	0.550478	0.0195926	0.337907
Mono CXCL10	0.191011	0.331879	0.0744184	0.340985	0.01214	0.0521116
Mono FCN1	0.13669	0.187705	0.140167	-0.341407	0.126948	0.120384

## Sheet: Figure5
Figure5 B		Figure5 C
See Supplementary Data5		See Soure data FigureS5 C
Figure5 D
Cell type	Pi	log pvalue	Ti	log pvalue
CD4 SOCS3	-0.147614	0.459211	-0.0443569	0.209977
CD4 Treg	0.151142	0.467023	-0.557242	1.47651
CD4 CXCL13	0.508055	1.32598	-0.195149	0.563587
CD4 naive	-0.00179255	0.0358771	-0.268446	0.724952
NK GNLY+	-0.662576	1.85608	0.00311953	0.0479375
NK FCER1G+	-0.229638	0.63909	-0.0377779	0.190683
Figure5 F
Cell type	Pi	log pvalue	Ti	log pvalue
CD8 GZMB	0.646105	1.7902	-0.224253	0.62727
CD8 GZMK	-0.123196	0.404568	0.855544	3.00089
CD8 KLRB1	-0.190221	0.552813	0.136929	0.435439
CD8 Trm	-0.106345	0.366009	-0.281619	0.55485
CD8 proliferating	0.880695	3.25472	-0.550123	1.45386
gdT	-0.0495463	0.22459	0.146683	0.457145
Figure5 G
log ratio	tumor change
0.0227727	45.57
-0.426254	14.84
-0.185863	20.52
-0.0134835	42
-0.228477	31.7
0.124365	65.63
-0.357116	20.45
-0.118153	31.26
Figure5 J
Baseline CD8 GZMB+			Baseline CD8 GZMK+			Baseline CD8 Proliferating
SD	PR		SD	PR		SD	PR
1.76	24.9		7.91	11.6		5.49	22.2
17.6	23.6		20	14.7		16.2	35.7
3.87	17.2		29.8	23		22	24.2
12.1	31.4		27.9	14.6		15.5	26.7
	6.97			12.9			58.2
	21			23.3			42.4
Figure5 L
Baseline CD8 GZMB+			Baseline CD8 GZMK+
SD	PR		SD	PR
0	0		9.4	9
0	17		10.6	7.6
0	0		25.8	8.6
0	0		0	27.5
0	0		48	0
0	0.3		0	56.1
14.3	0.7		83.2	1.8
2.9	0		18.8	30.6
3.5	0.1		39.7	88.1
0	0		21.4	36.3
0	10.6		12.9	85.2
0.1	46.7		41.1	43.4
0	7.4		47.3	64.8
0	0.8		25.8	6.8
0	0		10	10.9
0	0.6		1.4	13.1
0.1	5		79.6	25.4
0	0.3		92.5	13.1
17	0		55.9	6.6
0	0		54.1	24.5
0	0.2		10.9	10.8
8.7	0.6		31.5	44.1
13.1	29.4		29.5	38.5
10	2.7		10	55.5
	6.6			13
	1.7			11.6
	44.5			19.3
	3.3			41.5
	0.7			6.1
	6.6			39.4
	1.8			24.4

## Sheet: Figure6
Figure6 A
Pre TCR clone ratio + 10E-4	Post TCR clone ratio + 10E-4	Group
0.000522833	0.0001	Unchange
0.000522833	0.0001	Unchange
0.000522833	0.0001	Unchange
0.000522833	0.0001	Unchange
0.000522833	0.0001	Unchange
0.000522833	0.0001	Unchange
0.000945666	0.0001	Unchange
0.000945666	0.0001	Unchange
0.000522833	0.0001	Unchange
0.0001	0.000839098	Unchange
0.000522833	0.0001	Unchange
0.000522833	0.0001	Unchange
0.000945666	0.0001	Unchange
0.000522833	0.0001	Unchange
0.000522833	0.0001	Unchange
0.00221417	0.0001	Unchange
0.00221417	0.00305639	Unchange
0.00305983	0.00305639	Unchange
0.000945666	0.0001	Unchange
0.000522833	0.0001	Unchange
0.000522833	0.0001	Unchange
0.00221417	0.0023173	Unchange
0.000522833	0.0001	Unchange
0.00179133	0.0001	Unchange
0.000522833	0.0001	Unchange
0.000522833	0.0001	Unchange
0.000522833	0.0001	Unchange
0.000522833	0.0001	Unchange
0.000522833	0.000839098	Unchange
0.000522833	0.0001	Unchange
0.012785	0.00823008	Unchange
0.000522833	0.0001	Unchange
0.000522833	0.0001	Unchange
0.00348266	0.00453459	Unchange
0.000522833	0.0001	Unchange
0.000945666	0.0001	Unchange
0.000522833	0.0001	Unchange
0.000945666	0.0001	Unchange
0.000522833	0.0001	Unchange
0.000522833	0.0001	Unchange
0.0013685	0.0001	Unchange
0.000522833	0.0015782	Unchange
0.000522833	0.0001	Unchange
0.000522833	0.0001	Unchange
0.000522833	0.0001	Unchange
0.00348266	0.00379549	Unchange
0.0039055	0.00305639	Unchange
0.00179133	0.0001	Unchange
0.000522833	0.0001	Unchange
0.000522833	0.0015782	Unchange
0.000522833	0.0001	Unchange
0.000522833	0.0001	Unchange
0.000522833	0.000839098	Unchange
0.000522833	0.0001	Unchange
0.000522833	0.0001	Unchange
0.000522833	0.0001	Unchange
0.000522833	0.0023173	Unchange
0.000522833	0.0001	Unchange
0.000522833	0.0001	Unchange
0.000522833	0.0001	Unchange
0.000522833	0.000839098	Unchange
0.000522833	0.0001	Unchange
0.000522833	0.0001	Unchange
0.000522833	0.0001	Unchange
0.000522833	0.0001	Unchange
0.000522833	0.0001	Unchange
0.002637	0.0023173	Unchange
0.000522833	0.0001	Unchange
0.000522833	0.0001	Unchange
0.00348266	0.00379549	Unchange
0.000522833	0.0001	Unchange
0.00348266	0.0023173	Unchange
0.000522833	0.0001	Unchange
0.000522833	0.0001	Unchange
0.000522833	0.0001	Unchange
0.000522833	0.0001	Unchange
0.000522833	0.0001	Unchange
0.000522833	0.0001	Unchange
0.000522833	0.0001	Unchange
0.000522833	0.0001	Unchange
0.000522833	0.0001	Unchange
0.000522833	0.0001	Unchange
0.000522833	0.0001	Unchange
0.000522833	0.0001	Unchange
0.000945666	0.0001	Unchange
0.000522833	0.0001	Unchange
0.00179133	0.0015782	Unchange
0.000522833	0.0001	Unchange
0.000522833	0.000839098	Unchange
0.000945666	0.0015782	Unchange
0.000522833	0.000839098	Unchange
0.000522833	0.0001	Unchange
0.000522833	0.0001	Unchange
0.000522833	0.0001	Unchange
0.000945666	0.0001	Unchange
0.000522833	0.0001	Unchange
0.000522833	0.000839098	Unchange
0.000522833	0.0001	Unchange
0.00432833	0.00896918	Unchange
0.000522833	0.0001	Unchange
0.0001	0.000839098	Unchange
0.000945666	0.0001	Unchange
0.000522833	0.0001	Unchange
0.0013685	0.0015782	Unchange
0.000522833	0.0001	Unchange
0.000522833	0.0001	Unchange
0.000522833	0.0001	Unchange
0.000945666	0.0001	Unchange
0.000522833	0.0001	Unchange
0.000522833	0.0001	Unchange
0.000522833	0.0023173	Unchange
0.0013685	0.0001	Unchange
0.000522833	0.0001	Unchange
0.00305983	0.00305639	Unchange
0.000522833	0.0001	Unchange
0.000522833	0.0001	Unchange
0.000945666	0.0001	Unchange
0.000522833	0.0001	Unchange
0.000522833	0.0001	Unchange
0.00348266	0.00527369	Unchange
0.000522833	0.0001	Unchange
0.000522833	0.0001	Unchange
0.000522833	0.0001	Unchange
0.000522833	0.0001	Unchange
0.000522833	0.0001	Unchange
0.000945666	0.0001	Unchange
0.000522833	0.0001	Unchange
0.000522833	0.0001	Unchange
0.000522833	0.0001	Unchange
0.000945666	0.0001	Unchange
0.000945666	0.0015782	Unchange
0.000522833	0.0001	Unchange
0.000522833	0.0001	Unchange
0.000522833	0.0001	Unchange
0.000522833	0.0001	Unchange
0.000522833	0.0001	Unchange
0.000945666	0.0001	Unchange
0.000522833	0.0001	Unchange
0.000945666	0.0015782	Unchange
0.000522833	0.0001	Unchange
0.000522833	0.0001	Unchange
0.000522833	0.0001	Unchange
0.000522833	0.0001	Unchange
0.000522833	0.0001	Unchange
0.000522833	0.0001	Unchange
0.000945666	0.0001	Unchange
0.000522833	0.0001	Unchange
0.000945666	0.0001	Unchange
0.000522833	0.0001	Unchange
0.000522833	0.0001	Unchange
0.000522833	0.0001	Unchange
0.0013685	0.0001	Unchange
0.000945666	0.0001	Unchange
0.000522833	0.0001	Unchange
0.000945666	0.00379549	Unchange
0.000522833	0.0001	Unchange
0.000522833	0.0001	Unchange
0.000522833	0.0001	Unchange
0.000522833	0.000839098	Unchange
0.000522833	0.0001	Unchange
0.000522833	0.0001	Unchange
0.000522833	0.0001	Unchange
0.000945666	0.0001	Unchange
0.000522833	0.0015782	Unchange
0.000945666	0.0001	Unchange
0.00179133	0.0001	Unchange
0.00771099	0.00527369	Unchange
0.002637	0.0015782	Unchange
0.000522833	0.0001	Unchange
0.000522833	0.0001	Unchange
0.00179133	0.0001	Unchange
0.000522833	0.0001	Unchange
0.000522833	0.0001	Unchange
0.00179133	0.0001	Unchange
0.00221417	0.0015782	Unchange
0.000945666	0.0001	Unchange
0.000522833	0.0001	Unchange
0.000522833	0.0001	Unchange
0.000522833	0.0001	Unchange
0.000522833	0.0001	Unchange
0.000522833	0.0001	Unchange
0.000522833	0.0001	Unchange
0.000945666	0.0001	Unchange
0.000522833	0.0001	Unchange
0.000522833	0.000839098	Unchange
0.000522833	0.0001	Unchange
0.000522833	0.0001	Unchange
0.005174	0.00379549	Unchange
0.000945666	0.0001	Unchange
0.00728816	0.00453459	Unchange
0.000945666	0.0001	Unchange
0.000522833	0.0001	Unchange
0.000522833	0.0001	Unchange
0.00305983	0.00379549	Unchange
0.000522833	0.0001	Unchange
0.000522833	0.0001	Unchange
0.000522833	0.0001	Unchange
0.000522833	0.0001	Unchange
0.000522833	0.0001	Unchange
0.002637	0.00305639	Unchange
0.000522833	0.0001	Unchange
0.000522833	0.0001	Unchange
0.000945666	0.0001	Unchange
0.00221417	0.000839098	Unchange
0.000522833	0.0001	Unchange
0.000945666	0.000839098	Unchange
0.000522833	0.0001	Unchange
0.000522833	0.0001	Unchange
0.00179133	0.0001	Unchange
0.000522833	0.0001	Unchange
0.000522833	0.0001	Unchange
0.000522833	0.0001	Unchange
0.000522833	0.0001	Unchange
0.000522833	0.0001	Unchange
0.000522833	0.0001	Unchange
0.000522833	0.0001	Unchange
0.0013685	0.0001	Unchange
0.000522833	0.0001	Unchange
0.00940233	0.00379549	Unchange
0.0013685	0.0001	Unchange
0.000522833	0.0001	Unchange
0.000522833	0.0001	Unchange
0.000522833	0.0001	Unchange
0.000522833	0.0001	Unchange
0.000522833	0.0001	Unchange
0.0013685	0.0001	Unchange
0.000522833	0.0001	Unchange
0.00179133	0.00305639	Unchange
0.000522833	0.0001	Unchange
0.000522833	0.0001	Unchange
0.000522833	0.0001	Unchange
0.00179133	0.00305639	Unchange
0.000522833	0.0001	Unchange
0.000522833	0.0001	Unchange
0.000522833	0.0001	Unchange
0.000522833	0.0001	Unchange
0.000522833	0.0001	Unchange
0.00348266	0.000839098	Unchange
0.000945666	0.0001	Unchange
0.000945666	0.0001	Unchange
0.0013685	0.000839098	Unchange
0.000945666	0.0001	Unchange
0.000522833	0.000839098	Unchange
0.000945666	0.0001	Unchange
0.000522833	0.0001	Unchange
0.000522833	0.0001	Unchange
0.000522833	0.0001	Unchange
0.000945666	0.0001	Unchange
0.000945666	0.0001	Unchange
0.000945666	0.000839098	Unchange
0.000522833	0.000839098	Unchange
0.000522833	0.0001	Unchange
0.000522833	0.0001	Unchange
0.000522833	0.0001	Unchange
0.0013685	0.0001	Unchange
0.000522833	0.0001	Unchange
0.000522833	0.0001	Unchange
0.000522833	0.0001	Unchange
0.000945666	0.0001	Unchange
0.000522833	0.0001	Unchange
0.000522833	0.0001	Unchange
0.000522833	0.0001	Unchange
0.000522833	0.0001	Unchange
0.002637	0.0001	Unchange
0.000522833	0.0001	Unchange
0.000522833	0.0015782	Unchange
0.000522833	0.0001	Unchange
0.000522833	0.0001	Unchange
0.000522833	0.0001	Unchange
0.000522833	0.0001	Unchange
0.000522833	0.0001	Unchange
0.000522833	0.0001	Unchange
0.000945666	0.000839098	Unchange
0.000522833	0.0001	Unchange
0.0013685	0.0001	Unchange
0.00221417	0.0015782	Unchange
0.000522833	0.0001	Unchange
0.000522833	0.0001	Unchange
0.000522833	0.000839098	Unchange
0.000522833	0.0001	Unchange
0.000522833	0.0001	Unchange
0.000522833	0.0001	Unchange
0.000522833	0.0001	Unchange
0.000522833	0.0001	Unchange
0.000522833	0.0001	Unchange
0.000522833	0.0001	Unchange
0.000522833	0.0001	Unchange
0.000522833	0.0001	Unchange
0.000522833	0.0001	Unchange
0.000522833	0.0001	Unchange
0.000522833	0.0001	Unchange
0.000522833	0.0001	Unchange
0.000522833	0.000839098	Unchange
0.000522833	0.0001	Unchange
0.0013685	0.000839098	Unchange
0.000522833	0.0001	Unchange
0.000522833	0.0001	Unchange
0.000522833	0.0001	Unchange
0.000522833	0.0001	Unchange
0.000522833	0.0001	Unchange
0.000945666	0.0001	Unchange
0.000522833	0.0001	Unchange
0.000522833	0.0001	Unchange
0.00221417	0.000839098	Unchange
0.000522833	0.0001	Unchange
0.000522833	0.0001	Unchange
0.000945666	0.0001	Unchange
0.000522833	0.0015782	Unchange
0.000522833	0.0001	Unchange
0.00221417	0.0001	Unchange
0.000522833	0.0001	Unchange
0.000522833	0.000839098	Unchange
0.000522833	0.0001	Unchange
0.000522833	0.0001	Unchange
0.000522833	0.0001	Unchange
0.000522833	0.0001	Unchange
0.000522833	0.0001	Unchange
0.000522833	0.0001	Unchange
0.000945666	0.0001	Unchange
0.000522833	0.0001	Unchange
0.00179133	0.0015782	Unchange
0.000522833	0.0001	Unchange
0.0013685	0.0001	Unchange
0.000522833	0.000839098	Unchange
0.000522833	0.0001	Unchange
0.000522833	0.0001	Unchange
0.0013685	0.0001	Unchange
0.000522833	0.0001	Unchange
0.000522833	0.0001	Unchange
0.000522833	0.0001	Unchange
0.00179133	0.0023173	Unchange
0.000522833	0.0001	Unchange
0.0013685	0.0015782	Unchange
0.000522833	0.0001	Unchange
0.000522833	0.0001	Unchange
0.000945666	0.0001	Unchange
0.000945666	0.0001	Unchange
0.000522833	0.0001	Unchange
0.000522833	0.0001	Unchange
0.000522833	0.0001	Unchange
0.000522833	0.0001	Unchange
0.00305983	0.0015782	Unchange
0.000522833	0.0001	Unchange
0.000522833	0.0001	Unchange
0.000522833	0.0001	Unchange
0.000522833	0.0001	Unchange
0.000522833	0.0001	Unchange
0.000522833	0.0001	Unchange
0.000945666	0.0001	Unchange
0.000945666	0.0001	Unchange
0.000522833	0.000839098	Unchange
0.000522833	0.0001	Unchange
0.000522833	0.0001	Unchange
0.000522833	0.0001	Unchange
0.000522833	0.0001	Unchange
0.000522833	0.0001	Unchange
0.000522833	0.0001	Unchange
0.000522833	0.0001	Unchange
0.000522833	0.0001	Unchange
0.000522833	0.0001	Unchange
0.0013685	0.000839098	Unchange
0.000522833	0.0001	Unchange
0.00179133	0.0015782	Unchange
0.000522833	0.0001	Unchange
0.000522833	0.0001	Unchange
0.000522833	0.0001	Unchange
0.000522833	0.0001	Unchange
0.000522833	0.0001	Unchange
0.000522833	0.0001	Unchange
0.000522833	0.0001	Unchange
0.000522833	0.0001	Unchange
0.000522833	0.0015782	Unchange
0.000522833	0.0001	Unchange
0.000522833	0.0001	Unchange
0.000522833	0.0001	Unchange
0.00179133	0.000839098	Unchange
0.000522833	0.0001	Unchange
0.000522833	0.0001	Unchange
0.000522833	0.0001	Unchange
0.000522833	0.0001	Unchange
0.000522833	0.0001	Unchange
0.000522833	0.0001	Unchange
0.000522833	0.0001	Unchange
0.000522833	0.0001	Unchange
0.000522833	0.0001	Unchange
0.000522833	0.0001	Unchange
0.000522833	0.0001	Unchange
0.000522833	0.0001	Unchange
0.000945666	0.0001	Unchange
0.000522833	0.0001	Unchange
0.000522833	0.0001	Unchange
0.000522833	0.0001	Unchange
0.000945666	0.0001	Unchange
0.000522833	0.0001	Unchange
0.000522833	0.0001	Unchange
0.000522833	0.0001	Unchange
0.000522833	0.0001	Unchange
0.000945666	0.0001	Unchange
0.000945666	0.0001	Unchange
0.000522833	0.0001	Unchange
0.000522833	0.0001	Unchange
0.000522833	0.0001	Unchange
0.000522833	0.0001	Unchange
0.000522833	0.0001	Unchange
0.000522833	0.0001	Unchange
0.000522833	0.0001	Unchange
0.000522833	0.0001	Unchange
0.000522833	0.0001	Unchange
0.000522833	0.0001	Unchange
0.000522833	0.0001	Unchange
0.000522833	0.0001	Unchange
0.000522833	0.0001	Unchange
0.0013685	0.0001	Unchange
0.000522833	0.0001	Unchange
0.000522833	0.0001	Unchange
0.000522833	0.0001	Unchange
0.000522833	0.0001	Unchange
0.000522833	0.0001	Unchange
0.000522833	0.0001	Unchange
0.000522833	0.0001	Unchange
0.000522833	0.0001	Unchange
0.000522833	0.0001	Unchange
0.000945666	0.0001	Unchange
0.0013685	0.000839098	Unchange
0.000522833	0.0001	Unchange
0.000522833	0.000839098	Unchange
0.000522833	0.0001	Unchange
0.000522833	0.0001	Unchange
0.000522833	0.0001	Unchange
0.000522833	0.0001	Unchange
0.000522833	0.0001	Unchange
0.000522833	0.0001	Unchange
0.000522833	0.0001	Unchange
0.000522833	0.0001	Unchange
0.000522833	0.0001	Unchange
0.000522833	0.0001	Unchange
0.000522833	0.0001	Unchange
0.000522833	0.0001	Unchange
0.000522833	0.0001	Unchange
0.000522833	0.0001	Unchange
0.000522833	0.0001	Unchange
0.000945666	0.0001	Unchange
0.000945666	0.0015782	Unchange
0.000522833	0.0001	Unchange
0.000522833	0.0001	Unchange
0.000522833	0.0001	Unchange
0.000522833	0.0001	Unchange
0.000522833	0.0001	Unchange
0.000945666	0.0001	Unchange
0.000522833	0.0001	Unchange
0.000522833	0.0001	Unchange
0.000522833	0.0001	Unchange
0.000522833	0.0001	Unchange
0.000522833	0.000839098	Unchange
0.000522833	0.0001	Unchange
0.000522833	0.0001	Unchange
0.000522833	0.0001	Unchange
0.000522833	0.0001	Unchange
0.000522833	0.0001	Unchange
0.000522833	0.0001	Unchange
0.000945666	0.00305639	Unchange
0.000522833	0.0001	Unchange
0.000522833	0.0001	Unchange
0.000945666	0.000839098	Unchange
0.000522833	0.0001	Unchange
0.000522833	0.0001	Unchange
0.000522833	0.0001	Unchange
0.000522833	0.0001	Unchange
0.000522833	0.0001	Unchange
0.000522833	0.000839098	Unchange
0.000522833	0.0001	Unchange
0.000522833	0.0001	Unchange
0.000522833	0.0001	Unchange
0.000522833	0.0001	Unchange
0.000522833	0.0001	Unchange
0.000522833	0.0001	Unchange
0.000522833	0.0001	Unchange
0.000522833	0.0001	Unchange
0.000522833	0.0001	Unchange
0.000522833	0.0001	Unchange
0.0013685	0.000839098	Unchange
0.000522833	0.0001	Unchange
0.000522833	0.0001	Unchange
0.000945666	0.000839098	Unchange
0.000522833	0.0001	Unchange
0.000522833	0.0001	Unchange
0.000522833	0.0001	Unchange
0.000522833	0.0001	Unchange
0.000945666	0.0001	Unchange
0.000522833	0.000839098	Unchange
0.000522833	0.0001	Unchange
0.000522833	0.0001	Unchange
0.0013685	0.0015782	Unchange
0.000522833	0.0001	Unchange
0.000522833	0.0015782	Unchange
0.000522833	0.000839098	Unchange
0.000522833	0.0001	Unchange
0.000945666	0.0001	Unchange
0.000522833	0.0001	Unchange
0.000522833	0.0001	Unchange
0.000522833	0.0001	Unchange
0.000522833	0.0001	Unchange
0.000522833	0.0001	Unchange
0.000522833	0.0001	Unchange
0.000522833	0.0001	Unchange
0.000522833	0.0001	Unchange
0.000522833	0.0001	Unchange
0.000522833	0.0001	Unchange
0.000522833	0.0001	Unchange
0.000522833	0.0001	Unchange
0.000522833	0.0001	Unchange
0.000522833	0.0001	Unchange
0.000522833	0.0001	Unchange
0.000522833	0.0001	Unchange
0.000522833	0.0001	Unchange
0.000945666	0.0001	Unchange
0.000522833	0.0001	Unchange
0.000522833	0.0001	Unchange
0.000522833	0.0001	Unchange
0.00179133	0.00379549	Unchange
0.000522833	0.0001	Unchange
0.000945666	0.0001	Unchange
0.000522833	0.0001	Unchange
0.000522833	0.000839098	Unchange
0.000522833	0.0001	Unchange
0.000522833	0.0001	Unchange
0.000522833	0.0001	Unchange
0.0013685	0.0001	Unchange
0.000522833	0.0001	Unchange
0.000522833	0.0001	Unchange
0.000522833	0.0001	Unchange
0.000522833	0.0023173	Unchange
0.000522833	0.0001	Unchange
0.000522833	0.0001	Unchange
0.000522833	0.0001	Unchange
0.000522833	0.0001	Unchange
0.000522833	0.0001	Unchange
0.000945666	0.0001	Unchange
0.000522833	0.0001	Unchange
0.000522833	0.000839098	Unchange
0.000522833	0.0001	Unchange
0.000522833	0.0001	Unchange
0.000522833	0.0001	Unchange
0.0013685	0.0001	Unchange
0.000522833	0.0001	Unchange
0.000522833	0.0001	Unchange
0.000522833	0.0001	Unchange
0.000522833	0.0001	Unchange
0.000522833	0.0001	Unchange
0.000945666	0.0001	Unchange
0.000522833	0.0001	Unchange
0.000522833	0.0001	Unchange
0.000522833	0.0001	Unchange
0.000522833	0.0001	Unchange
0.00179133	0.000839098	Unchange
0.000522833	0.0001	Unchange
0.000522833	0.0001	Unchange
0.000522833	0.0001	Unchange
0.00179133	0.0001	Unchange
0.000522833	0.0001	Unchange
0.000522833	0.0001	Unchange
0.000522833	0.0001	Unchange
0.000522833	0.0001	Unchange
0.000522833	0.0001	Unchange
0.000522833	0.0001	Unchange
0.000522833	0.0001	Unchange
0.000522833	0.0001	Unchange
0.000522833	0.0001	Unchange
0.000522833	0.0001	Unchange
0.000522833	0.0001	Unchange
0.000522833	0.0001	Unchange
0.000522833	0.0001	Unchange
0.000522833	0.0001	Unchange
0.000522833	0.0001	Unchange
0.000522833	0.0001	Unchange
0.000945666	0.0001	Unchange
0.000522833	0.0001	Unchange
0.000522833	0.0001	Unchange
0.000522833	0.0001	Unchange
0.000522833	0.0001	Unchange
0.000522833	0.0001	Unchange
0.000522833	0.0001	Unchange
0.000522833	0.0001	Unchange
0.000522833	0.0001	Unchange
0.000522833	0.0001	Unchange
0.000522833	0.0001	Unchange
0.000522833	0.0001	Unchange
0.000522833	0.0001	Unchange
0.000522833	0.0001	Unchange
0.00179133	0.0023173	Unchange
0.000522833	0.0001	Unchange
0.000522833	0.0001	Unchange
0.000522833	0.0001	Unchange
0.000522833	0.0001	Unchange
0.000522833	0.0001	Unchange
0.000522833	0.0001	Unchange
0.000945666	0.0001	Unchange
0.000522833	0.0001	Unchange
0.000945666	0.0001	Unchange
0.000522833	0.000839098	Unchange
0.000522833	0.0015782	Unchange
0.000945666	0.0001	Unchange
0.000522833	0.0001	Unchange
0.000522833	0.0001	Unchange
0.000522833	0.0001	Unchange
0.000522833	0.0001	Unchange
0.000522833	0.0001	Unchange
0.000522833	0.0001	Unchange
0.000522833	0.0001	Unchange
0.00179133	0.000839098	Unchange
0.000522833	0.0001	Unchange
0.000522833	0.0001	Unchange
0.000522833	0.0001	Unchange
0.000522833	0.0001	Unchange
0.000522833	0.0001	Unchange
0.000522833	0.0001	Unchange
0.000522833	0.0001	Unchange
0.000522833	0.0001	Unchange
0.000522833	0.0001	Unchange
0.000522833	0.0001	Unchange
0.000522833	0.0001	Unchange
0.000522833	0.0001	Unchange
0.000522833	0.0001	Unchange
0.000522833	0.0001	Unchange
0.000522833	0.0001	Unchange
0.000522833	0.0001	Unchange
0.002637	0.00305639	Unchange
0.000522833	0.0001	Unchange
0.000522833	0.0001	Unchange
0.000522833	0.0001	Unchange
0.000522833	0.0001	Unchange
0.000522833	0.0001	Unchange
0.000945666	0.000839098	Unchange
0.000522833	0.000839098	Unchange
0.000522833	0.0001	Unchange
0.000522833	0.0001	Unchange
0.000522833	0.0001	Unchange
0.000522833	0.0001	Unchange
0.000522833	0.0001	Unchange
0.000522833	0.0001	Unchange
0.0013685	0.0023173	Unchange
0.000522833	0.000839098	Unchange
0.000522833	0.0001	Unchange
0.000522833	0.0001	Unchange
0.000522833	0.0001	Unchange
0.000522833	0.0001	Unchange
0.000522833	0.0001	Unchange
0.000522833	0.0001	Unchange
0.000522833	0.0001	Unchange
0.000522833	0.0001	Unchange
0.000522833	0.0001	Unchange
0.000522833	0.0001	Unchange
0.000522833	0.0001	Unchange
0.000522833	0.0001	Unchange
0.000522833	0.0001	Unchange
0.000522833	0.0001	Unchange
0.000522833	0.0001	Unchange
0.000522833	0.0001	Unchange
0.000522833	0.0001	Unchange
0.000522833	0.0001	Unchange
0.000522833	0.0001	Unchange
0.000522833	0.0001	Unchange
0.000522833	0.000839098	Unchange
0.000522833	0.0001	Unchange
0.000522833	0.0001	Unchange
0.000522833	0.0001	Unchange
0.0013685	0.0015782	Unchange
0.000522833	0.0001	Unchange
0.000522833	0.0001	Unchange
0.000522833	0.0001	Unchange
0.0013685	0.000839098	Unchange
0.000522833	0.0001	Unchange
0.000522833	0.000839098	Unchange
0.000522833	0.0001	Unchange
0.000522833	0.0001	Unchange
0.000522833	0.0001	Unchange
0.000522833	0.0001	Unchange
0.000522833	0.0015782	Unchange
0.00305983	0.0023173	Unchange
0.000522833	0.0001	Unchange
0.000945666	0.0001	Unchange
0.000522833	0.0001	Unchange
0.000522833	0.0001	Unchange
0.000522833	0.0001	Unchange
0.000522833	0.0001	Unchange
0.000522833	0.0001	Unchange
0.000522833	0.0001	Unchange
0.000522833	0.0001	Unchange
0.000522833	0.0001	Unchange
0.000522833	0.0001	Unchange
0.000945666	0.0001	Unchange
0.000522833	0.0001	Unchange
0.000945666	0.0001	Unchange
0.000522833	0.0001	Unchange
0.000522833	0.0001	Unchange
0.000945666	0.000839098	Unchange
0.000522833	0.0001	Unchange
0.000522833	0.0001	Unchange
0.000522833	0.0001	Unchange
0.000522833	0.0001	Unchange
0.000522833	0.0001	Unchange
0.000522833	0.0001	Unchange
0.000522833	0.0001	Unchange
0.000945666	0.0001	Unchange
0.000522833	0.0001	Unchange
0.000522833	0.0001	Unchange
0.000522833	0.0001	Unchange
0.000522833	0.0001	Unchange
0.000522833	0.0001	Unchange
0.000522833	0.0001	Unchange
0.000522833	0.0001	Unchange
0.000522833	0.0001	Unchange
0.000945666	0.0001	Unchange
0.000522833	0.0001	Unchange
0.000522833	0.0001	Unchange
0.000522833	0.0001	Unchange
0.000945666	0.0001	Unchange
0.000522833	0.0001	Unchange
0.000522833	0.0001	Unchange
0.000522833	0.0001	Unchange
0.000522833	0.0001	Unchange
0.000522833	0.0001	Unchange
0.00179133	0.0001	Unchange
0.000522833	0.0001	Unchange
0.000522833	0.0001	Unchange
0.000522833	0.0001	Unchange
0.000522833	0.0001	Unchange
0.000522833	0.0001	Unchange
0.000522833	0.0001	Unchange
0.000522833	0.0001	Unchange
0.000522833	0.0001	Unchange
0.000522833	0.0001	Unchange
0.000522833	0.0001	Unchange
0.000522833	0.000839098	Unchange
0.000522833	0.0001	Unchange
0.000522833	0.0001	Unchange
0.000522833	0.0001	Unchange
0.000522833	0.0001	Unchange
0.000522833	0.0001	Unchange
0.000522833	0.0001	Unchange
0.000522833	0.0001	Unchange
0.000522833	0.0001	Unchange
0.000522833	0.0001	Unchange
0.000522833	0.0001	Unchange
0.000522833	0.0001	Unchange
0.000522833	0.0001	Unchange
0.000522833	0.0001	Unchange
0.000522833	0.0001	Unchange
0.000522833	0.0001	Unchange
0.000522833	0.0001	Unchange
0.000522833	0.0001	Unchange
0.000522833	0.0001	Unchange
0.000522833	0.0001	Unchange
0.000522833	0.0001	Unchange
0.000522833	0.0001	Unchange
0.000522833	0.0001	Unchange
0.000945666	0.0001	Unchange
0.000522833	0.0001	Unchange
0.000945666	0.0001	Unchange
0.000522833	0.0001	Unchange
0.000522833	0.0001	Unchange
0.000522833	0.0001	Unchange
0.000522833	0.0001	Unchange
0.000522833	0.0001	Unchange
0.000522833	0.000839098	Unchange
0.000522833	0.0001	Unchange
0.000522833	0.0001	Unchange
0.000522833	0.0001	Unchange
0.000522833	0.0001	Unchange
0.000522833	0.0001	Unchange
0.000522833	0.0001	Unchange
0.000945666	0.0001	Unchange
0.000522833	0.0001	Unchange
0.000522833	0.0001	Unchange
0.000522833	0.000839098	Unchange
0.000522833	0.0001	Unchange
0.000522833	0.0001	Unchange
0.000522833	0.0001	Unchange
0.000522833	0.0001	Unchange
0.000522833	0.0001	Unchange
0.000522833	0.0001	Unchange
0.000945666	0.0001	Unchange
0.000522833	0.0001	Unchange
0.000945666	0.0001	Unchange
0.000522833	0.000839098	Unchange
0.000522833	0.0001	Unchange
0.000522833	0.0001	Unchange
0.00221417	0.000839098	Unchange
0.000522833	0.0001	Unchange
0.000522833	0.0001	Unchange
0.000522833	0.0001	Unchange
0.000522833	0.0001	Unchange
0.000522833	0.0001	Unchange
0.000522833	0.0001	Unchange
0.000522833	0.0001	Unchange
0.000522833	0.0001	Unchange
0.0013685	0.0015782	Unchange
0.000522833	0.0001	Unchange
0.0013685	0.0001	Unchange
0.000522833	0.0001	Unchange
0.000522833	0.0001	Unchange
0.000522833	0.0001	Unchange
0.000522833	0.0001	Unchange
0.000522833	0.0001	Unchange
0.000522833	0.0001	Unchange
0.000522833	0.0001	Unchange
0.000945666	0.0001	Unchange
0.000522833	0.0001	Unchange
0.000522833	0.0001	Unchange
0.000522833	0.0001	Unchange
0.000522833	0.0001	Unchange
0.000945666	0.0001	Unchange
0.000522833	0.0001	Unchange
0.000522833	0.0001	Unchange
0.000945666	0.0001	Unchange
0.000522833	0.0001	Unchange
0.000522833	0.0001	Unchange
0.0013685	0.000839098	Unchange
0.000522833	0.0001	Unchange
0.000522833	0.0001	Unchange
0.000945666	0.0001	Unchange
0.000522833	0.0001	Unchange
0.000522833	0.0001	Unchange
0.000945666	0.0001	Unchange
0.000522833	0.0001	Unchange
0.000522833	0.0001	Unchange
0.000522833	0.0001	Unchange
0.000522833	0.0001	Unchange
0.000522833	0.0001	Unchange
0.000522833	0.0001	Unchange
0.000522833	0.0001	Unchange
0.000522833	0.0001	Unchange
0.000522833	0.0001	Unchange
0.000522833	0.0001	Unchange
0.000522833	0.0001	Unchange
0.000522833	0.0015782	Unchange
0.000945666	0.0001	Unchange
0.000522833	0.0001	Unchange
0.000522833	0.0001	Unchange
0.000522833	0.0001	Unchange
0.000945666	0.0001	Unchange
0.000522833	0.0001	Unchange
0.00179133	0.00379549	Unchange
0.000522833	0.0001	Unchange
0.000522833	0.0001	Unchange
0.000945666	0.0001	Unchange
0.000522833	0.0001	Unchange
0.000522833	0.0001	Unchange
0.000522833	0.0001	Unchange
0.000522833	0.0001	Unchange
0.000522833	0.0001	Unchange
0.000522833	0.0001	Unchange
0.000522833	0.0001	Unchange
0.000522833	0.0001	Unchange
0.000522833	0.0001	Unchange
0.000522833	0.0001	Unchange
0.000522833	0.0001	Unchange
0.000522833	0.0001	Unchange
0.000945666	0.0001	Unchange
0.000522833	0.0001	Unchange
0.000522833	0.0001	Unchange
0.000522833	0.0001	Unchange
0.000522833	0.0001	Unchange
0.000522833	0.0001	Unchange
0.000945666	0.0001	Unchange
0.000945666	0.0001	Unchange
0.000522833	0.0001	Unchange
0.000522833	0.0001	Unchange
0.000522833	0.0001	Unchange
0.000522833	0.0001	Unchange
0.000945666	0.0001	Unchange
0.000522833	0.0001	Unchange
0.000522833	0.0001	Unchange
0.000522833	0.0001	Unchange
0.000522833	0.0001	Unchange
0.000522833	0.0001	Unchange
0.000945666	0.0001	Unchange
0.000522833	0.0001	Unchange
0.000522833	0.0001	Unchange
0.000522833	0.0001	Unchange
0.000522833	0.000839098	Unchange
0.000522833	0.0001	Unchange
0.000522833	0.000839098	Unchange
0.000522833	0.0001	Unchange
0.000522833	0.0001	Unchange
0.000522833	0.0001	Unchange
0.000522833	0.0001	Unchange
0.000522833	0.0001	Unchange
0.0013685	0.0001	Unchange
0.000522833	0.0001	Unchange
0.000522833	0.0001	Unchange
0.000522833	0.0001	Unchange
0.000522833	0.0001	Unchange
0.000522833	0.0001	Unchange
0.000522833	0.0001	Unchange
0.0013685	0.0001	Unchange
0.0013685	0.0001	Unchange
0.000522833	0.0001	Unchange
0.000522833	0.0001	Unchange
0.000522833	0.0001	Unchange
0.000522833	0.000839098	Unchange
0.000522833	0.0001	Unchange
0.000522833	0.0001	Unchange
0.000522833	0.0001	Unchange
0.000522833	0.0001	Unchange
0.000522833	0.000839098	Unchange
0.000522833	0.000839098	Unchange
0.000522833	0.0001	Unchange
0.000522833	0.0001	Unchange
0.000522833	0.0001	Unchange
0.000522833	0.0001	Unchange
0.000522833	0.0001	Unchange
0.0013685	0.000839098	Unchange
0.000522833	0.0001	Unchange
0.000522833	0.0001	Unchange
0.000522833	0.0001	Unchange
0.000522833	0.0001	Unchange
0.000522833	0.0001	Unchange
0.000522833	0.0001	Unchange
0.000945666	0.00305639	Unchange
0.000522833	0.0001	Unchange
0.000522833	0.0001	Unchange
0.000945666	0.0001	Unchange
0.000522833	0.0001	Unchange
0.000522833	0.0001	Unchange
0.000522833	0.0001	Unchange
0.000522833	0.0001	Unchange
0.000522833	0.0001	Unchange
0.000522833	0.0001	Unchange
0.000522833	0.0001	Unchange
0.000945666	0.000839098	Unchange
0.000945666	0.0001	Unchange
0.000522833	0.0001	Unchange
0.000522833	0.0001	Unchange
0.000522833	0.0001	Unchange
0.000945666	0.0001	Unchange
0.000522833	0.0001	Unchange
0.000522833	0.0001	Unchange
0.000522833	0.0015782	Unchange
0.000522833	0.0001	Unchange
0.000522833	0.0001	Unchange
0.000522833	0.0001	Unchange
0.000945666	0.0001	Unchange
0.000522833	0.0001	Unchange
0.000522833	0.0001	Unchange
0.000522833	0.0001	Unchange
0.000522833	0.0001	Unchange
0.000522833	0.0001	Unchange
0.000522833	0.0001	Unchange
0.000522833	0.0001	Unchange
0.000522833	0.0001	Unchange
0.000522833	0.0001	Unchange
0.000522833	0.0015782	Unchange
0.000522833	0.0001	Unchange
0.000522833	0.0001	Unchange
0.000945666	0.000839098	Unchange
0.000522833	0.0001	Unchange
0.000522833	0.0001	Unchange
0.000522833	0.0001	Unchange
0.000945666	0.0001	Unchange
0.000522833	0.0001	Unchange
0.000522833	0.0001	Unchange
0.000522833	0.0001	Unchange
0.000522833	0.0001	Unchange
0.000522833	0.0001	Unchange
0.000522833	0.0001	Unchange
0.000522833	0.0001	Unchange
0.000522833	0.0001	Unchange
0.000945666	0.000839098	Unchange
0.000522833	0.0001	Unchange
0.000522833	0.0001	Unchange
0.000522833	0.0001	Unchange
0.0013685	0.0001	Unchange
0.000522833	0.0001	Unchange
0.000522833	0.0001	Unchange
0.000522833	0.0001	Unchange
0.000522833	0.0001	Unchange
0.000522833	0.0001	Unchange
0.000945666	0.000839098	Unchange
0.000522833	0.0001	Unchange
0.000522833	0.0001	Unchange
0.000945666	0.0015782	Unchange
0.000945666	0.0001	Unchange
0.000522833	0.0001	Unchange
0.000522833	0.0001	Unchange
0.000945666	0.0015782	Unchange
0.0013685	0.000839098	Unchange
0.000522833	0.000839098	Unchange
0.000522833	0.0001	Unchange
0.000522833	0.0001	Unchange
0.000522833	0.0001	Unchange
0.000522833	0.0001	Unchange
0.000522833	0.0001	Unchange
0.000522833	0.0001	Unchange
0.000522833	0.0001	Unchange
0.000522833	0.0001	Unchange
0.000522833	0.0001	Unchange
0.000522833	0.0001	Unchange
0.000522833	0.0001	Unchange
0.000522833	0.0001	Unchange
0.000522833	0.0001	Unchange
0.000522833	0.0001	Unchange
0.000522833	0.0001	Unchange
0.000522833	0.0001	Unchange
0.000522833	0.0001	Unchange
0.000945666	0.0001	Unchange
0.000522833	0.0001	Unchange
0.000522833	0.0001	Unchange
0.000945666	0.0001	Unchange
0.000522833	0.0001	Unchange
0.000522833	0.0001	Unchange
0.000522833	0.0001	Unchange
0.000522833	0.0001	Unchange
0.000522833	0.0001	Unchange
0.000522833	0.0001	Unchange
0.000522833	0.0001	Unchange
0.000522833	0.0001	Unchange
0.000522833	0.0001	Unchange
0.000522833	0.0001	Unchange
0.000522833	0.0001	Unchange
0.000522833	0.0001	Unchange
0.000522833	0.0015782	Unchange
0.000522833	0.0001	Unchange
0.000522833	0.0001	Unchange
0.000945666	0.0001	Unchange
0.000522833	0.0001	Unchange
0.000522833	0.0001	Unchange
0.000522833	0.0001	Unchange
0.000522833	0.0001	Unchange
0.000945666	0.0001	Unchange
0.000522833	0.0001	Unchange
0.000522833	0.0001	Unchange
0.000945666	0.000839098	Unchange
0.000522833	0.0001	Unchange
0.000522833	0.0001	Unchange
0.000522833	0.0001	Unchange
0.000522833	0.0001	Unchange
0.000522833	0.0001	Unchange
0.000522833	0.0001	Unchange
0.000522833	0.0001	Unchange
0.000522833	0.0001	Unchange
0.000522833	0.0001	Unchange
0.000522833	0.0001	Unchange
0.000522833	0.0001	Unchange
0.000522833	0.0001	Unchange
0.000522833	0.0001	Unchange
0.000522833	0.0001	Unchange
0.000522833	0.0001	Unchange
0.000945666	0.0001	Unchange
0.000522833	0.0001	Unchange
0.000945666	0.0015782	Unchange
0.000522833	0.0001	Unchange
0.000522833	0.0001	Unchange
0.000522833	0.0001	Unchange
0.000522833	0.000839098	Unchange
0.000522833	0.0001	Unchange
0.000945666	0.0001	Unchange
0.000522833	0.0001	Unchange
0.000522833	0.0001	Unchange
0.000522833	0.0001	Unchange
0.000522833	0.0001	Unchange
0.000522833	0.0001	Unchange
0.000522833	0.0001	Unchange
0.000522833	0.0001	Unchange
0.000522833	0.0001	Unchange
0.000522833	0.0001	Unchange
0.000522833	0.0001	Unchange
0.0013685	0.0023173	Unchange
0.000522833	0.00305639	Unchange
0.000522833	0.0001	Unchange
0.000522833	0.0001	Unchange
0.000945666	0.0001	Unchange
0.000522833	0.0001	Unchange
0.000522833	0.0001	Unchange
0.0013685	0.0001	Unchange
0.000522833	0.0001	Unchange
0.000945666	0.0001	Unchange
0.000522833	0.0001	Unchange
0.000522833	0.0001	Unchange
0.000522833	0.0001	Unchange
0.000522833	0.0001	Unchange
0.000522833	0.0001	Unchange
0.000522833	0.0001	Unchange
0.000522833	0.0001	Unchange
0.000522833	0.0001	Unchange
0.000522833	0.0001	Unchange
0.000945666	0.0001	Unchange
0.000522833	0.0001	Unchange
0.000522833	0.0001	Unchange
0.000522833	0.0001	Unchange
0.000945666	0.0001	Unchange
0.000522833	0.0001	Unchange
0.000522833	0.0001	Unchange
0.000522833	0.0001	Unchange
0.000522833	0.0001	Unchange
0.000522833	0.0001	Unchange
0.000945666	0.0001	Unchange
0.000522833	0.0001	Unchange
0.000522833	0.000839098	Unchange
0.000522833	0.0001	Unchange
0.000522833	0.0001	Unchange
0.000522833	0.0001	Unchange
0.000522833	0.0001	Unchange
0.000522833	0.0001	Unchange
0.000522833	0.0001	Unchange
0.000522833	0.0001	Unchange
0.000522833	0.0001	Unchange
0.000522833	0.0001	Unchange
0.000945666	0.000839098	Unchange
0.000522833	0.0001	Unchange
0.000522833	0.0001	Unchange
0.000522833	0.0001	Unchange
0.000522833	0.0001	Unchange
0.000522833	0.0001	Unchange
0.000522833	0.0001	Unchange
0.000522833	0.0001	Unchange
0.000522833	0.0001	Unchange
0.000522833	0.0001	Unchange
0.000945666	0.0001	Unchange
0.000522833	0.0001	Unchange
0.000522833	0.0001	Unchange
0.000522833	0.0001	Unchange
0.000522833	0.000839098	Unchange
0.000522833	0.0001	Unchange
0.000522833	0.0001	Unchange
0.000522833	0.0001	Unchange
0.000522833	0.0001	Unchange
0.000522833	0.0001	Unchange
0.000522833	0.0001	Unchange
0.000522833	0.0001	Unchange
0.000522833	0.0001	Unchange
0.000522833	0.0001	Unchange
0.000522833	0.0001	Unchange
0.000522833	0.0001	Unchange
0.000522833	0.0001	Unchange
0.000522833	0.0001	Unchange
0.000522833	0.0001	Unchange
0.000522833	0.0001	Unchange
0.000522833	0.0001	Unchange
0.000522833	0.0001	Unchange
0.000522833	0.0001	Unchange
0.000522833	0.0001	Unchange
0.000522833	0.0001	Unchange
0.000522833	0.0001	Unchange
0.000522833	0.0001	Unchange
0.000945666	0.00379549	Unchange
0.000522833	0.0001	Unchange
0.000945666	0.0001	Unchange
0.000522833	0.0001	Unchange
0.000522833	0.0001	Unchange
0.000522833	0.0001	Unchange
0.000522833	0.0001	Unchange
0.000522833	0.0001	Unchange
0.000522833	0.0001	Unchange
0.000522833	0.0001	Unchange
0.000522833	0.0001	Unchange
0.000522833	0.0001	Unchange
0.000522833	0.0001	Unchange
0.000522833	0.0001	Unchange
0.000522833	0.0001	Unchange
0.000522833	0.0001	Unchange
0.000522833	0.0001	Unchange
0.000522833	0.0001	Unchange
0.000522833	0.000839098	Unchange
0.000522833	0.0001	Unchange
0.000522833	0.0001	Unchange
0.000522833	0.0001	Unchange
0.000522833	0.0001	Unchange
0.000522833	0.0001	Unchange
0.000522833	0.0001	Unchange
0.000522833	0.0001	Unchange
0.000522833	0.000839098	Unchange
0.000522833	0.0001	Unchange
0.000522833	0.000839098	Unchange
0.000522833	0.0001	Unchange
0.000945666	0.0001	Unchange
0.000522833	0.0001	Unchange
0.000522833	0.0001	Unchange
0.000522833	0.0001	Unchange
0.000522833	0.0001	Unchange
0.000522833	0.0001	Unchange
0.000522833	0.0001	Unchange
0.000522833	0.0001	Unchange
0.000522833	0.0001	Unchange
0.000522833	0.0001	Unchange
0.000522833	0.0001	Unchange
0.000522833	0.0001	Unchange
0.000522833	0.0001	Unchange
0.000522833	0.0001	Unchange
0.000945666	0.0001	Unchange
0.000522833	0.0001	Unchange
0.000522833	0.0001	Unchange
0.000522833	0.0001	Unchange
0.000522833	0.0001	Unchange
0.000522833	0.0001	Unchange
0.000522833	0.0015782	Unchange
0.000945666	0.0001	Unchange
0.000522833	0.0001	Unchange
0.000522833	0.0001	Unchange
0.000522833	0.0001	Unchange
0.000522833	0.0001	Unchange
0.000522833	0.0001	Unchange
0.000522833	0.0001	Unchange
0.000522833	0.0001	Unchange
0.000522833	0.0001	Unchange
0.000522833	0.0001	Unchange
0.000522833	0.0001	Unchange
0.000522833	0.0001	Unchange
0.000522833	0.0001	Unchange
0.000522833	0.0001	Unchange
0.000522833	0.0001	Unchange
0.000945666	0.000839098	Unchange
0.000522833	0.0001	Unchange
0.000522833	0.0001	Unchange
0.000522833	0.0001	Unchange
0.000945666	0.00305639	Unchange
0.000522833	0.0001	Unchange
0.000522833	0.0001	Unchange
0.000522833	0.0001	Unchange
0.000522833	0.0001	Unchange
0.000522833	0.0001	Unchange
0.000522833	0.0001	Unchange
0.000522833	0.0001	Unchange
0.000522833	0.0001	Unchange
0.000522833	0.0001	Unchange
0.000522833	0.000839098	Unchange
0.000522833	0.0001	Unchange
0.000522833	0.0001	Unchange
0.000945666	0.0015782	Unchange
0.000522833	0.0001	Unchange
0.000522833	0.000839098	Unchange
0.000522833	0.0001	Unchange
0.000522833	0.0001	Unchange
0.000522833	0.0001	Unchange
0.000522833	0.0001	Unchange
0.000522833	0.0001	Unchange
0.000522833	0.0001	Unchange
0.000522833	0.0001	Unchange
0.000522833	0.0001	Unchange
0.000522833	0.000839098	Unchange
0.000522833	0.0001	Unchange
0.000522833	0.0001	Unchange
0.000522833	0.0001	Unchange
0.000522833	0.0001	Unchange
0.000522833	0.0001	Unchange
0.000522833	0.0001	Unchange
0.000522833	0.0001	Unchange
0.000522833	0.0001	Unchange
0.000522833	0.0001	Unchange
0.000522833	0.0001	Unchange
0.000522833	0.0001	Unchange
0.000522833	0.0001	Unchange
0.000522833	0.0001	Unchange
0.000522833	0.0001	Unchange
0.000945666	0.0001	Unchange
0.000522833	0.0001	Unchange
0.000522833	0.0001	Unchange
0.000522833	0.0001	Unchange
0.000945666	0.0001	Unchange
0.000522833	0.0001	Unchange
0.000522833	0.0001	Unchange
0.000522833	0.0001	Unchange
0.000522833	0.0001	Unchange
0.000522833	0.0001	Unchange
0.000522833	0.0001	Unchange
0.000945666	0.0001	Unchange
0.000945666	0.0001	Unchange
0.000522833	0.0001	Unchange
0.000522833	0.0001	Unchange
0.000522833	0.0001	Unchange
0.000522833	0.0001	Unchange
0.000522833	0.0001	Unchange
0.000522833	0.0001	Unchange
0.000522833	0.0001	Unchange
0.000522833	0.0001	Unchange
0.000522833	0.0001	Unchange
0.000522833	0.0001	Unchange
0.000522833	0.0001	Unchange
0.000522833	0.0001	Unchange
0.000522833	0.0001	Unchange
0.000522833	0.0001	Unchange
0.000522833	0.0001	Unchange
0.000522833	0.0001	Unchange
0.000522833	0.0001	Unchange
0.000522833	0.0001	Unchange
0.000522833	0.0001	Unchange
0.000522833	0.0001	Unchange
0.000522833	0.0001	Unchange
0.000522833	0.0001	Unchange
0.000522833	0.0001	Unchange
0.000522833	0.0001	Unchange
0.000522833	0.0001	Unchange
0.000522833	0.0001	Unchange
0.000522833	0.0001	Unchange
0.000522833	0.0001	Unchange
0.000522833	0.0001	Unchange
0.000522833	0.0001	Unchange
0.000522833	0.0001	Unchange
0.000522833	0.0001	Unchange
0.000522833	0.0001	Unchange
0.000522833	0.000839098	Unchange
0.000522833	0.0001	Unchange
0.000522833	0.0001	Unchange
0.000522833	0.0001	Unchange
0.000522833	0.0001	Unchange
0.000522833	0.0001	Unchange
0.000522833	0.000839098	Unchange
0.000522833	0.000839098	Unchange
0.000522833	0.0001	Unchange
0.000522833	0.0001	Unchange
0.000522833	0.0001	Unchange
0.000945666	0.000839098	Unchange
0.000522833	0.0001	Unchange
0.000522833	0.0001	Unchange
0.000522833	0.0001	Unchange
0.000522833	0.0001	Unchange
0.000522833	0.0001	Unchange
0.000522833	0.0001	Unchange
0.000522833	0.0001	Unchange
0.000522833	0.0001	Unchange
0.000522833	0.0001	Unchange
0.000522833	0.000839098	Unchange
0.000522833	0.0001	Unchange
0.000522833	0.0001	Unchange
0.000522833	0.0001	Unchange
0.000522833	0.0001	Unchange
0.000522833	0.0001	Unchange
0.000522833	0.0001	Unchange
0.000522833	0.0001	Unchange
0.000522833	0.0001	Unchange
0.000522833	0.0001	Unchange
0.000945666	0.000839098	Unchange
0.000522833	0.0001	Unchange
0.000522833	0.0001	Unchange
0.000522833	0.0001	Unchange
0.000522833	0.0001	Unchange
0.000945666	0.0001	Unchange
0.000522833	0.0001	Unchange
0.000522833	0.0001	Unchange
0.000522833	0.0001	Unchange
0.000522833	0.0001	Unchange
0.000522833	0.0001	Unchange
0.000522833	0.0001	Unchange
0.000522833	0.0001	Unchange
0.000522833	0.0001	Unchange
0.000522833	0.0001	Unchange
0.000522833	0.0001	Unchange
0.000522833	0.0001	Unchange
0.000522833	0.0001	Unchange
0.000522833	0.0001	Unchange
0.000522833	0.0001	Unchange
0.000522833	0.0001	Unchange
0.000522833	0.0001	Unchange
0.000522833	0.0001	Unchange
0.000522833	0.0001	Unchange
0.000522833	0.0001	Unchange
0.000522833	0.0001	Unchange
0.000522833	0.0001	Unchange
0.000522833	0.0001	Unchange
0.000522833	0.0001	Unchange
0.000522833	0.0001	Unchange
0.000522833	0.0001	Unchange
0.000522833	0.0001	Unchange
0.000522833	0.0001	Unchange
0.000522833	0.0001	Unchange
0.000522833	0.0001	Unchange
0.000522833	0.0001	Unchange
0.000522833	0.0001	Unchange
0.000522833	0.0001	Unchange
0.000522833	0.0001	Unchange
0.000522833	0.0001	Unchange
0.000522833	0.0001	Unchange
0.000522833	0.0001	Unchange
0.000522833	0.0001	Unchange
0.000522833	0.0001	Unchange
0.000522833	0.0001	Unchange
0.000522833	0.0001	Unchange
0.000522833	0.0001	Unchange
0.000522833	0.0001	Unchange
0.000522833	0.0001	Unchange
0.000522833	0.0001	Unchange
0.000522833	0.0001	Unchange
0.000522833	0.0001	Unchange
0.000522833	0.0001	Unchange
0.000522833	0.0001	Unchange
0.000522833	0.0001	Unchange
0.000522833	0.0001	Unchange
0.000522833	0.0001	Unchange
0.000522833	0.0001	Unchange
0.000522833	0.0001	Unchange
0.000522833	0.0001	Unchange
0.000522833	0.0001	Unchange
0.000522833	0.0001	Unchange
0.000522833	0.0001	Unchange
0.000522833	0.0001	Unchange
0.000522833	0.0001	Unchange
0.000522833	0.000839098	Unchange
0.000522833	0.0001	Unchange
0.000522833	0.0001	Unchange
0.000522833	0.0001	Unchange
0.000522833	0.0001	Unchange
0.000522833	0.0001	Unchange
0.000522833	0.0001	Unchange
0.000522833	0.0001	Unchange
0.000522833	0.0001	Unchange
0.000522833	0.0001	Unchange
0.000522833	0.0001	Unchange
0.000522833	0.0001	Unchange
0.000522833	0.0001	Unchange
0.000522833	0.0001	Unchange
0.000945666	0.00379549	Unchange
0.000522833	0.0001	Unchange
0.000522833	0.0001	Unchange
0.000522833	0.0001	Unchange
0.000522833	0.0001	Unchange
0.000522833	0.0001	Unchange
0.000522833	0.0001	Unchange
0.000522833	0.0001	Unchange
0.000522833	0.0001	Unchange
0.000945666	0.0001	Unchange
0.000522833	0.0001	Unchange
0.000945666	0.0001	Unchange
0.000522833	0.0001	Unchange
0.000522833	0.000839098	Unchange
0.000522833	0.0001	Unchange
0.000522833	0.0001	Unchange
0.000522833	0.0001	Unchange
0.000522833	0.0001	Unchange
0.000522833	0.0001	Unchange
0.000522833	0.0001	Unchange
0.000522833	0.0001	Unchange
0.000522833	0.0001	Unchange
0.000945666	0.0015782	Unchange
0.000522833	0.0001	Unchange
0.000522833	0.0001	Unchange
0.000522833	0.0001	Unchange
0.000522833	0.0001	Unchange
0.000522833	0.0001	Unchange
0.000522833	0.0001	Unchange
0.000522833	0.0001	Unchange
0.000522833	0.0001	Unchange
0.000522833	0.0001	Unchange
0.000522833	0.0001	Unchange
0.000522833	0.0001	Unchange
0.000522833	0.0001	Unchange
0.000522833	0.0001	Unchange
0.000522833	0.0001	Unchange
0.000522833	0.0001	Unchange
0.000522833	0.0001	Unchange
0.000522833	0.0001	Unchange
0.000522833	0.0001	Unchange
0.000522833	0.0001	Unchange
0.000522833	0.0001	Unchange
0.000522833	0.0001	Unchange
0.000522833	0.0001	Unchange
0.000522833	0.0001	Unchange
0.000522833	0.0001	Unchange
0.000522833	0.0001	Unchange
0.000522833	0.0001	Unchange
0.000522833	0.0001	Unchange
0.000522833	0.0001	Unchange
0.000522833	0.0001	Unchange
0.000522833	0.0001	Unchange
0.000522833	0.0001	Unchange
0.000522833	0.0001	Unchange
0.000522833	0.000839098	Unchange
0.000522833	0.0001	Unchange
0.000522833	0.0001	Unchange
0.000522833	0.0001	Unchange
0.000522833	0.0001	Unchange
0.000522833	0.0001	Unchange
0.000522833	0.0001	Unchange
0.000522833	0.0001	Unchange
0.000522833	0.0001	Unchange
0.000522833	0.0001	Unchange
0.000522833	0.0001	Unchange
0.000522833	0.0001	Unchange
0.000522833	0.0001	Unchange
0.000522833	0.0001	Unchange
0.000522833	0.0001	Unchange
0.000522833	0.0001	Unchange
0.000522833	0.0001	Unchange
0.000522833	0.0001	Unchange
0.000522833	0.0001	Unchange
0.000522833	0.0001	Unchange
0.000522833	0.0001	Unchange
0.000522833	0.0001	Unchange
0.000522833	0.0001	Unchange
0.000522833	0.0001	Unchange
0.000522833	0.0001	Unchange
0.000522833	0.0001	Unchange
0.000522833	0.0001	Unchange
0.000522833	0.0001	Unchange
0.000522833	0.0001	Unchange
0.000522833	0.0001	Unchange
0.000522833	0.0001	Unchange
0.000522833	0.0001	Unchange
0.000522833	0.0001	Unchange
0.000522833	0.0001	Unchange
0.000522833	0.0001	Unchange
0.000522833	0.0001	Unchange
0.000522833	0.0001	Unchange
0.000522833	0.0001	Unchange
0.000522833	0.0001	Unchange
0.000522833	0.0001	Unchange
0.000522833	0.0001	Unchange
0.000522833	0.0001	Unchange
0.000522833	0.0001	Unchange
0.000522833	0.0001	Unchange
0.000522833	0.0001	Unchange
0.000522833	0.0001	Unchange
0.000522833	0.0001	Unchange
0.000522833	0.0001	Unchange
0.000522833	0.0001	Unchange
0.000522833	0.0001	Unchange
0.000522833	0.0001	Unchange
0.000522833	0.000839098	Unchange
0.000522833	0.000839098	Unchange
0.000522833	0.0001	Unchange
0.000522833	0.0001	Unchange
0.000522833	0.0001	Unchange
0.000522833	0.0001	Unchange
0.000522833	0.0001	Unchange
0.000522833	0.0001	Unchange
0.000522833	0.0001	Unchange
0.000522833	0.0001	Unchange
0.000522833	0.0001	Unchange
0.000522833	0.0001	Unchange
0.000522833	0.0001	Unchange
0.000522833	0.0001	Unchange
0.000522833	0.0001	Unchange
0.000522833	0.0001	Unchange
0.000522833	0.0001	Unchange
0.000945666	0.0001	Unchange
0.000522833	0.0001	Unchange
0.000522833	0.0001	Unchange
0.000522833	0.0001	Unchange
0.000522833	0.0001	Unchange
0.000522833	0.0001	Unchange
0.000522833	0.0001	Unchange
0.000522833	0.0001	Unchange
0.000522833	0.0023173	Unchange
0.000522833	0.0001	Unchange
0.000522833	0.0001	Unchange
0.000522833	0.0001	Unchange
0.000522833	0.0001	Unchange
0.000522833	0.0001	Unchange
0.000522833	0.0001	Unchange
0.000522833	0.0001	Unchange
0.000522833	0.0001	Unchange
0.000522833	0.0001	Unchange
0.000522833	0.0001	Unchange
0.000522833	0.0001	Unchange
0.000522833	0.0001	Unchange
0.000522833	0.0001	Unchange
0.000522833	0.0001	Unchange
0.000522833	0.0001	Unchange
0.000522833	0.0001	Unchange
0.000522833	0.0001	Unchange
0.000522833	0.0001	Unchange
0.000522833	0.0001	Unchange
0.000522833	0.0001	Unchange
0.000522833	0.0001	Unchange
0.000522833	0.0001	Unchange
0.000522833	0.0001	Unchange
0.000522833	0.0001	Unchange
0.000522833	0.0001	Unchange
0.000522833	0.0001	Unchange
0.000522833	0.0001	Unchange
0.000522833	0.0001	Unchange
0.000522833	0.0001	Unchange
0.000522833	0.0001	Unchange
0.000522833	0.0001	Unchange
0.000522833	0.0001	Unchange
0.000522833	0.0001	Unchange
0.000522833	0.0001	Unchange
0.000522833	0.0001	Unchange
0.000522833	0.0001	Unchange
0.000522833	0.0001	Unchange
0.000522833	0.0001	Unchange
0.000522833	0.0001	Unchange
0.000522833	0.0001	Unchange
0.000522833	0.0001	Unchange
0.000522833	0.0001	Unchange
0.000522833	0.0001	Unchange
0.000522833	0.0001	Unchange
0.000522833	0.000839098	Unchange
0.000522833	0.0001	Unchange
0.000522833	0.0001	Unchange
0.000522833	0.0001	Unchange
0.000522833	0.0001	Unchange
0.000522833	0.0001	Unchange
0.000522833	0.0001	Unchange
0.000522833	0.0001	Unchange
0.000522833	0.0001	Unchange
0.000522833	0.0001	Unchange
0.000522833	0.0001	Unchange
0.000522833	0.0001	Unchange
0.000522833	0.0001	Unchange
0.000522833	0.0001	Unchange
0.000522833	0.0001	Unchange
0.000522833	0.0001	Unchange
0.000522833	0.0001	Unchange
0.000522833	0.0001	Unchange
0.000522833	0.0001	Unchange
0.000522833	0.0001	Unchange
0.000522833	0.0001	Unchange
0.000522833	0.0001	Unchange
0.000522833	0.0001	Unchange
0.000522833	0.0001	Unchange
0.000522833	0.0001	Unchange
0.000522833	0.0001	Unchange
0.000522833	0.0001	Unchange
0.000522833	0.0001	Unchange
0.000522833	0.0001	Unchange
0.000522833	0.0001	Unchange
0.000522833	0.0001	Unchange
0.000522833	0.0001	Unchange
0.000522833	0.0001	Unchange
0.000522833	0.0001	Unchange
0.000522833	0.0001	Unchange
0.000522833	0.0001	Unchange
0.000522833	0.0001	Unchange
0.000522833	0.0001	Unchange
0.000522833	0.0001	Unchange
0.000522833	0.0001	Unchange
0.000522833	0.0001	Unchange
0.000522833	0.0001	Unchange
0.000522833	0.0001	Unchange
0.000522833	0.0001	Unchange
0.000522833	0.0001	Unchange
0.000522833	0.0001	Unchange
0.000522833	0.0001	Unchange
0.000522833	0.0001	Unchange
0.000522833	0.0001	Unchange
0.000522833	0.0001	Unchange
0.000522833	0.0001	Unchange
0.000522833	0.0001	Unchange
0.000522833	0.0001	Unchange
0.000522833	0.0001	Unchange
0.000522833	0.0001	Unchange
0.000522833	0.0001	Unchange
0.000522833	0.0001	Unchange
0.000522833	0.0001	Unchange
0.000522833	0.0001	Unchange
0.000522833	0.0001	Unchange
0.000522833	0.0001	Unchange
0.000522833	0.0001	Unchange
0.000522833	0.0001	Unchange
0.000522833	0.0001	Unchange
0.000522833	0.0001	Unchange
0.000522833	0.0001	Unchange
0.000522833	0.0001	Unchange
0.000522833	0.0001	Unchange
0.000522833	0.0001	Unchange
0.000522833	0.0001	Unchange
0.000522833	0.0015782	Unchange
0.000522833	0.0001	Unchange
0.000522833	0.0001	Unchange
0.000522833	0.0001	Unchange
0.000522833	0.0001	Unchange
0.000522833	0.0001	Unchange
0.000522833	0.0001	Unchange
0.000522833	0.0001	Unchange
0.000522833	0.0001	Unchange
0.000522833	0.0001	Unchange
0.000522833	0.0001	Unchange
0.000522833	0.0001	Unchange
0.000522833	0.0001	Unchange
0.000522833	0.0001	Unchange
0.000522833	0.0001	Unchange
0.000522833	0.0001	Unchange
0.000522833	0.0001	Unchange
0.000522833	0.0001	Unchange
0.000522833	0.0001	Unchange
0.000522833	0.0001	Unchange
0.0001	0.000839098	Unchange
0.0001	0.000839098	Unchange
0.0001	0.000839098	Unchange
0.0001	0.000839098	Unchange
0.0001	0.000839098	Unchange
0.0001	0.0015782	Unchange
0.0001	0.0015782	Unchange
0.0001	0.000839098	Unchange
0.0001	0.000839098	Unchange
0.0001	0.000839098	Unchange
0.0001	0.0015782	Unchange
0.0001	0.0015782	Unchange
0.0001	0.000839098	Unchange
0.0001	0.000839098	Unchange
0.0001	0.000839098	Unchange
0.0001	0.000839098	Unchange
0.0001	0.000839098	Unchange
0.0001	0.000839098	Unchange
0.0001	0.0015782	Unchange
0.0001	0.000839098	Unchange
0.0001	0.000839098	Unchange
0.0001	0.0015782	Unchange
0.0001	0.000839098	Unchange
0.0001	0.000839098	Unchange
0.0001	0.000839098	Unchange
0.0001	0.000839098	Unchange
0.0001	0.000839098	Unchange
0.0001	0.000839098	Unchange
0.0001	0.000839098	Unchange
0.0001	0.0015782	Unchange
0.0001	0.000839098	Unchange
0.0001	0.000839098	Unchange
0.0001	0.000839098	Unchange
0.0001	0.000839098	Unchange
0.0001	0.000839098	Unchange
0.0001	0.000839098	Unchange
0.0001	0.000839098	Unchange
0.0001	0.000839098	Unchange
0.0001	0.000839098	Unchange
0.0001	0.000839098	Unchange
0.0001	0.0015782	Unchange
0.0001	0.000839098	Unchange
0.0001	0.000839098	Unchange
0.0001	0.000839098	Unchange
0.0001	0.000839098	Unchange
0.0001	0.000839098	Unchange
0.0001	0.000839098	Unchange
0.0001	0.0015782	Unchange
0.0001	0.000839098	Unchange
0.0001	0.000839098	Unchange
0.0001	0.000839098	Unchange
0.0001	0.000839098	Unchange
0.0001	0.000839098	Unchange
0.0001	0.000839098	Unchange
0.0001	0.0015782	Unchange
0.0001	0.000839098	Unchange
0.0001	0.0015782	Unchange
0.0001	0.0015782	Unchange
0.0001	0.000839098	Unchange
0.0001	0.000839098	Unchange
0.0001	0.000839098	Unchange
0.0001	0.000839098	Unchange
0.0001	0.000839098	Unchange
0.0001	0.000839098	Unchange
0.0001	0.000839098	Unchange
0.0001	0.000839098	Unchange
0.0001	0.000839098	Unchange
0.0001	0.000839098	Unchange
0.0001	0.000839098	Unchange
0.0001	0.000839098	Unchange
0.0001	0.000839098	Unchange
0.0001	0.000839098	Unchange
0.0001	0.000839098	Unchange
0.0001	0.000839098	Unchange
0.0001	0.0015782	Unchange
0.0001	0.000839098	Unchange
0.0001	0.0015782	Unchange
0.0001	0.000839098	Unchange
0.0001	0.000839098	Unchange
0.0001	0.000839098	Unchange
0.0001	0.000839098	Unchange
0.0001	0.0015782	Unchange
0.0001	0.000839098	Unchange
0.0001	0.000839098	Unchange
0.0001	0.000839098	Unchange
0.0001	0.000839098	Unchange
0.0001	0.000839098	Unchange
0.0001	0.000839098	Unchange
0.0001	0.000839098	Unchange
0.0001	0.000839098	Unchange
0.0001	0.0015782	Unchange
0.0001	0.000839098	Unchange
0.0001	0.0015782	Unchange
0.0001	0.0015782	Unchange
0.0001	0.000839098	Unchange
0.0001	0.000839098	Unchange
0.0001	0.000839098	Unchange
0.0001	0.000839098	Unchange
0.0001	0.000839098	Unchange
0.0001	0.000839098	Unchange
0.0001	0.000839098	Unchange
0.0001	0.000839098	Unchange
0.0001	0.0015782	Unchange
0.0001	0.0015782	Unchange
0.0001	0.000839098	Unchange
0.0001	0.000839098	Unchange
0.0001	0.0015782	Unchange
0.0001	0.000839098	Unchange
0.0001	0.000839098	Unchange
0.0001	0.000839098	Unchange
0.0001	0.000839098	Unchange
0.0001	0.000839098	Unchange
0.0001	0.000839098	Unchange
0.0001	0.0015782	Unchange
0.0001	0.000839098	Unchange
0.0001	0.000839098	Unchange
0.0001	0.000839098	Unchange
0.0001	0.000839098	Unchange
0.0001	0.000839098	Unchange
0.0001	0.000839098	Unchange
0.0001	0.000839098	Unchange
0.0001	0.000839098	Unchange
0.0001	0.000839098	Unchange
0.0001	0.000839098	Unchange
0.0001	0.000839098	Unchange
0.0001	0.000839098	Unchange
0.0001	0.000839098	Unchange
0.0001	0.0015782	Unchange
0.0001	0.000839098	Unchange
0.0001	0.000839098	Unchange
0.0001	0.000839098	Unchange
0.0001	0.000839098	Unchange
0.0001	0.000839098	Unchange
0.0001	0.0015782	Unchange
0.0001	0.000839098	Unchange
0.0001	0.000839098	Unchange
0.0001	0.000839098	Unchange
0.0001	0.0015782	Unchange
0.0001	0.000839098	Unchange
0.0001	0.000839098	Unchange
0.0001	0.000839098	Unchange
0.0001	0.000839098	Unchange
0.0001	0.000839098	Unchange
0.0001	0.000839098	Unchange
0.0001	0.000839098	Unchange
0.0001	0.0015782	Unchange
0.0001	0.000839098	Unchange
0.0001	0.000839098	Unchange
0.0001	0.000839098	Unchange
0.0001	0.0015782	Unchange
0.0001	0.000839098	Unchange
0.0001	0.0015782	Unchange
0.0001	0.0015782	Unchange
0.0001	0.000839098	Unchange
0.0001	0.000839098	Unchange
0.0001	0.000839098	Unchange
0.0001	0.000839098	Unchange
0.0001	0.000839098	Unchange
0.0001	0.000839098	Unchange
0.0001	0.000839098	Unchange
0.0001	0.000839098	Unchange
0.0001	0.0015782	Unchange
0.0001	0.000839098	Unchange
0.0001	0.000839098	Unchange
0.0001	0.000839098	Unchange
0.0001	0.0015782	Unchange
0.0001	0.000839098	Unchange
0.0001	0.000839098	Unchange
0.0001	0.000839098	Unchange
0.0001	0.000839098	Unchange
0.0001	0.000839098	Unchange
0.0001	0.0015782	Unchange
0.0001	0.000839098	Unchange
0.0001	0.0015782	Unchange
0.0001	0.000839098	Unchange
0.0001	0.000839098	Unchange
0.0001	0.0015782	Unchange
0.0001	0.000839098	Unchange
0.0001	0.000839098	Unchange
0.0001	0.000839098	Unchange
0.0001	0.000839098	Unchange
0.0001	0.000839098	Unchange
0.0001	0.000839098	Unchange
0.0001	0.0015782	Unchange
0.0001	0.000839098	Unchange
0.0001	0.0015782	Unchange
0.0001	0.000839098	Unchange
0.0001	0.0015782	Unchange
0.0001	0.000839098	Unchange
0.0001	0.000839098	Unchange
0.0001	0.000839098	Unchange
0.0001	0.000839098	Unchange
0.0001	0.000839098	Unchange
0.0001	0.000839098	Unchange
0.0001	0.000839098	Unchange
0.0001	0.000839098	Unchange
0.0001	0.000839098	Unchange
0.0001	0.000839098	Unchange
0.0001	0.000839098	Unchange
0.0001	0.0015782	Unchange
0.0001	0.000839098	Unchange
0.0001	0.000839098	Unchange
0.0001	0.000839098	Unchange
0.0001	0.000839098	Unchange
0.0001	0.000839098	Unchange
0.0001	0.000839098	Unchange
0.0001	0.000839098	Unchange
0.0001	0.0015782	Unchange
0.0001	0.000839098	Unchange
0.0001	0.000839098	Unchange
0.0001	0.000839098	Unchange
0.0001	0.000839098	Unchange
0.0001	0.000839098	Unchange
0.0001	0.000839098	Unchange
0.0001	0.000839098	Unchange
0.0001	0.000839098	Unchange
0.0001	0.000839098	Unchange
0.0001	0.000839098	Unchange
0.0001	0.000839098	Unchange
0.0001	0.000839098	Unchange
0.0001	0.000839098	Unchange
0.0001	0.000839098	Unchange
0.0001	0.000839098	Unchange
0.0001	0.000839098	Unchange
0.0001	0.000839098	Unchange
0.0001	0.0015782	Unchange
0.0001	0.0015782	Unchange
0.0001	0.0015782	Unchange
0.0001	0.000839098	Unchange
0.0001	0.000839098	Unchange
0.0001	0.0015782	Unchange
0.0001	0.000839098	Unchange
0.0001	0.000839098	Unchange
0.0001	0.000839098	Unchange
0.0001	0.000839098	Unchange
0.0001	0.000839098	Unchange
0.0001	0.000839098	Unchange
0.0001	0.000839098	Unchange
0.0001	0.000839098	Unchange
0.0001	0.000839098	Unchange
0.0001	0.000839098	Unchange
0.0001	0.0015782	Unchange
0.0001	0.000839098	Unchange
0.0001	0.000839098	Unchange
0.0001	0.000839098	Unchange
0.0001	0.000839098	Unchange
0.0001	0.000839098	Unchange
0.0001	0.000839098	Unchange
0.0001	0.0015782	Unchange
0.0001	0.000839098	Unchange
0.0001	0.000839098	Unchange
0.0001	0.000839098	Unchange
0.0001	0.000839098	Unchange
0.0001	0.000839098	Unchange
0.0001	0.0015782	Unchange
0.0001	0.0015782	Unchange
0.0001	0.0015782	Unchange
0.0001	0.000839098	Unchange
0.0001	0.000839098	Unchange
0.0001	0.0015782	Unchange
0.0001	0.000839098	Unchange
0.0001	0.000839098	Unchange
0.0001	0.0015782	Unchange
0.0001	0.000839098	Unchange
0.0001	0.000839098	Unchange
0.0001	0.000839098	Unchange
0.0001	0.000839098	Unchange
0.0001	0.000839098	Unchange
0.0001	0.000839098	Unchange
0.0001	0.000839098	Unchange
0.0001	0.000839098	Unchange
0.0001	0.000839098	Unchange
0.0001	0.000839098	Unchange
0.0001	0.0015782	Unchange
0.0001	0.000839098	Unchange
0.0001	0.0015782	Unchange
0.0001	0.000839098	Unchange
0.0001	0.000839098	Unchange
0.0001	0.000839098	Unchange
0.0001	0.000839098	Unchange
0.0001	0.000839098	Unchange
0.0001	0.000839098	Unchange
0.0001	0.0015782	Unchange
0.0001	0.000839098	Unchange
0.0001	0.000839098	Unchange
0.0001	0.000839098	Unchange
0.0001	0.000839098	Unchange
0.0001	0.000839098	Unchange
0.0001	0.0015782	Unchange
0.0001	0.0015782	Unchange
0.0001	0.000839098	Unchange
0.0001	0.000839098	Unchange
0.0001	0.000839098	Unchange
0.0001	0.000839098	Unchange
0.0001	0.000839098	Unchange
0.0001	0.000839098	Unchange
0.0001	0.0015782	Unchange
0.0001	0.000839098	Unchange
0.0001	0.000839098	Unchange
0.0001	0.000839098	Unchange
0.0001	0.0015782	Unchange
0.0001	0.000839098	Unchange
0.0001	0.000839098	Unchange
0.0001	0.000839098	Unchange
0.0001	0.000839098	Unchange
0.0001	0.000839098	Unchange
0.0001	0.0015782	Unchange
0.0001	0.0015782	Unchange
0.0001	0.0015782	Unchange
0.0001	0.0015782	Unchange
0.0001	0.000839098	Unchange
0.0001	0.000839098	Unchange
0.0001	0.000839098	Unchange
0.0001	0.000839098	Unchange
0.0001	0.000839098	Unchange
0.0001	0.000839098	Unchange
0.0001	0.000839098	Unchange
0.0001	0.0015782	Unchange
0.0001	0.000839098	Unchange
0.0001	0.000839098	Unchange
0.0001	0.000839098	Unchange
0.0001	0.0015782	Unchange
[truncated: 54,687 more rows]
[truncated: 12 more columns]

## Sheet: Figure7
Figure7 B
	Expanded number	Non-expanded number	Ratio
SD	775	889	0.87
PR	1003	675	1.48
Figure7 C
Group	exhausted_score	cytotic_score
Pre_GOLP_PR	-0.418814	-0.416022
Pre_GOLP_PR	-0.00889438	1.37929
Pre_GOLP_PR	-0.447133	0.774995
Pre_GOLP_PR	-0.246437	-0.220877
Pre_GOLP_PR	0.747959	0.92499
Pre_GOLP_PR	-0.40224	1.03958
Pre_GOLP_PR	-0.272872	1.09178
Pre_GOLP_PR	0.296756	0.27613
Pre_GOLP_PR	-0.369454	1.41724
Pre_GOLP_PR	1.37003	1.31985
Pre_GOLP_PR	1.24769	1.02148
Pre_GOLP_PR	-0.061341	1.01665
Pre_GOLP_PR	-0.0182813	1.64324
Pre_GOLP_PR	-0.00380693	-0.525884
Pre_GOLP_PR	1.58765	0.992202
Pre_GOLP_PR	-0.104274	0.0388437
Pre_GOLP_PR	1.10124	1.93984
Pre_GOLP_PR	-0.4112	0.319686
Pre_GOLP_PR	-0.00572104	1.85099
Pre_GOLP_PR	-0.274035	1.96126
Pre_GOLP_PR	0.0151923	1.88504
Pre_GOLP_PR	0.628816	1.00302
Pre_GOLP_PR	0.805365	1.34486
Pre_GOLP_PR	-0.41447	1.47319
Pre_GOLP_PR	0.443843	1.04474
Pre_GOLP_PR	1.0787	0.707736
Pre_GOLP_PR	1.1191	0.759864
Pre_GOLP_PR	-0.345235	0.0726913
Pre_GOLP_PR	1.6344	1.53199
Pre_GOLP_PR	0.357663	1.45055
Pre_GOLP_PR	-0.378463	0.789254
Pre_GOLP_PR	0.76479	1.22244
Pre_GOLP_PR	-0.430488	1.01617
Pre_GOLP_PR	0.111259	0.531789
Pre_GOLP_PR	0.933496	1.7419
Pre_GOLP_PR	0.414102	0.589243
Pre_GOLP_PR	-0.426576	0.823415
Pre_GOLP_PR	-0.252171	0.380775
Pre_GOLP_PR	-0.145839	-0.473209
Pre_GOLP_PR	-0.514061	-0.510634
Pre_GOLP_PR	0.069565	1.05689
Pre_GOLP_PR	0.147284	1.7615
Pre_GOLP_PR	0.280372	1.47857
Pre_GOLP_PR	0.0555968	0.743471
Pre_GOLP_PR	-0.273804	-0.0641182
Pre_GOLP_SD	0.157221	0.59952
Pre_GOLP_SD	-0.387868	0.10351
Pre_GOLP_SD	0.438423	0.797771
Pre_GOLP_SD	0.106245	-0.0870412
Pre_GOLP_SD	-0.103807	0.664601
Pre_GOLP_SD	-0.459327	0.837074
Pre_GOLP_SD	-0.338375	0.135493
Pre_GOLP_SD	0.0267948	1.19446
Pre_GOLP_SD	0.172656	0.555354
Pre_GOLP_SD	0.00866372	-0.172797
Pre_GOLP_SD	0.109164	0.766563
Pre_GOLP_SD	-0.0214401	1.22385
Pre_GOLP_SD	0.512464	1.04244
Pre_GOLP_SD	0.217776	-0.0864994
Pre_GOLP_SD	1.25024	1.19046
Pre_GOLP_SD	-0.513882	0.227688
Pre_GOLP_SD	-0.311866	1.38584
Pre_GOLP_SD	1.10646	0.683402
Pre_GOLP_SD	0.0158043	-0.0511599
Pre_GOLP_SD	0.811832	1.02708
Pre_GOLP_SD	-0.393394	0.81485
Pre_GOLP_SD	0.838125	0.973746
Pre_GOLP_SD	1.40232	1.1036
Pre_GOLP_SD	-0.200128	0.90965
Pre_GOLP_SD	0.00810081	-0.157089
Pre_GOLP_SD	0.173825	1.14817
Pre_GOLP_SD	-0.522762	1.04811
Pre_GOLP_SD	-0.511152	0.693112
Pre_GOLP_SD	0.52577	1.28768
Pre_GOLP_SD	1.20069	0.438573
Pre_GOLP_SD	-0.393302	0.167764
Pre_GOLP_SD	-0.142507	0.38875
Pre_GOLP_SD	-0.113974	0.486289
Pre_GOLP_SD	0.195952	-0.224352
Pre_GOLP_SD	0.816257	1.21205
Pre_GOLP_SD	-0.244584	0.15924
Pre_GOLP_SD	-0.405659	1.28913
Pre_GOLP_SD	-0.284428	1.18709
Pre_GOLP_SD	-0.210885	1.25658
Pre_GOLP_SD	0.606237	0.540953
Pre_GOLP_SD	0.00835587	0.471522
Pre_GOLP_SD	1.46056	-0.215561
Pre_GOLP_SD	-0.585337	1.29536
Pre_GOLP_SD	0.17126	1.84215
Pre_GOLP_SD	0.540745	0.620248
Pre_GOLP_SD	-0.409356	1.12654
Pre_GOLP_SD	-0.169282	1.69075
Pre_GOLP_SD	-0.576538	1.89816
Pre_GOLP_SD	0.281772	1.33317
Pre_GOLP_SD	0.399055	0.819353
Pre_GOLP_SD	-0.0161889	0.272729
Pre_GOLP_SD	-0.420164	-0.269408
Pre_GOLP_SD	0.636006	1.706
Pre_GOLP_SD	-0.478202	1.76868
Pre_GOLP_SD	0.0648907	0.713456
Pre_GOLP_SD	0.10413	1.05666
Pre_GOLP_SD	-0.276246	0.738997
Pre_GOLP_SD	0.758331	0.987934
Pre_GOLP_SD	0.262476	1.18286
Pre_GOLP_SD	0.987393	0.734306
Pre_GOLP_SD	-0.113854	1.41813
Pre_GOLP_SD	-0.508837	0.624763
Pre_GOLP_SD	0.816067	0.421985
Pre_GOLP_SD	0.533045	0.696349
Pre_GOLP_SD	-0.130823	1.31086
Pre_GOLP_SD	-0.254843	1.30206
Pre_GOLP_SD	1.38338	-0.209732
Pre_GOLP_SD	-0.321014	1.83974
Pre_GOLP_SD	-0.54864	1.81272
Pre_GOLP_SD	-0.122781	1.64954
Pre_GOLP_SD	0.29594	1.71352
Pre_GOLP_SD	0.0559377	0.257034
Pre_GOLP_SD	0.164326	0.356446
Pre_GOLP_SD	1.31357	-0.073372
Pre_GOLP_SD	-0.0276188	1.23243
Pre_GOLP_SD	0.140872	2.59617
Pre_GOLP_PR	-0.020199	0.924587
Pre_GOLP_PR	-0.0648332	0.999007
Pre_GOLP_PR	0.252603	1.27267
Pre_GOLP_PR	0.827248	0.243266
Pre_GOLP_PR	0.464011	0.421757
Pre_GOLP_PR	0.107311	0.704899
Pre_GOLP_PR	-0.0162924	0.531544
Pre_GOLP_PR	-0.412593	0.86235
Pre_GOLP_PR	-0.114005	1.55001
Pre_GOLP_PR	0.192943	0.578222
Pre_GOLP_PR	0.321355	0.806539
Pre_GOLP_PR	0.150069	0.981717
Pre_GOLP_PR	0.423241	1.06615
Pre_GOLP_PR	0.409183	1.54092
Pre_GOLP_PR	-0.0792964	0.651708
Pre_GOLP_PR	0.70554	0.217033
Pre_GOLP_PR	-0.568084	1.35782
Pre_GOLP_PR	0.556806	1.85338
Pre_GOLP_PR	0.420518	1.55113
Pre_GOLP_PR	0.121384	1.04872
Pre_GOLP_PR	-0.422857	0.561158
Pre_GOLP_PR	0.408326	0.352095
Pre_GOLP_PR	0.0477195	0.420023
Pre_GOLP_PR	0.18275	1.04391
Pre_GOLP_PR	0.0266471	1.07227
Pre_GOLP_PR	-0.0668904	-0.236535
Pre_GOLP_PR	0.865839	2.13473
Pre_GOLP_PR	-0.203561	0.496959
Pre_GOLP_PR	0.353354	1.46089
Pre_GOLP_PR	1.83393	0.247116
Pre_GOLP_PR	-0.542951	0.693748
Pre_GOLP_PR	0.264643	1.40844
Pre_GOLP_PR	0.829591	1.53023
Pre_GOLP_PR	0.105093	0.0253058
Pre_GOLP_PR	0.37956	1.18095
Pre_GOLP_PR	1.22497	-0.252063
Pre_GOLP_PR	-0.0448723	1.34253
Pre_GOLP_PR	0.587568	0.388897
Pre_GOLP_PR	-0.00749857	0.615177
Pre_GOLP_PR	-0.185214	1.12582
Pre_GOLP_PR	0.2441	0.922995
Pre_GOLP_PR	0.376384	1.47249
Pre_GOLP_PR	-0.2534	0.227342
Pre_GOLP_PR	0.474483	1.57724
Pre_GOLP_PR	-0.472624	1.21962
Pre_GOLP_PR	0.607631	1.45468
Pre_GOLP_PR	-0.0584784	0.474888
Pre_GOLP_PR	-0.21842	-0.464857
Pre_GOLP_PR	-0.0492702	0.17303
Pre_GOLP_PR	1.25064	-0.38343
Pre_GOLP_PR	0.811083	0.920667
Pre_GOLP_PR	0.45214	0.968863
Pre_GOLP_PR	1.00484	1.88397
Pre_GOLP_PR	0.924831	-0.0346789
Pre_GOLP_PR	0.286559	1.03987
Pre_GOLP_PR	1.17549	-0.135393
Pre_GOLP_PR	0.288482	0.735519
Pre_GOLP_PR	-0.430744	-0.427872
Pre_GOLP_PR	0.687468	-0.427048
Pre_GOLP_PR	0.173548	1.3371
Pre_GOLP_PR	-0.403577	-0.446756
Pre_GOLP_PR	-0.559911	0.568545
Pre_GOLP_PR	-0.0966867	1.51627
Pre_GOLP_PR	0.283786	0.822901
Pre_GOLP_PR	1.20886	1.39331
Pre_GOLP_PR	1.45142	0.248715
Pre_GOLP_PR	-0.163099	1.78729
Pre_GOLP_PR	0.535372	1.35517
Pre_GOLP_PR	0.356485	1.38041
Pre_GOLP_PR	-0.504536	0.496295
Pre_GOLP_PR	-0.0869231	0.931717
Pre_GOLP_PR	0.184465	1.02638
Pre_GOLP_PR	-0.197822	1.7599
Pre_GOLP_PR	0.697831	0.710534
Pre_GOLP_PR	-0.403166	2.0824
Pre_GOLP_PR	1.26349	1.30166
Pre_GOLP_PR	0.869151	1.70604
Pre_GOLP_PR	0.586409	2.28751
Pre_GOLP_PR	0.365386	1.69687
Pre_GOLP_PR	-0.205385	1.24177
Pre_GOLP_PR	-0.0430361	0.2687
Pre_GOLP_PR	0.688535	0.187929
Pre_GOLP_PR	-0.0591928	0.120515
Pre_GOLP_PR	-0.0688504	1.16789
Pre_GOLP_PR	0.0702128	0.650869
Pre_GOLP_PR	0.433168	1.05328
Pre_GOLP_PR	0.619305	1.51448
Pre_GOLP_PR	1.12793	-0.0549848
Pre_GOLP_PR	0.157148	0.886601
Pre_GOLP_PR	1.1603	1.35257
Pre_GOLP_PR	0.239416	0.921216
Pre_GOLP_PR	-0.221739	1.00183
Pre_GOLP_PR	-0.55238	1.46375
Pre_GOLP_PR	-0.175397	0.294239
Pre_GOLP_PR	-0.163142	0.351627
Pre_GOLP_PR	0.262989	0.594871
Pre_GOLP_PR	0.502656	-0.438244
Pre_GOLP_PR	-0.0846537	1.10734
Pre_GOLP_PR	0.43655	0.657873
Pre_GOLP_PR	-0.486471	-0.17263
Pre_GOLP_PR	0.665153	1.29344
Pre_GOLP_PR	-0.0897526	1.56808
Pre_GOLP_PR	0.243096	0.995918
Pre_GOLP_PR	0.978925	0.570267
Pre_GOLP_PR	0.222764	1.00543
Pre_GOLP_PR	0.000313555	0.279913
Pre_GOLP_PR	-0.45312	1.96858
Pre_GOLP_PR	0.830984	0.420802
Pre_GOLP_PR	1.09162	1.17401
Pre_GOLP_PR	1.13573	1.06788
Pre_GOLP_PR	-0.135209	1.12806
Pre_GOLP_PR	-0.0559376	1.2427
Pre_GOLP_PR	0.291525	1.25301
Pre_GOLP_PR	-0.0498046	0.459289
Pre_GOLP_PR	0.0563695	1.33466
Pre_GOLP_PR	0.0805139	0.810221
Pre_GOLP_PR	-0.454787	0.799865
Pre_GOLP_PR	0.631433	1.67125
Pre_GOLP_PR	0.286121	-0.41715
Pre_GOLP_PR	-0.359293	1.77844
Pre_GOLP_PR	-0.504926	1.46767
Pre_GOLP_PR	-0.270375	-0.268573
Pre_GOLP_PR	-0.1297	0.967459
Pre_GOLP_PR	-0.537261	-0.332293
Pre_GOLP_PR	-0.200441	0.478337
Pre_GOLP_PR	0.644995	0.939025
Pre_GOLP_PR	-0.205044	0.697343
Pre_GOLP_PR	1.21971	0.801353
Pre_GOLP_PR	0.309709	0.647583
Pre_GOLP_PR	-0.0637995	1.40518
Pre_GOLP_PR	-0.00978863	1.50801
Pre_GOLP_PR	0.315732	0.664771
Pre_GOLP_PR	0.229038	0.542666
Pre_GOLP_PR	0.156407	0.234639
Pre_GOLP_PR	0.691522	0.323748
Pre_GOLP_PR	0.447409	1.13897
Pre_GOLP_PR	0.512428	1.63824
Pre_GOLP_PR	0.374928	1.15104
Pre_GOLP_PR	0.0267902	0.81615
Pre_GOLP_PR	0.201515	1.48401
Pre_GOLP_PR	-0.341293	1.63961
Pre_GOLP_PR	-0.122878	0.849999
Pre_GOLP_PR	-0.30764	1.15768
Pre_GOLP_PR	-0.555765	-0.196033
Pre_GOLP_PR	0.0400198	0.868559
Pre_GOLP_PR	0.198737	0.752375
Pre_GOLP_PR	0.66816	1.10765
Pre_GOLP_PR	0.729063	0.39253
Pre_GOLP_PR	0.0170374	0.782992
Pre_GOLP_PR	-0.376685	-0.0641886
Pre_GOLP_PR	-0.232602	0.907031
Pre_GOLP_PR	-0.601577	0.945699
Pre_GOLP_PR	0.45067	-0.419254
Pre_GOLP_PR	0.146867	0.867578
Pre_GOLP_PR	1.63708	0.812338
Pre_GOLP_PR	0.0333398	0.708935
Pre_GOLP_PR	-0.105619	1.4754
Pre_GOLP_PR	-0.092176	1.59027
Pre_GOLP_PR	0.323143	0.893438
Pre_GOLP_PR	-0.143966	-0.124723
Pre_GOLP_PR	0.363285	1.0782
Pre_GOLP_PR	0.523748	0.824334
Pre_GOLP_PR	-0.576735	-0.0321848
Pre_GOLP_PR	0.848666	1.07567
Pre_GOLP_PR	0.14876	0.742426
Pre_GOLP_PR	-0.402727	0.672115
Pre_GOLP_PR	0.536532	1.69864
Pre_GOLP_PR	1.29688	0.100406
Pre_GOLP_PR	0.565661	1.25036
Pre_GOLP_PR	-0.184637	0.782133
Pre_GOLP_PR	0.930897	0.921472
Pre_GOLP_PR	-0.325316	0.710178
Pre_GOLP_PR	-0.0351692	0.159963
Pre_GOLP_PR	0.46897	0.869895
Pre_GOLP_PR	-0.556157	0.608851
Pre_GOLP_PR	0.0934579	0.321873
Pre_GOLP_PR	0.143933	0.620208
Pre_GOLP_PR	0.139968	0.05311
Pre_GOLP_PR	-0.248715	0.415746
Pre_GOLP_PR	-0.515025	1.80287
Pre_GOLP_PR	-0.104857	0.893294
Pre_GOLP_PR	0.289671	0.582217
Pre_GOLP_PR	-0.267094	0.500285
Pre_GOLP_PR	1.10048	0.562875
Pre_GOLP_PR	-0.370644	0.786451
Pre_GOLP_PR	0.876432	0.876483
Pre_GOLP_PR	0.524587	0.935995
Pre_GOLP_PR	-0.350733	0.806392
Pre_GOLP_PR	-0.35236	1.18718
Pre_GOLP_PR	-0.429611	1.73029
Pre_GOLP_PR	-0.454118	0.932563
Pre_GOLP_PR	-0.241641	1.054
Pre_GOLP_PR	0.107668	1.00624
Pre_GOLP_PR	0.446645	-0.577356
Pre_GOLP_PR	0.229258	0.622594
Pre_GOLP_PR	0.125094	1.01259
Pre_GOLP_PR	0.864792	1.05026
Pre_GOLP_PR	0.259114	0.25608
Pre_GOLP_PR	0.83812	-0.0710073
Pre_GOLP_PR	0.0985104	1.54489
Pre_GOLP_PR	-0.387591	1.20757
Pre_GOLP_PR	1.16868	1.91357
Pre_GOLP_PR	0.514946	0.718243
Pre_GOLP_PR	0.615578	0.846854
Pre_GOLP_PR	-0.185465	0.26161
Pre_GOLP_PR	0.397432	1.09315
Pre_GOLP_PR	0.719997	0.693341
Pre_GOLP_PR	-0.171403	0.62406
Pre_GOLP_PR	-0.502926	1.17004
Pre_GOLP_PR	-0.385713	0.36341
Pre_GOLP_PR	0.777671	1.1209
Pre_GOLP_PR	0.55964	0.487712
Pre_GOLP_PR	0.839832	0.862035
Pre_GOLP_PR	-0.286314	0.618996
Pre_GOLP_PR	-0.302579	0.968155
Pre_GOLP_PR	0.287395	0.724375
Pre_GOLP_PR	-0.626816	0.47918
Pre_GOLP_PR	0.575058	0.406337
Pre_GOLP_PR	0.889817	0.176912
Pre_GOLP_PR	-0.13898	1.80842
Pre_GOLP_PR	1.1521	0.742318
Pre_GOLP_PR	-0.269951	-0.250779
Pre_GOLP_PR	0.722169	0.438451
Pre_GOLP_PR	0.382612	0.935209
Pre_GOLP_PR	0.027946	1.09653
Pre_GOLP_PR	-0.473907	1.34128
Pre_GOLP_PR	0.137347	1.10811
Pre_GOLP_PR	0.336779	1.2535
Pre_GOLP_PR	0.177141	1.76174
Pre_GOLP_PR	0.768616	0.572165
Pre_GOLP_PR	0.167104	0.504465
Pre_GOLP_PR	0.133475	1.70639
Pre_GOLP_PR	-0.188342	1.39351
Pre_GOLP_PR	0.0141369	0.671406
Pre_GOLP_PR	0.928096	0.712436
Pre_GOLP_PR	-0.521402	1.294
Pre_GOLP_PR	0.131141	1.35805
Pre_GOLP_PR	-0.521761	0.452714
Pre_GOLP_PR	-0.0836375	1.05696
Pre_GOLP_PR	0.0998392	0.713766
Pre_GOLP_PR	0.252588	0.949832
Pre_GOLP_PR	0.530566	1.01789
Pre_GOLP_PR	-0.476788	0.949595
Pre_GOLP_PR	0.919107	1.34995
Pre_GOLP_PR	-0.0709498	-0.278674
Pre_GOLP_PR	1.5246	2.13071
Pre_GOLP_PR	-0.471402	0.609864
Pre_GOLP_PR	-0.0394047	1.29473
Pre_GOLP_PR	0.440925	0.268312
Pre_GOLP_PR	0.344967	0.890686
Pre_GOLP_PR	-0.19408	1.63566
Pre_GOLP_PR	0.728362	0.695632
Pre_GOLP_PR	0.318804	1.56112
Pre_GOLP_PR	-0.373161	0.608818
Pre_GOLP_PR	0.771855	1.35028
Pre_GOLP_PR	0.077774	0.482225
Pre_GOLP_PR	0.546822	-0.206749
Pre_GOLP_PR	-0.578229	1.00565
Pre_GOLP_PR	0.714734	0.705728
Pre_GOLP_PR	0.292885	0.807533
Pre_GOLP_PR	0.837052	0.23703
Pre_GOLP_PR	0.903571	1.16423
Pre_GOLP_PR	-0.0458801	2.00852
Pre_GOLP_PR	0.446944	-0.499126
Pre_GOLP_PR	0.131214	1.175
Pre_GOLP_PR	0.0615882	0.0503907
Pre_GOLP_PR	-0.252677	1.67244
Pre_GOLP_PR	-0.392006	0.346485
Pre_GOLP_PR	0.529897	0.990148
Pre_GOLP_PR	0.0166477	1.1519
Pre_GOLP_PR	0.436317	1.03412
Pre_GOLP_PR	-0.118742	1.23725
Pre_GOLP_PR	0.03157	1.70588
Pre_GOLP_PR	0.0636778	1.15983
Pre_GOLP_PR	0.452316	0.771373
Pre_GOLP_PR	-0.367627	-0.365176
Pre_GOLP_PR	-0.129436	1.48753
Pre_GOLP_PR	0.299442	2.01886
Pre_GOLP_PR	-0.494358	1.01439
Pre_GOLP_PR	0.023409	1.29116
Pre_GOLP_PR	0.573558	0.782574
Pre_GOLP_PR	0.301963	0.650421
Pre_GOLP_PR	0.174091	1.35067
Pre_GOLP_PR	0.0553771	1.44807
Pre_GOLP_PR	-0.141105	0.0386877
Pre_GOLP_PR	0.136689	1.04965
Pre_GOLP_PR	-0.251546	1.2709
Pre_GOLP_PR	0.818479	1.40008
Pre_GOLP_PR	1.14535	0.341721
Pre_GOLP_PR	-0.266387	0.624619
Pre_GOLP_PR	-0.406348	0.217455
Pre_GOLP_PR	0.507663	0.680215
Pre_GOLP_PR	0.644719	1.4305
Pre_GOLP_PR	0.777253	0.688307
Pre_GOLP_PR	-0.47324	1.20805
Pre_GOLP_PR	0.656717	0.647406
Pre_GOLP_PR	-0.466137	0.352879
Pre_GOLP_PR	0.0523775	0.103718
Pre_GOLP_PR	0.708833	1.42865
Pre_GOLP_PR	-0.223168	0.771662
Pre_GOLP_PR	-0.27697	-0.123714
Pre_GOLP_PR	0.126491	1.26629
Pre_GOLP_PR	-0.552638	-0.230695
Pre_GOLP_PR	-0.145146	0.339237
Pre_GOLP_PR	0.118866	1.41089
Pre_GOLP_PR	-0.470388	0.687071
Pre_GOLP_PR	0.0940995	1.71832
Pre_GOLP_PR	0.965693	0.0209771
Pre_GOLP_PR	0.866202	0.34375
Pre_GOLP_PR	0.733416	1.22932
Pre_GOLP_PR	-0.132282	-0.281577
Pre_GOLP_PR	0.414144	1.0274
Pre_GOLP_PR	0.426016	0.960512
Pre_GOLP_PR	0.0614347	1.06845
Pre_GOLP_PR	-0.464302	1.38305
Pre_GOLP_PR	-0.121508	0.889747
Pre_GOLP_PR	0.149563	1.2779
Pre_GOLP_PR	-0.180805	0.47423
Pre_GOLP_PR	0.554319	0.302872
Pre_GOLP_PR	-0.198334	1.11771
Pre_GOLP_PR	0.608523	0.59498
Pre_GOLP_PR	0.0189027	-0.0339357
Pre_GOLP_PR	-0.131682	1.52464
Pre_GOLP_PR	0.480975	0.458058
Pre_GOLP_PR	-0.352378	1.08907
Pre_GOLP_PR	-0.46408	1.17397
Pre_GOLP_PR	0.0676123	1.91458
Pre_GOLP_PR	-0.0926459	1.25191
Pre_GOLP_PR	0.164996	1.42485
Pre_GOLP_PR	1.04053	0.564046
Pre_GOLP_PR	-0.0282122	0.850956
Pre_GOLP_PR	0.35861	0.465812
Pre_GOLP_PR	-0.2425	0.0976422
Pre_GOLP_PR	0.7254	0.90309
Pre_GOLP_PR	0.235214	1.5612
Pre_GOLP_PR	0.0634166	1.04904
Pre_GOLP_PR	0.0314074	0.967148
Pre_GOLP_PR	1.08283	0.776398
Pre_GOLP_PR	0.0306655	-0.0763784
Pre_GOLP_PR	0.625157	0.380606
Pre_GOLP_PR	0.0455265	0.789707
Pre_GOLP_PR	0.373535	0.7666
Pre_GOLP_PR	0.129082	0.467709
Pre_GOLP_PR	-0.097453	1.40996
Pre_GOLP_PR	-0.125386	1.39138
Pre_GOLP_PR	0.950493	0.736272
Pre_GOLP_PR	1.21426	0.733908
Pre_GOLP_PR	0.885159	0.719898
Pre_GOLP_PR	0.678904	1.5161
Pre_GOLP_PR	-0.447879	0.904177
Pre_GOLP_PR	0.0954889	0.91564
Pre_GOLP_PR	-0.489823	0.469576
Pre_GOLP_PR	0.833969	0.864444
Pre_GOLP_PR	1.20582	0.333937
Pre_GOLP_PR	-0.264963	1.22037
Pre_GOLP_PR	0.492413	0.0651398
Pre_GOLP_PR	-0.383882	1.26379
Pre_GOLP_PR	-0.0958575	0.910681
Pre_GOLP_PR	0.0113066	2.12529
Pre_GOLP_PR	0.87731	-0.402231
Pre_GOLP_PR	0.33767	0.648096
Pre_GOLP_PR	-0.0497751	0.709025
Pre_GOLP_PR	0.37939	0.745819
Pre_GOLP_PR	1.47352	1.09638
Pre_GOLP_PR	0.0134882	1.35829
Pre_GOLP_PR	-0.000949134	0.958525
Pre_GOLP_PR	0.0113065	1.28604
Pre_GOLP_PR	0.0936488	0.749627
Pre_GOLP_PR	-0.444299	1.39545
Pre_GOLP_PR	0.203496	1.08844
Pre_GOLP_PR	0.1401	1.34797
Pre_GOLP_PR	0.0339184	0.951094
Pre_GOLP_PR	-0.468192	1.02729
Pre_GOLP_PR	0.452014	0.996821
Pre_GOLP_PR	0.282925	1.37779
Pre_GOLP_PR	0.0149049	1.30725
Pre_GOLP_PR	0.1244	0.8305
Pre_GOLP_PR	0.178043	0.962316
Pre_GOLP_PR	0.80278	0.320984
Pre_GOLP_PR	-0.140637	0.707636
Pre_GOLP_PR	-0.103474	1.32012
Pre_GOLP_PR	0.134693	1.92149
Pre_GOLP_PR	0.0401821	1.82191
Pre_GOLP_PR	0.12148	1.78089
Pre_GOLP_PR	-0.0821371	0.684704
Pre_GOLP_PR	0.246542	0.731194
Pre_GOLP_PR	-0.178447	0.931959
Pre_GOLP_PR	0.100252	0.519778
Pre_GOLP_PR	-0.310055	1.7205
Pre_GOLP_PR	0.384081	1.89381
Pre_GOLP_PR	0.135184	1.41446
Pre_GOLP_PR	-0.378607	1.02989
Pre_GOLP_PR	1.4771	0.0340913
Pre_GOLP_PR	0.0170736	0.722001
Pre_GOLP_PR	0.646079	-0.488022
Pre_GOLP_PR	1.95247	0.852083
Pre_GOLP_PR	-0.406393	-0.176262
Pre_GOLP_PR	-0.522408	0.570287
Pre_GOLP_PR	-0.437204	1.14814
Pre_GOLP_PR	-0.21628	1.17089
Pre_GOLP_PR	1.69317	0.132309
Pre_GOLP_PR	0.0196605	1.41733
Pre_GOLP_PR	-0.242284	1.4422
Pre_GOLP_PR	-0.126368	0.76398
Pre_GOLP_PR	2.08231	0.451687
Pre_GOLP_PR	-0.217307	1.37463
Pre_GOLP_PR	0.550777	1.62799
Pre_GOLP_PR	0.0677965	0.617625
Pre_GOLP_PR	-0.493261	1.12066
Pre_GOLP_PR	0.039723	0.872681
Pre_GOLP_PR	0.682744	1.05295
Pre_GOLP_PR	0.19529	1.42502
Pre_GOLP_PR	-0.402087	-0.250672
Pre_GOLP_PR	-0.0172299	0.860886
Pre_GOLP_PR	0.504774	0.174748
Pre_GOLP_PR	0.667467	1.91388
Pre_GOLP_PR	0.092939	0.703053
Pre_GOLP_PR	-0.2569	0.380556
Pre_GOLP_PR	-0.00841009	2.07397
Pre_GOLP_PR	-0.40227	0.0377206
Pre_GOLP_PR	0.352674	1.16901
Pre_GOLP_PR	1.48062	-0.0511236
Pre_GOLP_PR	-0.338809	1.42031
Pre_GOLP_PR	0.441158	0.617096
Pre_GOLP_PR	0.113596	0.41911
Pre_GOLP_PR	0.811818	0.788464
Pre_GOLP_PR	-0.167075	1.02558
Pre_GOLP_PR	0.0383037	0.152695
Pre_GOLP_PR	0.0844829	0.676287
Pre_GOLP_PR	0.839681	1.12992
Pre_GOLP_PR	-0.0275889	0.633016
Pre_GOLP_PR	-0.116046	1.55079
Pre_GOLP_PR	0.376064	0.542093
Pre_GOLP_PR	0.249134	0.638174
Pre_GOLP_PR	-0.090862	0.324729
Pre_GOLP_PR	0.0399351	1.71412
Pre_GOLP_PR	0.0180147	1.78009
Pre_GOLP_PR	0.471216	2.00358
Pre_GOLP_PR	-0.0290016	1.37404
Pre_GOLP_PR	0.224482	1.54153
Pre_GOLP_PR	-0.050175	1.737
Pre_GOLP_PR	1.45756	1.0484
Pre_GOLP_PR	-0.510119	1.0929
Pre_GOLP_PR	-0.497881	1.56088
Pre_GOLP_PR	0.0853206	0.719643
Pre_GOLP_PR	-0.504697	1.03955
Pre_GOLP_PR	0.573043	1.43586
Pre_GOLP_PR	-0.258503	1.45037
Pre_GOLP_PR	0.0585077	0.904844
Pre_GOLP_PR	-0.13352	0.428213
Pre_GOLP_PR	-0.485036	1.57785
Pre_GOLP_PR	-0.167072	0.868143
Pre_GOLP_PR	1.29192	0.355406
Pre_GOLP_PR	0.115122	1.41488
Pre_GOLP_PR	0.947942	0.143804
Pre_GOLP_PR	1.7884	0.304648
Pre_GOLP_PR	0.0723478	1.27917
Pre_GOLP_PR	-0.370185	0.695696
Pre_GOLP_PR	1.37318	1.47236
Pre_GOLP_PR	0.347758	0.777606
Pre_GOLP_PR	0.205791	1.67056
Pre_GOLP_PR	0.14972	1.93046
Pre_GOLP_PR	0.951162	0.297504
Pre_GOLP_PR	-0.155403	1.6155
Pre_GOLP_PR	0.584127	1.16595
Pre_GOLP_PR	0.122706	0.47972
Pre_GOLP_PR	-0.159562	1.03446
Pre_GOLP_PR	-0.0783962	1.71061
Pre_GOLP_PR	1.69545	0.712869
Pre_GOLP_PR	0.240119	1.78306
Pre_GOLP_PR	-0.273914	-0.323008
Pre_GOLP_PR	-0.161463	0.875679
Pre_GOLP_PR	-0.426438	0.948348
Pre_GOLP_PR	-0.650591	0.282093
Pre_GOLP_PR	0.365003	1.11587
Pre_GOLP_PR	-0.588048	0.499733
Pre_GOLP_PR	0.799715	0.751194
Pre_GOLP_PR	-0.38296	0.271637
Pre_GOLP_PR	-0.407228	1.21327
Pre_GOLP_PR	-0.338778	0.739928
Pre_GOLP_PR	0.709713	0.678782
Pre_GOLP_PR	-0.0288035	0.336416
Pre_GOLP_PR	2.43113	1.15744
Pre_GOLP_PR	0.229197	0.157697
Pre_GOLP_PR	-0.360709	0.490751
Pre_GOLP_PR	0.239355	0.485501
Pre_GOLP_PR	1.37554	0.0627557
Pre_GOLP_PR	0.15443	1.19007
Pre_GOLP_PR	0.204038	0.262843
Pre_GOLP_PR	0.167672	0.705612
Pre_GOLP_PR	-0.020243	1.44561
Pre_GOLP_PR	0.516586	1.60361
Pre_GOLP_PR	0.648446	0.900557
Pre_GOLP_PR	0.467469	0.630717
Pre_GOLP_PR	0.757987	1.02137
Pre_GOLP_PR	0.67453	1.15034
Pre_GOLP_PR	0.143568	0.748408
Pre_GOLP_PR	0.410813	1.0024
Pre_GOLP_PR	1.04365	0.503843
Pre_GOLP_PR	1.05942	1.13137
Pre_GOLP_PR	0.209137	1.27299
Pre_GOLP_PR	1.93859	1.76473
Pre_GOLP_PR	-0.115115	0.443105
Pre_GOLP_PR	0.0585696	0.719848
Pre_GOLP_PR	0.646379	-0.473285
Pre_GOLP_PR	1.27416	0.838699
Pre_GOLP_PR	0.260928	1.534
Pre_GOLP_PR	-0.109608	0.917388
Pre_GOLP_PR	0.165679	1.72696
Pre_GOLP_PR	0.485526	1.15008
Pre_GOLP_PR	0.002248	0.40635
Pre_GOLP_PR	-0.186584	0.664575
Pre_GOLP_PR	0.784432	1.36357
Pre_GOLP_PR	0.806672	0.621795
Pre_GOLP_PR	0.957818	0.314188
Pre_GOLP_PR	0.0134759	1.48031
Pre_GOLP_PR	-0.524401	0.959036
Pre_GOLP_PR	-0.361094	0.654277
Pre_GOLP_PR	-0.57515	0.412246
Pre_GOLP_PR	0.355313	1.35688
Pre_GOLP_PR	-0.17593	-0.429684
Pre_GOLP_PR	0.184565	1.69105
Pre_GOLP_PR	0.499981	1.29226
Pre_GOLP_PR	0.381341	0.929901
Pre_GOLP_PR	1.0336	1.56886
Pre_GOLP_PR	0.164742	0.546705
Pre_GOLP_PR	-0.051988	0.126795
Pre_GOLP_PR	0.32972	1.093
Pre_GOLP_PR	0.111653	1.27693
Pre_GOLP_PR	0.058758	1.42895
Pre_GOLP_PR	0.738904	0.687585
Pre_GOLP_PR	0.482103	0.956225
Pre_GOLP_PR	0.713996	0.496634
Pre_GOLP_PR	0.15394	0.766373
Pre_GOLP_PR	0.291757	1.73594
Pre_GOLP_PR	-0.46534	1.70533
Pre_GOLP_PR	0.492032	0.942978
Pre_GOLP_PR	0.190152	1.26211
Pre_GOLP_PR	-0.100678	1.00669
Pre_GOLP_PR	0.50298	0.545689
Pre_GOLP_PR	0.572159	0.559155
Pre_GOLP_PR	0.0262763	0.135989
Pre_GOLP_PR	0.624796	0.86469
Pre_GOLP_PR	1.0304	0.718473
Pre_GOLP_PR	0.625517	1.48265
Pre_GOLP_PR	0.384274	1.00666
Pre_GOLP_PR	-0.365335	1.54739
Pre_GOLP_PR	-0.0715825	1.28924
Pre_GOLP_PR	1.23464	1.01509
Pre_GOLP_PR	0.799445	0.384815
Pre_GOLP_PR	0.357091	1.45142
Pre_GOLP_PR	-0.0309052	-0.29506
Pre_GOLP_PR	1.22193	0.800271
Pre_GOLP_PR	0.0439236	1.96313
Pre_GOLP_PR	-0.0447263	0.809671
Pre_GOLP_PR	1.18647	1.75601
Pre_GOLP_PR	0.83798	-0.0777991
Pre_GOLP_PR	0.254592	0.881149
Pre_GOLP_PR	0.507564	1.33764
Pre_GOLP_PR	-0.225625	-0.0886512
Pre_GOLP_PR	0.570821	0.467319
Pre_GOLP_PR	1.36959	1.4096
Pre_GOLP_PR	0.0519355	-0.209835
Pre_GOLP_PR	1.44569	1.28045
Pre_GOLP_PR	0.329945	1.57985
Pre_GOLP_PR	0.315851	1.06024
Pre_GOLP_PR	-0.390769	-0.156735
Pre_GOLP_PR	0.406377	0.0176587
Pre_GOLP_PR	1.239	0.494384
Pre_GOLP_PR	0.731549	1.53173
Pre_GOLP_PR	1.38707	1.21721
Pre_GOLP_PR	-0.0138112	0.85963
Pre_GOLP_PR	0.385915	1.3024
Pre_GOLP_PR	0.353176	0.587396
Pre_GOLP_PR	1.24702	1.20418
Pre_GOLP_PR	0.551509	0.661394
Pre_GOLP_PR	0.247151	0.346018
Pre_GOLP_PR	0.422346	0.636563
Pre_GOLP_PR	0.776111	1.13381
Pre_GOLP_PR	0.832871	0.646791
Pre_GOLP_PR	-0.0427779	0.715092
Pre_GOLP_PR	0.0832764	0.382399
Pre_GOLP_PR	0.292758	0.219767
Pre_GOLP_PR	-0.247537	1.36827
Pre_GOLP_PR	0.401652	1.60144
Pre_GOLP_PR	0.240691	0.792574
Pre_GOLP_PR	0.495123	0.234169
Pre_GOLP_PR	0.269939	0.532945
Pre_GOLP_PR	0.684609	0.783797
Pre_GOLP_PR	0.230267	1.46542
Pre_GOLP_PR	0.618957	0.424649
Pre_GOLP_PR	0.709773	2.03302
Pre_GOLP_PR	-0.598489	0.0499214
Pre_GOLP_PR	0.288998	1.74244
Pre_GOLP_PR	0.262291	0.994523
Pre_GOLP_PR	0.101999	0.153278
Pre_GOLP_PR	1.02685	0.675382
Pre_GOLP_PR	0.634697	1.86916
Pre_GOLP_PR	0.945886	1.40855
Pre_GOLP_PR	0.671203	0.823585
Pre_GOLP_PR	0.0427863	0.145661
Pre_GOLP_PR	0.432592	0.502563
Pre_GOLP_PR	-0.243672	0.957359
Pre_GOLP_PR	1.17155	0.742871
Pre_GOLP_PR	0.84035	1.36517
Pre_GOLP_PR	0.135472	0.905995
Pre_GOLP_PR	-0.225052	0.828045
Pre_GOLP_PR	0.931352	1.57681
Pre_GOLP_PR	0.297974	0.536839
Pre_GOLP_PR	-0.391178	1.12708
Pre_GOLP_PR	-0.12563	0.814181
Pre_GOLP_PR	1.55185	-0.290143
Pre_GOLP_PR	0.938173	1.63792
Pre_GOLP_PR	-0.185286	0.277432
Pre_GOLP_PR	-0.0569446	0.620858
Pre_GOLP_PR	1.16017	1.03344
Pre_GOLP_PR	-0.214574	1.28207
Pre_GOLP_PR	0.545925	1.35172
Pre_GOLP_PR	-0.53799	0.881957
Pre_GOLP_PR	-0.199335	1.11298
Pre_GOLP_PR	0.588132	0.905123
Pre_GOLP_PR	0.207218	0.654696
Pre_GOLP_PR	-0.428076	-0.160838
Pre_GOLP_PR	1.12688	1.53281
Pre_GOLP_PR	-0.162891	0.330499
Pre_GOLP_PR	0.441497	1.69069
Pre_GOLP_PR	-0.581369	-0.273499
Pre_GOLP_PR	0.347009	0.333315
Pre_GOLP_PR	0.0523787	1.19254
Pre_GOLP_PR	0.617056	1.54063
Pre_GOLP_PR	0.634985	0.251779
Pre_GOLP_PR	1.2201	2.58073
Pre_GOLP_PR	-0.184619	0.532364
Pre_GOLP_PR	0.531265	0.637787
Pre_GOLP_PR	1.55694	1.84637
Pre_GOLP_PR	0.942972	1.16624
Pre_GOLP_PR	0.278619	1.67254
Pre_GOLP_PR	1.37218	1.34711
Pre_GOLP_PR	0.592628	1.05976
Pre_GOLP_PR	0.997324	0.75325
Pre_GOLP_PR	0.477506	0.492825
Pre_GOLP_PR	1.00056	0.472187
Pre_GOLP_PR	0.681759	0.583199
Pre_GOLP_PR	0.476876	1.16015
Pre_GOLP_PR	0.260631	1.31502
Pre_GOLP_PR	0.654128	1.1644
Pre_GOLP_PR	0.37836	0.813218
Pre_GOLP_PR	0.25803	1.03346
Pre_GOLP_PR	-0.194341	0.703324
Pre_GOLP_PR	-0.368406	0.961152
Pre_GOLP_PR	0.65721	0.659531
Pre_GOLP_PR	0.725291	0.487863
Pre_GOLP_PR	-0.049142	-0.148155
Pre_GOLP_PR	0.348255	0.943896
Pre_GOLP_PR	0.528236	0.551317
Pre_GOLP_PR	0.509173	1.13763
Pre_GOLP_PR	0.910785	0.846508
Pre_GOLP_PR	0.520976	1.13956
Pre_GOLP_PR	-0.415241	0.671419
Pre_GOLP_PR	-0.123274	0.154814
Pre_GOLP_PR	-0.435416	0.359712
Pre_GOLP_PR	0.259757	0.430121
Pre_GOLP_PR	0.669512	1.55242
Pre_GOLP_PR	1.46518	1.57307
Pre_GOLP_PR	0.864989	0.596719
Pre_GOLP_PR	0.771923	0.593064
Pre_GOLP_PR	0.222129	0.628931
Pre_GOLP_PR	0.138566	0.702263
Pre_GOLP_PR	0.0860316	0.778779
Pre_GOLP_PR	-0.144667	0.46565
Pre_GOLP_PR	0.512068	-0.415345
Pre_GOLP_PR	0.532621	1.16067
Pre_GOLP_PR	-0.181856	0.840593
Pre_GOLP_PR	-0.316219	-0.0737638
Pre_GOLP_PR	0.373334	0.470259
Pre_GOLP_PR	-0.247645	0.0364906
Pre_GOLP_PR	1.29965	1.27946
Pre_GOLP_PR	0.798373	1.86818
Pre_GOLP_PR	-0.169661	-0.168529
Pre_GOLP_PR	0.878197	0.346464
Pre_GOLP_PR	0.06764	0.697754
Pre_GOLP_PR	1.02601	0.491609
Pre_GOLP_PR	-0.466265	-0.146441
Pre_GOLP_PR	0.305413	0.793555
Pre_GOLP_PR	0.812467	1.14093
Pre_GOLP_PR	1.05801	1.15644
Pre_GOLP_PR	1.20065	0.331792
Pre_GOLP_PR	0.7379	1.63667
Pre_GOLP_PR	-0.158437	0.148352
Pre_GOLP_PR	0.391187	0.333459
Pre_GOLP_PR	1.80331	1.04578
Pre_GOLP_PR	-0.113455	1.63243
Pre_GOLP_PR	0.868277	1.27428
Pre_GOLP_PR	0.0129905	0.42303
Pre_GOLP_PR	0.927576	0.547925
Pre_GOLP_PR	0.373224	0.967128
Pre_GOLP_PR	0.00850999	0.546595
Pre_GOLP_PR	0.712143	1.0078
Pre_GOLP_PR	0.29025	2.03001
Pre_GOLP_PR	0.896498	0.54921
Pre_GOLP_PR	0.0782546	-0.125841
Pre_GOLP_PR	0.877257	0.658822
Pre_GOLP_PR	0.323287	0.206741
Pre_GOLP_PR	-0.0597264	0.906028
Pre_GOLP_PR	0.0696681	1.6107
Pre_GOLP_PR	0.923588	1.26967
Pre_GOLP_PR	1.43303	0.265484
Pre_GOLP_PR	0.689983	0.220158
Pre_GOLP_PR	-0.296798	-0.431106
Pre_GOLP_PR	-0.0105754	1.08059
Pre_GOLP_PR	2.34596	2.01086
Pre_GOLP_PR	1.01457	1.51272
Pre_GOLP_PR	0.398555	0.202857
Pre_GOLP_PR	0.640996	2.14267
Pre_GOLP_PR	0.818871	0.0689262
Pre_GOLP_PR	0.090022	-0.203602
Pre_GOLP_PR	-0.57784	1.26994
Pre_GOLP_PR	-0.155287	1.27892
Pre_GOLP_PR	0.0936342	0.279002
Pre_GOLP_PR	0.59566	1.83949
Pre_GOLP_PR	0.577945	0.755319
Pre_GOLP_PR	0.748028	0.49216
Pre_GOLP_PR	0.243949	1.23367
Pre_GOLP_PR	-0.187134	1.20434
Pre_GOLP_PR	0.421153	1.34933
Pre_GOLP_PR	0.103137	0.810676
Pre_GOLP_PR	1.16271	1.01605
Pre_GOLP_PR	0.411576	0.627225
Pre_GOLP_PR	0.141691	0.489096
Pre_GOLP_PR	1.24288	0.917781
Pre_GOLP_PR	0.845708	1.08887
Pre_GOLP_PR	0.29738	0.995047
Pre_GOLP_PR	0.337714	0.635207
Pre_GOLP_PR	-0.486969	0.398983
Pre_GOLP_PR	-0.0282153	1.43896
Pre_GOLP_PR	0.486233	0.938825
Pre_GOLP_PR	0.0663988	1.20657
Pre_GOLP_PR	0.527009	1.5533
Pre_GOLP_PR	-0.552646	0.255232
Pre_GOLP_PR	-0.420629	-0.417824
Pre_GOLP_PR	0.22346	1.10855
Pre_GOLP_PR	-0.124066	0.200437
Pre_GOLP_PR	0.231205	0.646947
Pre_GOLP_PR	0.39081	0.740822
Pre_GOLP_PR	0.246314	-0.157705
Pre_GOLP_PR	-0.237023	0.612945
Pre_GOLP_PR	0.666696	-0.296711
Pre_GOLP_PR	1.31968	0.695455
Pre_GOLP_PR	0.308762	1.38984
Pre_GOLP_PR	0.666479	1.4558
Pre_GOLP_PR	1.36538	0.789679
Pre_GOLP_PR	0.29938	1.21568
Pre_GOLP_PR	1.16214	1.17275
Pre_GOLP_PR	0.759617	0.933462
Pre_GOLP_PR	1.31028	1.26256
Pre_GOLP_PR	0.673925	1.82913
Pre_GOLP_PR	0.342735	1.38062
Pre_GOLP_PR	1.16387	1.4194
Pre_GOLP_PR	1.61629	0.771493
Pre_GOLP_PR	0.180393	0.428266
Pre_GOLP_PR	-0.0151651	0.822417
Pre_GOLP_PR	1.51656	1.51049
Pre_GOLP_PR	0.377818	1.04189
Pre_GOLP_PR	0.0399199	1.37323
Pre_GOLP_PR	0.985197	0.63356
Pre_GOLP_PR	0.883668	0.698041
Pre_GOLP_PR	0.445566	1.24354
Pre_GOLP_PR	1.02887	1.80024
Pre_GOLP_PR	0.421086	1.53746
Pre_GOLP_PR	0.904319	1.09142
Pre_GOLP_PR	-0.471287	0.614384
Pre_GOLP_PR	-0.0204666	0.676393
Pre_GOLP_PR	-0.312215	1.03997
Pre_GOLP_PR	-0.23241	1.12605
Pre_GOLP_PR	0.404035	1.10114
Pre_GOLP_PR	0.68661	1.3857
Pre_GOLP_PR	0.141922	0.60338
Pre_GOLP_PR	1.33917	1.34393
Pre_GOLP_PR	-0.191177	0.932811
Pre_GOLP_PR	0.235223	1.12232
Pre_GOLP_PR	0.151856	1.56681
Pre_GOLP_PR	1.49923	1.14899
Pre_GOLP_PR	0.0629911	0.50202
Pre_GOLP_PR	0.0730669	1.14883
Pre_GOLP_PR	1.34022	0.295308
Pre_GOLP_PR	0.0414682	1.77726
Pre_GOLP_PR	0.746455	0.633142
Pre_GOLP_PR	0.112159	0.917072
Pre_GOLP_PR	0.276805	1.04692
Pre_GOLP_PR	-0.275804	0.136049
Pre_GOLP_PR	0.720857	1.20654
Pre_GOLP_PR	-0.287133	0.554781
Pre_GOLP_PR	-0.224618	0.62205
Pre_GOLP_PR	-0.524165	-0.331571
Pre_GOLP_PR	-0.531779	0.0779089
Pre_GOLP_PR	0.309366	0.543549
Pre_GOLP_PR	0.364132	0.850907
Pre_GOLP_PR	0.884892	1.2062
Pre_GOLP_PR	1.05197	1.0021
Pre_GOLP_PR	0.259018	1.5294
Pre_GOLP_PR	0.581319	1.69049
Pre_GOLP_PR	0.267033	1.1445
Pre_GOLP_PR	1.07997	0.836253
Pre_GOLP_PR	1.05951	1.40796
Pre_GOLP_PR	1.65877	0.77219
Pre_GOLP_PR	0.365245	0.149033
Pre_GOLP_PR	0.543759	1.60367
Pre_GOLP_PR	-0.188045	0.44191
Pre_GOLP_PR	0.397255	1.18479
Pre_GOLP_PR	0.0460151	0.531968
Pre_GOLP_PR	0.34329	1.11517
Pre_GOLP_PR	0.0797466	0.828472
Pre_GOLP_PR	0.318126	0.810905
Pre_GOLP_PR	1.10244	1.06013
Pre_GOLP_PR	0.936612	0.732395
Pre_GOLP_PR	0.374299	0.814176
Pre_GOLP_PR	0.835334	0.726606
Pre_GOLP_PR	0.130538	1.22724
Pre_GOLP_PR	0.326631	0.443263
Pre_GOLP_PR	0.788322	1.26901
Pre_GOLP_PR	-0.109415	0.606847
Pre_GOLP_PR	-0.300401	0.774266
Pre_GOLP_PR	0.902831	1.55063
Pre_GOLP_PR	-0.448544	0.00522695
Pre_GOLP_PR	0.341858	1.24177
Pre_GOLP_PR	1.05282	1.68336
Pre_GOLP_PR	-0.230019	0.323743
Pre_GOLP_PR	-0.0236452	0.85924
Pre_GOLP_PR	0.263339	1.13116
Pre_GOLP_PR	-0.513555	0.891325
Pre_GOLP_PR	0.890443	0.470483
Pre_GOLP_PR	-0.244443	0.581134
Pre_GOLP_PR	0.116014	1.09608
Pre_GOLP_PR	0.31661	0.860203
Pre_GOLP_PR	0.866496	1.28242
Pre_GOLP_PR	-0.363268	0.6521
Pre_GOLP_PR	0.889163	1.50165
Pre_GOLP_PR	0.0192409	2.24498
Pre_GOLP_PR	0.741007	1.41878
Pre_GOLP_PR	-0.299957	1.79977
Pre_GOLP_PR	1.00798	-0.197012
Pre_GOLP_PR	1.41116	1.46843
Pre_GOLP_PR	0.639814	0.749884
Pre_GOLP_PR	0.498634	0.285937
Pre_GOLP_PR	0.831349	1.11708
Pre_GOLP_PR	0.947283	1.60502
Pre_GOLP_PR	-0.163119	1.66495
Pre_GOLP_PR	0.169623	1.04388
Pre_GOLP_PR	2.02968	1.50888
Pre_GOLP_PR	0.500209	2.41896
Pre_GOLP_PR	0.835634	0.371683
Pre_GOLP_PR	0.194466	0.509543
Pre_GOLP_PR	0.580804	0.522538
Pre_GOLP_PR	1.01506	1.59895
Pre_GOLP_PR	1.0408	1.12988
Pre_GOLP_PR	-0.440282	1.44172
Pre_GOLP_PR	-0.331683	-0.0461466
Pre_GOLP_PR	0.192303	0.217248
Pre_GOLP_PR	0.186822	1.21907
Pre_GOLP_PR	0.822181	1.07455
Pre_GOLP_PR	0.935404	-0.0397933
Pre_GOLP_PR	0.487899	0.520224
Pre_GOLP_PR	-0.17616	0.791476
Pre_GOLP_PR	-0.560625	0.816847
Pre_GOLP_PR	0.0444927	0.0560155
Pre_GOLP_PR	0.314347	1.36771
Pre_GOLP_PR	-0.184493	1.24507
Pre_GOLP_PR	-0.239833	1.15462
Pre_GOLP_PR	0.00723484	0.993123
Pre_GOLP_PR	1.64966	1.00169
Pre_GOLP_PR	0.661426	1.76195
Pre_GOLP_PR	0.212189	0.920781
Pre_GOLP_PR	0.536216	1.45681
Pre_GOLP_PR	0.183687	1.05615
Pre_GOLP_PR	0.460674	1.34629
Pre_GOLP_PR	0.285046	1.29107
Pre_GOLP_PR	1.01012	0.31375
Pre_GOLP_PR	0.632015	1.10734
Pre_GOLP_PR	0.512702	0.909676
Pre_GOLP_PR	0.770313	0.826017
Pre_GOLP_PR	0.140732	1.00018
Pre_GOLP_PR	-0.373855	1.27789
Pre_GOLP_PR	0.268179	0.921536
Pre_GOLP_PR	0.582476	0.163156
Pre_GOLP_PR	-0.308264	-0.306209
Pre_GOLP_PR	0.49257	1.10005
Pre_GOLP_PR	-0.59626	0.834423
Pre_GOLP_PR	-0.260844	0.984502
Pre_GOLP_PR	1.53651	0.745672
Pre_GOLP_PR	-0.308183	-0.0335359
Pre_GOLP_PR	-0.469755	0.337477
Pre_GOLP_PR	0.212572	0.92103
Pre_GOLP_PR	0.152678	0.531633
Pre_GOLP_PR	1.29566	0.741942
Pre_GOLP_PR	0.503596	0.306775
Pre_GOLP_PR	-0.0418512	0.861515
Pre_GOLP_PR	0.673262	2.16895
Pre_GOLP_PR	-0.236944	1.30733
Pre_GOLP_PR	0.106254	0.968793
Pre_GOLP_PR	0.887279	2.40188
Pre_GOLP_PR	0.42281	0.853303
Pre_GOLP_PR	0.751935	0.548566
Pre_GOLP_PR	-0.508577	1.07896
Pre_GOLP_PR	0.622129	1.1391
Pre_GOLP_PR	0.0457068	0.791824
Pre_GOLP_PR	-0.527892	0.734213
Pre_GOLP_PR	-0.636747	0.546845
Pre_GOLP_PR	0.10695	0.180905
Pre_GOLP_PR	0.976878	0.753006
Pre_GOLP_PR	0.198784	0.401627
Pre_GOLP_PR	1.24665	1.70698
Pre_GOLP_PR	0.0375508	1.8517
Pre_GOLP_PR	0.833465	1.01323
Pre_GOLP_PR	0.335837	1.46859
Pre_GOLP_PR	0.347804	1.2095
Pre_GOLP_PR	0.942951	1.62
Pre_GOLP_PR	-0.239776	0.922147
Pre_GOLP_PR	0.803842	1.04359
Pre_GOLP_PR	0.867359	1.58166
Pre_GOLP_PR	0.377851	1.25544
Pre_GOLP_PR	0.599744	1.08578
Pre_GOLP_PR	1.52685	1.05572
Pre_GOLP_PR	0.821933	0.565875
Pre_GOLP_PR	0.487972	1.05718
Pre_GOLP_PR	0.494929	0.561635
Pre_GOLP_PR	1.76836	0.750496
Pre_GOLP_PR	0.845377	0.153563
Pre_GOLP_PR	0.522455	0.1392
Pre_GOLP_PR	0.281447	1.45098
Pre_GOLP_PR	1.03032	1.31424
Pre_GOLP_PR	-0.249813	0.510632
Pre_GOLP_PR	0.419115	1.32498
Pre_GOLP_PR	0.38886	0.899652
Pre_GOLP_PR	-0.430047	0.901679
Pre_GOLP_PR	0.037199	0.485385
Pre_GOLP_PR	0.330723	0.589827
Pre_GOLP_PR	1.0137	2.16014
Pre_GOLP_PR	0.238304	0.870776
Pre_GOLP_PR	-0.034427	0.848703
Pre_GOLP_PR	0.103422	0.742378
Pre_GOLP_PR	0.136531	0.396181
Pre_GOLP_PR	0.845343	1.62001
Pre_GOLP_PR	0.0245978	0.376132
Pre_GOLP_PR	0.812081	1.42683
Pre_GOLP_PR	1.09663	0.732756
Pre_GOLP_PR	0.579762	0.738576
Pre_GOLP_PR	-0.596496	0.520039
Pre_GOLP_PR	1.90323	0.732973
Pre_GOLP_PR	-0.0663547	-0.0206513
Pre_GOLP_PR	0.756606	-0.0542342
Pre_GOLP_PR	-0.143721	-0.0431949
Pre_GOLP_PR	-0.369927	0.424281
Pre_GOLP_PR	-0.518968	1.24964
Pre_GOLP_PR	0.933659	1.5569
Pre_GOLP_PR	-0.0762022	1.01967
Pre_GOLP_PR	0.0990167	1.11235
Pre_GOLP_PR	1.04811	1.21143
Pre_GOLP_PR	0.884342	1.78465
Pre_GOLP_PR	0.384757	1.01693
Pre_GOLP_PR	0.347706	0.852789
Pre_GOLP_PR	1.16858	1.46073
Pre_GOLP_PR	0.145651	1.18365
Pre_GOLP_PR	0.876794	1.90661
Pre_GOLP_PR	0.677559	1.42538
Pre_GOLP_PR	0.751864	1.31141
Pre_GOLP_PR	1.38574	0.474693
Pre_GOLP_PR	1.24225	0.760535
Pre_GOLP_PR	0.414775	2.06146
Pre_GOLP_PR	0.527349	-0.394006
Pre_GOLP_PR	-0.114048	0.753018
Pre_GOLP_PR	0.982773	0.672415
Pre_GOLP_PR	0.0323078	0.845453
Pre_GOLP_PR	-0.520974	0.97465
Pre_GOLP_PR	0.519907	1.89485
Pre_GOLP_PR	0.427544	1.40073
Pre_GOLP_PR	0.751191	1.39079
Pre_GOLP_PR	0.97482	1.29281
Pre_GOLP_PR	-0.154118	0.197837
Pre_GOLP_PR	0.317221	1.24292
Pre_GOLP_PR	0.705942	1.64857
Pre_GOLP_PR	1.19706	1.13385
Pre_GOLP_PR	0.0101051	0.412147
Pre_GOLP_PR	0.105478	1.0843
Pre_GOLP_PR	-0.321947	0.777276
Pre_GOLP_PR	-0.156349	-0.115009
Pre_GOLP_PR	0.798916	1.24125
Pre_GOLP_PR	-0.204579	1.2733
Pre_GOLP_PR	0.40399	1.02053
Pre_GOLP_PR	-0.381706	0.54722
Pre_GOLP_PR	1.21293	1.25198
Pre_GOLP_PR	-0.591107	-0.368224
Pre_GOLP_PR	0.632918	1.53883
Pre_GOLP_PR	-0.504798	0.312723
Pre_GOLP_PR	0.0258653	0.441676
Pre_GOLP_PR	1.08192	0.63964
Pre_GOLP_PR	-0.368862	1.65051
Pre_GOLP_PR	-0.209064	0.729413
Pre_GOLP_PR	-0.214968	-0.357616
Pre_GOLP_PR	0.822511	2.15423
Pre_GOLP_PR	0.266124	0.600597
Pre_GOLP_PR	0.993023	1.40105
Pre_GOLP_PR	0.56152	0.122168
Pre_GOLP_PR	0.894235	0.301847
Pre_GOLP_PR	1.17163	0.766902
Pre_GOLP_PR	0.516974	1.13913
Pre_GOLP_PR	-0.463156	-0.28195
Pre_GOLP_PR	0.491317	1.09268
Pre_GOLP_PR	-0.0363463	1.29115
Pre_GOLP_PR	0.84405	1.56554
Pre_GOLP_PR	1.03222	0.399422
Pre_GOLP_PR	0.507484	1.19051
Pre_GOLP_PR	1.19468	1.1116
Pre_GOLP_PR	0.0488083	0.288053
Pre_GOLP_PR	0.393174	0.519591
Pre_GOLP_PR	1.34964	0.843532
Pre_GOLP_PR	-0.0312702	1.98568
Pre_GOLP_PR	-0.000424739	0.470993
Pre_GOLP_PR	0.757392	1.17449
Pre_GOLP_PR	0.185947	0.477345
Pre_GOLP_PR	0.198998	0.726966
Pre_GOLP_PR	-0.286488	0.667579
Pre_GOLP_PR	0.50826	0.0631926
Pre_GOLP_PR	-0.506438	0.544614
Pre_GOLP_PR	0.480685	0.627673
Pre_GOLP_PR	0.115902	1.48075
Pre_GOLP_PR	-0.424658	0.448488
Pre_GOLP_PR	0.62039	1.79382
Pre_GOLP_PR	0.652294	0.703984
Pre_GOLP_PR	0.859266	1.12374
Pre_GOLP_PR	0.489439	0.904129
Pre_GOLP_PR	-0.321949	1.72252
Pre_GOLP_PR	0.339255	0.726441
Pre_GOLP_PR	1.21154	1.57296
Pre_GOLP_PR	0.574512	-0.233531
Pre_GOLP_PR	-0.390129	1.03479
Pre_GOLP_PR	0.968187	1.2527
Pre_GOLP_PR	-0.118052	1.56433
Pre_GOLP_PR	0.778514	-0.104766
Pre_GOLP_PR	0.523652	0.695744
Pre_GOLP_PR	1.00549	1.2112
Pre_GOLP_PR	-0.00417585	1.78821
Pre_GOLP_PR	-0.10177	0.422648
Pre_GOLP_PR	-0.283162	0.440033
Pre_GOLP_PR	0.135431	0.275281
Pre_GOLP_PR	1.06434	0.637199
Pre_GOLP_PR	0.121508	0.662486
Pre_GOLP_PR	0.165437	-0.0391461
Pre_GOLP_PR	-0.198631	-0.335033
Pre_GOLP_PR	-0.186816	1.69258
Pre_GOLP_PR	-0.249507	0.439118
Pre_GOLP_PR	0.919941	1.11572
Pre_GOLP_PR	0.186374	2.04205
Pre_GOLP_PR	-0.0804569	0.79784
Pre_GOLP_PR	0.522555	-0.155086
Pre_GOLP_PR	0.126864	1.20193
Pre_GOLP_PR	0.249202	0.624771
Pre_GOLP_PR	-0.082887	1.77938
Pre_GOLP_PR	0.85389	0.290445
Pre_GOLP_PR	1.22521	1.20824
Pre_GOLP_PR	0.173625	0.657872
Pre_GOLP_PR	-0.137215	1.03687
Pre_GOLP_PR	-0.376368	1.21608
Pre_GOLP_PR	0.280984	1.82677
Pre_GOLP_PR	0.994059	2.02228
Pre_GOLP_PR	0.938244	1.10399
Pre_GOLP_PR	0.678506	0.701127
Pre_GOLP_PR	-0.148622	0.948058
Pre_GOLP_PR	0.290099	1.61959
Pre_GOLP_PR	-0.487529	0.869892
Pre_GOLP_PR	0.773395	0.377394
Pre_GOLP_PR	0.137298	1.2184
Pre_GOLP_PR	0.988324	2.1536
Pre_GOLP_PR	1.57468	1.24273
Pre_GOLP_PR	0.625027	0.0452962
Pre_GOLP_PR	0.971287	1.16294
Pre_GOLP_PR	0.312183	0.571923
Pre_GOLP_PR	0.95902	1.53461
Pre_GOLP_PR	0.303651	1.32328
Pre_GOLP_PR	0.00787257	0.933053
Pre_GOLP_PR	-0.073434	1.34256
Pre_GOLP_PR	-0.11678	0.506471
Pre_GOLP_PR	-0.077229	0.606464
Pre_GOLP_PR	0.485215	-0.0997282
Pre_GOLP_PR	0.417779	0.118366
Pre_GOLP_PR	1.5109	1.78119
Pre_GOLP_PR	0.550027	0.361509
Pre_GOLP_PR	1.03837	0.763785
Pre_GOLP_PR	0.788669	0.863024
Pre_GOLP_PR	-0.187423	0.44859
Pre_GOLP_PR	0.990067	-0.0918433
Pre_GOLP_PR	0.947434	1.38
Pre_GOLP_PR	-0.214146	0.487665
Pre_GOLP_PR	-0.447807	0.114879
Pre_GOLP_PR	1.04192	1.27677
Pre_GOLP_PR	0.202838	1.36713
Pre_GOLP_PR	0.574096	1.25652
Pre_GOLP_PR	0.347773	1.81505
Pre_GOLP_PR	1.75651	0.858323
Pre_GOLP_PR	0.261458	0.883104
Pre_GOLP_PR	0.694457	0.498595
Pre_GOLP_PR	1.04491	0.6618
Pre_GOLP_PR	0.669423	0.884114
Pre_GOLP_PR	0.228795	1.18492
Pre_GOLP_PR	-0.148257	1.7335
Pre_GOLP_PR	-0.0284734	0.754378
Pre_GOLP_PR	1.71508	1.65889
Pre_GOLP_PR	0.723373	1.56584
Pre_GOLP_PR	-0.0266934	0.956275
Pre_GOLP_PR	-0.219179	0.84496
Pre_GOLP_PR	-0.439237	-0.00242992
Pre_GOLP_PR	0.197179	0.0632215
Pre_GOLP_PR	1.43887	0.587118
Pre_GOLP_PR	-0.342767	1.28393
Pre_GOLP_PR	-0.0689709	1.5527
Pre_GOLP_PR	0.790348	0.674699
Pre_GOLP_PR	0.224146	0.73164
Pre_GOLP_PR	0.520633	1.51034
Pre_GOLP_PR	-0.459782	1.6991
Pre_GOLP_PR	-0.345233	0.85094
Pre_GOLP_PR	-0.442709	0.683826
Pre_GOLP_PR	0.881136	2.04505
Pre_GOLP_PR	0.764588	1.64287
Pre_GOLP_PR	-0.555313	0.39004
Pre_GOLP_PR	0.449339	1.31835
Pre_GOLP_PR	-0.595785	0.621031
Pre_GOLP_PR	0.852338	1.08504
Pre_GOLP_PR	0.673496	1.92272
Pre_GOLP_PR	-0.0109777	1.1714
Pre_GOLP_PR	0.15184	0.800077
Pre_GOLP_PR	0.192635	0.155254
Pre_GOLP_PR	2.13027	1.29984
Pre_GOLP_PR	1.80692	1.54045
Pre_GOLP_PR	-0.206296	0.705126
Pre_GOLP_PR	0.289879	0.792675
Pre_GOLP_PR	-0.0510341	1.48601
Pre_GOLP_PR	-0.488408	-0.485152
Pre_GOLP_PR	-0.184094	1.64206
Pre_GOLP_PR	0.989967	1.93164
Pre_GOLP_PR	0.117973	0.536127
Pre_GOLP_PR	-0.479495	0.39144
Pre_GOLP_PR	0.730681	1.16643
Pre_GOLP_PR	-0.274513	0.808416
Pre_GOLP_PR	0.487933	1.85142
Pre_GOLP_PR	0.525828	1.00087
Pre_GOLP_PR	1.15332	0.834155
Pre_GOLP_PR	0.624037	1.04072
Pre_GOLP_PR	0.130299	-0.474115
Pre_GOLP_PR	1.10237	0.0832508
Pre_GOLP_PR	0.469782	1.90161
Pre_GOLP_PR	0.357377	0.268535
Pre_GOLP_PR	-0.0762985	1.14679
Pre_GOLP_PR	-0.178743	0.42672
Pre_GOLP_PR	1.06787	0.954232
Pre_GOLP_PR	0.110123	0.882372
Pre_GOLP_PR	0.737374	1.48332
Pre_GOLP_PR	1.1159	1.17712
Pre_GOLP_PR	1.32695	0.45481
Pre_GOLP_PR	0.417396	-0.0830601
Pre_GOLP_PR	0.676581	0.824652
Pre_GOLP_PR	0.759767	1.10086
Pre_GOLP_PR	0.0813522	0.985087
Pre_GOLP_PR	0.828085	1.67465
Pre_GOLP_PR	0.00497407	1.18693
Pre_GOLP_PR	-0.047204	0.552778
Pre_GOLP_PR	-0.134371	0.591125
Pre_GOLP_PR	-0.103111	0.679669
Pre_GOLP_PR	0.161584	0.645174
Pre_GOLP_PR	0.0287431	1.18353
Pre_GOLP_PR	-0.252616	0.944346
Pre_GOLP_PR	-0.0918878	1.0119
Pre_GOLP_PR	0.667957	0.248927
Pre_GOLP_PR	0.980396	1.20616
Pre_GOLP_PR	-0.0530372	0.251537
Pre_GOLP_PR	1.5902	0.584712
Pre_GOLP_PR	1.0723	1.34192
Pre_GOLP_PR	0.119598	1.1163
Pre_GOLP_PR	1.325	0.912557
Pre_GOLP_PR	-0.190757	0.565806
Pre_GOLP_PR	1.54518	1.11886
Pre_GOLP_PR	0.719122	1.22536
Pre_GOLP_PR	-0.154998	1.59148
Pre_GOLP_PR	0.654597	-0.274477
Pre_GOLP_PR	0.806897	0.592788
Pre_GOLP_PR	-0.549094	1.04815
Pre_GOLP_PR	0.0670928	0.734397
Pre_GOLP_PR	0.616808	0.504026
Pre_GOLP_PR	-0.2525	0.545645
Pre_GOLP_PR	0.416511	1.43552
Pre_GOLP_PR	0.387905	1.39376
Pre_GOLP_PR	0.25644	1.85889
Pre_GOLP_PR	0.648778	1.01856
Pre_GOLP_PR	1.87377	1.66517
Pre_GOLP_PR	1.53205	0.936903
Pre_GOLP_PR	-0.469856	-0.0754397
Pre_GOLP_PR	0.476325	1.09552
Pre_GOLP_PR	0.0153738	0.573537
Pre_GOLP_PR	0.242113	1.24053
Pre_GOLP_PR	0.188461	-0.440347
Pre_GOLP_PR	0.491047	0.697896
Pre_GOLP_PR	1.71986	1.13912
Pre_GOLP_PR	0.58994	0.702047
Pre_GOLP_PR	0.0842869	0.672565
Pre_GOLP_PR	0.939828	1.07957
Pre_GOLP_PR	1.2983	1.33186
Pre_GOLP_PR	0.116655	0.653539
Pre_GOLP_PR	0.553866	0.86069
Pre_GOLP_PR	0.882144	1.34862
Pre_GOLP_PR	-0.338308	0.970433
Pre_GOLP_PR	0.669558	2.10487
Pre_GOLP_PR	0.116314	-0.0770898
Pre_GOLP_PR	0.0917631	0.636818
Pre_GOLP_PR	0.597005	0.655477
Pre_GOLP_PR	0.896188	1.26697
Pre_GOLP_PR	-0.0596666	0.878264
Pre_GOLP_PR	0.764382	0.890209
Pre_GOLP_PR	0.980057	1.50702
Pre_GOLP_PR	1.0024	1.34444
Pre_GOLP_PR	0.33506	0.7482
Pre_GOLP_PR	1.2402	0.887154
Pre_GOLP_PR	-0.106827	0.557952
Pre_GOLP_PR	0.119825	0.714716
Pre_GOLP_PR	0.0283191	0.818492
Pre_GOLP_PR	0.777972	1.06251
Pre_GOLP_PR	-0.0804452	0.857214
Pre_GOLP_PR	-0.143288	-0.03845
Pre_GOLP_PR	0.223468	1.16041
Pre_GOLP_PR	1.08829	1.28217
Pre_GOLP_PR	0.163432	1.16172
Pre_GOLP_PR	0.962784	0.475181
Pre_GOLP_PR	1.40382	1.66875
Pre_GOLP_PR	-0.00551014	0.676043
Pre_GOLP_PR	0.0943643	1.07791
Pre_GOLP_PR	0.91361	1.83222
Pre_GOLP_PR	2.03284	0.563817
Pre_GOLP_PR	1.79751	1.4323
Pre_GOLP_PR	0.593234	1.16568
Pre_GOLP_PR	0.880931	0.854327
Pre_GOLP_PR	-0.41449	0.597747
Pre_GOLP_PR	0.768784	1.67689
Pre_GOLP_PR	0.583995	0.847678
Pre_GOLP_PR	0.533097	0.891355
Pre_GOLP_PR	-0.499132	-0.258982
Pre_GOLP_PR	0.603452	1.45924
Pre_GOLP_PR	0.668067	1.4639
Pre_GOLP_PR	2.36807	0.519261
Pre_GOLP_PR	0.682211	0.540487
Pre_GOLP_PR	0.862477	0.271468
Pre_GOLP_PR	1.80152	1.77884
Pre_GOLP_PR	0.590587	1.52355
Pre_GOLP_PR	-0.439353	0.428127
Pre_GOLP_PR	0.995144	0.089224
Pre_GOLP_PR	-0.448975	1.18435
Pre_GOLP_PR	0.537751	1.13449
Pre_GOLP_PR	-0.44294	0.612546
Pre_GOLP_PR	0.0118427	0.576828
Pre_GOLP_PR	-0.1454	0.249922
Pre_GOLP_PR	0.593452	1.84176
Pre_GOLP_PR	-0.418148	0.247866
Pre_GOLP_PR	0.584043	0.568423
Pre_GOLP_PR	-0.305977	0.339143
Pre_GOLP_PR	1.08836	1.14015
Pre_GOLP_PR	0.491673	1.65903
Pre_GOLP_PR	0.314192	0.245116
Pre_GOLP_PR	1.00784	1.15776
Pre_GOLP_PR	0.140112	0.797856
Pre_GOLP_SD	0.358898	1.54731
Pre_GOLP_SD	0.476194	-0.108965
Pre_GOLP_SD	0.101886	0.398961
Pre_GOLP_SD	0.400179	0.64117
Pre_GOLP_SD	0.837402	1.32605
Pre_GOLP_SD	-0.00917593	0.534876
Pre_GOLP_SD	-0.369288	0.546162
Pre_GOLP_SD	1.16359	0.725682
Pre_GOLP_SD	1.22181	0.641629
Pre_GOLP_SD	-0.0510326	0.979707
Pre_GOLP_SD	0.222851	0.454278
Pre_GOLP_SD	0.368168	0.334755
Pre_GOLP_SD	-0.126454	1.1151
Pre_GOLP_SD	0.609246	0.898186
Pre_GOLP_SD	0.548458	0.255058
Pre_GOLP_SD	0.732693	0.811794
Pre_GOLP_SD	-0.550585	0.883282
Pre_GOLP_SD	0.0718573	-0.464153
Pre_GOLP_SD	-0.34796	1.1069
Pre_GOLP_SD	-0.208713	0.904452
Pre_GOLP_SD	0.0705907	1.01016
Pre_GOLP_SD	-0.2809	-0.12973
Pre_GOLP_SD	1.26981	-0.282628
Pre_GOLP_SD	-0.025969	0.883366
Pre_GOLP_SD	1.61915	0.344933
Pre_GOLP_SD	-0.475885	1.10315
Pre_GOLP_SD	0.233014	0.0491596
Pre_GOLP_SD	-0.0367001	0.942035
Pre_GOLP_SD	-0.353666	1.0245
Pre_GOLP_SD	0.335768	0.981486
Pre_GOLP_SD	1.17174	0.33952
Pre_GOLP_SD	1.35078	0.851938
Pre_GOLP_SD	1.03669	0.91196
Pre_GOLP_SD	-0.0868169	-0.253093
Pre_GOLP_SD	-0.117583	0.564029
Pre_GOLP_SD	0.415231	0.430933
Pre_GOLP_SD	0.587514	1.50764
Pre_GOLP_SD	0.390487	0.101962
Pre_GOLP_SD	0.190093	1.4944
Pre_GOLP_SD	-0.408343	0.334684
Pre_GOLP_SD	1.14607	0.910621
Pre_GOLP_SD	-0.119306	0.539084
Pre_GOLP_SD	-0.39291	0.344516
Pre_GOLP_SD	0.7423	1.2825
Pre_GOLP_SD	-0.168353	0.751334
Pre_GOLP_SD	1.1369	-0.115304
Pre_GOLP_SD	1.38255	0.936198
Pre_GOLP_SD	0.531352	0.601143
Pre_GOLP_SD	0.0908059	1.36577
Pre_GOLP_SD	-0.375325	0.102797
Pre_GOLP_SD	1.56599	0.0123084
Pre_GOLP_PR	-0.41744	1.05864
Pre_GOLP_PR	1.65175	1.71002
Pre_GOLP_PR	1.24462	1.53362
Pre_GOLP_PR	0.692874	1.35309
Pre_GOLP_PR	-0.207558	0.856678
Pre_GOLP_PR	0.328459	1.56434
Pre_GOLP_PR	0.0255311	0.676651
Pre_GOLP_PR	0.347872	0.575102
Pre_GOLP_PR	1.20941	1.00818
Pre_GOLP_PR	1.19069	1.76315
Pre_GOLP_PR	0.229854	1.3982
Pre_GOLP_PR	1.46622	1.01651
Pre_GOLP_PR	0.75526	1.76525
Pre_GOLP_PR	0.679509	0.81358
Pre_GOLP_PR	0.288472	0.882061
Pre_GOLP_PR	0.626261	1.38734
Pre_GOLP_PR	0.291008	1.27164
Pre_GOLP_PR	0.7759	0.104226
Pre_GOLP_PR	-0.607503	-0.383012
Pre_GOLP_PR	1.21206	1.30384
Pre_GOLP_PR	0.273169	0.327393
Pre_GOLP_PR	1.0494	0.58985
Pre_GOLP_PR	-0.185143	0.679922
Pre_GOLP_PR	0.835093	0.713522
Pre_GOLP_PR	1.30133	1.41028
Pre_GOLP_PR	0.342658	1.3145
Pre_GOLP_PR	0.975572	0.454196
Pre_GOLP_PR	0.592525	1.22924
Pre_GOLP_PR	0.465942	1.31706
Pre_GOLP_PR	0.163842	1.2981
Pre_GOLP_PR	0.361331	1.36695
Pre_GOLP_PR	0.0353195	1.63616
Pre_GOLP_PR	1.00017	0.903967
Pre_GOLP_PR	1.49088	1.63343
Pre_GOLP_PR	0.569461	1.51104
Pre_GOLP_PR	-0.420535	1.15316
Pre_GOLP_PR	0.681179	1.22977
Pre_GOLP_PR	0.0611793	0.473172
Pre_GOLP_PR	0.906252	1.46088
Pre_GOLP_PR	0.314431	1.06553
Pre_GOLP_PR	1.03548	1.24001
Pre_GOLP_PR	-0.116639	0.849224
Pre_GOLP_PR	1.41466	1.19377
Pre_GOLP_PR	0.863623	1.55002
Pre_GOLP_PR	0.934978	1.3723
Pre_GOLP_PR	1.01421	0.933199
Pre_GOLP_PR	1.14211	1.16755
Pre_GOLP_PR	1.3051	1.32946
Pre_GOLP_PR	-0.373809	1.71945
Pre_GOLP_PR	0.593795	1.00423
Pre_GOLP_PR	0.334142	0.683902
Pre_GOLP_PR	1.37871	1.49045
Pre_GOLP_PR	0.360363	1.39988
Pre_GOLP_PR	0.381093	1.61392
Pre_GOLP_PR	0.91586	1.20704
Pre_GOLP_PR	-0.0416632	1.09115
Pre_GOLP_PR	0.0471318	0.715319
Pre_GOLP_PR	0.893179	0.615221
Pre_GOLP_PR	0.901227	1.67594
Pre_GOLP_PR	0.756762	1.20202
Pre_GOLP_PR	0.310596	0.371421
Pre_GOLP_PR	1.45737	1.69478
Pre_GOLP_PR	0.432429	0.956124
Pre_GOLP_PR	0.0562164	0.497013
Pre_GOLP_PR	-0.457712	0.0635998
Pre_GOLP_PR	0.625648	1.23931
Pre_GOLP_PR	1.02297	1.137
Pre_GOLP_PR	-0.0199072	0.402842
Pre_GOLP_PR	1.24563	1.64632
Pre_GOLP_PR	0.714548	0.918209
Pre_GOLP_PR	1.1479	0.984181
Pre_GOLP_PR	-0.490606	-0.199171
Pre_GOLP_PR	-0.405782	-0.222269
Pre_GOLP_PR	0.907197	1.06417
Pre_GOLP_PR	2.16209	1.54175
Pre_GOLP_PR	-0.239555	1.27818
Pre_GOLP_PR	1.3415	0.78711
Pre_GOLP_PR	0.636786	0.920972
Pre_GOLP_PR	0.43911	1.5767
Pre_GOLP_PR	0.559832	0.731059
Pre_GOLP_PR	0.374741	1.32384
Pre_GOLP_PR	1.31355	0.924839
Pre_GOLP_PR	1.47319	1.01946
Pre_GOLP_PR	0.674416	1.60521
Pre_GOLP_PR	1.29364	0.784507
Pre_GOLP_PR	-0.19551	0.967169
Pre_GOLP_PR	0.36021	1.24056
Pre_GOLP_PR	1.68981	1.60462
Pre_GOLP_PR	1.11247	1.61872
Pre_GOLP_PR	0.257187	0.577215
Pre_GOLP_PR	1.33374	0.928772
Pre_GOLP_PR	1.29626	0.784516
Pre_GOLP_PR	1.47622	1.57705
Pre_GOLP_PR	1.7576	1.48788
Pre_GOLP_PR	0.445461	1.26977
Pre_GOLP_PR	0.926136	0.989105
Pre_GOLP_PR	1.29636	0.924798
Pre_GOLP_PR	0.595102	1.08566
Pre_GOLP_PR	1.33193	1.24778
Pre_GOLP_PR	0.79573	1.26705
Pre_GOLP_PR	1.19391	1.44988
Pre_GOLP_PR	1.2602	1.17063
Pre_GOLP_PR	-0.380631	0.96131
Pre_GOLP_PR	0.84643	1.05896
Pre_GOLP_PR	0.851278	1.12472
Pre_GOLP_PR	0.106617	1.14539
Pre_GOLP_PR	1.11482	0.639287
Pre_GOLP_PR	-0.0351029	0.670086
Pre_GOLP_PR	1.34314	1.00431
Pre_GOLP_PR	0.575629	0.529743
Pre_GOLP_PR	1.25315	1.88247
Pre_GOLP_PR	1.03404	0.465237
Pre_GOLP_PR	0.459626	1.13192
Pre_GOLP_PR	0.886424	1.03859
Pre_GOLP_PR	0.210574	0.818536
Pre_GOLP_PR	0.667872	1.09635
Pre_GOLP_PR	1.71869	1.40821
Pre_GOLP_PR	0.804292	1.13425
Pre_GOLP_PR	-0.383559	0.0545961
Pre_GOLP_PR	1.4905	1.10253
Pre_GOLP_PR	0.24692	1.28485
Pre_GOLP_PR	1.60153	1.45485
Pre_GOLP_PR	0.769862	1.0947
Pre_GOLP_PR	0.620394	1.45419
Pre_GOLP_PR	2.05407	1.05528
Pre_GOLP_PR	1.2645	1.13114
Pre_GOLP_PR	0.0789064	1.57104
Pre_GOLP_PR	1.09198	1.45789
Pre_GOLP_PR	1.03294	1.17032
Pre_GOLP_PR	1.26417	1.44096
Pre_GOLP_PR	0.522707	1.11292
Pre_GOLP_PR	1.07619	1.45704
Pre_GOLP_PR	0.901087	1.2409
Pre_GOLP_PR	1.63727	1.29943
Pre_GOLP_PR	1.11423	1.7161
Pre_GOLP_PR	0.226305	0.357119
Pre_GOLP_PR	0.931727	1.09321
Pre_GOLP_PR	0.217286	0.50116
Pre_GOLP_PR	0.095425	0.312347
Pre_GOLP_PR	0.537247	1.24337
Pre_GOLP_PR	0.343362	0.55685
Pre_GOLP_PR	-0.403396	0.718518
Pre_GOLP_PR	0.768854	0.396973
Pre_GOLP_PR	1.18635	0.700715
Pre_GOLP_PR	1.52455	0.791818
Pre_GOLP_PR	1.05586	1.55033
Pre_GOLP_PR	0.226443	1.24789
Pre_GOLP_PR	0.83425	1.58592
Pre_GOLP_PR	-0.0910508	1.23718
Pre_GOLP_PR	0.473063	0.853324
Pre_GOLP_PR	1.06213	1.49181
Pre_GOLP_PR	0.983947	1.68239
Pre_GOLP_PR	1.40933	1.20227
Pre_GOLP_PR	0.323067	0.893028
Pre_GOLP_PR	1.33495	1.1325
Pre_GOLP_PR	0.014665	1.1175
Pre_GOLP_PR	-0.537307	1.4572
Pre_GOLP_PR	0.546418	0.155557
Pre_GOLP_PR	0.276043	1.00113
Pre_GOLP_PR	0.312958	0.822967
Pre_GOLP_PR	0.633995	0.800975
Pre_GOLP_PR	0.314136	0.969966
Pre_GOLP_PR	0.340746	0.863754
Pre_GOLP_PR	0.891279	1.21292
Pre_GOLP_PR	0.262339	0.731208
Pre_GOLP_PR	-0.150249	1.11373
Pre_GOLP_PR	1.27499	1.07382
Pre_GOLP_PR	0.795528	0.441576
Pre_GOLP_PR	0.773194	0.987354
Pre_GOLP_PR	-0.126498	0.280037
Pre_GOLP_PR	0.982307	0.46055
Pre_GOLP_PR	0.696684	0.317359
Pre_GOLP_PR	0.0544655	0.680413
Pre_GOLP_PR	0.464058	0.729735
Pre_GOLP_PR	0.916699	0.993036
Pre_GOLP_PR	0.934597	0.734301
Pre_GOLP_PR	1.08721	1.79917
Pre_GOLP_PR	0.651304	-0.0735457
Pre_GOLP_PR	0.0324084	0.285357
Pre_GOLP_PR	0.30911	1.33337
Pre_GOLP_PR	0.679875	1.21141
Pre_GOLP_PR	0.731948	0.923684
Pre_GOLP_PR	0.594937	1.27342
Pre_GOLP_PR	0.853298	1.14941
Pre_GOLP_PR	0.906357	1.59132
Pre_GOLP_PR	0.241353	0.75618
Pre_GOLP_PR	1.24972	1.22274
Pre_GOLP_PR	1.24604	0.855838
Pre_GOLP_PR	0.956681	1.24136
Pre_GOLP_PR	0.562505	0.350092
Pre_GOLP_PR	0.749043	0.707982
Pre_GOLP_PR	0.498871	-0.194193
Pre_GOLP_PR	1.68227	1.5435
Pre_GOLP_PR	0.543215	0.61253
Pre_GOLP_PR	0.38654	0.384372
Pre_GOLP_PR	0.2478	0.814619
Pre_GOLP_PR	0.997424	0.481949
Pre_GOLP_PR	0.740829	0.725059
Pre_GOLP_PR	0.349453	0.824963
Pre_GOLP_PR	1.06496	1.12306
Pre_GOLP_PR	0.437794	1.57401
Pre_GOLP_PR	1.16222	0.709099
Pre_GOLP_PR	0.839248	0.835355
Pre_GOLP_PR	0.702554	0.850011
Pre_GOLP_PR	0.633617	0.823802
Pre_GOLP_PR	0.805544	1.78885
Pre_GOLP_PR	1.87173	0.676583
Pre_GOLP_PR	0.586706	1.11579
Pre_GOLP_PR	1.1077	0.706877
Pre_GOLP_PR	0.395837	0.773879
Pre_GOLP_PR	1.2502	0.43916
Pre_GOLP_PR	0.0813885	0.0752283
Pre_GOLP_PR	0.944376	1.30924
Pre_GOLP_PR	-0.138905	0.867984
Pre_GOLP_PR	0.760588	1.48898
Pre_GOLP_PR	0.397842	0.91083
Pre_GOLP_PR	0.155939	-0.0478273
Pre_GOLP_PR	1.5418	1.04753
Pre_GOLP_PR	1.42244	1.67488
Pre_GOLP_PR	0.240941	1.58567
Pre_GOLP_PR	0.311133	0.496493
Pre_GOLP_PR	0.94376	1.553
Pre_GOLP_PR	0.233072	1.04661
Pre_GOLP_PR	0.0864002	1.19626
Pre_GOLP_PR	0.834262	1.32366
Pre_GOLP_PR	1.37068	1.83066
Pre_GOLP_PR	-0.519249	0.219055
Pre_GOLP_PR	0.906335	0.611144
Pre_GOLP_PR	0.987303	1.54603
Pre_GOLP_PR	0.597134	1.09059
Pre_GOLP_PR	0.471647	1.39882
Pre_GOLP_PR	-0.253198	1.16393
Pre_GOLP_PR	0.559906	1.46721
Pre_GOLP_PR	1.05087	1.36288
Pre_GOLP_PR	0.31265	0.914693
Pre_GOLP_PR	0.313177	0.886218
Pre_GOLP_PR	0.675461	0.24338
Pre_GOLP_PR	1.00416	1.25054
Pre_GOLP_PR	1.48866	1.42558
Pre_GOLP_PR	0.86513	-0.151719
Pre_GOLP_PR	0.521461	0.54096
Pre_GOLP_PR	-0.570399	0.0263976
Pre_GOLP_PR	1.14488	1.58414
Pre_GOLP_PR	0.218849	1.21827
Pre_GOLP_PR	0.858159	1.38349
Pre_GOLP_PR	0.727824	0.0451135
Pre_GOLP_PR	1.32867	1.38235
Pre_GOLP_PR	1.00855	1.05489
Pre_GOLP_PR	-0.0277862	0.861722
Pre_GOLP_PR	0.730388	1.02422
Pre_GOLP_PR	-0.360887	0.414627
Pre_GOLP_PR	0.181716	0.801704
Pre_GOLP_PR	0.684426	0.922487
Pre_GOLP_PR	0.751114	0.107916
Pre_GOLP_PR	1.97271	0.643716
Pre_GOLP_PR	0.673543	0.660995
Pre_GOLP_PR	0.839647	1.05332
Pre_GOLP_PR	0.694104	1.39647
Pre_GOLP_PR	1.50952	1.49617
Pre_GOLP_PR	0.1458	1.67115
Pre_GOLP_PR	0.365215	1.44045
Pre_GOLP_PR	-0.0937039	0.790982
Pre_GOLP_PR	0.127736	1.5407
Pre_GOLP_PR	0.0983461	1.18557
Pre_GOLP_PR	0.0731413	0.559335
Pre_GOLP_PR	0.888955	0.441919
Pre_GOLP_PR	-0.136245	-0.101125
Pre_GOLP_PR	0.935678	0.601327
Pre_GOLP_PR	0.505128	0.441877
Pre_GOLP_PR	0.362619	0.561091
Pre_GOLP_PR	1.29102	1.13366
Pre_GOLP_PR	0.62647	1.39995
Pre_GOLP_PR	0.795339	1.34331
Pre_GOLP_PR	0.662969	1.29478
Pre_GOLP_PR	0.57828	1.1565
Pre_GOLP_PR	-0.445469	-0.191892
Pre_GOLP_PR	0.894977	1.405
Pre_GOLP_PR	0.408797	1.30251
Pre_GOLP_PR	0.47691	1.5603
Pre_GOLP_PR	-0.326087	0.573711
Pre_GOLP_PR	1.24556	1.67161
Pre_GOLP_PR	0.329431	0.702916
Pre_GOLP_PR	-0.0653282	0.907082
Pre_GOLP_PR	1.38581	1.12515
Pre_GOLP_PR	1.02012	0.435968
Pre_GOLP_PR	0.285171	2.01821
Pre_GOLP_PR	-0.252655	1.25757
Pre_GOLP_PR	0.749918	0.214201
Pre_GOLP_PR	1.01298	0.963245
Pre_GOLP_PR	0.108423	0.65963
Pre_GOLP_PR	0.917124	1.03084
Pre_GOLP_PR	0.565145	0.772707
Pre_GOLP_PR	0.904734	1.61485
Pre_GOLP_PR	0.246198	1.12854
Pre_GOLP_PR	0.260138	0.715467
Pre_GOLP_PR	0.475274	0.667713
Pre_GOLP_PR	-0.582204	-0.16104
Pre_GOLP_PR	0.175227	1.29736
Pre_GOLP_PR	-0.46227	1.82788
Pre_GOLP_PR	1.14978	0.828474
Pre_GOLP_PR	0.571431	0.648903
Pre_GOLP_PR	1.13332	1.30082
Pre_GOLP_PR	0.909837	1.19912
Pre_GOLP_PR	0.77954	1.11249
Pre_GOLP_PR	1.08102	1.28381
Pre_GOLP_PR	0.517576	0.327936
Pre_GOLP_PR	0.625598	1.00002
Pre_GOLP_PR	1.20519	0.794035
Pre_GOLP_PR	-0.189596	-0.0501842
Pre_GOLP_PR	0.986693	1.16881
Pre_GOLP_PR	0.749686	0.866525
Pre_GOLP_PR	1.49478	2.01999
Pre_GOLP_PR	0.436911	1.58102
Pre_GOLP_PR	1.1916	0.997003
Pre_GOLP_PR	-0.0234835	1.07774
Pre_GOLP_PR	1.06239	0.806181
Pre_GOLP_PR	-0.0186763	0.745841
Pre_GOLP_PR	0.0869593	0.257399
Pre_GOLP_PR	0.206481	0.944263
Pre_GOLP_PR	0.165109	0.376818
Pre_GOLP_PR	0.851355	0.567174
Pre_GOLP_PR	0.343616	1.04084
Pre_GOLP_PR	1.02215	1.10596
Pre_GOLP_PR	0.142951	0.722856
Pre_GOLP_PR	0.239272	1.25785
Pre_GOLP_PR	0.733114	1.05693
Pre_GOLP_PR	0.391325	1.60527
Pre_GOLP_PR	0.721529	0.656235
Pre_GOLP_PR	-0.459639	-0.456575
Pre_GOLP_PR	1.60113	1.01794
Pre_GOLP_PR	0.66597	1.34121
Pre_GOLP_PR	0.174109	1.24591
Pre_GOLP_PR	0.708	1.18053
Pre_GOLP_PR	1.25694	-0.141514
Pre_GOLP_PR	0.842807	0.668956
Pre_GOLP_PR	2.34191	1.64371
Pre_GOLP_PR	1.16119	1.39444
Pre_GOLP_PR	0.459682	0.831738
Pre_GOLP_PR	0.166403	1.3663
Pre_GOLP_PR	0.442792	0.627555
Pre_GOLP_PR	0.383588	0.780656
Pre_GOLP_PR	1.15695	1.26783
Pre_GOLP_PR	1.57051	0.983445
Pre_GOLP_PR	0.280453	0.870281
Pre_GOLP_PR	0.764726	0.761948
Pre_GOLP_PR	1.17998	1.04141
Pre_GOLP_PR	0.656172	1.24683
Pre_GOLP_PR	1.03585	1.32051
Pre_GOLP_PR	0.728321	0.973152
Pre_GOLP_PR	0.502078	1.67099
Pre_GOLP_PR	1.17814	1.36156
Pre_GOLP_PR	1.56693	1.04237
Pre_GOLP_PR	0.906586	1.1811
Pre_GOLP_PR	0.186583	1.07069
Pre_GOLP_PR	-0.376889	0.446748
Pre_GOLP_PR	0.557175	0.892861
Pre_GOLP_PR	1.60454	1.53172
Pre_GOLP_PR	0.925758	1.04238
Pre_GOLP_PR	-0.224265	1.14954
Pre_GOLP_PR	-0.473663	0.766179
Pre_GOLP_PR	0.953545	0.273536
Pre_GOLP_PR	0.0253134	1.13983
Pre_GOLP_PR	0.487426	1.01876
Pre_GOLP_PR	0.000129137	0.406242
Pre_GOLP_PR	1.11899	1.51322
Pre_GOLP_PR	0.991732	1.37538
Pre_GOLP_PR	-0.0221937	0.304302
Pre_GOLP_PR	0.96258	1.30941
Pre_GOLP_PR	-0.495609	1.26071
Pre_GOLP_PR	1.00557	1.18807
Pre_GOLP_PR	0.122819	0.762874
Pre_GOLP_PR	-0.535565	0.241561
Pre_GOLP_PR	0.800696	1.21926
Pre_GOLP_PR	0.215046	0.656282
Pre_GOLP_PR	0.420949	0.578864
Pre_GOLP_PR	1.708	0.279161
Pre_GOLP_PR	0.0954386	0.680258
Pre_GOLP_PR	0.770598	1.29848
Pre_GOLP_PR	0.996183	0.448633
Pre_GOLP_PR	0.394229	0.226564
Pre_GOLP_PR	0.929579	1.0344
Pre_GOLP_PR	0.164543	1.83318
Pre_GOLP_PR	1.79597	0.900702
Pre_GOLP_PR	1.35808	1.47294
Pre_GOLP_PR	-0.114733	0.395015
Pre_GOLP_PR	0.840518	0.579331
Pre_GOLP_PR	0.445101	2.07555
Pre_GOLP_PR	0.301158	0.74736
Pre_GOLP_PR	0.705141	1.01951
Pre_GOLP_PR	-0.0272506	1.15141
Pre_GOLP_PR	1.61366	0.995828
Pre_GOLP_PR	0.307058	0.895045
Pre_GOLP_PR	0.552222	1.29026
Pre_GOLP_PR	0.512769	1.13538
Pre_GOLP_PR	0.248579	0.0154966
Pre_GOLP_PR	1.33279	0.200727
Pre_GOLP_PR	0.73031	1.20856
Pre_GOLP_PR	0.813917	1.55062
Pre_GOLP_PR	0.291192	0.527869
Pre_GOLP_PR	0.157315	1.73948
Pre_GOLP_PR	-0.292875	0.831652
Pre_GOLP_PR	1.5626	1.21946
Pre_GOLP_PR	0.80154	0.833548
Pre_GOLP_PR	1.01449	1.27958
Pre_GOLP_PR	1.20866	1.04188
Pre_GOLP_PR	0.665238	0.91059
Pre_GOLP_PR	1.03073	1.12283
Pre_GOLP_PR	0.397948	0.506658
Pre_GOLP_PR	1.62349	1.58918
Pre_GOLP_PR	-0.508117	0.199774
Pre_GOLP_PR	0.976379	0.927719
Pre_GOLP_PR	1.55208	1.99546
Pre_GOLP_PR	1.72166	1.26357
Pre_GOLP_PR	-0.403653	0.639407
Pre_GOLP_PR	0.325709	0.620828
Pre_GOLP_PR	0.886041	1.41668
Pre_GOLP_PR	0.0841721	0.742445
Pre_GOLP_PR	0.694481	0.414784
Pre_GOLP_PR	1.20381	0.601971
Pre_GOLP_PR	0.691256	1.08305
Pre_GOLP_PR	1.15055	0.769343
Pre_GOLP_PR	0.663643	0.338535
Pre_GOLP_PR	1.25664	1.33153
Pre_GOLP_PR	0.701309	1.41346
Pre_GOLP_PR	1.14711	1.17234
Pre_GOLP_PR	0.982851	0.263783
Pre_GOLP_PR	0.520869	1.97316
Pre_GOLP_PR	0.050406	0.53684
Pre_GOLP_PR	0.953817	0.923868
Pre_GOLP_PR	0.286958	0.962405
Pre_GOLP_PR	0.792454	1.55708
Pre_GOLP_PR	-0.57141	1.19511
Pre_GOLP_PR	1.03665	1.49109
Pre_GOLP_PR	0.916888	1.39053
Pre_GOLP_PR	1.12993	1.2171
Pre_GOLP_PR	0.980811	0.264028
Pre_GOLP_PR	1.69809	1.07913
Pre_GOLP_PR	0.815983	1.40834
Pre_GOLP_PR	-0.0915177	0.0915086
Pre_GOLP_PR	-0.437615	0.732667
Pre_GOLP_PR	-0.0597866	0.726081
Pre_GOLP_PR	0.816724	1.16755
Pre_GOLP_PR	0.724523	0.207836
Pre_GOLP_PR	0.100329	1.02158
Pre_GOLP_PR	1.00352	0.754247
Pre_GOLP_PR	-0.276148	-0.550046
Pre_GOLP_PR	0.653813	1.3208
Pre_GOLP_PR	1.29914	1.53011
Pre_GOLP_PR	-0.30335	0.114854
Pre_GOLP_PR	-0.00841669	0.203277
Pre_GOLP_PR	0.349399	0.417341
Pre_GOLP_PR	0.595008	1.46762
Pre_GOLP_PR	0.865916	0.79023
Pre_GOLP_PR	0.423938	0.0731616
Pre_GOLP_PR	0.58735	0.736471
Pre_GOLP_PR	0.254023	0.871564
Pre_GOLP_PR	1.02008	0.583136
Pre_GOLP_PR	0.701099	1.0837
Pre_GOLP_PR	0.961882	0.878516
Pre_GOLP_PR	0.589095	0.446654
Pre_GOLP_PR	1.78337	1.94757
Pre_GOLP_PR	0.704442	0.806948
Pre_GOLP_PR	0.664485	1.3393
Pre_GOLP_PR	-0.120141	0.815159
Pre_GOLP_PR	0.5645	1.11167
Pre_GOLP_PR	2.16881	1.53091
Pre_GOLP_PR	0.572216	0.772176
Pre_GOLP_PR	0.321598	0.66878
Pre_GOLP_PR	1.10408	1.4735
Pre_GOLP_PR	1.20117	0.976422
Pre_GOLP_PR	1.08764	0.83091
Pre_GOLP_PR	1.20304	1.87973
Pre_GOLP_PR	1.0102	0.930403
Pre_GOLP_PR	1.11519	0.862009
Pre_GOLP_PR	0.755927	1.40113
Pre_GOLP_PR	0.0421113	0.533507
Pre_GOLP_PR	0.834085	1.28445
Pre_GOLP_PR	0.496038	1.25223
Pre_GOLP_PR	-0.161598	0.364232
Pre_GOLP_PR	1.90869	1.32661
Pre_GOLP_PR	1.2482	1.67461
Pre_GOLP_PR	0.48177	0.562243
Pre_GOLP_PR	0.397481	0.922606
Pre_GOLP_PR	0.981779	1.24714
Pre_GOLP_PR	0.823983	0.00322458
Pre_GOLP_PR	0.60978	0.731631
Pre_GOLP_PR	0.00517614	0.937569
Pre_GOLP_PR	0.365173	1.68551
Pre_GOLP_PR	0.802926	0.665347
Pre_GOLP_PR	1.79579	1.33834
Pre_GOLP_PR	-0.0369474	0.566565
Pre_GOLP_PR	1.04399	0.952496
Pre_GOLP_PR	0.873344	2.14623
Pre_GOLP_PR	-0.124203	0.431316
Pre_GOLP_PR	-0.205572	0.299286
Pre_GOLP_PR	0.630452	0.98362
Pre_GOLP_PR	-0.515219	-0.0268531
Pre_GOLP_PR	-0.393369	1.83506
Pre_GOLP_PR	0.854515	0.96439
Pre_GOLP_PR	1.74999	1.60826
Pre_GOLP_PR	0.871904	0.733779
Pre_GOLP_PR	0.0398294	0.957907
Pre_GOLP_PR	0.256705	0.44794
Pre_GOLP_PR	0.834286	1.18931
Pre_GOLP_PR	0.381303	0.606448
Pre_GOLP_PR	0.753317	1.88384
Pre_GOLP_PR	0.773631	0.838622
Pre_GOLP_PR	1.15952	1.29412
Pre_GOLP_PR	0.143164	1.59017
Pre_GOLP_PR	0.814427	1.42003
Pre_GOLP_PR	0.814368	1.2247
Pre_GOLP_PR	1.42167	1.75873
Pre_GOLP_PR	1.38744	1.77494
Pre_GOLP_PR	0.221442	0.537476
Pre_GOLP_PR	0.250313	1.4613
Pre_GOLP_PR	-0.576954	-0.00854726
Pre_GOLP_PR	0.0177165	0.970364
Pre_GOLP_PR	-0.131684	0.888532
Pre_GOLP_PR	0.17516	0.904405
Pre_GOLP_PR	0.647753	1.20839
Pre_GOLP_PR	2.06796	1.1944
Pre_GOLP_PR	-0.0112488	0.723599
Pre_GOLP_PR	0.443132	1.56428
Pre_GOLP_PR	-0.436077	0.455479
Pre_GOLP_PR	0.0470869	0.108245
Pre_GOLP_PR	1.16552	1.15731
Pre_GOLP_PR	0.460802	0.00552794
Pre_GOLP_PR	0.751735	0.87826
Pre_GOLP_PR	0.498994	0.703971
Pre_GOLP_PR	1.0472	1.09406
Pre_GOLP_PR	1.08146	1.53854
Pre_GOLP_PR	0.217666	1.11795
Pre_GOLP_PR	1.55124	1.2551
Pre_GOLP_PR	1.36348	0.612275
Pre_GOLP_PR	0.124426	1.51619
Pre_GOLP_PR	0.709154	1.15727
Pre_GOLP_PR	0.252798	1.39861
Pre_GOLP_PR	-0.51856	0.606928
Pre_GOLP_PR	0.984676	0.688891
Pre_GOLP_PR	0.263474	0.0417189
Pre_GOLP_PR	0.446438	1.45427
Pre_GOLP_PR	0.675582	1.39206
Pre_GOLP_PR	-0.192343	-0.316838
Pre_GOLP_PR	0.133268	1.0277
Pre_GOLP_PR	1.01949	0.0185818
Pre_GOLP_PR	0.675174	0.917774
Pre_GOLP_PR	0.71655	0.213484
Pre_GOLP_PR	-0.192119	0.609285
Pre_GOLP_PR	1.2398	1.50301
Pre_GOLP_PR	0.652636	0.659691
Pre_GOLP_PR	0.89574	0.583738
Pre_GOLP_PR	1.39899	1.53173
Pre_GOLP_PR	0.722952	1.02926
Pre_GOLP_PR	0.449298	1.36693
Pre_GOLP_PR	1.60287	1.47871
Pre_GOLP_PR	0.661211	1.09032
Pre_GOLP_PR	0.630659	0.75821
[truncated: 32,223 more rows]
[truncated: 3 more columns]

## Sheet: Figure8
Figure8 A					Figure8 F
i.T. PBS +GOLP	i.T. Macro CD5L+ +GOLP				i.T. Macro CD5L+ +GOLP+α-CTLA4	i.T. Macro CD5L+ +GOLP
0.13	0.29				0.16	0.27
0.1	0.27				0.09	0.33
0.07	0.57				0.14	0.64
0.12	0.31				0.17	0.51
0.08	0.17				0.11	0.13
Figure8 H
PR	SD
2.5	12.5
5.7	28.7
3.5	13.2
6.7	17.5
10.4	4.1
9.8	0
11.3	11.6
0
5.9
7.1
5.6
4.2
0
1.5

## Sheet: FigureS2
See Supplementary Data2

## Sheet: FigureS3
FigureS3 B					FigureS3 A
Barcode	Cell Type	Inferred CNV score			Chr3p	ref_mean	observation_mean	Chr6q	ref_mean	observation_mean	Chr13q	ref_mean	observation_mean	Chr1p	ref_mean	observation_mean	Chr1q	ref_mean	observation_mean
AAACCTGAGAAACGCC-1-0	NK cell	0.0041453			TRNT1	1.00457	0.965639	AL135905.2	1.00426	1.01194	MPHOSPH8	1.00414	0.992271	NOC2L	1.00317	0.962268	LINC02802	1.00552	1.01579
AAACCTGAGCAGACTG-1-0	NK cell	0.00425896			CRBN	1.00462	0.965603	PHF3	1.00425	1.01193	PSPC1	1.0042	0.992049	HES4	1.00317	0.962489	NBPF15	1.00552	1.01583
AAACCTGAGCCCAACC-1-0	Endothelial	0.00412421			SUMF1	1.00445	0.965757	LMBRD1	1.00425	1.01178	ZMYM5	1.00416	0.991778	ISG15	1.00324	0.962841	GPR89A	1.00549	1.01581
AAACCTGAGTCTCGGC-1-0	NK cell	0.00420609			BHLHE40	1.00445	0.965739	FAM135A	1.00424	1.01152	ZMYM2	1.00419	0.991423	AGRN	1.00335	0.963299	PDZK1	1.00543	1.01576
AAACCTGCAGGATCGA-1-0	T cell	0.0041453			ARL8B	1.00437	0.965824	SMAP1	1.00429	1.01128	GJB2	1.00416	0.991102	SDF4	1.00311	0.963527	RNF115	1.00537	1.01575
AAACCTGCAGTCACTA-1-0	Myeloid	0.00299433			LMCD1	1.0043	0.965929	OGFRL1	1.0043	1.011	CRYL1	1.00401	0.990913	B3GALT6	1.0032	0.963813	POLR3C	1.00539	1.01557
AAACCTGCATGGTCAT-1-0	Epithelial	0.00705545			OXTR	1.0043	0.966273	LINC00472	1.0043	1.01059	IFT88	1.00406	0.990637	UBE2J2	1.00313	0.964118	PIAS3	1.00537	1.01555
AAACCTGGTAAATACG-1-0	Epithelial	0.00705545			THUMPD3-AS1	1.00412	0.966535	MTO1	1.00433	1.01015	EEF1AKMT1	1.00407	0.99038	PUSL1	1.00313	0.964417	PEX11B	1.00548	1.01558
AAACCTGGTACTCTCC-1-0	Myeloid	0.00299433			THUMPD3	1.00401	0.966723	EEF1A1	1.00445	1.00977	LATS2	1.00401	0.990048	INTS11	1.00318	0.964666	RBM8A	1.00539	1.01553
AAACCTGGTCGCGAAA-1-0	Endothelial	0.00420609			SETD5	1.00383	0.966845	SLC17A5	1.0044	1.00945	SAP18	1.00382	0.989848	CPTP	1.0033	0.96494	LIX1L	1.00541	1.01546
AAACCTGGTGCAGTAG-1-0	T cell	0.00420609			MTMR14	1.00378	0.966862	COL12A1	1.00437	1.00915	MRPL57	1.00373	0.989523	MXRA8	1.00332	0.965112	POLR3GL	1.00538	1.01567
AAACCTGTCACGGTTA-1-0	Neutrophil	0.00430509			CAMK1	1.00373	0.966933	COX7A2	1.00438	1.00882	ZDHHC20	1.00371	0.989267	AURKAIP1	1.00325	0.965579	TXNIP	1.00531	1.01592
AAACCTGTCATCTGCC-1-0	B cell	0.00299433			TADA3	1.00363	0.966953	TMEM30A	1.00438	1.00847	MICU2	1.00363	0.989006	CCNL2	1.00319	0.965854	NBPF10	1.00526	1.01627
AAACCTGTCCTAAGTG-1-0	T cell	0.00393331			ARPC4	1.00369	0.966982	SENP6	1.00437	1.00815	TNFRSF19	1.00365	0.988723	MRPL20-AS1	1.00313	0.96615	PRKAB2	1.00531	1.01658
AAACGGGAGGACATTA-1-0	T cell	0.0041453			TTLL3	1.00361	0.967053	MYO6	1.00442	1.00778	MIPEP	1.00364	0.988522	MRPL20	1.00304	0.966533	FMO5	1.0053	1.017
AAACGGGAGGCCCGTT-1-0	T cell	0.00430393			RPUSD3	1.00348	0.967224	PHIP	1.00445	1.00733	SPATA13	1.00352	0.988203	VWA1	1.00296	0.96679	CHD1L	1.00527	1.01727
AAACGGGAGGTGATAT-1-0	Endothelial	0.00524508			JAGN1	1.00339	0.967314	HMGN3	1.00445	1.00689	PARP4	1.0034	0.987797	SSU72	1.00298	0.967064	NBPF14	1.00524	1.01747
AAACGGGAGTGGGATC-1-0	NK cell	0.0041453			IL17RE	1.00326	0.967385	SH3BGRL2	1.00452	1.00638	MTMR6	1.00335	0.987343	MIB2	1.00288	0.967231	PDE4DIP	1.00522	1.0178
AAACGGGAGTTGTCGT-1-0	NK cell	0.00430509			IL17RC	1.00326	0.967241	TENT5A	1.00458	1.00589	NUP58	1.00337	0.986915	CDK11B	1.00292	0.967425	AC245297.3	1.0053	1.01827
AAACGGGCAACTGGCC-1-0	Epithelial	0.00705545			CRELD1	1.00322	0.967071	IBTK	1.00461	1.00528	RNF6	1.00336	0.986507	SLC35E2B	1.00302	0.967604	HIST2H2AA4	1.00523	1.0187
AAACGGGCAAGGTTCT-1-0	T cell	0.00383236			EMC3	1.00316	0.966871	TPBG	1.00477	1.00455	USP12	1.00332	0.986075	CDK11A	1.00302	0.967666	BOLA1	1.00527	1.01916
AAACGGGCAATCACAC-1-0	Endothelial	0.00430393			BRK1	1.00311	0.966649	PGM3	1.00486	1.00395	RPL21	1.00333	0.985643	NADK	1.00295	0.967774	SF3B4	1.00538	1.01963
AAACGGGCACACCGCA-1-0	T cell	0.0041453			VHL	1.00298	0.966571	CYB5R4	1.00486	1.00337	RASL11A	1.00332	0.985127	GNB1	1.00279	0.967901	MTMR11	1.00546	1.02004
AAACGGGCATAACCTG-1-0	Myeloid	0.00299433			SEC13	1.00299	0.966424	NT5E	1.00485	1.00283	GTF3A	1.00327	0.98468	PRKCZ	1.00296	0.967982	OTUD7B	1.00536	1.02054
AAACGGGCATATGAGA-1-0	Neutrophil	0.00430509			VGLL4	1.00301	0.9663	SNX14	1.00492	1.00229	MTIF3	1.00324	0.98413	FAAP20	1.003	0.968091	VPS45	1.00549	1.02108
AAACGGGGTAGCCTAT-1-0	NK cell	0.0041453			TAMM41	1.00295	0.966213	SYNCRIP	1.00494	1.00199	POLR1D	1.00318	0.983615	SKI	1.0029	0.968286	PLEKHO1	1.00554	1.02161
AAACGGGGTCCGAACC-1-0	Myeloid	0.00430393			PPARG	1.00298	0.96618	SNHG5	1.00489	1.00158	PAN3	1.00309	0.983053	RER1	1.00303	0.968338	ANP32E	1.00566	1.02219
AAACGGGGTGCACGAA-1-0	B cell	0.00425896			RAF1	1.003	0.966093	ZNF292	1.00483	1.00109	FLT1	1.00309	0.982543	PEX10	1.00304	0.968416	APH1A	1.00574	1.02272
AAACGGGGTTCCGTCT-1-0	Neutrophil	0.00449423			RPL32	1.00292	0.96606	SLC35A1	1.00481	1.00056	POMP	1.00308	0.981991	TNFRSF14	1.00307	0.968553	C1orf54	1.00585	1.0233
AAACGGGGTTCCTCCA-1-0	Myeloid	0.00299433			IQSEC1	1.00295	0.966243	RARS2	1.00478	1.00004	SLC7A1	1.00312	0.981466	PRXL2B	1.00316	0.968669	MRPS21	1.00585	1.02395
AAACGGGGTTCGTTGA-1-0	Epithelial	0.00449423			HDAC11	1.00284	0.966397	ORC3	1.0047	0.999454	UBL3	1.00327	0.980898	ARHGEF16	1.00317	0.968812	PRPF3	1.00588	1.0247
AAACGGGGTTGGGACA-1-0	Myeloid	0.00412421			FBLN2	1.0029	0.966353	AKIRIN2	1.00467	0.998766	HMGB1	1.00339	0.980285	TPRG1L	1.0031	0.968865	RPRD2	1.00595	1.02546
AAACGGGTCAACGGGA-1-0	Epithelial	0.0172183			CHCHD4	1.00293	0.966594	PNRC1	1.00466	0.998338	USPL1	1.0034	0.97952	WRAP73	1.0031	0.968897	TARS2	1.00597	1.02618
AAACGGGTCGGAGCAA-1-0	T cell	0.00430393			TMEM43	1.00287	0.966774	PM20D2	1.00463	0.997967	ALOX5AP	1.0034	0.978772	LRRC47	1.00294	0.968889	ECM1	1.00605	1.02698
AAACGGGTCTCCGGTT-1-0	Neutrophil	0.00470614			XPC	1.00287	0.966909	UBE2J1	1.00477	0.997492	HSPH1	1.0035	0.978138	CEP104	1.00284	0.968962	MCL1	1.00605	1.02796
AAACGGGTCTCTAGGA-1-0	NK cell	0.00425896			3	1.00279	0.967169	LYRM2	1.0048	0.997248	FRY	1.00343	0.977425	C1orf174	1.00283	0.96899	ENSA	1.00606	1.02889
AAAGATGAGACAAGCC-1-0	B cell	0.00299433			SLC6A6	1.00284	0.967409	CASP8AP2	1.00486	0.997081	N4BP2L2	1.00348	0.976873	RPL22	1.00276	0.969055	GOLPH3L	1.00598	1.02979
AAAGATGAGCATCATC-1-0	T cell	0.00425896			CCDC174	1.00286	0.96759	MAP3K7	1.00485	0.996977	PDS5B	1.00354	0.976231	ICMT	1.00271	0.969123	CTSS	1.00605	1.03073
AAAGATGAGGCATGGT-1-0	T cell	0.00430393			FGD5-AS1	1.00277	0.967731	MANEA	1.00476	0.996925	SPART	1.00355	0.975655	ACOT7	1.00267	0.969087	CTSK	1.00607	1.03186
AAAGATGCACATCCGG-1-0	Epithelial	0.00705545			MRPS25	1.00271	0.967843	UFL1	1.00484	0.996883	ALG5	1.00361	0.975154	NOL9	1.00278	0.969091	ARNT	1.00605	1.03321
AAAGATGCACGCCAGT-1-0	B cell	0.00383236			CAPN7	1.00269	0.967822	NDUFAF4	1.00481	0.996801	EXOSC8	1.0036	0.974824	THAP3	1.0028	0.969139	SETDB1	1.00595	1.03461
AAAGATGCAGTATCTG-1-0	T cell	0.00524508			SH3BP5	1.00267	0.967758	FBXL4	1.00483	0.996731	SUPT20H	1.00364	0.974629	DNAJC11	1.00288	0.969165	CERS2	1.00586	1.03625
AAAGATGCATATGGTC-1-0	B cell	0.00470614			EAF1	1.00264	0.967813	PNISR	1.00484	0.996777	POSTN	1.00367	0.974345	CAMTA1	1.00286	0.969101	ANXA9	1.0058	1.03758
AAAGATGCATCAGTCA-1-0	Fibroblast	0.00524508			BTD	1.00255	0.967852	CCNC	1.00489	0.996733	UFM1	1.00367	0.974285	VAMP3	1.00293	0.969075	PRUNE1	1.0057	1.03875
AAAGATGCATCTACGA-1-0	NK cell	0.00430393			ANKRD28	1.00263	0.967875	ASCC3	1.00495	0.996784	NHLRC3	1.00378	0.974165	PARK7	1.003	0.969065	CDC42SE1	1.00555	1.0399
AAAGATGGTCCATCCT-1-0	NK cell	0.00430393			DPH3	1.00262	0.96784	PREP	1.00492	0.996749	LHFPL6	1.00382	0.973999	ERRFI1	1.00305	0.96906	SCNM1	1.00552	1.04113
AAAGATGGTCGAGATG-1-0	T cell	0.00524508			RFTN1	1.0026	0.967757	ATG5	1.00496	0.996738	COG6	1.00376	0.973999	RERE	1.00315	0.96892	VPS72	1.00556	1.04223
AAAGATGGTGCTTCTC-1-0	Epithelial	0.0172183			PLCL2	1.00252	0.967806	CRYBG1	1.00495	0.996668	FOXO1	1.00379	0.9739	ENO1	1.00326	0.968853	PIP5K1A	1.00536	1.0435
AAAGATGGTTTGCATG-1-0	T cell	0.00425896			TBC1D5	1.00257	0.967833	LINC02532	1.00481	0.996631	MRPS31	1.00379	0.973874	H6PD	1.00346	0.968777	PSMD4	1.00525	1.04462
AAAGATGTCACCGGGT-1-0	T cell	0.00383236			RAB5A	1.00265	0.967767	CD24	1.00487	0.996615	ELF1	1.00383	0.973753	SPSB1	1.00344	0.968754	PI4KB	1.00518	1.04577
AAAGATGTCACTATTC-1-0	NK cell	0.00430393			UBE2E2	1.00253	0.96769	MTRES1	1.00481	0.995824	WBP4	1.00376	0.973679	SLC25A33	1.00348	0.968839	RFX5	1.00512	1.04689
AAAGATGTCATGGTCA-1-0	T cell	0.00430393			UBE2E1	1.00252	0.967662	PDSS2	1.00486	0.995212	NAA16	1.00366	0.97367	CLSTN1	1.00345	0.968707	SELENBP1	1.00506	1.04794
AAAGATGTCCAATGGT-1-0	T cell	0.00425896			RPL15	1.00258	0.967685	SOBP	1.00485	0.994708	RGCC	1.00371	0.973552	CTNNBIP1	1.00346	0.968582	PSMB4	1.00495	1.04916
AAAGATGTCCGAACGC-1-0	Myeloid	0.00430509			NR1D2	1.00256	0.967687	SEC63	1.00488	0.994127	VWA8	1.00371	0.973688	LZIC	1.00352	0.968418	POGZ	1.00492	1.05051
AAAGATGTCGCTGATA-1-0	Epithelial	0.0172183			TOP2B	1.00264	0.967705	OSTM1	1.00485	0.993735	DGKH	1.00368	0.973852	RBP7	1.00363	0.968221	CGN	1.00481	1.0519
AAAGATGTCTCAAACG-1-0	T cell	0.00430393			NGLY1	1.00271	0.967694	SNX3	1.00491	0.993286	AKAP11	1.00353	0.973983	KIF1B	1.00375	0.968132	SNX27	1.00472	1.05331
AAAGATGTCTGTGCAA-1-0	T cell	0.00430393			OXSM	1.00281	0.967611	FOXO3	1.00491	0.992942	EPSTI1	1.00339	0.974165	PGD	1.00382	0.967935	MRPL9	1.00469	1.05462
AAAGCAAAGCGTGAGT-1-0	B cell	0.00425896			SLC4A7	1.0028	0.967509	SESN1	1.0049	0.992539	DNAJC15	1.00333	0.974555	CENPS	1.00386	0.967734	RORC	1.00453	1.05592
AAAGCAACAAGAGGCT-1-0	T cell	0.00412421			CMC1	1.00278	0.967419	CD164	1.00499	0.992257	TSC22D1	1.00343	0.975124	DFFA	1.00381	0.967588	THEM4	1.00448	1.05717
AAAGCAACAAGTCTAC-1-0	Myeloid	0.00299433			AZI2	1.00271	0.967365	SMPD2	1.00517	0.991899	NUFIP1	1.00337	0.975618	TARDBP	1.004	0.967526	S100A10	1.00435	1.05867
AAAGCAACAATAAGCA-1-0	T cell	0.00425896			TGFBR2	1.00266	0.967421	CDC40	1.0051	0.991545	GPALPP1	1.00336	0.976088	SRM	1.00409	0.967827	S100A11	1.00424	1.05963
AAAGCAACACCGAAAG-1-0	T cell	0.00374044			STT3B	1.00274	0.967445	CDK19	1.00511	0.991128	GTF2F2	1.00333	0.976476	EXOSC10	1.00422	0.968244	CRCT1	1.0041	1.06039
AAAGCAACATCGACGC-1-0	NK cell	0.00449423			CMTM8	1.00281	0.967443	1	1.00511	0.990921	TPT1	1.00326	0.976922	MTOR	1.00429	0.968543	S100A9	1.00395	1.0611
AAAGCAACATCTGGTA-1-0	NK cell	0.00383236			CMTM7	1.00284	0.96739	GTF3C6	1.00504	0.990811	COG3	1.00324	0.977517	UBIAD1	1.00445	0.968945	S100A8	1.00382	1.06176
AAAGCAAGTAACGTTC-1-0	Epithelial	0.0172183			CMTM6	1.00293	0.967341	RPF2	1.00518	0.990728	ZC3H13	1.00324	0.978233	FBXO2	1.00453	0.969269	S100A6	1.00365	1.06251
AAAGCAAGTACAGACG-1-0	Mast cell	0.00524508			DYNC1LI1	1.00288	0.967314	REV3L	1.00521	0.9907	CPB2	1.00314	0.978814	FBXO44	1.00463	0.969342	S100A4	1.00358	1.06281
AAAGCAAGTCATATGC-1-0	NK cell	0.00470614			CNOT10	1.00289	0.9672	TRAF3IP2	1.00522	0.990524	LCP1	1.00319	0.979349	FBXO6	1.00462	0.969336	S100A2	1.00348	1.0629
AAAGCAAGTTCCCTTG-1-0	T cell	0.00470614			GLB1	1.00291	0.967109	FYN	1.00526	0.990489	LRCH1	1.00326	0.979825	MAD2L2	1.00459	0.969181	S100A16	1.0033	1.06264
AAAGCAATCACGGTTA-1-0	T cell	0.0041453			CRTAP	1.0029	0.966983	TUBE1	1.00541	0.990471	ESD	1.00329	0.980435	AGTRAP	1.00469	0.969015	S100A14	1.00326	1.06252
AAAGCAATCCCGACTT-1-0	Epithelial	0.0172183			UBP1	1.00291	0.967201	FAM229B	1.00539	0.990417	SUCLA2	1.0031	0.980987	KIAA2013	1.00464	0.968692	S100A13	1.00307	1.062
AAAGCAATCGGAAACG-1-0	T cell	0.00383236			CLASP2	1.00295	0.967307	LAMA4	1.00541	0.990433	NUDT15	1.00314	0.981473	PLOD1	1.00475	0.968401	S100A1	1.00296	1.0616
AAAGCAATCTGATTCT-1-0	T cell	0.00383236			PDCD6IP	1.00293	0.967391	MARCKS	1.00553	0.990632	MED4	1.00327	0.981977	MFN2	1.00498	0.968237	CHTOP	1.00292	1.06124
AAAGTAGAGAACTCGG-1-0	Epithelial	0.0172183			EPM2AIP1	1.00301	0.967519	HDAC2	1.00552	0.991034	ITM2B	1.00314	0.982392	MIIP	1.00505	0.967984	SNAPIN	1.00285	1.06089
AAAGTAGAGACAGGCT-1-0	T cell	0.00430393			MLH1	1.00297	0.967678	FRK	1.0056	0.991407	RB1	1.00317	0.983215	TNFRSF1B	1.00508	0.967732	ILF2	1.00285	1.06055
AAAGTAGAGGCCCTTG-1-0	T cell	0.00383236			LRRFIP2	1.00305	0.967736	NT5DC1	1.00567	0.991622	FNDC3A	1.00323	0.98405	VPS13D	1.00519	0.967544	INTS3	1.00271	1.06017
AAAGTAGCAGAAGCAC-1-0	Myeloid	0.00299433			GOLGA4	1.00309	0.967721	COL10A1	1.00563	0.991875	PHF11	1.00335	0.984884	DHRS3	1.00524	0.967221	SLC27A3	1.00267	1.05976
AAAGTAGCAGGTCCAC-1-0	T cell	0.00420609			CTDSPL	1.00313	0.967779	DSE	1.00577	0.992184	EBPL	1.00346	0.985635	PDPN	1.00526	0.966696	GATAD2B	1.00253	1.05946
AAAGTAGCATTGAGCT-1-0	Myeloid	0.00430393			VILL	1.00314	0.967768	TSPYL1	1.00574	0.992353	KPNA3	1.00355	0.986359	PRDM2	1.00522	0.966134	CRTC2	1.00242	1.05916
AAAGTAGGTACCGCTG-1-0	NK cell	0.00430509			ACAA1	1.00305	0.967747	RWDD1	1.00573	0.992518	SPRYD7	1.00358	0.986957	TMEM51	1.00519	0.965616	SLC39A1	1.00235	1.05888
AAAGTAGGTCACTTCC-1-0	Myeloid	0.00524508			MYD88	1.00306	0.96772	GOPC	1.00583	0.992844	DLEU2	1.00379	0.987631	EFHD2	1.0051	0.964939	CREB3L4	1.00207	1.05853
AAAGTAGGTCTTCTCG-1-0	Epithelial	0.0172183			OXSR1	1.00308	0.967604	NUS1	1.00594	0.99305	TRIM13	1.00378	0.988239	DDI2	1.00497	0.964384	JTB	1.00199	1.0581
AAAGTAGGTGCACGAA-1-0	Epithelial	0.0172183			WDR48	1.00302	0.967388	ASF1A	1.00587	0.993312	DLEU1	1.00392	0.988611	PLEKHM2	1.0049	0.963879	RAB13	1.00206	1.05755
AAAGTAGGTGCCTGCA-1-0	T cell	0.00449423			GORASP1	1.00297	0.967207	MAN1A1	1.00587	0.993547	RNASEH2B	1.00401	0.988779	FBLIM1	1.00486	0.963399	RPS27	1.00213	1.05707
AAAGTAGTCCAAAGTC-1-0	T cell	0.00412421			CSRNP1	1.00288	0.96687	SERINC1	1.00588	0.993803	INTS6	1.00404	0.989014	AL450998.2	1.00476	0.962984	TPM3	1.00202	1.0565
AAAGTAGTCCTTTCTC-1-0	Neutrophil	0.00430393			SLC25A38	1.00272	0.966538	PKIB	1.00589	0.994098	DHRS12	1.00408	0.989335	SPEN	1.00488	0.962573	C1orf43	1.00198	1.05603
AAAGTAGTCTGGCGAC-1-0	T cell	0.00449423			RPSA	1.00267	0.966115	SMPDL3A	1.00583	0.994314	ALG11	1.00409	0.989618	EPHA2	1.0049	0.962205	UBAP2L	1.00195	1.05548
AAATGCCAGAGCTGGT-1-0	NK cell	0.00430509			EIF1B	1.00258	0.965479	TPD52L1	1.00585	0.994445	VPS36	1.00411	0.989909	FBXO42	1.00483	0.961718	HAX1	1.00188	1.05493
AAATGCCAGAGTAATC-1-0	T cell	0.00299433			RPL14	1.00249	0.964925	HDDC2	1.00585	0.994602	CKAP2	1.00408	0.990152	SZRD1	1.00488	0.961222	IL6R	1.00181	1.0544
AAATGCCAGGCAAAGA-1-0	T cell	0.00430393			CTNNB1	1.00245	0.964499	NCOA7	1.00578	0.99461	SUGT1	1.00404	0.990363	NECAP2	1.00494	0.960503	UBE2Q1	1.00176	1.05359
AAATGCCAGTGCTGCC-1-0	NK cell	0.00430393			TRAK1	1.00249	0.964095	HINT3	1.00586	0.994704	OLFM4	1.00409	0.990505	NBPF1	1.00494	0.959941	ADAR	1.00174	1.05296
AAATGCCCAATGTTGC-1-0	Myeloid	0.00412421			SEC22C	1.00244	0.963775	TRMT11	1.00585	0.994696	MZT1	1.00408	0.990564	CROCC	1.00489	0.959284	PMVK	1.00187	1.05234
AAATGCCCACAACTGT-1-0	T cell	0.00420609			SS18L2	1.00239	0.963525	CENPW	1.00582	0.994728	DIS3	1.00413	0.990776	BX284668.5	1.00488	0.958785	PBXIP1	1.0018	1.05176
AAATGCCCAGATGGGT-1-0	Endothelial	0.00412421			NKTR	1.00242	0.963387	RNF146	1.00578	0.994762	PIBF1	1.00414	0.990973	MFAP2	1.00483	0.958126	PYGO2	1.00171	1.05125
AAATGCCCATCATCCC-1-0	T cell	0.00430509			HIGD1A	1.00253	0.963174	ECHDC1	1.00587	0.994692	KLF5	1.00411	0.991096	SDHB	1.00476	0.957506	SHC1	1.00174	1.05073
AAATGCCCATCTACGA-1-0	T cell	0.00425896			SNRK	1.00253	0.96293	PTPRK	1.00588	0.99462	COMMD6	1.00416	0.990958	RCC2	1.00463	0.956849	CKS1B	1.00199	1.05034
AAATGCCCATGGATGG-1-0	T cell	0.00470614			ABHD5	1.00257	0.962792	LAMA2	1.0059	0.994443	UCHL3	1.00419	0.990923	ARHGEF10L	1.00471	0.956154	FLAD1	1.00206	1.04986
AAATGCCGTTAAGAAC-1-0	Epithelial	0.00705545			TCAIM	1.00252	0.962676	ARHGAP18	1.00581	0.994342	LMO7	1.00429	0.990857	UBR4	1.00458	0.955261	ZBTB7B	1.00203	1.04931
AAATGCCTCAACACTG-1-0	Fibroblast	0.00524508			ZNF445	1.00254	0.962532	EPB41L2	1.00577	0.994209	KCTD12	1.00455	0.990604	EMC1	1.00468	0.954623	ADAM15	1.00196	1.04878
AAATGCCTCAGCGATT-1-0	B cell	0.00393331			KIAA1143	1.0025	0.962259	AKAP7	1.00585	0.994199	CLN5	1.00455	0.990472	MRTO4	1.00449	0.954388	EFNA4	1.00212	1.04839
AAATGCCTCGGATGGA-1-0	Plasma	0.00470614			TMEM42	1.00251	0.962041	MED23	1.00592	0.994142	FBXL3	1.00467	0.990204	AKR7A3	1.00446	0.954165	EFNA1	1.00223	1.04799
AACACGTAGCACCGCT-1-0	Myeloid	0.00412421			ZDHHC3	1.00263	0.961776	CCN2	1.00579	0.99409	MYCBP2	1.00474	0.989934	AKR7A2	1.0044	0.953699	SLC50A1	1.00235	1.04755
AACACGTAGGGAACGG-1-0	Epithelial	0.0172183			EXOSC7	1.00263	0.961565	STX7	1.00585	0.994274	OBI1	1.00484	0.989732	CAPZB	1.00439	0.953272	DPM3	1.00241	1.04709
AACACGTAGTGAACAT-1-0	B cell	0.00470614			CLEC3B	1.00262	0.961284	1	1.00592	0.994482	RBM26	1.00481	0.989456	MICOS10	1.00427	0.953002	KRTCAP2	1.00249	1.04673
AACACGTAGTTCGCGC-1-0	Myeloid	0.00299433			CDCP1	1.0026	0.961035	RPS12	1.00592	0.994631	NDFIP2	1.005	0.989145	NBL1	1.00427	0.952774	MUC1	1.00248	1.04629
AACACGTCACAGGAGT-1-0	T cell	0.0041453			SACM1L	1.00247	0.96083	TBPL1	1.00587	0.994789	SPRY2	1.00512	0.988735	PLA2G2A	1.00414	0.952928	MTX1	1.00257	1.04577
AACACGTCACATGTGT-1-0	Myeloid	0.00412421			LZTFL1	1.00246	0.960655	SGK1	1.00584	0.995006	TGDS	1.00521	0.988215	CAMK2N1	1.00404	0.952926	GBA	1.0026	1.04519
AACACGTCAGCTGTGC-1-0	NK cell	0.00430393			LTF	1.00253	0.960418	HBS1L	1.00584	0.995281	ABCC4	1.00522	0.987715	MUL1	1.00401	0.952879	SCAMP3	1.00255	1.04464
AACACGTCATCGGAAG-1-0	T cell	0.00383236			CCDC12	1.00256	0.960309	AHI1	1.00591	0.995566	CLDN10	1.00533	0.987269	CDA	1.00393	0.952811	CLK2	1.00257	1.04407
AACACGTCATGAACCT-1-0	NK cell	0.00470614			NBEAL2	1.00257	0.960157	BCLAF1	1.00584	0.995915	DNAJC3	1.0054	0.986444	PINK1	1.00385	0.952768	FDPS	1.0026	1.04353
AACACGTCATGGTCAT-1-0	T cell	0.00430393			SETD2	1.00262	0.96001	MAP7	1.00589	0.996243	UGGT2	1.00551	0.985711	DDOST	1.00382	0.952746	RUSC1	1.00259	1.04308
AACACGTGTCAACTGT-1-0	T cell	0.00449423			KIF9	1.00274	0.959768	IFNGR1	1.00588	0.996504	MBNL2	1.00562	0.984772	HP1BP3	1.0038	0.952803	ASH1L	1.00263	1.04258
AACACGTGTCCGTTAA-1-0	T cell	0.00449423			PTPN23	1.00276	0.959527	TNFAIP3	1.00585	0.996934	RAP2A	1.00572	0.984044	EIF4G3	1.00377	0.95276	YY1AP1	1.00272	1.04223
AACACGTGTTGGTTTG-1-0	B cell	0.00430393			SCAP	1.0028	0.959301	PERP	1.00574	0.99731	IPO5	1.00581	0.983267	ECE1	1.0037	0.952713	DAP3	1.0027	1.04208
AACACGTTCAGATAAG-1-0	Myeloid	0.00299433			ELP6	1.00279	0.959048	HEBP2	1.00567	0.99725	FARP1	1.00592	0.982453	RAP1GAP	1.00372	0.952702	GON4L	1.00278	1.04193
AACACGTTCCGAAGAG-1-0	NK cell	0.00449423			SMARCC1	1.00276	0.958849	CCDC28A	1.00566	0.99715	STK24	1.00596	0.981544	USP48	1.00363	0.952613	RIT1	1.00281	1.04171
AACACGTTCTTGTCAT-1-0	NK cell	0.00430393			DHX30	1.00262	0.958688	REPS1	1.00569	0.997122	SLC15A1	1.00605	0.980665	HSPG2	1.00365	0.95251	KHDC4	1.00273	1.04162
AACCATGAGACAATAC-1-0	Epithelial	0.00705545			MAP4	1.0026	0.958402	ABRACL	1.00574	0.997105	DOCK9	1.00603	0.979494	CDC42	1.0037	0.952562	ARHGEF2	1.00273	1.04172
AACCATGAGAGAACAG-1-0	NK cell	0.00470614			NME6	1.00251	0.958417	CITED2	1.00579	0.997088	UBAC2	1.00591	0.978449	C1QA	1.00358	0.952709	SSR2	1.00271	1.04192
AACCATGAGCCATCGC-1-0	Epithelial	0.00705545			PLXNB1	1.00248	0.958285	VTA1	1.00576	0.997095	TM9SF2	1.00609	0.977327	C1QC	1.00352	0.952925	UBQLN4	1.00272	1.04198
AACCATGAGTCACGCC-1-0	NK cell	0.00430509			CCDC51	1.00251	0.958129	ADGRG6	1.00569	0.996968	PCCA-DT	1.00612	0.976079	C1QB	1.00346	0.95334	LAMTOR2	1.00283	1.04203
AACCATGAGTCGTTTG-1-0	T cell	0.00524508			TMA7	1.00235	0.957688	HIVEP2	1.00559	0.996889	PCCA	1.00612	0.974829	EPHB2	1.00317	0.9538	RAB25	1.00293	1.04207
AACCATGAGTGTTGAA-1-0	Epithelial	0.00705545			SHISA5	1.00227	0.957503	AIG1	1.00551	0.996715	ITGBL1	1.00632	0.973424	KDM1A	1.00294	0.954234	LMNA	1.00299	1.0419
AACCATGCAGACAGGT-1-0	NK cell	0.00449423			UQCRC1	1.00236	0.957315	PEX3	1.00547	0.996571	TPP2	1.00623	0.971978	LUZP1	1.00271	0.954715	PMF1	1.00309	1.04174
AACCATGCAGTCACTA-1-0	T cell	0.00425896			IP6K2	1.00243	0.957112	FUCA2	1.00542	0.99632	TEX30	1.00608	0.970441	HNRNPR	1.00261	0.955082	SMG5	1.00317	1.04156
AACCATGCATTCTTAC-1-0	Myeloid	0.00299433			PRKAR2A	1.00249	0.956885	PHACTR2	1.0055	0.996154	BIVM	1.00602	0.968724	TCEA3	1.00234	0.955565	GLMP	1.00312	1.04142
AACCATGGTAAAGTCA-1-0	T cell	0.0033879			ARIH2	1.00256	0.956587	LTV1	1.00545	0.996082	ERCC5	1.00587	0.966999	ID3	1.00208	0.955813	CCT3	1.00305	1.04127
AACCATGGTCACACGC-1-0	NK cell	0.00470614			P4HTM	1.00255	0.956379	SF3B5	1.00532	0.996007	EFNB2	1.00584	0.964987	RPL11	1.002	0.956339	MEF2D	1.00306	1.041
AACCATGTCTCTTATG-1-0	T cell	0.0041453			WDR6	1.0025	0.956219	UTRN	1.00531	0.995833	ARGLU1	1.00567	0.962954	ELOA	1.0019	0.956996	NAXE	1.00307	1.04081
AACCGCGAGAGGTAGA-1-0	NK cell	0.0041453			DALRD3	1.00243	0.956027	SHPRH	1.00518	0.995864	ABHD13	1.00563	0.961042	PITHD1	1.00187	0.957401	GPATCH4	1.00308	1.0403
AACCGCGAGCACCGTC-1-0	Epithelial	0.00705545			NDUFAF3	1.00248	0.955724	RAB32	1.00519	0.995851	TNFSF13B	1.00573	0.959077	LYPLA2	1.00201	0.95784	NES	1.00305	1.03999
AACCGCGAGTCCCACG-1-0	T cell	0.00470614			IMPDH2	1.00237	0.955584	SASH1	1.00523	0.995723	IRS2	1.0056	0.957014	GALE	1.00196	0.958298	CRABP2	1.0031	1.03976
AACCGCGAGTTTAGGA-1-0	B cell	0.00299433			QRICH1	1.00228	0.955235	TAB2	1.00512	0.995715	COL4A1	1.00543	0.954797	HMGCL	1.00187	0.958596	ISG20L2	1.00312	1.03968
AACCGCGCACAACTGT-1-0	Epithelial	0.0172183			QARS	1.00226	0.955055	PPIL4	1.00505	0.995736	COL4A2	1.00519	0.95331	FUCA1	1.00191	0.958843	RRNAD1	1.00317	1.03979
AACCGCGCAGTCAGCC-1-0	NK cell	0.00425896			LAMB2	1.00224	0.954787	GINM1	1.00505	0.995764	RAB20	1.0051	0.952805	PNRC2	1.00185	0.959192	MRPL24	1.00317	1.0398
AACCGCGGTCATATCG-1-0	T cell	0.0041453			CCDC71	1.00221	0.954742	KATNA1	1.00505	0.995816	NAXD	1.00502	0.952039	SRSF10	1.00193	0.959525	HDGF	1.0031	1.03971
AACCGCGGTGAAGGCT-1-0	T cell	0.00470614			USP4	1.00217	0.954697	LATS1	1.00512	0.995826	CARS2	1.00511	0.951319	IL22RA1	1.00192	0.959732	PRCC	1.00313	1.03947
AACCGCGGTGATGTGG-1-0	B cell	0.00470614			RHOA	1.00212	0.954523	PCMT1	1.00509	0.995898	ING1	1.00507	0.950513	RCAN3	1.00197	0.959876	ETV3	1.00319	1.03932
AACCGCGGTGCAGGTA-1-0	NK cell	0.00430509			TCTA	1.00219	0.954805	LRP11	1.00508	0.995951	ANKRD10	1.00496	0.949672	SRRM1	1.00205	0.959995	IFI16	1.00301	1.03939
AACCGCGTCCCTGACT-1-0	Neutrophil	0.00425896			DAG1	1.00221	0.955166	PPP1R14C	1.00511	0.996084	ARHGEF7	1.00489	0.94895	CLIC4	1.00204	0.960214	ACKR1	1.00303	1.03971
AACGTTGAGAATGTTG-1-0	T cell	0.00430393			APEH	1.00229	0.955383	IYD	1.00518	0.996187	TUBGCP3	1.0048	0.948253	SYF2	1.00206	0.960614	APCS	1.00307	1.04032
AACGTTGAGACAGGCT-1-0	T cell	0.00393331			MST1	1.00233	0.955521	AKAP12	1.00523	0.996196	ATP11A	1.0047	0.947571	RSRP1	1.00211	0.960843	CRP	1.00298	1.04052
AACGTTGAGCCATCGC-1-0	T cell	0.00430393			GMPPB	1.00239	0.955576	RMND1	1.00528	0.996228	MCF2L	1.00457	0.946846	TMEM50A	1.00217	0.961173	DUSP23	1.00295	1.04034
AACGTTGAGCGTTTAC-1-0	Mast cell	0.00425896			IP6K1	1.00244	0.955653	ARMT1	1.00534	0.996252	PCID2	1.00462	0.945895	MACO1	1.00224	0.961615	TAGLN2	1.00306	1.0404
AACGTTGAGGAATGGA-1-0	NK cell	0.00430509			UBA7	1.00236	0.955677	SYNE1	1.00533	0.996361	CUL4A	1.00462	0.944969	SELENON	1.00223	0.96213	LINC01133	1.00303	1.0405
AACGTTGAGGCCCTTG-1-0	Myeloid	0.00412421			RBM6	1.00234	0.95584	MTRF1L	1.00538	0.996542	LAMP1	1.00442	0.94394	MTFR1L	1.0023	0.962593	PIGM	1.00305	1.04054
AACGTTGAGTGCTGCC-1-0	Neutrophil	0.00430509			RBM5	1.00236	0.955926	CNKSR3	1.00528	0.996731	GRTP1	1.00435	0.943139	STMN1	1.0022	0.963098	IGSF8	1.00298	1.04066
AACGTTGCACTATCTT-1-0	NK cell	0.00470614			SLC38A3	1.00236	0.955971	SCAF8	1.00532	0.997042	TMCO3	1.00426	0.942217	ZNF593	1.00213	0.96356	PEA15	1.00304	1.04083
AACGTTGCATCCCATC-1-0	T cell	0.00425896			GNAI2	1.00243	0.955954	TFB1M	1.00539	0.997335	TFDP1	1.00418	0.941161	SH3BGRL3	1.00224	0.963982	DCAF8	1.00305	1.04119
AACGTTGGTCCAGTAT-1-0	T cell	0.00393331			SEMA3B	1.00244	0.956173	ARID1B	1.00532	0.997583	TMEM255B	1.00416	0.940116	UBXN11	1.00226	0.964705	PEX19	1.00307	1.04144
AACGTTGGTCGCGGTT-1-0	NK cell	0.0041453			IFRD2	1.00259	0.956331	TMEM242	1.00532	0.997769	GAS6	1.00392	0.939026	CD52	1.00236	0.965401	COPA	1.00315	1.04171
AACGTTGGTCTTGCGG-1-0	Epithelial	0.0172183			HYAL2	1.00257	0.956439	SNX9	1.00551	0.998087	CDC16	1.0039	0.938198	HMGN2	1.00245	0.966061	NCSTN	1.00323	1.04208
AACGTTGGTGACGCCT-1-0	T cell	0.0041453			TUSC2	1.00259	0.956657	SYNJ2	1.00564	0.998408	UPF3A	1.00377	0.93725	ARID1A	1.00243	0.966801	ITLN1	1.00334	1.04242
AACGTTGGTGATGTCT-1-0	Epithelial	0.0172183			RASSF1	1.00264	0.956814	SERAC1	1.00574	0.998641	CHAMP1	1.00372	0.935931	SFN	1.00254	0.967597	F11R	1.0034	1.04274
AACGTTGGTGGTTTCA-1-0	T cell	0.00430393			NPRL2	1.00262	0.956996	GTF2H5	1.00584	0.998869				NUDC	1.00262	0.968257	TSTD1	1.00339	1.04297
AACGTTGGTGTGACGA-1-0	T cell	0.00449423			TMEM115	1.0026	0.957165	TULP4	1.00602	0.999069				NR0B2	1.00269	0.968976	USF1	1.00357	1.04299
AACGTTGTCAGCAACT-1-0	Epithelial	0.0172183			MAPKAPK3	1.00257	0.957335	TMEM181	1.00617	0.999404				KDF1	1.00285	0.969278	NECTIN4	1.00363	1.04309
AACGTTGTCGGCGCAT-1-0	T cell	0.00430393			MANF	1.00248	0.957612	DYNLT1	1.00639	0.999747				TRNP1	1.00296	0.969516	KLHDC9	1.00381	1.04317
AACTCAGAGAAACCGC-1-0	Epithelial	0.0172183			RBM15B	1.00249	0.957667	EZR	1.00647	0.999994				SLC9A1	1.00298	0.969747	PFDN2	1.00392	1.04339
AACTCAGAGACAAAGG-1-0	Epithelial	0.0172183			TEX264	1.00255	0.957847	RSPH3	1.00663	1.00002				TMEM222	1.00292	0.9699	NIT1	1.0041	1.04366
AACTCAGCAAACGTGG-1-0	T cell	0.00383236			RRP9	1.00257	0.957857	TAGAP	1.0067	1.00009				SYTL1	1.00294	0.970144	DEDD	1.00416	1.04393
AACTCAGCAAAGCAAT-1-0	Myeloid	0.00374044			PARP3	1.00262	0.958055	FNDC1	1.00693	1.00027				FCN3	1.00302	0.970259	UFC1	1.00426	1.04407
AACTCAGCAAGCCCAC-1-0	NK cell	0.00299433			PCBP4	1.00262	0.95816	SOD2	1.0071	1.00053				WASF2	1.00307	0.970482	USP21	1.00443	1.04415
AACTCAGCACTCAGGC-1-0	T cell	0.00383236			ABHD14B	1.00269	0.958328	WTAP	1.00714	1.00062				IFI6	1.0031	0.970744	PPOX	1.00452	1.04438
AACTCAGCACTCTGTC-1-0	NK cell	0.0041453			ABHD14A	1.00259	0.958594	ACAT2	1.00722	1.00059				STX12	1.00324	0.970982	B4GALT3	1.00452	1.04387
AACTCAGCACTGCCAG-1-0	Endothelial	0.0041453			ACY1	1.00257	0.958844	TCP1	1.00727	1.00093				RPA2	1.00332	0.971326	NDUFS2	1.00463	1.04337
AACTCAGCAGACGCTC-1-0	T cell	0.00430393			RPL29	1.00255	0.958923	MRPL18	1.00735	1.00137				DNAJC8	1.00331	0.97169	FCER1G	1.00482	1.04284
AACTCAGCAGGATTGG-1-0	NK cell	0.00449423			ALAS1	1.00258	0.959198	IGF2R	1.00751	1.00172				ATP5IF1	1.00336	0.972043	APOA2	1.00483	1.04255
AACTCAGGTCGCATAT-1-0	NK cell	0.00449423			TWF2	1.00259	0.959385	SLC22A3	1.00759	1.00206				SESN2	1.00331	0.972305	SDHC	1.00491	1.04232
AACTCAGGTGAGGCTA-1-0	Epithelial	0.00705545			WDR82	1.00258	0.959587	MAP3K4	1.00768	1.00228				PHACTR4	1.0035	0.972449	HSPA6	1.00499	1.04183
AACTCAGGTGCGAAAC-1-0	T cell	0.0041453			GLYCTK	1.00252	0.959812	QKI	1.00774	1.00251				RCC1	1.00349	0.972531	FCGR3A	1.00512	1.04152
AACTCAGGTTCGGCAC-1-0	Epithelial	0.0172183			NISCH	1.0025	0.959885	SFT2D1	1.00776	1.00288				TRNAU1AP	1.00351	0.972423	FCGR2B	1.00518	1.04127
AACTCAGGTTTCCACC-1-0	T cell	0.00430393			STAB1	1.0026	0.960103	MPC1	1.00793	1.00302				SNHG12	1.0035	0.972209	DUSP12	1.00518	1.04132
AACTCAGTCCCTAACC-1-0	Myeloid	0.00412421			NT5DC2	1.00259	0.960251	RNASET2	1.00798	1.00327				TAF12	1.00349	0.972042	ATF6	1.00518	1.04154
AACTCAGTCCTTAATC-1-0	Epithelial	0.00705545			SMIM4	1.00266	0.960374	FGFR1OP	1.00794	1.00361				YTHDF2	1.00354	0.97186	UHMK1	1.0052	1.0417
AACTCAGTCTGGTATG-1-0	Endothelial	0.00524508			PBRM1	1.00271	0.960688	AFDN	1.00796	1.00384				EPB41	1.00356	0.971793	UAP1	1.0051	1.04201
AACTCAGTCTTAGAGC-1-0	T cell	0.00374044			GNL3	1.0027	0.960794	THBS2	1.00805	1.00394				SRSF4	1.00355	0.971699	HSD17B7	1.00515	1.04236
AACTCAGTCTTGTATC-1-0	Myeloid	0.00430509			GLT8D1	1.00269	0.96078	C6orf120	1.00795	1.00424				MECR	1.00356	0.971775	RGS4	1.00514	1.04251
AACTCAGTCTTTACAC-1-0	Plasma	0.00250208			SPCS1	1.0027	0.960866	PHF10	1.00805	1.00462				PTPRU	1.00352	0.971801	RGS5	1.00507	1.04281
AACTCCCAGGTGATAT-1-0	NK cell	0.00524508			MUSTN1	1.00271	0.960867	FAM120B	1.00801	1.00485				LAPTM5	1.00353	0.971612	PBX1	1.00498	1.04333
AACTCCCCAGCCTATA-1-0	Myeloid	0.00430509			PRKCD	1.00274	0.961043	PSMB1	1.00795	1.00516				SDC3	1.00351	0.971803	MGST3	1.0049	1.04391
AACTCCCGTACGAAAT-1-0	NK cell	0.00524508			TKT	1.00285	0.961248	TBP	1.00797	1.00538				PUM1	1.00353	0.972058	ALDH9A1	1.00492	1.04423
AACTCCCGTAGAAAGG-1-0	NK cell	0.00470614			DCP1A	1.00283	0.96137	PDCD2	1.00791	1.00576				SNRNP40	1.0035	0.972188	TMCO1	1.00492	1.0446
AACTCCCGTCCAGTAT-1-0	T cell	0.00425896			CHDH	1.00284	0.961572							ZCCHC17	1.00351	0.97241	UCK2	1.00494	1.04473
AACTCCCGTCTAGAGG-1-0	B cell	0.00299433			IL17RB	1.00286	0.96165							SERINC2	1.00352	0.972653	POGK	1.00487	1.0447
AACTCCCGTCTTTCAT-1-0	Myeloid	0.00299433			SELENOK	1.00295	0.961669							TINAGL1	1.00353	0.972738	TADA1	1.00491	1.04475
AACTCCCGTTCAGCGC-1-0	NK cell	0.00430393			TASOR	1.00299	0.961575							PEF1	1.00343	0.972879	CREG1	1.00486	1.04494
AACTCCCGTTGCCTCT-1-0	NK cell	0.00425896			ARHGEF3	1.00305	0.961571							COL16A1	1.0034	0.973188	MPZL1	1.00501	1.04518
AACTCCCTCATGTGGT-1-0	B cell	0.00430393			APPL1	1.00298	0.961654							PTP4A2	1.00346	0.973545	MPC2	1.00508	1.04549
AACTCCCTCCACGAAT-1-0	T cell	0.00430393			PDE12	1.00303	0.961593							KHDRBS1	1.00346	0.973849	DCAF6	1.0051	1.04545
AACTCCCTCCAGAAGG-1-0	NK cell	0.00470614			ARF4	1.00309	0.961602							KPNA6	1.0035	0.974082	TIPRL	1.00503	1.04538
AACTCCCTCCCTAATT-1-0	B cell	0.00449423			SLMAP	1.00317	0.961761							TXLNA	1.00352	0.97417	SFT2D2	1.005	1.0453
AACTCCCTCCTCCTAG-1-0	T cell	0.0041453			FLNB	1.00317	0.961949							TMEM234	1.00347	0.974255	DPT	1.00501	1.04527
AACTCCCTCTCGCTTG-1-0	Hepatocyte	0.00449423			DNASE1L3	1.00326	0.962067							EIF3I	1.00353	0.974125	ATP1B1	1.00496	1.0454
AACTCCCTCTGATTCT-1-0	Myeloid	0.00449423			PDHB	1.00332	0.962227							FAM167B	1.0035	0.974065	NME7	1.00496	1.04522
AACTCTTAGAGTCGGT-1-0	Neutrophil	0.00425896			FAM3D	1.00333	0.962615							HDAC1	1.00347	0.974002	BLZF1	1.00492	1.04507
AACTCTTAGATGTGTA-1-0	Myeloid	0.00393331			FHIT	1.00339	0.962925							MARCKSL1	1.00337	0.974042	SLC19A2	1.00489	1.04501
AACTCTTAGGCCCGTT-1-0	Myeloid	0.00299433			PTPRG	1.00341	0.963094							BSDC1	1.00333	0.973873	F5	1.00487	1.0449
AACTCTTAGTGTACTC-1-0	Mast cell	0.00430393			C3orf14	1.00347	0.963404							ZBTB8OS	1.00341	0.973762	METTL18	1.00487	1.04467
AACTCTTCAATAAGCA-1-0	Myeloid	0.00430509			THOC7	1.00348	0.963637							RBBP4	1.0034	0.973893	SCYL3	1.00493	1.04442
AACTCTTCACCAGTTA-1-0	NK cell	0.00425896			PSMD6	1.00363	0.963592							SYNC	1.00335	0.973783	KIFAP3	1.00499	1.04422
AACTCTTGTACACCGC-1-0	NK cell	0.00374044			ADAMTS9	1.00368	0.963643							KIAA1522	1.00335	0.973802	GORAB	1.00498	1.04402
AACTCTTGTACCGGCT-1-0	Mast cell	0.00449423			MAGI1	1.00378	0.963696							YARS	1.0034	0.973617	PRRX1	1.00496	1.04385
AACTCTTGTAGGCTGA-1-0	T cell	0.0041453			SLC25A26	1.0039	0.963693							S100PBP	1.00341	0.973574	PRRC2C	1.005	1.04361
AACTCTTGTTCCGTCT-1-0	Epithelial	0.0172183			SUCLG2	1.004	0.963786							TMEM54	1.00334	0.97351	VAMP4	1.00507	1.0433
AACTGGTAGAGCAATT-1-0	Myeloid	0.00299433			EOGT	1.00407	0.963824							AK2	1.00327	0.97336	EEF1AKNMT	1.00515	1.04307
AACTGGTAGATCCCGC-1-0	B cell	0.00383236			TMF1	1.0041	0.963823							PHC2	1.00329	0.973312	PIGC	1.00511	1.04297
AACTGGTAGCGTCTAT-1-0	T cell	0.0041453			UBA3	1.0041	0.964593							SMIM12	1.00322	0.973342	SUCO	1.00508	1.0428
AACTGGTAGGAACTGC-1-0	T cell	0.00420609			ARL6IP5	1.00414	0.96549							GJB3	1.0032	0.97338	PRDX6	1.00508	1.04254
AACTGGTCAAACCCAT-1-0	Myeloid	0.00299433			FRMD4B	1.00417	0.966319							GJA4	1.00319	0.973558	GAS5	1.00511	1.04216
AACTGGTCACAAGTAA-1-0	T cell	0.00425896			MITF	1.00417	0.967511							TMEM35B	1.00318	0.97372	RC3H1	1.00514	1.04178
AACTGGTCACAGCGTC-1-0	Myeloid	0.0033879			FOXP1	1.00422	0.96865							SFPQ	1.00322	0.973867	RABGAP1L	1.00522	1.04133
AACTGGTCACATCCAA-1-0	T cell	0.00449423			EIF4E3	1.00412	0.969748							ZMYM4	1.00313	0.974067	CACYBP	1.00528	1.04089
AACTGGTCATGTAGTC-1-0	Mast cell	0.00470614			PPP4R2	1.00418	0.970784							KIAA0319L	1.00321	0.974314	MRPS14	1.00529	1.04044
AACTGGTGTAAATGTG-1-0	T cell	0.00425896			LINC00960	1.00428	0.971869							PSMB2	1.00311	0.974537	KIAA0040	1.00542	1.04
AACTGGTGTAAGTAGT-1-0	Myeloid	0.00412421			GBE1	1.0043	0.972934							AGO3	1.00298	0.974807	1	1.00555	1.03966
AACTGGTGTCCATGAT-1-0	pDC	0.00425896			CHMP2B	1.00419	0.974005							ADPRHL2	1.00289	0.974915	RASAL2	1.00553	1.0393
AACTGGTGTCTCTCTG-1-0	NK cell	0.00425896			CGGBP1	1.00424	0.975092							TRAPPC3	1.00277	0.975151	RALGPS2	1.00548	1.03904
AACTGGTTCCTCAATT-1-0	NK cell	0.00430393			C3orf38	1.00433	0.97601							MAP7D1	1.00274	0.975319	FAM20B	1.0056	1.0385
AACTGGTTCTCTGTCG-1-0	NK cell	0.00430509												THRAP3	1.00276	0.975643	TOR3A	1.0057	1.03807
AACTTTCAGACACTAA-1-0	T cell	0.00430393												EVA1B	1.00275	0.976113	ABL2	1.00566	1.03762
AACTTTCAGATAGCAT-1-0	Myeloid	0.00299433												STK40	1.00279	0.976853	SOAT1	1.00574	1.03712
AACTTTCAGCTGATAA-1-0	Epithelial	0.0041453												10	1.00293	0.977583	TOR1AIP2	1.00577	1.03655
AACTTTCCACAGACTT-1-0	NK cell	0.00470614												MRPS15	1.0029	0.978342	TOR1AIP1	1.00578	1.036
AACTTTCCACGAAGCA-1-0	T cell	0.00470614												ZC3H12A	1.00283	0.979082	CEP350	1.00579	1.0354
AACTTTCCACGGTGTC-1-0	NK cell	0.00299433												MEAF6	1.00288	0.979717	QSOX1	1.00586	1.03491
AACTTTCCATGGTTGT-1-0	T cell	0.00449423												SNIP1	1.00296	0.980364	ACBD6	1.00603	1.03429
AACTTTCGTCTTGCGG-1-0	T cell	0.00383236												DNALI1	1.00309	0.981002	XPR1	1.00611	1.03355
AACTTTCGTGTCGCTG-1-0	Epithelial	0.00705545												GNL2	1.00307	0.981573	STX6	1.00614	1.03276
AACTTTCTCCCAAGAT-1-0	T cell	0.00470614												YRDC	1.0031	0.981992	MR1	1.00617	1.03215
AACTTTCTCCTTGACC-1-0	T cell	0.00430393												C1orf122	1.00307	0.982357	IER5	1.0062	1.03136
AACTTTCTCGAGAACG-1-0	Myeloid	0.00425896												SF3A3	1.00309	0.982605	GLUL	1.00621	1.03058
AACTTTCTCTCGAGTA-1-0	Epithelial	0.00705545												FHL3	1.00323	0.982863	RGS16	1.00618	1.02996
AAGACCTAGGGTCTCC-1-0	T cell	0.00412421												UTP11	1.00316	0.983298	DHX9	1.00611	1.02949
AAGACCTAGTACTTGC-1-0	Fibroblast	0.00412421												RRAGC	1.00317	0.983886	LAMC1	1.00614	1.02902
AAGACCTCACGAGAGT-1-0	pDC	0.00430393												MYCBP	1.00309	0.984328	LAMC2	1.00622	1.0286
AAGACCTCAGTCAGAG-1-0	Myeloid	0.00412421												AKIRIN1	1.00309	0.984762	SMG7	1.00617	1.02811
AAGACCTCAGTTCATG-1-0	NK cell	0.00430393												NDUFS5	1.00303	0.985109	NCF2	1.00613	1.02744
AAGACCTCATCGGGTC-1-0	T cell	0.00470614												MACF1	1.00292	0.985633	ARPC5	1.00611	1.02673
AAGACCTGTCTCTTTA-1-0	NK cell	0.00374044												PABPC4	1.00297	0.985999	TSEN15	1.00621	1.02607
AAGACCTGTGCCTGGT-1-0	Endothelial	0.00430509												HEYL	1.00303	0.986438	C1orf21	1.00626	1.02546
AAGACCTGTTACCAGT-1-0	T cell	0.00470614												PPIE	1.003	0.986916	EDEM3	1.00627	1.02501
AAGACCTTCCAGAGGA-1-0	Epithelial	0.0172183												CAP1	1.0029	0.987213	RNF2	1.00622	1.02451
AAGACCTTCCTAGGGC-1-0	NK cell	0.00374044												PPT1	1.00286	0.987807	TRMT1L	1.00625	1.02411
AAGACCTTCCTGCAGG-1-0	NK cell	0.00449423												RLF	1.0028	0.988384	IVNS1ABP	1.00627	1.02361
AAGACCTTCGTCTGCT-1-0	Myeloid	0.00299433												ZMPSTE24	1.00279	0.989039	TPR	1.00618	1.02338
AAGCCGCAGCAACGGT-1-0	NK cell	0.00430393												COL9A2	1.00262	0.989494	ODR4	1.00614	1.02305
AAGCCGCAGCCCAATT-1-0	NK cell	0.00470614												SMAP2	1.00256	0.989836	RGS1	1.00613	1.02274
AAGCCGCAGGAGTACC-1-0	NK cell	0.00383236												NFYC	1.00241	0.990275	RGS2	1.00611	1.02261
AAGCCGCAGGTTCCTA-1-0	Myeloid	0.00430509												CITED4	1.00229	0.990816	UCHL5	1.00601	1.02254
AAGCCGCAGTTAGGTA-1-0	Myeloid	0.00299433												CTPS1	1.00225	0.991267	RO60	1.00596	1.02248
AAGCCGCCAAACAACA-1-0	T cell	0.00425896												SCMH1	1.00221	0.991659	GLRX2	1.00593	1.0223
AAGCCGCCACAGCCCA-1-0	T cell	0.0033879												GUCA2B	1.00207	0.99209	CDC73	1.00587	1.02233
AAGCCGCCAGCATACT-1-0	T cell	0.00430393												GUCA2A	1.00215	0.992525	CFH	1.0058	1.02223
AAGCCGCCAGGTCTCG-1-0	NK cell	0.00470614												FOXJ3	1.0021	0.993137	ZBTB41	1.00571	1.0222
AAGCCGCCATGCAATC-1-0	Myeloid	0.00299433												PPCS	1.00202	0.993772	DENND1B	1.00568	1.02226
AAGCCGCCATTAGCCA-1-0	Epithelial	0.0172183												PPIH	1.00203	0.994563	C1orf53	1.00553	1.02233
AAGCCGCCATTGGCGC-1-0	T cell	0.00430393												YBX1	1.00194	0.995347	NEK7	1.00549	1.02233
AAGCCGCGTTCAACCA-1-0	Endothelial	0.00412421												P3H1	1.00196	0.99628	PTPRC	1.00539	1.02235
AAGGAGCAGAGGGATA-1-0	Epithelial	0.0172183												C1orf50	1.002	0.997364	NR5A2	1.0054	1.02259
AAGGAGCAGGTGATTA-1-0	T cell	0.00383236												SVBP	1.00191	0.998335	ZNF281	1.00533	1.02275
AAGGAGCAGTTTGCGT-1-0	Myeloid	0.0033879												SLC2A1	1.0019	0.999246	DDX59	1.00517	1.023
AAGGAGCCAGACGCAA-1-0	Myeloid	0.00425896												EBNA1BP2	1.0019	1.00036	CAMSAP2	1.00511	1.02324
AAGGAGCCAGTGGGAT-1-0	Epithelial	0.00705545												TMEM125	1.00196	1.00138	INAVA	1.00499	1.02357
AAGGAGCCATAAGACA-1-0	Epithelial	0.00705545												C1orf210	1.002	1.00242	TMEM9	1.00495	1.02395
AAGGAGCCATCCCACT-1-0	Epithelial	0.0172183												TIE1	1.00189	1.00345	LAD1	1.00489	1.02415
AAGGAGCGTAGCGATG-1-0	NK cell	0.00430509												ELOVL1	1.00192	1.00457	AC119427.1	1.00486	1.02415
AAGGAGCGTATATGGA-1-0	NK cell	0.00470614												MED8	1.00194	1.00574	PHLDA3	1.00485	1.02423
AAGGAGCGTCAATGTC-1-0	NK cell	0.00430509												HYI	1.00194	1.00696	CSRP1	1.00487	1.02417
AAGGAGCTCAGTGCAT-1-0	NK cell	0.00449423												PTPRF	1.00205	1.00812	IPO9	1.00483	1.02428
AAGGAGCTCCCGACTT-1-0	Myeloid	0.00470614												KDM4A	1.00203	1.00903	SHISA4	1.00477	1.02444
AAGGAGCTCGGAGCAA-1-0	Epithelial	0.0172183												ATP6V0B	1.00202	1.00984	LMOD1	1.0048	1.02458
AAGGCAGCAATCGAAA-1-0	T cell	0.00430393												CCDC24	1.00208	1.01048	TIMM17A	1.00482	1.02479
AAGGCAGCACTACAGT-1-0	B cell	0.00425896												DMAP1	1.00201	1.0112	RNPEP	1.00481	1.02508
AAGGCAGGTTGGTGGA-1-0	Epithelial	0.0172183												ERI3	1.00207	1.0121	ELF3-AS1	1.0048	1.02534
AAGGCAGTCAACGCTA-1-0	Myeloid	0.0033879												RNF220	1.00192	1.01273	ELF3	1.00486	1.02568
AAGGCAGTCAACTCTT-1-0	B cell	0.00383236												TMEM53	1.00186	1.01352	ARL8A	1.00491	1.02577
AAGGCAGTCGATCCCT-1-0	NK cell	0.00425896												RPS8	1.0017	1.01446	UBE2T	1.00486	1.0259
AAGGCAGTCGCGGATC-1-0	NK cell	0.0041453												PLK3	1.00158	1.01515	KDM5B	1.00496	1.02608
AAGGTTCAGCGTAGTG-1-0	Epithelial	0.00705545												EIF2B3	1.00166	1.01588	RABIF	1.00508	1.02611
AAGGTTCAGGTACTCT-1-0	T cell	0.00449423												HECTD3	1.00165	1.01671	KLHL12	1.00507	1.02617
AAGGTTCAGTGGTAGC-1-0	T cell	0.00383236												UROD	1.00166	1.01774	ADIPOR1	1.00505	1.02624
AAGGTTCCAAGGACTG-1-0	T cell	0.0041453												MUTYH	1.00161	1.01886	CYB5R1	1.00507	1.02635
AAGGTTCCAGAAGCAC-1-0	T cell	0.00383236												PRDX1	1.0017	1.02025	TMEM183A	1.00506	1.02638
AAGGTTCCAGGATCGA-1-0	Epithelial	0.0172183												AKR1A1	1.00183	1.02167	CHI3L1	1.00507	1.0264
AAGGTTCCAGTCTTCC-1-0	Epithelial	0.00705545												NASP	1.00183	1.02292	BTG2	1.00507	1.02646
AAGGTTCCATAGACTC-1-0	Myeloid	0.0033879												GPBP1L1	1.00186	1.02436	FMOD	1.00509	1.02642
AAGGTTCCATGCTAGT-1-0	NK cell	0.00430393												TMEM69	1.00182	1.02567	PRELP	1.00508	1.02656
AAGGTTCCATTGTGCA-1-0	T cell	0.0041453												IPP	1.00182	1.02716	ATP2B4	1.00504	1.02683
AAGGTTCGTACAGTGG-1-0	NK cell	0.00430509												PIK3R3	1.00193	1.02877	ZC3H11A	1.00509	1.02726
AAGGTTCTCACAAACC-1-0	Myeloid	0.00299433												TSPAN1	1.00195	1.03015	ZBED6	1.005	1.0277
AAGGTTCTCACGGTTA-1-0	Epithelial	0.0172183												POMGNT1	1.00196	1.03152	SNRPE	1.00499	1.02805
AAGGTTCTCATTATCC-1-0	NK cell	0.00374044												LRRC41	1.00204	1.03271	SOX13	1.005	1.0284
AAGGTTCTCGATGAGG-1-0	NK cell	0.00430509												UQCRH	1.00197	1.03386	GOLT1A	1.00504	1.02884
AAGGTTCTCGCCTGTT-1-0	NK cell	0.0041453												NSUN4	1.00199	1.03464	PLEKHA6	1.00505	1.02917
AAGGTTCTCTTGACGA-1-0	B cell	0.00250208												FAAH	1.00202	1.03527	PPP1R15B	1.00516	1.02951
AAGTCTGAGAAACCAT-1-0	B cell	0.00383236												MKNK1	1.00192	1.03593	MDM4	1.00525	1.02984
AAGTCTGAGAGCCCAA-1-0	T cell	0.00470614												ATPAF1	1.0021	1.03664	RBBP5	1.00527	1.03012
AAGTCTGAGATGGGTC-1-0	T cell	0.00430509												EFCAB14	1.00216	1.03725	DSTYK	1.00532	1.03047
AAGTCTGAGCTACCTA-1-0	NK cell	0.00430393												PDZK1IP1	1.0022	1.03796	NUAK2	1.00532	1.03088
AAGTCTGAGGCCGAAT-1-0	NK cell	0.00524508												CMPK1	1.00225	1.03762	CDK18	1.00537	1.03109
AAGTCTGAGGTAAACT-1-0	NK cell	0.00425896												SPATA6	1.00237	1.03718	ELK4	1.00547	1.03135
AAGTCTGCAAGGACAC-1-0	NK cell	0.00430509												FAF1	1.00248	1.03669	NUCKS1	1.00552	1.03166
AAGTCTGCAAGGGTCA-1-0	NK cell	0.00425896												RNF11	1.00253	1.0361	RAB29	1.00544	1.03176
AAGTCTGCAATCTACG-1-0	NK cell	0.00425896												TTC39A	1.00254	1.03578	CTSE	1.0055	1.03192
AAGTCTGCACACATGT-1-0	NK cell	0.00430509												EPS15	1.00261	1.0351	RASSF5	1.0055	1.03215
AAGTCTGCACTGTCGG-1-0	Mast cell	0.00524508												OSBPL9	1.00267	1.03468	EIF2D	1.00549	1.03245
AAGTCTGCAGACGCTC-1-0	NK cell	0.00470614												NRDC	1.00274	1.03448	MAPKAPK2	1.00557	1.03272
AAGTCTGGTCATACTG-1-0	T cell	0.00299433												TXNDC12	1.00288	1.03441	PIGR	1.00561	1.03297
AAGTCTGGTGTCGCTG-1-0	Epithelial	0.0172183												BTF3L4	1.00279	1.03435	C1orf116	1.00558	1.03312
AAGTCTGTCCAGTATG-1-0	NK cell	0.00430509												PRPF38A	1.0028	1.03428	CD55	1.00563	1.03314
AAGTCTGTCGATAGAA-1-0	Epithelial	0.0172183												TUT4	1.00288	1.03438	CD46	1.00569	1.03319
AAGTCTGTCTTGAGGT-1-0	NK cell	0.00430393												GPX7	1.0028	1.03445	CD34	1.00571	1.03307
AATCCAGAGCATCATC-1-0	NK cell	0.00430509												ZYG11B	1.00278	1.0348	PLXNA2	1.00573	1.03303
AATCCAGAGCTACCTA-1-0	Myeloid	0.00430509												ECHDC2	1.00287	1.03524	LAMB3	1.00574	1.03297
AATCCAGAGGAATCGC-1-0	Myeloid	0.00299433												SCP2	1.00297	1.03573	G0S2	1.00572	1.03295
AATCCAGAGTAAGTAC-1-0	Myeloid	0.00299433												CPT2	1.00295	1.03624	IRF6	1.00572	1.03298
AATCCAGAGTGAACAT-1-0	Epithelial	0.0172183												CZIB	1.00304	1.03669	UTP25	1.00578	1.03316
AATCCAGCAAGTTCTG-1-0	Epithelial	0.00705545												MAGOH	1.00312	1.03718	SERTAD4-AS1	1.00578	1.03343
AATCCAGCAATGGTCT-1-0	Epithelial	0.0172183												YIPF1	1.00313	1.0376	RCOR3	1.00573	1.03373
AATCCAGCATTGAGCT-1-0	T cell	0.00374044												HSPB11	1.0031	1.03823	TRAF5	1.00572	1.03404
AATCCAGGTTAGGGTG-1-0	T cell	0.00470614												LRRC42	1.0031	1.03883	LINC00467	1.00563	1.0344
AATCCAGTCAGAGCTT-1-0	NK cell	0.00430509												TMEM59	1.00309	1.03927	SLC30A1	1.00559	1.03481
AATCCAGTCCACGACG-1-0	T cell	0.00425896												MRPL37	1.00319	1.03954	LPGAT1	1.00563	1.03518
AATCGGTAGATCTGCT-1-0	NK cell	0.00430509												SSBP3	1.00327	1.03985	PPP2R5A	1.00564	1.0355
AATCGGTAGGCTCTTA-1-0	NK cell	0.00374044												TTC4	1.00325	1.04014	NENF	1.00553	1.03581
AATCGGTAGTAATCCC-1-0	B cell	0.0033879												DHCR24	1.0033	1.04046	ATF3	1.00556	1.03601
AATCGGTAGTATTGGA-1-0	Epithelial	0.0172183												USP24	1.00345	1.04073	NSL1	1.00564	1.03624
AATCGGTCACCCATTC-1-0	T cell	0.0041453												PLPP3	1.00357	1.04099	TATDN3	1.00567	1.03653
AATCGGTCACGTAAGG-1-0	NK cell	0.00430393												PRKAA2	1.00364	1.04155	ANGEL2	1.00573	1.03682
AATCGGTCACTGAAGG-1-0	T cell	0.00430393												OMA1	1.00375	1.04203	RPS6KC1	1.00566	1.03722
AATCGGTCAGCCACCA-1-0	B cell	0.00299433												TACSTD2	1.0038	1.04254	PROX1	1.00566	1.0376
AATCGGTCATTCCTGC-1-0	T cell	0.00449423												MYSM1	1.00384	1.04241	SMYD2	1.00558	1.03789
AATCGGTGTACAGCAG-1-0	Epithelial	0.00524508												JUN	1.00386	1.04221	PTPN14	1.00546	1.0382
AATCGGTTCACAGGCC-1-0	T cell	0.00425896												FGGY	1.00392	1.04175	CENPF	1.0053	1.03856
AATCGGTTCCCAGGTG-1-0	T cell	0.0041453												HOOK1	1.00385	1.04115	KCTD3	1.0053	1.03891
AATCGGTTCGACGGAA-1-0	Myeloid	0.00412421												NFIA	1.00393	1.04043	GPATCH2	1.00539	1.03924
AATCGGTTCGATGAGG-1-0	NK cell	0.00470614												TM2D1	1.00392	1.03969	RRP15	1.00534	1.03968
AATCGGTTCTCTAGGA-1-0	NK cell	0.00412421												PATJ	1.00381	1.03895	TGFB2	1.00531	1.03998
ACACCAAAGACAATAC-1-0	Myeloid	0.00299433												USP1	1.00382	1.0383	LYPLAL1	1.00531	1.04015
ACACCAAAGTACGACG-1-0	T cell	0.00449423												DOCK7	1.00392	1.0375	SLC30A10	1.00522	1.04025
ACACCAACAAGAAAGG-1-0	T cell	0.00430393												ALG6	1.00377	1.03662	EPRS	1.00516	1.04044
ACACCAACACCTGGTG-1-0	Epithelial	0.0172183												ITGB3BP	1.00381	1.03577	BPNT1	1.00518	1.04055
ACACCAACATGCCTAA-1-0	NK cell	0.00420609												PGM1	1.00386	1.03504	IARS2	1.00521	1.04068
ACACCAACATGGAATA-1-0	T cell	0.00449423												RAVER2	1.00383	1.03423	RAB3GAP2	1.00525	1.0407
ACACCAACATGTAGTC-1-0	T cell	0.00449423												JAK1	1.00383	1.03353	C1orf115	1.0052	1.04089
ACACCAAGTACGAAAT-1-0	Neutrophil	0.00430393												AK4	1.00392	1.03293	MARC2	1.00524	1.04104
ACACCAAGTAGCAAAT-1-0	NK cell	0.0041453												LEPROT	1.00397	1.03224	DUSP10	1.00519	1.04123
ACACCAAGTTCGGCAC-1-0	Myeloid	0.00299433												MIER1	1.00384	1.03168	LINC01705	1.0051	1.04133
ACACCAAGTTTGGCGC-1-0	T cell	0.00430393												SERBP1	1.00382	1.03116	MIA3	1.00501	1.0415
ACACCAATCAGATAAG-1-0	Epithelial	0.0172183												GADD45A	1.00381	1.03063	AIDA	1.00504	1.0416
ACACCAATCCGTACAA-1-0	T cell	0.00383236												GNG12	1.00383	1.03026	BROX	1.00498	1.04172
ACACCAATCTGCTTGC-1-0	Epithelial	0.0172183												WLS	1.00393	1.02997	AL392172.1	1.00489	1.04186
ACACCAATCTGGTTCC-1-0	Hepatocyte	0.00705545												SRSF11	1.00388	1.02968	TLR5	1.00469	1.042
ACACCCTAGACTAAGT-1-0	Myeloid	0.00430509												ANKRD13C	1.00399	1.02933	CAPN8	1.00458	1.04218
ACACCCTAGATCACGG-1-0	Epithelial	0.0172183												ZRANB2	1.00404	1.02909	CAPN2	1.00453	1.04246
ACACCCTAGATGTAAC-1-0	T cell	0.00383236												FPGT	1.00404	1.02873	TP53BP2	1.00438	1.04253
ACACCCTAGGAGTAGA-1-0	NK cell	0.00425896												CRYZ	1.00399	1.02838	FBXO28	1.00421	1.04249
ACACCCTAGGGTTCCC-1-0	Myeloid	0.00430509												TYW3	1.00402	1.02788	DEGS1	1.00406	1.04254
ACACCCTAGTCCTCCT-1-0	Myeloid	0.00299433												ACADM	1.00407	1.02746	NVL	1.00394	1.04271
ACACCCTCACGACGAA-1-0	NK cell	0.00470614												RABGGTB	1.0041	1.02703	CNIH4	1.00378	1.04299
ACACCCTCAGGAACGT-1-0	Myeloid	0.00299433												PIGK	1.0041	1.02655	WDR26	1.00371	1.04324
ACACCCTGTATAGGTA-1-0	NK cell	0.00470614												AC118549.1	1.00406	1.026	DNAH14	1.00371	1.04339
ACACCCTGTCTCCACT-1-0	NK cell	0.00430509												USP33	1.00399	1.02542	LBR	1.00352	1.04361
ACACCCTGTCTTCTCG-1-0	Myeloid	0.00412421												MIGA1	1.00396	1.02492	ENAH	1.00345	1.04369
ACACCCTGTGAACCTT-1-0	Myeloid	0.00430393												NEXN	1.00391	1.02433	SRP9	1.00328	1.0437
ACACCCTGTGACTCAT-1-0	NK cell	0.00449423												FUBP1	1.00394	1.02383	EPHX1	1.00307	1.04353
ACACCCTGTTCCAACA-1-0	T cell	0.00430509												DNAJB4	1.00401	1.0234	TMEM63A	1.003	1.04318
ACACCCTGTTGAGTTC-1-0	Plasma	0.00250208												GIPC2	1.00391	1.02292	PYCR2	1.00302	1.04295
ACACCCTGTTTGACTG-1-0	T cell	0.00425896												IFI44L	1.00397	1.02241	SDE2	1.00294	1.04261
ACACCCTTCAATACCG-1-0	T cell	0.00412421												IFI44	1.00398	1.02203	H3F3A	1.00282	1.0422
ACACCCTTCCGTACAA-1-0	T cell	0.00383236												ADGRL4	1.00393	1.02149	ACBD3	1.00283	1.04175
ACACCCTTCGAGCCCA-1-0	Epithelial	0.0172183												PRKACB	1.00401	1.02116	PARP1	1.00282	1.04124
ACACCCTTCGCGGATC-1-0	Epithelial	0.0172183												RPF1	1.00403	1.02081	PSEN2	1.00278	1.04069
ACACCCTTCGGTGTCG-1-0	T cell	0.00449423												GNG5	1.004	1.0205	COQ8A	1.0028	1.04013
ACACCCTTCGGTTCGG-1-0	NK cell	0.00449423												CTBS	1.00414	1.02006	CDC42BPA	1.00293	1.03974
ACACCGGAGGCTAGGT-1-0	Epithelial	0.0172183												SSX2IP	1.00421	1.01955	ZNF678	1.00291	1.03939
ACACCGGAGTAGGTGC-1-0	NK cell	0.0033879												C1orf52	1.00426	1.01909	SNAP47	1.00286	1.03917
ACACCGGAGTCCATAC-1-0	T cell	0.00425896												BCL10	1.00433	1.01855	JMJD4	1.00273	1.03911
ACACCGGCAACCGCCA-1-0	Epithelial	0.0172183												DDAH1	1.0044	1.01798	ARF1	1.00271	1.03907
ACACCGGCACGGCGTT-1-0	Epithelial	0.0172183												CCN1	1.00434	1.01738	C1orf35	1.00272	1.03879
ACACCGGGTATGCTTG-1-0	NK cell	0.00430393												ZNHIT6	1.00421	1.01668	MRPL55	1.00273	1.03839
ACACCGGGTCACTTCC-1-0	Myeloid	0.00299433												ODF2L	1.00422	1.01617	GUK1	1.00275	1.03803
ACACCGGGTGCATCTA-1-0	T cell	0.0041453												SH3GLB1	1.00425	1.01571	TRIM11	1.0029	1.03774
ACACCGGGTGGCCCTA-1-0	T cell	0.00420609												SELENOF	1.00421	1.01521	HIST3H2A	1.00291	1.03753
ACACCGGGTTACTGAC-1-0	Myeloid	0.00430393												HS2ST1	1.00415	1.01485	RNF187	1.00296	1.03724
ACACCGGGTTATCACG-1-0	B cell	0.00383236												LMO4	1.00421	1.0146	RHOU	1.00301	1.03681
ACACCGGGTTCGAATC-1-0	Myeloid	0.00430509												PKN2	1.00418	1.0144	RAB4A	1.00312	1.03639
ACACCGGTCCGCATCT-1-0	NK cell	0.00425896												GTF2B	1.00435	1.01409	NUP133	1.00319	1.03589
ACACCGGTCGTTGCCT-1-0	T cell	0.00449423												KYAT3	1.00447	1.0138	GALNT2	1.00318	1.03546
ACACCGGTCTATCCTA-1-0	NK cell	0.00412421												RBMXL1	1.00449	1.01357	COG2	1.00318	1.03514
ACACCGGTCTCCAACC-1-0	T cell	0.0041453												GBP3	1.00445	1.01334	AGT	1.00319	1.03491
ACACCGGTCTCCCTGA-1-0	Myeloid	0.00425896												GBP1	1.00437	1.01307	C1orf198	1.00327	1.03438
ACACTGAAGAAAGTGG-1-0	T cell	0.00449423												GBP2	1.00448	1.01288	ARV1	1.00333	1.03397
ACACTGAAGACGCAAC-1-0	B cell	0.00299433												GBP4	1.00441	1.01269	FAM89A	1.00334	1.03337
ACACTGAAGAGACTTA-1-0	NK cell	0.00374044												LRRC8D	1.00442	1.01263	C1orf131	1.0034	1.033
ACACTGAAGCGAAGGG-1-0	Myeloid	0.0033879												ZNF326	1.00441	1.01254	GNPAT	1.00342	1.03257
ACACTGACAATAACGA-1-0	NK cell	0.00383236												LINC02609	1.00443	1.01239	EXOC8	1.00352	1.03207
ACACTGACAATGAATG-1-0	Epithelial	0.00705545												ZNF644	1.00449	1.01216	SPRTN	1.00355	1.03161
ACACTGACACATCCAA-1-0	Epithelial	0.0172183												TGFBR3	1.00444	1.01195	EGLN1	1.00356	1.03123
ACACTGACACGTTGGC-1-0	Fibroblast	0.00524508												RPAP2	1.00444	1.01172	AL445524.1	1.00361	1.03089
ACACTGACAGCGAACA-1-0	T cell	0.00470614												EVI5	1.00437	1.01155	TSNAX	1.00367	1.03042
ACACTGACATCGGAAG-1-0	NK cell	0.00425896												RPL5	1.00431	1.01145	NTPCR	1.00372	1.03002
ACACTGACATTCCTCG-1-0	Epithelial	0.0172183												MTF2	1.00438	1.01129	PCNX2	1.00383	1.02955
ACACTGAGTCGGCATC-1-0	Endothelial	0.00412421												TMED5	1.00434	1.01112	MAP3K21	1.00394	1.02909
ACACTGAGTGGTTTCA-1-0	T cell	0.00430393												CCDC18-AS1	1.0043	1.01101	KCNK1	1.00403	1.02862
ACACTGAGTTGAACTC-1-0	B cell	0.00299433												DR1	1.00433	1.01088	COA6	1.00412	1.02817
ACACTGAGTTTGTTTC-1-0	Myeloid	0.00383236												FNBP1L	1.00432	1.01072	TARBP1	1.00437	1.02769
ACACTGATCGTAGGAG-1-0	Myeloid	0.00425896												BCAR3	1.0043	1.01044	IRF2BP2	1.00442	1.02731
ACACTGATCTAGCACA-1-0	NK cell	0.00470614												DNTTIP2	1.00445	1.01032	TOMM20	1.00449	1.02688
ACAGCCGAGAAAGTGG-1-0	Myeloid	0.0033879												GCLM	1.00451	1.01013	ARID4B	1.00467	1.02625
ACAGCCGAGGCGATAC-1-0	B cell	0.00393331												ARHGAP29	1.00453	1.00991	B3GALNT2	1.00484	1.02547
ACAGCCGAGTAGCCGA-1-0	NK cell	0.0041453												ABCD3	1.00453	1.00967	LYST	1.00494	1.02478
ACAGCCGCAATGAATG-1-0	Myeloid	0.00425896												F3	1.00458	1.00943	NID1	1.00501	1.02415
ACAGCCGCAATGGACG-1-0	T cell	0.00430393												SLC44A3	1.00456	1.00921	GPR137B	1.00508	1.02367
ACAGCCGCACGGACAA-1-0	T cell	0.00383236												CNN3	1.00462	1.00883	ERO1B	1.00521	1.0232
ACAGCCGCACTTCTGC-1-0	T cell	0.0041453												ALG14	1.00464	1.00859	LGALS8	1.00538	1.02279
ACAGCCGCATACTCTT-1-0	Myeloid	0.00470614												TLCD4	1.00459	1.00836	HEATR1	1.00537	1.02259
ACAGCCGCATATACGC-1-0	NK cell	0.00425896												RWDD3	1.00459	1.00804	MTR	1.00533	1.02238
ACAGCCGGTACATCCA-1-0	T cell	0.00425896												PTBP2	1.0046	1.00765	FH	1.00542	1.02226
ACAGCCGGTAGCTGCC-1-0	NK cell	0.00412421												DPYD	1.00465	1.00733	OPN3	1.00564	1.02217
ACAGCCGGTCAAAGCG-1-0	Epithelial	0.0172183												SNX7	1.00471	1.007	CEP170	1.00569	1.02197
ACAGCCGGTCGCATAT-1-0	B cell	0.00430393												PALMD	1.00481	1.00658	SDCCAG8	1.0058	1.02181
ACAGCCGGTCTCCACT-1-0	Fibroblast	0.00524508												SLC35A3	1.00473	1.00624	AKT3	1.0058	1.02164
ACAGCCGGTCTTGTCC-1-0	Epithelial	0.00705545												MFSD14A	1.00472	1.00587	ADSS	1.00571	1.02152
ACAGCCGTCAACACTG-1-0	NK cell	0.00470614												RTCA	1.00479	1.00558	DESI2	1.00579	1.02136
ACAGCCGTCCAAACTG-1-0	Neutrophil	0.00524508												VCAM1	1.0049	1.00532	COX20	1.00587	1.02126
ACAGCCGTCCGTCATC-1-0	Endothelial	0.00449423												SLC30A7	1.00491	1.00509	HNRNPU	1.00607	1.02084
ACAGCCGTCGAACTGT-1-0	NK cell	0.00420609												DPH5	1.00486	1.00487	EFCAB2	1.00616	1.02029
ACAGCCGTCGTGGTCG-1-0	T cell	0.00430393												S1PR1	1.00482	1.00477	SMYD3	1.00639	1.01971
ACAGCCGTCTGTCTCG-1-0	Endothelial	0.00412421												RNPC3	1.00484	1.00493	TFB2M	1.00648	1.01915
ACAGCTAAGAAGATTC-1-0	T cell	0.00449423												VAV3	1.00486	1.00506	CNST	1.00662	1.01866
ACAGCTAAGAGCTTCT-1-0	NK cell	0.00449423												SLC25A24	1.00501	1.00516	SCCPDH	1.0067	1.01826
ACAGCTAAGAGTACAT-1-0	T cell	0.00425896												FAM102B	1.00502	1.00531	AHCTF1	1.00682	1.01783
ACAGCTAAGCCACTAT-1-0	NK cell	0.00430509												PRPF38B	1.00496	1.00541	ZNF669	1.0068	1.01737
ACAGCTAAGGAGCGAG-1-0	T cell	0.0041453												STXBP3	1.00494	1.00552	ZNF124	1.00673	1.01696
ACAGCTACACCGAAAG-1-0	Epithelial	0.0172183												CLCC1	1.00497	1.00549	ZNF672	1.00667	1.01636
ACAGCTACACGAAATA-1-0	NK cell	0.00430393												TMEM167B	1.00493	1.00554	ZNF692	1.0068	1.01582
ACAGCTACACGGTGTC-1-0	T cell	0.00383236												KIAA1324	1.00504	1.0056
ACAGCTACAGCTGCTG-1-0	Myeloid	0.00425896												SARS	1.00497	1.00572
ACAGCTACAGGACGTA-1-0	Myeloid	0.00412421												SORT1	1.00499	1.00576
ACAGCTAGTACCGAGA-1-0	T cell	0.0041453												PSMA5	1.00496	1.0058
ACAGCTAGTCCTGCTT-1-0	Myeloid	0.00383236												GNAI3	1.00498	1.00588
ACAGCTAGTCTCCATC-1-0	Fibroblast	0.00470614												AMPD2	1.00497	1.00595
ACAGCTAGTTACCGAT-1-0	Epithelial	0.0172183												GSTM4	1.0049	1.00595
ACAGCTAGTTATCGGT-1-0	Epithelial	0.0172183												GSTM1	1.00501	1.00593
ACAGCTAGTTTAGGAA-1-0	Myeloid	0.00299433												GSTM3	1.00502	1.00594
ACAGCTATCCCTTGTG-1-0	Myeloid	0.0033879												EPS8L3	1.00503	1.00605
ACAGCTATCCGCAAGC-1-0	T cell	0.00470614												CSF1	1.00517	1.00606
ACATACGAGATTACCC-1-0	Epithelial	0.00705545												AHCYL1	1.00517	1.00621
ACATACGAGGACAGCT-1-0	NK cell	0.00374044												STRIP1	1.0052	1.00634
ACATACGAGGACATTA-1-0	T cell	0.00425896												SLC16A4	1.00515	1.00656
ACATACGCAAGCGCTC-1-0	T cell	0.00449423												LAMTOR5	1.00519	1.00673
ACATACGGTAACGCGA-1-0	T cell	0.00383236												CD53	1.00534	1.00677
ACATACGGTAAGGATT-1-0	Myeloid	0.00299433												LRIF1	1.00544	1.00684
ACATACGGTAATTGGA-1-0	T cell	0.0041453												DRAM2	1.0054	1.007
ACATACGGTAGCGTAG-1-0	Neutrophil	0.00470614												CEPT1	1.00543	1.00712
ACATACGGTAGGCTGA-1-0	T cell	0.00425896												DENND2D	1.00548	1.00731
ACATACGGTGGCGAAT-1-0	Epithelial	0.00705545												WDR77	1.00548	1.0075
ACATACGTCAAACCAC-1-0	T cell	0.00425896												ATP5PB	1.00551	1.00774
ACATACGTCTACCAGA-1-0	T cell	0.00425896												RAP1A	1.00547	1.00796
ACATACGTCTATCCTA-1-0	T cell	0.00383236												DDX20	1.00546	1.00822
ACATACGTCTCGTATT-1-0	T cell	0.00299433												CTTNBP2NL	1.00549	1.00859
ACATACGTCTTAGAGC-1-0	Myeloid	0.00299433												ST7L	1.00544	1.00887
ACATCAGAGACACGAC-1-0	Myeloid	0.00299433												CAPZA1	1.00542	1.00925
ACATCAGAGACCTTTG-1-0	B cell	0.00383236												MOV10	1.00544	1.00981
ACATCAGAGCTTATCG-1-0	NK cell	0.0041453												RHOC	1.00552	1.01033
ACATCAGCAATGGAAT-1-0	Myeloid	0.00425896												LRIG2	1.00557	1.01085
ACATCAGCAGAGCCAA-1-0	Myeloid	0.00299433												MAGI3	1.0057	1.01131
ACATCAGCATCGGGTC-1-0	NK cell	0.00470614												PHTF1	1.00571	1.01174
ACATCAGCATTATCTC-1-0	NK cell	0.00430393												RSBN1	1.00578	1.01232
ACATCAGGTGATGTCT-1-0	NK cell	0.00430393												HIPK1	1.00584	1.01285
ACATCAGGTTCGGCAC-1-0	T cell	0.00374044												OLFML3	1.00585	1.0133
ACATCAGGTTGCCTCT-1-0	Myeloid	0.00299433												TRIM33	1.00578	1.01389
ACATCAGTCACGCATA-1-0	NK cell	0.00430393												BCAS2	1.00586	1.01433
ACATCAGTCGAATCCA-1-0	B cell	0.00470614												NRAS	1.0058	1.01471
ACATCAGTCTATCCCG-1-0	T cell	0.00470614												CSDE1	1.00592	1.01518
ACATGGTAGCCATCGC-1-0	T cell	0.00470614												SIKE1	1.00584	1.01558
ACATGGTAGGAGTTTA-1-0	T cell	0.00383236												VANGL1	1.00588	1.01599
ACATGGTAGGGCTCTC-1-0	Myeloid	0.00299433												ATP1A1	1.00591	1.01651
ACATGGTAGGGTTTCT-1-0	Myeloid	0.00412421												CD58	1.0059	1.01669
ACATGGTAGTGAACAT-1-0	T cell	0.00449423												PTGFRN	1.0059	1.01658
ACATGGTCAAACTGTC-1-0	Myeloid	0.00412421												VTCN1	1.00589	1.01649
ACATGGTCAATCCGAT-1-0	T cell	0.00393331												MAN1A2	1.00591	1.01626
ACATGGTCACTAGTAC-1-0	Epithelial	0.0172183												TENT5C	1.00595	1.01614
ACATGGTCAGTATAAG-1-0	T cell	0.0041453												GDAP2	1.00588	1.01611
ACATGGTCATCTGGTA-1-0	T cell	0.00420609												WDR3	1.0058	1.01607
ACATGGTGTACGAAAT-1-0	T cell	0.00412421												WARS2	1.00576	1.01598
ACATGGTGTCCGTGAC-1-0	Myeloid	0.00412421												REG4	1.00573	1.01591
ACATGGTGTCTCTCGT-1-0	T cell	0.00374044												NOTCH2	1.00566	1.01591
ACATGGTGTGATGTCT-1-0	NK cell	0.00430393												SEC22B	1.00561	1.01583
ACATGGTGTGTTCTTT-1-0	Epithelial	0.00705545												NBPF26	1.00558	1.01573
ACATGGTGTTCCGGCA-1-0	Neutrophil	0.00299433												LINC00623	1.00548	1.01577
ACATGGTTCAAGGCTT-1-0	T cell	0.00393331
ACATGGTTCCACGACG-1-0	Neutrophil	0.00470614
ACATGGTTCCCGGATG-1-0	T cell	0.00425896
ACATGGTTCCTCAACC-1-0	NK cell	0.00470614
ACATGGTTCGGCATCG-1-0	T cell	0.00524508
ACATGGTTCGTCACGG-1-0	Myeloid	0.00425896
ACATGGTTCGTGGACC-1-0	Epithelial	0.00705545
ACATGGTTCTACCTGC-1-0	Epithelial	0.00705545
ACATGGTTCTGCGACG-1-0	Hepatocyte	0.00705545
ACCAGTAAGCCACGTC-1-0	Myeloid	0.00299433
ACCAGTAAGCGTTGCC-1-0	Plasma	0.00250208
ACCAGTAAGGCTCATT-1-0	NK cell	0.00412421
ACCAGTAAGGGATCTG-1-0	B cell	0.00470614
ACCAGTACACAGACAG-1-0	B cell	0.00430393
ACCAGTACACGACGAA-1-0	Myeloid	0.00524508
ACCAGTACAGACACTT-1-0	B cell	0.00299433
ACCAGTACATGAAGTA-1-0	Plasma	0.00250208
ACCAGTAGTACCAGTT-1-0	T cell	0.0041453
ACCAGTAGTACCGAGA-1-0	T cell	0.00425896
ACCAGTAGTAGAGTGC-1-0	T cell	0.0033879
ACCAGTAGTCTCACCT-1-0	T cell	0.00420609
ACCAGTAGTTATCGGT-1-0	T cell	0.00449423
ACCAGTATCAGGCAAG-1-0	Myeloid	0.00299433
ACCCACTAGAAGAAGC-1-0	Myeloid	0.00299433
ACCCACTAGAAGGTGA-1-0	Myeloid	0.00299433
ACCCACTAGTGTACTC-1-0	T cell	0.00412421
ACCCACTAGTGTGGCA-1-0	B cell	0.00299433
ACCCACTCAAACGTGG-1-0	NK cell	0.00425896
ACCCACTCACTAAGTC-1-0	NK cell	0.00430509
ACCCACTCACTTGGAT-1-0	T cell	0.0041453
ACCCACTCATTCTTAC-1-0	T cell	0.00393331
ACCCACTCATTTCAGG-1-0	T cell	0.00393331
ACCCACTGTCTTGATG-1-0	T cell	0.00470614
ACCCACTGTGACGCCT-1-0	B cell	0.00412421
ACCCACTGTTAAGAAC-1-0	NK cell	0.00430509
ACCCACTGTTCATGGT-1-0	Myeloid	0.00299433
ACCCACTTCACTGGGC-1-0	Epithelial	0.0172183
ACCCACTTCAGCGATT-1-0	Epithelial	0.00705545
ACCCACTTCCCAACGG-1-0	Fibroblast	0.00524508
ACCCACTTCCTCGCAT-1-0	NK cell	0.00470614
ACCCACTTCTACCAGA-1-0	NK cell	0.00430393
ACCGTAAAGAGCTATA-1-0	Hepatocyte	0.00705545
ACCGTAAAGCACGCCT-1-0	NK cell	0.00449423
ACCGTAAAGCAGCCTC-1-0	Myeloid	0.00425896
ACCGTAAAGCCCAACC-1-0	NK cell	0.00299433
ACCGTAAAGCGAAGGG-1-0	NK cell	0.00430393
ACCGTAAAGCTACCGC-1-0	T cell	0.00449423
ACCGTAAAGCTTATCG-1-0	NK cell	0.00470614
ACCGTAAAGTGAAGTT-1-0	NK cell	0.00430509
ACCGTAACAAAGTGCG-1-0	T cell	0.00470614
ACCGTAACAAGACGTG-1-0	NK cell	0.00449423
ACCGTAACAAGAGTCG-1-0	NK cell	0.00430509
ACCGTAACACATCCAA-1-0	Myeloid	0.00412421
ACCGTAACACCTCGGA-1-0	B cell	0.00470614
ACCGTAACATGGTCTA-1-0	T cell	0.0041453
ACCGTAAGTCAAACTC-1-0	NK cell	0.00430509
ACCGTAAGTCGTCTTC-1-0	Neutrophil	0.00430509
ACCGTAAGTGTGAATA-1-0	NK cell	0.00449423
ACCGTAATCCTGCCAT-1-0	Myeloid	0.0033879
ACCGTAATCGCTTAGA-1-0	NK cell	0.00430509
ACCTTTAAGAGCCCAA-1-0	Epithelial	0.0172183
ACCTTTAAGCCCAATT-1-0	Myeloid	0.00299433
ACCTTTAAGCGATATA-1-0	Neutrophil	0.00412421
ACCTTTAAGTATCTCG-1-0	Epithelial	0.00705545
ACCTTTAAGTTTAGGA-1-0	Myeloid	0.00430509
ACCTTTACAACACGCC-1-0	Epithelial	0.00393331
ACCTTTACAGGGAGAG-1-0	NK cell	0.00383236
ACCTTTACAGTCAGAG-1-0	T cell	0.0041453
ACCTTTACATATACGC-1-0	NK cell	0.00425896
ACCTTTACATTCTTAC-1-0	T cell	0.00470614
ACCTTTAGTCATGCAT-1-0	T cell	0.00430393
ACCTTTAGTTATGCGT-1-0	T cell	0.00524508
ACCTTTATCAAGATCC-1-0	NK cell	0.00470614
ACCTTTATCAAGCCTA-1-0	Epithelial	0.0172183
ACCTTTATCCCACTTG-1-0	NK cell	0.00430509
ACCTTTATCGAGAGCA-1-0	T cell	0.00470614
ACCTTTATCGCGGATC-1-0	T cell	0.00430393
ACCTTTATCGGAAATA-1-0	NK cell	0.00430393
ACCTTTATCGTTTATC-1-0	Epithelial	0.00412421
ACCTTTATCTCCGGTT-1-0	Epithelial	0.00705545
ACCTTTATCTCGTATT-1-0	T cell	0.00524508
ACGAGCCAGGGCTTGA-1-0	T cell	0.00430393
ACGAGCCCAAACTGTC-1-0	NK cell	0.00430393
ACGAGCCCACCGATAT-1-0	Hepatocyte	0.00430509
ACGAGCCCAGACGTAG-1-0	T cell	0.0041453
ACGAGCCCAGCTGTGC-1-0	NK cell	0.00470614
ACGAGCCCATGTCTCC-1-0	Myeloid	0.00412421
ACGAGCCGTACGACCC-1-0	NK cell	0.00430393
ACGAGCCGTCACAAGG-1-0	Fibroblast	0.00430393
ACGAGCCGTGATGTCT-1-0	Myeloid	0.00430509
ACGAGCCGTGGTAACG-1-0	NK cell	0.00524508
ACGAGCCGTTTAGCTG-1-0	B cell	0.00299433
ACGAGCCTCAGTGCAT-1-0	B cell	0.00250208
ACGAGCCTCATGTCTT-1-0	T cell	0.00299433
ACGAGCCTCGGTTCGG-1-0	NK cell	0.0041453
ACGAGGAAGACCACGA-1-0	NK cell	0.00383236
ACGAGGAAGATACACA-1-0	NK cell	0.00449423
ACGAGGAAGGAATGGA-1-0	T cell	0.00449423
ACGAGGAAGGATATAC-1-0	Myeloid	0.00299433
ACGAGGAAGGCAGTCA-1-0	Hepatocyte	0.0041453
ACGAGGAAGGGCTCTC-1-0	T cell	0.00425896
ACGAGGACAAAGCGGT-1-0	Myeloid	0.00299433
ACGAGGACAGCGTTCG-1-0	T cell	0.00449423
ACGAGGACAGGAACGT-1-0	Myeloid	0.00299433
ACGAGGACATCCGCGA-1-0	Myeloid	0.00425896
ACGAGGAGTAGTAGTA-1-0	T cell	0.00393331
ACGAGGAGTCGAAAGC-1-0	T cell	0.00393331
ACGAGGAGTCTCTTAT-1-0	NK cell	0.00430393
ACGAGGAGTGCGCTTG-1-0	NK cell	0.00299433
ACGAGGAGTTATCACG-1-0	Myeloid	0.00299433
ACGAGGATCAAACGGG-1-0	T cell	0.00374044
ACGAGGATCAAGGCTT-1-0	T cell	0.0033879
ACGAGGATCACCATAG-1-0	T cell	0.00430393
ACGAGGATCACTCTTA-1-0	Endothelial	0.00412421
ACGAGGATCAGGTAAA-1-0	NK cell	0.00430509
ACGAGGATCCATGAAC-1-0	T cell	0.00470614
ACGATACAGAGTACAT-1-0	Epithelial	0.00705545
ACGATACAGCAACGGT-1-0	NK cell	0.00383236
ACGATACAGGCTATCT-1-0	T cell	0.0033879
ACGATACAGGTTCCTA-1-0	T cell	0.0041453
ACGATACAGTGCCATT-1-0	NK cell	0.00430393
ACGATACAGTGTACGG-1-0	T cell	0.00430393
ACGATACCAAAGGAAG-1-0	T cell	0.0041453
ACGATACCACATCCGG-1-0	NK cell	0.00425896
ACGATACCAGCGATCC-1-0	B cell	0.00449423
ACGATACCATCCAACA-1-0	T cell	0.00374044
ACGATACGTATAAACG-1-0	Myeloid	0.00430509
ACGATACGTGGTACAG-1-0	Plasma	0.00250208
ACGATACGTGTTTGGT-1-0	T cell	0.00425896
ACGATACGTGTTTGTG-1-0	NK cell	0.00470614
ACGATACGTTCCACTC-1-0	Epithelial	0.00705545
ACGATACGTTCCTCCA-1-0	T cell	0.0041453
ACGATACTCACGATGT-1-0	NK cell	0.00430393
ACGATACTCCCATTAT-1-0	Myeloid	0.0033879
ACGATACTCCGTCATC-1-0	Endothelial	0.00524508
ACGATACTCGGACAAG-1-0	Myeloid	0.00299433
ACGATACTCGTCCAGG-1-0	T cell	0.00374044
ACGATGTAGACAATAC-1-0	Myeloid	0.00393331
ACGATGTAGTGCCATT-1-0	Neutrophil	0.00383236
ACGATGTCAATCACAC-1-0	Epithelial	0.00705545
ACGATGTCACCAGGCT-1-0	T cell	0.00470614
ACGATGTCATGTCTCC-1-0	B cell	0.00299433
ACGATGTGTCGCATAT-1-0	B cell	0.00299433
ACGATGTGTCGCGGTT-1-0	Myeloid	0.00412421
ACGATGTGTCGGCATC-1-0	Myeloid	0.00383236
ACGATGTGTTCCATGA-1-0	Neutrophil	0.00412421
ACGATGTTCACGAAGG-1-0	NK cell	0.00420609
ACGATGTTCCGAATGT-1-0	Myeloid	0.00299433
ACGATGTTCGTAGATC-1-0	B cell	0.00470614
ACGATGTTCGTCGTTC-1-0	Myeloid	0.00449423
ACGATGTTCTTGACGA-1-0	T cell	0.00430393
ACGATGTTCTTTCCTC-1-0	Neutrophil	0.00449423
ACGCAGCAGCGCTCCA-1-0	B cell	0.00449423
ACGCAGCAGGCTAGAC-1-0	NK cell	0.00299433
ACGCAGCAGGGTCTCC-1-0	Myeloid	0.00470614
ACGCAGCCAAAGGTGC-1-0	NK cell	0.00430509
ACGCAGCCAAATCCGT-1-0	T cell	0.00430393
ACGCAGCCACACTGCG-1-0	Epithelial	0.00524508
ACGCAGCCACAGATTC-1-0	Myeloid	0.00299433
ACGCAGCCACGGTAGA-1-0	Myeloid	0.00299433
ACGCAGCCACTTAACG-1-0	T cell	0.00425896
ACGCAGCCAGCCTATA-1-0	Epithelial	0.00524508
ACGCAGCCATACTCTT-1-0	NK cell	0.00449423
ACGCAGCCATCGGACC-1-0	Epithelial	0.0172183
ACGCAGCGTATAGGGC-1-0	NK cell	0.0041453
ACGCAGCGTTCACGGC-1-0	Myeloid	0.00299433
ACGCAGCGTTTGTTGG-1-0	Epithelial	0.0172183
ACGCAGCTCAGCATGT-1-0	Neutrophil	0.0172183
ACGCAGCTCGAGGTAG-1-0	T cell	0.00383236
ACGCAGCTCTTGCCGT-1-0	NK cell	0.00299433
ACGCCAGAGGCTAGGT-1-0	T cell	0.00383236
ACGCCAGAGTCCGTAT-1-0	NK cell	0.00430393
ACGCCAGAGTTCCACA-1-0	T cell	0.00412421
ACGCCAGCACCTGGTG-1-0	T cell	0.00449423
ACGCCAGCAGCATGAG-1-0	T cell	0.00425896
ACGCCAGCATTATCTC-1-0	T cell	0.00425896
ACGCCAGCATTGGGCC-1-0	T cell	0.00412421
ACGCCAGGTCCGAACC-1-0	T cell	0.0041453
ACGCCAGGTCTTCAAG-1-0	Myeloid	0.00299433
ACGCCAGGTGTTTGTG-1-0	Epithelial	0.0172183
ACGCCAGGTTCGAATC-1-0	T cell	0.0041453
ACGCCAGTCAATAAGG-1-0	B cell	0.00299433
ACGCCAGTCGCGTTTC-1-0	Epithelial	0.0172183
ACGCCAGTCGGTCTAA-1-0	Myeloid	0.00425896
ACGCCAGTCTTAGAGC-1-0	NK cell	0.00430393
ACGCCAGTCTTCGGTC-1-0	B cell	0.00383236
ACGCCGAAGAAGAAGC-1-0	T cell	0.00420609
ACGCCGAAGCAGGTCA-1-0	NK cell	0.00420609
ACGCCGACACGGTTTA-1-0	Myeloid	0.00425896
ACGCCGACAGTTCATG-1-0	T cell	0.00383236
ACGCCGAGTACTTAGC-1-0	Epithelial	0.0172183
ACGCCGAGTGGGTCAA-1-0	T cell	0.00383236
ACGCCGAGTGTGTGCC-1-0	Myeloid	0.00299433
ACGCCGATCCAAGCCG-1-0	T cell	0.00430393
ACGCCGATCCTCATTA-1-0	T cell	0.00470614
ACGCCGATCGAATGCT-1-0	T cell	0.00425896
ACGCCGATCGGTGTCG-1-0	T cell	0.00374044
ACGGAGAAGATGTTAG-1-0	Myeloid	0.0033879
ACGGAGAAGTACTTGC-1-0	T cell	0.00430509
ACGGAGACAAGCTGGA-1-0	pDC	0.00430393
ACGGAGACAAGTTAAG-1-0	B cell	0.00425896
ACGGAGACACGACGAA-1-0	Endothelial	0.00425896
ACGGAGACACTGCCAG-1-0	Epithelial	0.00705545
ACGGAGACAGAAGCAC-1-0	Epithelial	0.0172183
ACGGAGACAGCATGAG-1-0	T cell	0.00425896
ACGGAGAGTACCAGTT-1-0	Epithelial	0.0172183
ACGGAGAGTCAATGTC-1-0	T cell	0.00393331
ACGGAGAGTCCTCTTG-1-0	NK cell	0.00430509
ACGGAGATCGCAAACT-1-0	Plasma	0.00250208
ACGGAGATCTGCTGCT-1-0	NK cell	0.00383236
ACGGCCAAGAGCCCAA-1-0	T cell	0.00470614
ACGGCCAAGCGTGAAC-1-0	T cell	0.00470614
ACGGCCAAGGCGCTCT-1-0	Epithelial	0.00705545
ACGGCCACAAATACAG-1-0	NK cell	0.00430393
ACGGCCACAAGCCTAT-1-0	Myeloid	0.00393331
ACGGCCACAGTAAGAT-1-0	Myeloid	0.00299433
ACGGCCACAGTCTTCC-1-0	Myeloid	0.00393331
ACGGCCACAGTTCATG-1-0	NK cell	0.00383236
ACGGCCACATAAGACA-1-0	Myeloid	0.00412421
ACGGCCAGTAGCCTCG-1-0	T cell	0.00430393
ACGGCCAGTAGCTTGT-1-0	NK cell	0.00430393
ACGGCCAGTCATATGC-1-0	Epithelial	0.00705545
ACGGCCAGTCTGCAAT-1-0	B cell	0.00299433
ACGGCCAGTGAAAGAG-1-0	NK cell	0.00430393
ACGGCCATCGTCGTTC-1-0	Epithelial	0.0172183
ACGGGCTAGCTGCCCA-1-0	T cell	0.00383236
ACGGGCTCAAGCTGTT-1-0	T cell	0.00383236
ACGGGCTCATATGAGA-1-0	T cell	0.00430393
ACGGGCTCATCACAAC-1-0	NK cell	0.00430509
ACGGGCTCATCGACGC-1-0	T cell	0.0041453
ACGGGCTGTCATTAGC-1-0	Myeloid	0.00412421
ACGGGCTGTCCTCTTG-1-0	NK cell	0.00383236
ACGGGCTGTGTGCGTC-1-0	NK cell	0.00299433
ACGGGCTGTGTGTGCC-1-0	T cell	0.00430393
ACGGGCTGTTACAGAA-1-0	T cell	0.0041453
ACGGGCTTCATCGCTC-1-0	Epithelial	0.00449423
ACGGGCTTCGTATCAG-1-0	T cell	0.00449423
ACGGGTCAGAGCTATA-1-0	T cell	0.00425896
ACGGGTCAGCCCTAAT-1-0	Epithelial	0.0172183
ACGGGTCCAAAGCAAT-1-0	NK cell	0.00420609
ACGGGTCCACAACTGT-1-0	Epithelial	0.00705545
ACGGGTCCATAAGACA-1-0	NK cell	0.00425896
ACGGGTCGTAAGAGAG-1-0	Myeloid	0.00470614
ACGGGTCGTCAATACC-1-0	Epithelial	0.00705545
ACGGGTCGTGTCAATC-1-0	Epithelial	0.00705545
ACGGGTCTCACATGCA-1-0	Epithelial	0.0172183
ACGGGTCTCACCCTCA-1-0	NK cell	0.00383236
ACGGGTCTCGGATGGA-1-0	NK cell	0.00430393
ACGGGTCTCTCAAACG-1-0	T cell	0.00299433
ACGTCAAAGACCACGA-1-0	B cell	0.00299433
ACGTCAACAAGTAGTA-1-0	Myeloid	0.00430509
ACGTCAACAGCCACCA-1-0	Epithelial	0.00705545
ACGTCAACAGTCAGCC-1-0	B cell	0.00299433
ACGTCAACATTGGCGC-1-0	NK cell	0.00430393
ACGTCAAGTGACGCCT-1-0	NK cell	0.00383236
ACGTCAAGTTACGTCA-1-0	T cell	0.00449423
ACGTCAAGTTGCGTTA-1-0	NK cell	0.00374044
ACGTCAAGTTTGTTTC-1-0	T cell	0.00420609
ACGTCAATCACCCTCA-1-0	Epithelial	0.00449423
ACTATCTAGATCTGCT-1-0	NK cell	0.00425896
ACTATCTAGTGCTGCC-1-0	Epithelial	0.00705545
ACTATCTCAAGTCTAC-1-0	B cell	0.00449423
ACTATCTCACATTTCT-1-0	T cell	0.00430509
ACTATCTCACCTCGGA-1-0	Neutrophil	0.0033879
ACTATCTCAGCATGAG-1-0	T cell	0.00425896
ACTATCTCAGCGAACA-1-0	NK cell	0.00430509
ACTATCTGTAGAAGGA-1-0	T cell	0.00470614
ACTATCTGTAGGCTGA-1-0	B cell	0.00299433
ACTATCTGTCCATGAT-1-0	Epithelial	0.00524508
ACTATCTGTGCCTGCA-1-0	NK cell	0.0033879
ACTATCTTCCAAGTAC-1-0	NK cell	0.00425896
ACTATCTTCGCACTCT-1-0	NK cell	0.00383236
ACTATCTTCTAGCACA-1-0	Myeloid	0.00524508
ACTGAACAGTGAAGAG-1-0	NK cell	0.00420609
ACTGAACAGTTCGCGC-1-0	T cell	0.0041453
ACTGAACCAATCGAAA-1-0	T cell	0.00524508
ACTGAACCACAGAGGT-1-0	NK cell	0.00449423
ACTGAACCAGACGTAG-1-0	NK cell	0.00430393
ACTGAACCAGGGAGAG-1-0	Myeloid	0.00430509
ACTGAACCATATACGC-1-0	T cell	0.00449423
ACTGAACCATGAACCT-1-0	T cell	0.00299433
ACTGAACCATGGATGG-1-0	NK cell	0.00425896
ACTGAACCATTTCAGG-1-0	T cell	0.00449423
ACTGAACGTAATAGCA-1-0	Epithelial	0.0172183
ACTGAACGTGAAGGCT-1-0	Epithelial	0.00524508
ACTGAACGTGATGTCT-1-0	T cell	0.00374044
ACTGAACGTGTATGGG-1-0	T cell	0.00470614
ACTGAACGTTAGGGTG-1-0	B cell	0.00299433
ACTGAACGTTATTCTC-1-0	NK cell	0.00430393
ACTGAACTCAACGAAA-1-0	Fibroblast	0.00524508
ACTGAACTCACCTCGT-1-0	T cell	0.00425896
ACTGAACTCCCATTTA-1-0	Myeloid	0.00299433
ACTGAACTCGCGGATC-1-0	NK cell	0.00430509
ACTGAACTCTTAGCCC-1-0	pDC	0.00430393
ACTGAACTCTTGTATC-1-0	Mast cell	0.00393331
ACTGAGTAGCTACCTA-1-0	T cell	0.00425896
ACTGAGTAGGAGTACC-1-0	Myeloid	0.00299433
ACTGAGTAGTGTGGCA-1-0	Fibroblast	0.00524508
ACTGAGTAGTTCGATC-1-0	NK cell	0.00425896
ACTGAGTCAATGGAGC-1-0	Epithelial	0.00705545
ACTGAGTCACCAGGTC-1-0	NK cell	0.00420609
ACTGAGTCACGGCGTT-1-0	NK cell	0.0041453
ACTGAGTCACGTCTCT-1-0	NK cell	0.00449423
ACTGAGTCAGGAATCG-1-0	Myeloid	0.00383236
ACTGAGTCATCACAAC-1-0	NK cell	0.00430393
ACTGAGTCATCGACGC-1-0	Myeloid	0.00299433
ACTGAGTCATTCCTGC-1-0	T cell	0.00383236
ACTGAGTGTCACAAGG-1-0	NK cell	0.00430393
ACTGAGTGTGACAAAT-1-0	NK cell	0.00383236
ACTGAGTGTTACGACT-1-0	Neutrophil	0.00470614
ACTGAGTGTTCCATGA-1-0	NK cell	0.00470614
ACTGAGTGTTGGGACA-1-0	NK cell	0.00425896
ACTGAGTTCAAACCAC-1-0	T cell	0.00425896
ACTGAGTTCAGCCTAA-1-0	Myeloid	0.00374044
ACTGAGTTCCAGTAGT-1-0	Epithelial	0.0172183
ACTGAGTTCCTTCAAT-1-0	NK cell	0.00430393
ACTGAGTTCGACGGAA-1-0	NK cell	0.00430393
ACTGAGTTCGTAGGTT-1-0	Endothelial	0.00425896
ACTGAGTTCTATCCTA-1-0	T cell	0.00383236
ACTGAGTTCTGCTTGC-1-0	Epithelial	0.0172183
ACTGATGAGACTTTCG-1-0	Myeloid	0.00430393
ACTGATGAGATCCTGT-1-0	NK cell	0.00383236
ACTGATGCACTAAGTC-1-0	B cell	0.00299433
ACTGATGCAGAAGCAC-1-0	Myeloid	0.00374044
ACTGATGCAGCCTTTC-1-0	T cell	0.00470614
ACTGATGCAGGAACGT-1-0	Epithelial	0.00705545
ACTGATGCAGTTTACG-1-0	Myeloid	0.00430393
ACTGATGGTCCGAGTC-1-0	NK cell	0.0041453
ACTGATGTCACCCGAG-1-0	NK cell	0.00383236
ACTGATGTCACTCTTA-1-0	Epithelial	0.0172183
ACTGATGTCCGCTGTT-1-0	T cell	0.00425896
ACTGATGTCGAATGCT-1-0	Neutrophil	0.00470614
ACTGATGTCGTGGGAA-1-0	NK cell	0.00393331
ACTGATGTCTCGTTTA-1-0	Myeloid	0.00299433
ACTGCTCAGACTAGGC-1-0	Epithelial	0.00705545
ACTGCTCAGGCCCTTG-1-0	NK cell	0.00425896
ACTGCTCAGGGCTTCC-1-0	Epithelial	0.00705545
ACTGCTCAGGTGACCA-1-0	T cell	0.00430509
ACTGCTCAGTCCATAC-1-0	T cell	0.00383236
ACTGCTCCACATCTTT-1-0	T cell	0.00470614
ACTGCTCCACCAACCG-1-0	B cell	0.00383236
ACTGCTCCAGACGCTC-1-0	NK cell	0.00425896
ACTGCTCCAGCTGTAT-1-0	T cell	0.00470614
ACTGCTCCATAGACTC-1-0	Myeloid	0.00430509
ACTGCTCCATCCGGGT-1-0	NK cell	0.00470614
ACTGCTCCATGCGCAC-1-0	Myeloid	0.00299433
ACTGCTCGTCAGGACA-1-0	NK cell	0.00470614
ACTGCTCGTGAGGCTA-1-0	T cell	0.00470614
ACTGCTCTCAGAGCTT-1-0	Myeloid	0.00412421
ACTGCTCTCGAGCCCA-1-0	Neutrophil	0.00430393
ACTGCTCTCGCGTAGC-1-0	T cell	0.00449423
ACTGCTCTCTCGATGA-1-0	B cell	0.00430393
ACTGTCCAGTGTCCCG-1-0	NK cell	0.00430393
ACTGTCCAGTGTTTGC-1-0	Myeloid	0.00430393
ACTGTCCCACAAGTAA-1-0	T cell	0.00430509
ACTGTCCCACGCCAGT-1-0	T cell	0.00425896
ACTGTCCCATACTACG-1-0	Endothelial	0.00412421
ACTGTCCGTAGCCTAT-1-0	T cell	0.0041453
ACTGTCCGTCGAACAG-1-0	Myeloid	0.00430393
ACTGTCCGTGATAAGT-1-0	NK cell	0.00393331
ACTGTCCGTTATCCGA-1-0	Epithelial	0.0172183
ACTGTCCTCGCTTGTC-1-0	NK cell	0.00470614
ACTGTCCTCGTTGACA-1-0	Epithelial	0.00705545
ACTGTCCTCTATCCCG-1-0	T cell	0.00420609
ACTTACTAGACACGAC-1-0	T cell	0.00470614
ACTTACTAGATTACCC-1-0	T cell	0.00470614
ACTTACTAGCTAGCCC-1-0	T cell	0.00470614
ACTTACTAGGACATTA-1-0	Fibroblast	0.00250208
ACTTACTAGGATGGTC-1-0	Epithelial	0.0172183
ACTTACTCAGGCGATA-1-0	NK cell	0.00449423
ACTTACTCAGTAGAGC-1-0	Endothelial	0.00412421
ACTTACTGTACCGGCT-1-0	Epithelial	0.00705545
ACTTACTGTCTACCTC-1-0	Myeloid	0.00299433
ACTTACTGTGCGATAG-1-0	NK cell	0.00393331
ACTTACTGTGGTAACG-1-0	T cell	0.00470614
ACTTACTGTTCCGGCA-1-0	Neutrophil	0.00470614
ACTTACTGTTTGTTTC-1-0	Epithelial	0.00705545
ACTTACTTCACTTATC-1-0	T cell	0.00449423
ACTTACTTCTCACATT-1-0	T cell	0.00470614
ACTTACTTCTTGAGAC-1-0	NK cell	0.00393331
ACTTGTTAGCGTCTAT-1-0	NK cell	0.00299433
ACTTGTTAGCGTTTAC-1-0	T cell	0.00470614
ACTTGTTAGCTATGCT-1-0	NK cell	0.00449423
ACTTGTTAGTAAGTAC-1-0	T cell	0.00393331
ACTTGTTAGTACATGA-1-0	T cell	0.00449423
ACTTGTTAGTAGCGGT-1-0	NK cell	0.00470614
ACTTGTTAGTAGGCCA-1-0	Epithelial	0.0172183
ACTTGTTCAAAGGCGT-1-0	Myeloid	0.00412421
ACTTGTTCACTTCGAA-1-0	T cell	0.0041453
ACTTGTTCAGTCGATT-1-0	Myeloid	0.00299433
ACTTGTTGTAAACCTC-1-0	Myeloid	0.00299433
ACTTGTTGTAAGCACG-1-0	T cell	0.00393331
ACTTGTTGTACCTACA-1-0	T cell	0.00430393
ACTTGTTGTAGAAAGG-1-0	T cell	0.00449423
ACTTGTTTCACTTACT-1-0	Myeloid	0.00524508
ACTTGTTTCCAAACAC-1-0	Myeloid	0.00299433
ACTTGTTTCGCATGAT-1-0	Myeloid	0.00299433
ACTTGTTTCGCTTAGA-1-0	T cell	0.00299433
ACTTGTTTCTCAAGTG-1-0	Epithelial	0.0172183
ACTTGTTTCTCTTATG-1-0	NK cell	0.00425896
ACTTTCAAGAAACGCC-1-0	Myeloid	0.00393331
ACTTTCAAGACGACGT-1-0	T cell	0.00412421
ACTTTCAAGCACCGTC-1-0	NK cell	0.00430509
ACTTTCAAGGTGCTAG-1-0	Myeloid	0.00299433
ACTTTCACAAGCTGTT-1-0	T cell	0.00470614
ACTTTCACATGTCGAT-1-0	T cell	0.00420609
ACTTTCAGTCCTAGCG-1-0	NK cell	0.00470614
ACTTTCAGTTAAAGAC-1-0	T cell	0.00383236
ACTTTCAGTTGAGTTC-1-0	NK cell	0.00470614
ACTTTCATCACCACCT-1-0	Epithelial	0.0172183
ACTTTCATCATACGGT-1-0	Fibroblast	0.00393331
ACTTTCATCCCTTGCA-1-0	T cell	0.00430393
ACTTTCATCCGTTGTC-1-0	Myeloid	0.00412421
ACTTTCATCTGCTGCT-1-0	T cell	0.00430393
ACTTTCATCTGGTATG-1-0	T cell	0.00430509
AGAATAGAGAAAGTGG-1-0	T cell	0.00449423
AGAATAGAGACACTAA-1-0	NK cell	0.00449423
AGAATAGAGATGGCGT-1-0	T cell	0.0041453
AGAATAGAGCTACCGC-1-0	NK cell	0.00425896
AGAATAGAGCTCCCAG-1-0	Plasma	0.00250208
AGAATAGAGGCAGTCA-1-0	Epithelial	0.0172183
AGAATAGAGTACGACG-1-0	Myeloid	0.00425896
AGAATAGAGTCCAGGA-1-0	NK cell	0.00393331
AGAATAGCAAGTAATG-1-0	T cell	0.00383236
AGAATAGCAATCCAAC-1-0	Epithelial	0.00470614
AGAATAGCAGACGCCT-1-0	NK cell	0.00524508
AGAATAGCATGGATGG-1-0	Plasma	0.00250208
AGAATAGGTAAGAGGA-1-0	NK cell	0.00449423
AGAATAGTCATGTGGT-1-0	Myeloid	0.00412421
AGAATAGTCGGCCGAT-1-0	NK cell	0.00430509
AGAATAGTCTCCCTGA-1-0	Epithelial	0.0172183
AGACGTTAGAAACCGC-1-0	NK cell	0.00430509
AGACGTTAGACGACGT-1-0	T cell	0.00449423
AGACGTTAGATGTGTA-1-0	NK cell	0.00430393
AGACGTTAGTGTGGCA-1-0	Myeloid	0.00299433
AGACGTTCACCTGGTG-1-0	NK cell	0.00430393
AGACGTTCATGGGACA-1-0	NK cell	0.00430393
AGACGTTGTATATGGA-1-0	Mast cell	0.00430393
AGACGTTGTCGTCTTC-1-0	Myeloid	0.00299433
AGACGTTGTGTCAATC-1-0	Epithelial	0.00430393
AGACGTTGTTTAGCTG-1-0	Myeloid	0.00524508
AGACGTTTCAAGGCTT-1-0	T cell	0.0041453
AGACGTTTCCCAGGTG-1-0	NK cell	0.0041453
AGAGCGAAGCCGTCGT-1-0	T cell	0.00524508
AGAGCGAAGCGATTCT-1-0	Epithelial	0.0172183
AGAGCGAAGTCCGGTC-1-0	NK cell	0.00430509
AGAGCGAAGTGGACGT-1-0	T cell	0.00425896
AGAGCGACACATGTGT-1-0	T cell	0.00430393
AGAGCGACAGCTTCGG-1-0	Myeloid	0.00393331
AGAGCGACATCAGTAC-1-0	T cell	0.00383236
AGAGCGAGTACTCAAC-1-0	T cell	0.00425896
AGAGCGAGTACTTGAC-1-0	Myeloid	0.00393331
AGAGCGAGTCTAGCCG-1-0	NK cell	0.00430509
AGAGCGAGTGAAGGCT-1-0	Epithelial	0.0172183
AGAGCGAGTGTCCTCT-1-0	T cell	0.0041453
AGAGCGATCAATCACG-1-0	NK cell	0.00449423
AGAGCTTAGCGATGAC-1-0	Myeloid	0.00412421
AGAGCTTAGTGGACGT-1-0	T cell	0.00430393
AGAGCTTCAAGGGTCA-1-0	NK cell	0.0033879
AGAGCTTCACATTTCT-1-0	NK cell	0.00430509
AGAGCTTCACCAACCG-1-0	T cell	0.00374044
AGAGCTTCACCAGGCT-1-0	T cell	0.00374044
AGAGCTTCAGCCAATT-1-0	T cell	0.00470614
AGAGCTTCAGCTGCTG-1-0	NK cell	0.00430509
AGAGCTTCATGCTGGC-1-0	NK cell	0.00430393
AGAGCTTGTATAATGG-1-0	NK cell	0.00470614
AGAGCTTGTTCTCATT-1-0	Myeloid	0.00412421
AGAGCTTTCGTGGGAA-1-0	NK cell	0.00425896
AGAGCTTTCTCCCTGA-1-0	Epithelial	0.0172183
AGAGTGGAGATCTGCT-1-0	T cell	0.00470614
AGAGTGGAGCAGGTCA-1-0	T cell	0.00524508
AGAGTGGAGCTCAACT-1-0	T cell	0.0041453
AGAGTGGAGTACGCCC-1-0	NK cell	0.00430393
AGAGTGGAGTCGAGTG-1-0	B cell	0.00299433
AGAGTGGCAAGTCATC-1-0	T cell	0.00425896
AGAGTGGCACAGTCGC-1-0	T cell	0.00393331
AGAGTGGCACTGTCGG-1-0	Myeloid	0.00299433
AGAGTGGCAGCGAACA-1-0	T cell	0.00430393
AGAGTGGCATGCTAGT-1-0	NK cell	0.00420609
AGAGTGGGTACAGTTC-1-0	T cell	0.0033879
AGAGTGGGTAGCCTAT-1-0	Myeloid	0.00299433
AGAGTGGGTCCGCTGA-1-0	Myeloid	0.00299433
AGAGTGGGTCGCGTGT-1-0	Myeloid	0.00425896
AGAGTGGGTCTCGTTC-1-0	NK cell	0.00430509
AGAGTGGGTTGGTTTG-1-0	Myeloid	0.00383236
AGAGTGGGTTTGGGCC-1-0	Epithelial	0.00705545
AGAGTGGTCACATAGC-1-0	T cell	0.00449423
AGAGTGGTCCCTTGTG-1-0	T cell	0.00470614
AGAGTGGTCGCCCTTA-1-0	Myeloid	0.0033879
AGAGTGGTCGGATGTT-1-0	NK cell	0.00470614
AGAGTGGTCGTTACGA-1-0	NK cell	0.00425896
AGAGTGGTCTCGATGA-1-0	Plasma	0.00250208
AGAGTGGTCTCGTATT-1-0	B cell	0.00393331
AGATCTGAGACCACGA-1-0	Myeloid	0.00430509
AGATCTGAGACCGGAT-1-0	T cell	0.00470614
AGATCTGAGAGTACAT-1-0	Epithelial	0.0172183
AGATCTGAGGCTCATT-1-0	Myeloid	0.00299433
AGATCTGAGTTGCAGG-1-0	NK cell	0.00430509
AGATCTGCAAAGCGGT-1-0	T cell	0.00430393
AGATCTGCAACACCCG-1-0	Neutrophil	0.0172183
AGATCTGCAGTGACAG-1-0	Myeloid	0.00299433
AGATCTGCATGTAAGA-1-0	T cell	0.00425896
AGATCTGCATGTCCTC-1-0	Myeloid	0.0033879
AGATCTGGTCGCATAT-1-0	Neutrophil	0.00430509
AGATCTGGTGATGCCC-1-0	T cell	0.0041453
AGATCTGGTGCAGGTA-1-0	Myeloid	0.00299433
AGATCTGGTTGAACTC-1-0	T cell	0.00449423
AGATCTGTCAATCACG-1-0	T cell	0.00383236
AGATCTGTCAGGATCT-1-0	NK cell	0.00393331
AGATCTGTCGAACGGA-1-0	Myeloid	0.0033879
AGATCTGTCTACCTGC-1-0	T cell	0.00430509
AGATCTGTCTCGCTTG-1-0	NK cell	0.00425896
AGATTGCAGAGACGAA-1-0	Myeloid	0.0033879
AGATTGCAGTAAGTAC-1-0	T cell	0.0041453
AGATTGCAGTTAGGTA-1-0	T cell	0.00383236
AGATTGCCACATCTTT-1-0	Endothelial	0.00412421
AGATTGCGTCCTAGCG-1-0	Myeloid	0.00299433
AGATTGCGTCCTCCAT-1-0	Myeloid	0.0033879
AGATTGCGTGTTGAGG-1-0	NK cell	0.00449423
AGATTGCGTTACGGAG-1-0	pDC	0.00383236
AGATTGCTCAAAGTAG-1-0	T cell	0.00430393
AGATTGCTCAGGTAAA-1-0	NK cell	0.00425896
AGATTGCTCAGTGTTG-1-0	NK cell	0.00524508
AGATTGCTCCCAGGTG-1-0	Epithelial	0.0172183
AGATTGCTCTCGTTTA-1-0	Myeloid	0.00412421
AGATTGCTCTGGTTCC-1-0	Epithelial	0.00425896
AGCAGCCAGAGGGCTT-1-0	Myeloid	0.00430509
AGCAGCCAGATCCCGC-1-0	Myeloid	0.00299433
AGCAGCCAGCGTTCCG-1-0	T cell	0.00393331
AGCAGCCAGTGTGGCA-1-0	T cell	0.00383236
AGCAGCCCACATGTGT-1-0	Neutrophil	0.00430509
AGCAGCCCAGTAGAGC-1-0	T cell	0.00420609
AGCAGCCCATTATCTC-1-0	Endothelial	0.00412421
AGCAGCCCATTCTCAT-1-0	B cell	0.00425896
AGCAGCCGTGGTGTAG-1-0	T cell	0.00430509
AGCAGCCGTTAAGGGC-1-0	B cell	0.00425896
AGCAGCCGTTACGTCA-1-0	T cell	0.0041453
AGCAGCCTCAACTCTT-1-0	Endothelial	0.00420609
AGCAGCCTCAAGATCC-1-0	T cell	0.0041453
AGCAGCCTCACCGTAA-1-0	T cell	0.00430393
AGCAGCCTCACGACTA-1-0	Myeloid	0.00299433
AGCAGCCTCCCGACTT-1-0	NK cell	0.0041453
AGCAGCCTCCTTTCTC-1-0	T cell	0.00524508
AGCATACAGAGACGAA-1-0	Epithelial	0.00705545
AGCATACAGGTCATCT-1-0	B cell	0.00383236
AGCATACCAACACCTA-1-0	NK cell	0.00430393
AGCATACCACAGACTT-1-0	Myeloid	0.00430509
AGCATACCATACTCTT-1-0	Plasma	0.00250208
AGCATACGTAGAGTGC-1-0	T cell	0.00425896
AGCATACGTAGCGATG-1-0	T cell	0.0041453
AGCATACGTAGCGCTC-1-0	Myeloid	0.00430393
AGCATACGTATGGTTC-1-0	Epithelial	0.00705545
AGCATACGTATTCTCT-1-0	Myeloid	0.00393331
AGCATACGTCATTAGC-1-0	Epithelial	0.00705545
AGCATACGTCCGAACC-1-0	T cell	0.00425896
AGCATACGTCCGAAGA-1-0	Epithelial	0.00705545
AGCATACGTCCTCCAT-1-0	T cell	0.00425896
AGCATACGTGCAGTAG-1-0	T cell	0.00412421
AGCATACGTTCCACGG-1-0	T cell	0.00420609
AGCATACTCCTTGCCA-1-0	Endothelial	0.00412421
AGCATACTCGCAAGCC-1-0	T cell	0.00449423
AGCATACTCGCGATCG-1-0	Endothelial	0.00412421
AGCATACTCTCCAGGG-1-0	NK cell	0.00425896
AGCCTAAAGCTTCGCG-1-0	Epithelial	0.0172183
AGCCTAAAGTACCGGA-1-0	Myeloid	0.00299433
AGCCTAAAGTGATCGG-1-0	NK cell	0.00430393
AGCCTAAAGTTATCGC-1-0	NK cell	0.00470614
AGCCTAACAATGAAAC-1-0	NK cell	0.00470614
AGCCTAAGTAAATGAC-1-0	T cell	0.00524508
AGCCTAAGTAACGACG-1-0	Epithelial	0.0172183
AGCCTAAGTCTCAACA-1-0	T cell	0.00470614
AGCCTAAGTCTTCGTC-1-0	NK cell	0.00425896
AGCCTAAGTGACGCCT-1-0	T cell	0.00393331
AGCCTAAGTGGCAAAC-1-0	Epithelial	0.0172183
AGCCTAAGTGGTTTCA-1-0	NK cell	0.00449423
AGCCTAAGTGTGCCTG-1-0	NK cell	0.00425896
AGCCTAAGTTATGTGC-1-0	Fibroblast	0.00393331
AGCCTAAGTTGTGGCC-1-0	T cell	0.00425896
AGCCTAAGTTGTTTGG-1-0	T cell	0.0041453
AGCCTAATCCGCATAA-1-0	Fibroblast	0.00524508
AGCCTAATCTCTAAGG-1-0	NK cell	0.00299433
AGCGGTCAGATCCGAG-1-0	Epithelial	0.00705545
AGCGGTCAGCCAACAG-1-0	T cell	0.00299433
AGCGGTCAGCCACCTG-1-0	T cell	0.00449423
AGCGGTCAGCGTGAGT-1-0	NK cell	0.00430509
AGCGGTCAGCTAACTC-1-0	NK cell	0.00430393
AGCGGTCAGCTGTCTA-1-0	NK cell	0.00430393
AGCGGTCAGGGATCTG-1-0	Epithelial	0.00705545
AGCGGTCAGTGCTGCC-1-0	NK cell	0.00430509
AGCGGTCCAAGTCATC-1-0	T cell	0.00470614
AGCGGTCCACCAGGTC-1-0	NK cell	0.00449423
AGCGGTCCATTGGGCC-1-0	NK cell	0.0033879
AGCGGTCGTAAATACG-1-0	T cell	0.0041453
AGCGGTCGTAATTGGA-1-0	Myeloid	0.00299433
AGCGGTCGTCATGCCG-1-0	Epithelial	0.0172183
AGCGGTCGTTCGGGCT-1-0	T cell	0.00449423
AGCGGTCGTTGAACTC-1-0	T cell	0.0041453
AGCGGTCTCACCACCT-1-0	Myeloid	0.00430509
AGCGGTCTCGCGATCG-1-0	T cell	0.0041453
AGCGGTCTCGCTGATA-1-0	B cell	0.00470614
AGCGGTCTCGTCGTTC-1-0	T cell	0.00393331
AGCGGTCTCTCGGACG-1-0	T cell	0.00425896
AGCGTATAGAGTCGGT-1-0	Myeloid	0.00299433
AGCGTATAGATTACCC-1-0	NK cell	0.00430509
AGCGTATAGCGTGAGT-1-0	NK cell	0.00449423
AGCGTATAGCTACCGC-1-0	NK cell	0.00430509
AGCGTATAGTGTTGAA-1-0	T cell	0.00430393
AGCGTATCAAGCTGTT-1-0	Endothelial	0.00412421
AGCGTATGTAAGTAGT-1-0	Plasma	0.00250208
AGCGTATGTGCACGAA-1-0	T cell	0.00412421
AGCGTATGTGCATCTA-1-0	T cell	0.00425896
AGCGTATGTGGAAAGA-1-0	Myeloid	0.00383236
AGCGTATTCATGTGGT-1-0	Myeloid	0.00412421
AGCGTATTCGCACTCT-1-0	NK cell	0.00524508
AGCGTATTCTCTGTCG-1-0	T cell	0.00430393
AGCGTCGAGCTCCTCT-1-0	Myeloid	0.00299433
AGCGTCGCAGGGAGAG-1-0	T cell	0.0041453
AGCGTCGCAGTCACTA-1-0	Epithelial	0.0172183
AGCGTCGCAGTGGGAT-1-0	NK cell	0.00383236
AGCGTCGGTTATCGGT-1-0	NK cell	0.00374044
AGCGTCGTCGGAGGTA-1-0	Epithelial	0.00705545
AGCGTCGTCTACTCAT-1-0	Fibroblast	0.00430393
AGCTCCTAGACCGGAT-1-0	NK cell	0.00430393
AGCTCCTAGGGTATCG-1-0	T cell	0.0041453
AGCTCCTAGTCCGTAT-1-0	T cell	0.0041453
AGCTCCTAGTGGTCCC-1-0	T cell	0.00420609
AGCTCCTCAAACCTAC-1-0	NK cell	0.00383236
AGCTCCTCACGAAAGC-1-0	T cell	0.00383236
AGCTCCTCACGGCCAT-1-0	NK cell	0.00393331
AGCTCCTCACGGTTTA-1-0	Epithelial	0.00705545
AGCTCCTCACGTCAGC-1-0	T cell	0.0041453
AGCTCCTCAGACGCTC-1-0	NK cell	0.00420609
AGCTCCTCAGCTTCGG-1-0	T cell	0.00383236
AGCTCCTCAGTCTTCC-1-0	NK cell	0.00430393
AGCTCCTCATCCAACA-1-0	Myeloid	0.00299433
AGCTCCTGTCAACATC-1-0	NK cell	0.00425896
AGCTCCTGTCAGGACA-1-0	Myeloid	0.00430509
AGCTCCTTCCCAAGTA-1-0	Myeloid	0.00430509
AGCTCCTTCCCATTTA-1-0	NK cell	0.00430393
AGCTCTCAGACTTGAA-1-0	NK cell	0.0033879
AGCTCTCCAATGCCAT-1-0	NK cell	0.00470614
AGCTCTCCACACCGCA-1-0	NK cell	0.00430393
AGCTCTCGTTACGTCA-1-0	B cell	0.00250208
AGCTCTCGTTTCCACC-1-0	NK cell	0.00383236
AGCTCTCGTTTGGGCC-1-0	T cell	0.00430393
AGCTCTCTCCTCAACC-1-0	T cell	0.0041453
AGCTCTCTCTAACCGA-1-0	Plasma	0.00250208
AGCTCTCTCTCACATT-1-0	NK cell	0.00430509
AGCTCTCTCTTTAGGG-1-0	NK cell	0.00430393
AGCTTGAAGCAGGCTA-1-0	Myeloid	0.00299433
AGCTTGAAGGACATTA-1-0	T cell	0.00449423
AGCTTGAAGGCTCTTA-1-0	T cell	0.00383236
AGCTTGAAGGGCTCTC-1-0	Neutrophil	0.00299433
AGCTTGAAGTCTCGGC-1-0	T cell	0.00470614
AGCTTGACAACTTGAC-1-0	NK cell	0.00299433
AGCTTGACATATGGTC-1-0	Myeloid	0.00299433
AGCTTGACATGTTCCC-1-0	T cell	0.00449423
AGCTTGAGTTAAGACA-1-0	Hepatocyte	0.00705545
AGCTTGAGTTGGAGGT-1-0	NK cell	0.00470614
AGCTTGATCCACTGGG-1-0	NK cell	0.00430509
AGCTTGATCCGGCACA-1-0	Myeloid	0.00299433
AGCTTGATCGCGCCAA-1-0	T cell	0.00470614
AGCTTGATCTTGCAAG-1-0	Neutrophil	0.00383236
AGGCCACAGGAGTTGC-1-0	T cell	0.00430509
AGGCCACAGTGGCACA-1-0	B cell	0.00250208
AGGCCACCAAGTTGTC-1-0	Myeloid	0.00299433
AGGCCACCAATAGCAA-1-0	T cell	0.00430393
AGGCCACCACAACGTT-1-0	NK cell	0.00420609
AGGCCACCACCTATCC-1-0	Myeloid	0.00299433
AGGCCACCACGGCTAC-1-0	NK cell	0.00430393
AGGCCACCATGGTCTA-1-0	T cell	0.00425896
AGGCCACGTAAACACA-1-0	NK cell	0.00425896
AGGCCACGTACGAAAT-1-0	Epithelial	0.0172183
AGGCCACGTAGCGATG-1-0	NK cell	0.00425896
AGGCCACGTATCAGTC-1-0	T cell	0.00470614
AGGCCACGTCACCCAG-1-0	B cell	0.00250208
AGGCCACGTCTAGCGC-1-0	NK cell	0.00430393
AGGCCACGTGCACCAC-1-0	NK cell	0.00425896
AGGCCACGTTAAGAAC-1-0	Myeloid	0.00430509
AGGCCACTCACGATGT-1-0	T cell	0.00470614
AGGCCACTCCATTCTA-1-0	T cell	0.00425896
AGGCCACTCCGAACGC-1-0	NK cell	0.00412421
AGGCCACTCGGTCCGA-1-0	Myeloid	0.00299433
AGGCCACTCTGGTGTA-1-0	T cell	0.00383236
AGGCCACTCTGTCTCG-1-0	NK cell	0.00420609
AGGCCGTAGCCCGAAA-1-0	T cell	0.00470614
AGGCCGTAGCGATATA-1-0	T cell	0.00420609
AGGCCGTAGGTTACCT-1-0	NK cell	0.00430393
AGGCCGTAGTAGCCGA-1-0	NK cell	0.00430393
AGGCCGTAGTCAAGCG-1-0	NK cell	0.00425896
AGGCCGTAGTCTCAAC-1-0	B cell	0.00449423
AGGCCGTAGTCTTGCA-1-0	Myeloid	0.00412421
AGGCCGTCAATCCGAT-1-0	NK cell	0.00425896
AGGCCGTCACCGAAAG-1-0	T cell	0.0041453
AGGCCGTCACCTGGTG-1-0	Endothelial	0.00412421
AGGCCGTCACTGTGTA-1-0	T cell	0.00393331
AGGCCGTCAGACACTT-1-0	Fibroblast	0.00524508
AGGCCGTCAGGGAGAG-1-0	Myeloid	0.00299433
AGGCCGTCATACGCCG-1-0	Endothelial	0.00524508
AGGCCGTGTAAATGTG-1-0	Epithelial	0.0172183
AGGCCGTGTAAGAGGA-1-0	NK cell	0.00420609
AGGCCGTGTATCAGTC-1-0	NK cell	0.00425896
AGGCCGTGTCAGAAGC-1-0	NK cell	0.00299433
AGGCCGTGTCTGCCAG-1-0	Myeloid	0.00470614
AGGCCGTGTGATGTCT-1-0	NK cell	0.00425896
AGGCCGTGTTAAGGGC-1-0	Epithelial	0.0172183
AGGCCGTGTTGGTGGA-1-0	T cell	0.00383236
AGGCCGTTCCGTTGTC-1-0	T cell	0.00412421
AGGCCGTTCTTGTACT-1-0	NK cell	0.00299433
AGGGAGTAGAAACCAT-1-0	NK cell	0.00430509
AGGGAGTAGCCACGTC-1-0	T cell	0.00470614
AGGGAGTAGGACGAAA-1-0	NK cell	0.00425896
AGGGAGTAGGGCACTA-1-0	NK cell	0.00430393
AGGGAGTAGTGTCTCA-1-0	NK cell	0.00430393
AGGGAGTCAAGCGATG-1-0	T cell	0.0041453
AGGGAGTCAAGTACCT-1-0	Myeloid	0.00299433
AGGGAGTCAATCCGAT-1-0	T cell	0.00412421
AGGGAGTCACAGACTT-1-0	Myeloid	0.00425896
AGGGAGTCATCGATTG-1-0	T cell	0.00425896
AGGGAGTGTAACGCGA-1-0	T cell	0.00425896
AGGGAGTGTCAGAATA-1-0	T cell	0.0041453
AGGGAGTGTCCAACTA-1-0	NK cell	0.00383236
AGGGAGTGTCCGTTAA-1-0	NK cell	0.00430509
AGGGAGTGTCGACTGC-1-0	Myeloid	0.00299433
AGGGAGTGTCGAGTTT-1-0	Myeloid	0.00299433
AGGGAGTGTGTGACGA-1-0	Myeloid	0.00299433
AGGGAGTGTTAAGGGC-1-0	Epithelial	0.0172183
AGGGAGTTCACGGTTA-1-0	Epithelial	0.0172183
AGGGATGAGACAATAC-1-0	NK cell	0.0041453
AGGGATGAGGATGTAT-1-0	Neutrophil	0.00412421
AGGGATGAGGTAGCCA-1-0	Epithelial	0.00705545
AGGGATGCAAGCTGGA-1-0	Epithelial	0.00425896
AGGGATGCACGCCAGT-1-0	NK cell	0.00425896
AGGGATGCAGAGCCAA-1-0	Myeloid	0.00299433
AGGGATGCATCCCATC-1-0	T cell	0.00524508
AGGGATGGTACCGGCT-1-0	T cell	0.00425896
AGGGATGGTCACCCAG-1-0	Myeloid	0.00425896
AGGGATGGTTGCTCCT-1-0	T cell	0.0041453
AGGGATGGTTGTGGAG-1-0	Epithelial	0.0172183
AGGGATGTCTTGTACT-1-0	NK cell	0.00425896
AGGGTGAAGCTCCTCT-1-0	T cell	0.00412421
AGGGTGAAGTTACGGG-1-0	B cell	0.00383236
AGGGTGACAAGGTTCT-1-0	Neutrophil	0.00420609
AGGGTGACATAGAAAC-1-0	Myeloid	0.00412421
AGGGTGAGTCAATGTC-1-0	T cell	0.00524508
AGGGTGAGTCCAAGTT-1-0	Epithelial	0.0172183
AGGGTGAGTGACTACT-1-0	Myeloid	0.00425896
AGGGTGATCACAGGCC-1-0	NK cell	0.00470614
AGGGTGATCATCGGAT-1-0	pDC	0.00430393
AGGGTGATCCAAAGTC-1-0	T cell	0.0041453
AGGTCATAGAAGGTTT-1-0	NK cell	0.00449423
AGGTCATAGCCCAATT-1-0	T cell	0.00393331
AGGTCATAGTGCCATT-1-0	Epithelial	0.0172183
AGGTCATAGTGGGATC-1-0	T cell	0.00383236
AGGTCATCAAGAAAGG-1-0	Epithelial	0.0172183
AGGTCATCAAGAAGAG-1-0	NK cell	0.00425896
AGGTCATCACAAGACG-1-0	T cell	0.00430393
AGGTCATCACCGAATT-1-0	NK cell	0.0041453
AGGTCATCACGCTTTC-1-0	Plasma	0.00250208
AGGTCATCAGCCTTGG-1-0	Epithelial	0.0172183
AGGTCATCATTAGCCA-1-0	NK cell	0.00420609
AGGTCATGTAAATGAC-1-0	B cell	0.00449423
AGGTCATGTACTTCTT-1-0	T cell	0.00393331
AGGTCATGTCTCTTAT-1-0	T cell	0.00425896
AGGTCATGTGTCAATC-1-0	NK cell	0.00425896
AGGTCATGTTCGTTGA-1-0	T cell	0.0041453
AGGTCATGTTTGTTTC-1-0	B cell	0.00430393
AGGTCATTCGTGGTCG-1-0	Epithelial	0.0172183
AGGTCATTCGTTTAGG-1-0	Epithelial	0.00705545
AGGTCCGAGCATCATC-1-0	NK cell	0.00425896
AGGTCCGAGGCAATTA-1-0	T cell	0.00420609
AGGTCCGAGGCCCGTT-1-0	T cell	0.0041453
AGGTCCGCACGAAAGC-1-0	Myeloid	0.00383236
AGGTCCGCAGCTTCGG-1-0	Epithelial	0.00470614
AGGTCCGCAGTCTTCC-1-0	T cell	0.0041453
AGGTCCGCATACTACG-1-0	NK cell	0.00470614
AGGTCCGCATGGGACA-1-0	NK cell	0.00430393
AGGTCCGCATTCACTT-1-0	NK cell	0.00299433
AGGTCCGGTAAGTGGC-1-0	Mast cell	0.00449423
AGGTCCGGTAGCGCAA-1-0	T cell	0.0041453
AGGTCCGGTATAGGTA-1-0	T cell	0.0041453
AGGTCCGGTATTCTCT-1-0	T cell	0.00425896
AGGTCCGGTCAGCTAT-1-0	Myeloid	0.00524508
AGGTCCGGTCGTCTTC-1-0	B cell	0.00393331
AGGTCCGGTTCGGCAC-1-0	T cell	0.00430509
AGGTCCGGTTGTCGCG-1-0	Epithelial	0.0172183
AGGTCCGTCACCCGAG-1-0	B cell	0.00383236
AGGTCCGTCCCTAACC-1-0	NK cell	0.00430509
AGGTCCGTCCTGCTTG-1-0	T cell	0.00470614
AGTAGTCAGGTGTGGT-1-0	NK cell	0.00470614
AGTAGTCAGTGCGATG-1-0	T cell	0.00430393
AGTAGTCCAAATTGCC-1-0	T cell	0.00393331
AGTAGTCCAAGCGAGT-1-0	Epithelial	0.0172183
AGTAGTCCAATCTACG-1-0	Myeloid	0.00299433
AGTAGTCCACATTTCT-1-0	Epithelial	0.00705545
AGTAGTCCAGTCAGCC-1-0	Plasma	0.00250208
AGTAGTCCATCAGTAC-1-0	Epithelial	0.00705545
AGTAGTCGTACAGACG-1-0	T cell	0.0041453
AGTAGTCGTCTAGAGG-1-0	Myeloid	0.00299433
AGTAGTCTCAATCACG-1-0	T cell	0.00383236
AGTAGTCTCGTAGGAG-1-0	NK cell	0.00470614
AGTCTTTAGAAACCGC-1-0	Epithelial	0.00299433
AGTCTTTAGCCAGAAC-1-0	NK cell	0.00430509
AGTCTTTAGCCAGTTT-1-0	Myeloid	0.00412421
AGTCTTTAGCTAAGAT-1-0	T cell	0.00470614
AGTCTTTAGTAAGTAC-1-0	Neutrophil	0.00524508
AGTCTTTCAACACGCC-1-0	B cell	0.00299433
AGTCTTTCAGACGCTC-1-0	NK cell	0.00430393
AGTCTTTCAGGCAGTA-1-0	NK cell	0.0041453
AGTCTTTCATAAAGGT-1-0	Mast cell	0.00425896
AGTCTTTCATATACGC-1-0	NK cell	0.00470614
AGTCTTTCATCTCCCA-1-0	T cell	0.0041453
AGTCTTTCATGTAGTC-1-0	NK cell	0.00430393
AGTCTTTGTAGCCTAT-1-0	NK cell	0.00412421
AGTCTTTGTCTTCAAG-1-0	T cell	0.0041453
AGTCTTTGTTCAGACT-1-0	Mast cell	0.00383236
AGTCTTTTCCTCCTAG-1-0	T cell	0.00470614
AGTCTTTTCTGAAAGA-1-0	Myeloid	0.00425896
AGTGAGGAGCCGATTT-1-0	T cell	0.00430393
AGTGAGGAGCGTTTAC-1-0	Epithelial	0.00705545
AGTGAGGAGGCCCGTT-1-0	NK cell	0.00430509
AGTGAGGAGTAGGCCA-1-0	B cell	0.00430393
AGTGAGGAGTCAATAG-1-0	NK cell	0.00430393
AGTGAGGAGTCGCCGT-1-0	NK cell	0.00430393
AGTGAGGAGTGACATA-1-0	NK cell	0.00420609
AGTGAGGCACTGAAGG-1-0	NK cell	0.00449423
AGTGAGGCACTGTTAG-1-0	NK cell	0.00383236
AGTGAGGCAGCTCCGA-1-0	NK cell	0.00430393
AGTGAGGGTAAGGGAA-1-0	T cell	0.00430509
AGTGAGGGTAGAGTGC-1-0	Epithelial	0.0172183
AGTGAGGGTAGCCTAT-1-0	T cell	0.0041453
AGTGAGGGTATAATGG-1-0	T cell	0.00470614
AGTGAGGGTTCGTGAT-1-0	B cell	0.00383236
AGTGAGGGTTGCTCCT-1-0	T cell	0.0041453
AGTGAGGTCAAACGGG-1-0	T cell	0.00449423
AGTGAGGTCAGTTAGC-1-0	NK cell	0.00425896
AGTGAGGTCCAAGCCG-1-0	NK cell	0.00430509
AGTGAGGTCCCATTTA-1-0	NK cell	0.00430509
AGTGAGGTCTGCTGTC-1-0	NK cell	0.00449423
AGTGAGGTCTTGTTTG-1-0	T cell	0.00449423
AGTGGGAAGAGCCTAG-1-0	NK cell	0.00420609
AGTGGGAAGCCACCTG-1-0	T cell	0.0041453
AGTGGGAAGTACGTAA-1-0	T cell	0.00383236
AGTGGGAAGTTACGGG-1-0	T cell	0.00299433
AGTGGGACAATGGAAT-1-0	Mast cell	0.00524508
AGTGGGACACTTCGAA-1-0	Epithelial	0.00705545
AGTGGGACAGGGATTG-1-0	NK cell	0.00430393
AGTGGGACAGTGGAGT-1-0	T cell	0.00470614
AGTGGGACATCGTCGG-1-0	Myeloid	0.00299433
AGTGGGAGTATTCTCT-1-0	Epithelial	0.00705545
AGTGGGAGTCAAAGAT-1-0	Hepatocyte	0.00420609
AGTGGGAGTCGAATCT-1-0	T cell	0.00425896
AGTGGGAGTCGAGATG-1-0	Myeloid	0.00412421
AGTGGGAGTCGAGTTT-1-0	Myeloid	0.00524508
AGTGGGAGTCTAGTCA-1-0	T cell	0.00430393
AGTGGGAGTGGACGAT-1-0	B cell	0.00470614
AGTGGGAGTTAGTGGG-1-0	Epithelial	0.00705545
AGTGGGAGTTGACGTT-1-0	Fibroblast	0.00430393
AGTGGGATCGGCATCG-1-0	Hepatocyte	0.00393331
AGTGGGATCTTGCATT-1-0	T cell	0.0041453
AGTGTCAAGAAACGCC-1-0	Myeloid	0.00299433
AGTGTCAAGGGATGGG-1-0	Myeloid	0.0033879
AGTGTCAAGTGGGCTA-1-0	T cell	0.00425896
AGTGTCACAAGAAGAG-1-0	T cell	0.0041453
AGTGTCACAAGCGATG-1-0	NK cell	0.00430509
AGTGTCACAATGAATG-1-0	B cell	0.00425896
AGTGTCACACGGACAA-1-0	Epithelial	0.00705545
AGTGTCACAGACGCCT-1-0	NK cell	0.00430393
AGTGTCACATTCACTT-1-0	Epithelial	0.0172183
AGTGTCAGTATCAGTC-1-0	T cell	0.00449423
AGTGTCAGTCAACTGT-1-0	NK cell	0.00299433
AGTGTCAGTCATACTG-1-0	T cell	0.0041453
AGTGTCAGTGACCAAG-1-0	NK cell	0.00430509
AGTGTCAGTGTGAAAT-1-0	T cell	0.00449423
AGTGTCATCCCTAACC-1-0	Myeloid	0.00299433
AGTGTCATCGCCTGAG-1-0	NK cell	0.00470614
AGTGTCATCGGAAATA-1-0	T cell	0.00425896
AGTGTCATCTACTCAT-1-0	NK cell	0.00299433
AGTTGGTCACGGTAGA-1-0	T cell	0.00425896
AGTTGGTCATTTGCCC-1-0	NK cell	0.00430393
AGTTGGTGTAGCTCCG-1-0	NK cell	0.00425896
AGTTGGTGTCTCTCTG-1-0	T cell	0.0033879
AGTTGGTGTGCCTGGT-1-0	T cell	0.00449423
AGTTGGTGTGCTAGCC-1-0	Myeloid	0.00299433
AGTTGGTGTTCGCGAC-1-0	T cell	0.00425896
AGTTGGTGTTTAAGCC-1-0	T cell	0.00449423
AGTTGGTTCAGCTCTC-1-0	Myeloid	0.00299433
AGTTGGTTCCTTGACC-1-0	NK cell	0.00393331
AGTTGGTTCGCGCCAA-1-0	NK cell	0.00383236
ATAACGCAGCAGCCTC-1-0	T cell	0.00430393
ATAACGCAGTGAATTG-1-0	T cell	0.00420609
ATAACGCCAATAGAGT-1-0	NK cell	0.00430393
ATAACGCCACATGTGT-1-0	T cell	0.0041453
ATAACGCCACCCATGG-1-0	T cell	0.00449423
ATAACGCCACGCTTTC-1-0	Epithelial	0.00470614
ATAACGCCATGCTGGC-1-0	NK cell	0.00430509
ATAACGCCATGTTGAC-1-0	T cell	0.0041453
ATAACGCCATTGGTAC-1-0	T cell	0.0041453
ATAACGCGTATATCCG-1-0	NK cell	0.00299433
ATAACGCGTCATATGC-1-0	T cell	0.0041453
ATAACGCGTCCCTACT-1-0	Myeloid	0.00374044
ATAACGCGTCGAATCT-1-0	NK cell	0.00449423
ATAACGCGTCGCGGTT-1-0	Epithelial	0.0172183
ATAACGCTCATCGATG-1-0	T cell	0.0041453
ATAACGCTCGTTTGCC-1-0	NK cell	0.00430393
ATAAGAGAGAGCTATA-1-0	T cell	0.00470614
ATAAGAGAGTTCGCGC-1-0	Epithelial	0.0172183
ATAAGAGCAGCTTCGG-1-0	NK cell	0.00383236
ATAAGAGCAGGGATTG-1-0	NK cell	0.00425896
ATAAGAGGTACCGAGA-1-0	Endothelial	0.00412421
ATAAGAGGTACCGTTA-1-0	T cell	0.00383236
ATAAGAGGTCTAGCCG-1-0	Myeloid	0.00412421
ATAAGAGGTGGTACAG-1-0	Myeloid	0.00412421
ATAAGAGGTGTTGAGG-1-0	Myeloid	0.00425896
ATAAGAGGTTCCGTCT-1-0	NK cell	0.00470614
ATAAGAGTCAAACCAC-1-0	Fibroblast	0.00524508
ATAAGAGTCATCACCC-1-0	T cell	0.00383236
ATAAGAGTCGTTTGCC-1-0	Myeloid	0.00425896
ATAAGAGTCTCCAGGG-1-0	T cell	0.00425896
ATAAGAGTCTCGAGTA-1-0	T cell	0.00430393
ATAGACCAGAGGTAGA-1-0	Myeloid	0.00299433
ATAGACCAGATACACA-1-0	T cell	0.00425896
ATAGACCAGCCACCTG-1-0	T cell	0.00393331
ATAGACCAGCGATCCC-1-0	T cell	0.00299433
ATAGACCAGGACAGCT-1-0	T cell	0.00425896
ATAGACCAGTACCGGA-1-0	NK cell	0.00430509
ATAGACCCAAATACAG-1-0	Myeloid	0.00299433
ATAGACCCAACGATCT-1-0	T cell	0.0041453
ATAGACCCATCTGGTA-1-0	T cell	0.00425896
ATAGACCCATGGTAGG-1-0	NK cell	0.00430393
ATAGACCGTACCTACA-1-0	T cell	0.00425896
ATAGACCGTTAAGATG-1-0	Mast cell	0.0033879
ATAGACCGTTAGTGGG-1-0	NK cell	0.00425896
ATAGACCGTTCGGGCT-1-0	T cell	0.00430393
ATAGACCGTTCGTCTC-1-0	Epithelial	0.0172183
ATAGACCGTTCGTGAT-1-0	NK cell	0.00430509
ATAGACCTCACCGGGT-1-0	T cell	0.0041453
ATAGACCTCAGTCCCT-1-0	NK cell	0.00374044
ATAGACCTCCCTTGTG-1-0	T cell	0.00420609
ATCACGAAGAGACTTA-1-0	NK cell	0.00374044
ATCACGAAGCTACCGC-1-0	Myeloid	0.00383236
ATCACGAAGGAGCGTT-1-0	T cell	0.0041453
ATCACGAAGGGTCGAT-1-0	B cell	0.00425896
ATCACGAAGGTGATTA-1-0	T cell	0.00470614
ATCACGAAGTGGGCTA-1-0	Epithelial	0.0172183
ATCACGACACTTCGAA-1-0	Epithelial	0.00705545
ATCACGACATGAAGTA-1-0	NK cell	0.00449423
ATCACGAGTACTCAAC-1-0	Myeloid	0.00299433
ATCACGAGTTTAGCTG-1-0	T cell	0.00470614
ATCACGATCAAGGCTT-1-0	T cell	0.00430393
ATCACGATCATGTAGC-1-0	B cell	0.00449423
ATCACGATCCACGTGG-1-0	Endothelial	0.00412421
ATCACGATCCGCATAA-1-0	Endothelial	0.00412421
ATCACGATCCGCATCT-1-0	Neutrophil	0.0033879
ATCACGATCCTACAGA-1-0	NK cell	0.00430509
ATCACGATCGCAAACT-1-0	NK cell	0.00425896
ATCACGATCGTGGTCG-1-0	NK cell	0.00430393
ATCACGATCTACCAGA-1-0	T cell	0.00374044
ATCATCTAGCACCGTC-1-0	T cell	0.00425896
ATCATCTAGCCCAACC-1-0	Myeloid	0.00299433
ATCATCTAGCTAACAA-1-0	B cell	0.00430393
ATCATCTCAACGATCT-1-0	Myeloid	0.00393331
ATCATCTCAAGGACAC-1-0	Myeloid	0.00299433
ATCATCTCAATTGCTG-1-0	Myeloid	0.00412421
ATCATCTCACAACGTT-1-0	NK cell	0.00412421
ATCATCTCACAAGACG-1-0	NK cell	0.00425896
ATCATCTCACAAGCCC-1-0	Epithelial	0.0172183
ATCATCTCACCCTATC-1-0	NK cell	0.00425896
ATCATCTCAGATGGGT-1-0	Myeloid	0.00412421
ATCATCTCAGCTATTG-1-0	T cell	0.00449423
ATCATCTGTAAGTAGT-1-0	T cell	0.00299433
ATCATCTGTACGCACC-1-0	T cell	0.00374044
ATCATCTGTAGAAAGG-1-0	T cell	0.00449423
ATCATCTGTGAGTATA-1-0	T cell	0.00430509
ATCATCTGTGTCCTCT-1-0	NK cell	0.00425896
ATCATCTGTGTGGTTT-1-0	NK cell	0.00425896
ATCATCTGTTCAACCA-1-0	NK cell	0.00425896
ATCATCTGTTCGAATC-1-0	Epithelial	0.0172183
ATCATCTTCACCATAG-1-0	NK cell	0.00383236
ATCATCTTCATCACCC-1-0	NK cell	0.00430393
ATCATCTTCATCTGTT-1-0	Myeloid	0.00299433
ATCATCTTCTCGAGTA-1-0	T cell	0.00430393
ATCATCTTCTCTGTCG-1-0	T cell	0.00412421
ATCATGGAGCCTATGT-1-0	NK cell	0.00430509
ATCATGGAGCTGCAAG-1-0	Epithelial	0.00705545
ATCATGGAGCTTATCG-1-0	Neutrophil	0.00430509
ATCATGGAGGAACTGC-1-0	T cell	0.0041453
ATCATGGAGGCTCTTA-1-0	Myeloid	0.00299433
ATCATGGCACGAGGTA-1-0	NK cell	0.00425896
ATCATGGGTAGCTTGT-1-0	Epithelial	0.00705545
ATCATGGGTCACACGC-1-0	T cell	0.00470614
ATCATGGGTGAGCGAT-1-0	B cell	0.00470614
ATCATGGGTGCCTGGT-1-0	Myeloid	0.00299433
ATCATGGGTTATTCTC-1-0	Myeloid	0.00299433
ATCATGGTCATTCACT-1-0	NK cell	0.00430393
ATCATGGTCGTCGTTC-1-0	B cell	0.00430393
ATCATGGTCTCACATT-1-0	T cell	0.00449423
ATCATGGTCTTTAGGG-1-0	NK cell	0.0041453
ATCCACCAGAGGTTGC-1-0	NK cell	0.00449423
ATCCACCAGATCCCAT-1-0	T cell	0.00425896
ATCCACCAGATGTGGC-1-0	pDC	0.00430393
ATCCACCAGCAGCCTC-1-0	NK cell	0.00430393
ATCCACCAGCGATTCT-1-0	Myeloid	0.00299433
ATCCACCAGGGCTTGA-1-0	NK cell	0.00430393
ATCCACCAGGTGATAT-1-0	Epithelial	0.00705545
ATCCACCAGGTGTTAA-1-0	T cell	0.00430393
ATCCACCAGTAGATGT-1-0	Myeloid	0.00412421
ATCCACCCACGAAAGC-1-0	NK cell	0.00430393
ATCCACCCAGTTTACG-1-0	NK cell	0.00383236
ATCCACCGTAGCAAAT-1-0	NK cell	0.00425896
ATCCACCGTAGCTCCG-1-0	T cell	0.00299433
ATCCACCGTCTCTCTG-1-0	NK cell	0.00449423
ATCCACCGTGGAAAGA-1-0	NK cell	0.00430393
ATCCACCGTGTGACCC-1-0	Epithelial	0.00705545
ATCCACCGTGTGCGTC-1-0	Myeloid	0.0033879
ATCCACCGTTCACCTC-1-0	Myeloid	0.00430509
ATCCACCTCAATACCG-1-0	Myeloid	0.00393331
ATCCACCTCCTAAGTG-1-0	Fibroblast	0.00524508
ATCCACCTCTTTACGT-1-0	T cell	0.0041453
ATCCGAAAGAAACGAG-1-0	T cell	0.00425896
ATCCGAAAGCCAGAAC-1-0	T cell	0.0041453
ATCCGAAAGGGTCGAT-1-0	T cell	0.00299433
ATCCGAAAGTCAATAG-1-0	T cell	0.00470614
ATCCGAAAGTCTCAAC-1-0	Epithelial	0.0172183
ATCCGAACATCGGGTC-1-0	T cell	0.00430393
ATCCGAAGTCATATCG-1-0	Epithelial	0.0172183
ATCCGAAGTTACAGAA-1-0	B cell	0.00383236
ATCCGAATCAAGATCC-1-0	T cell	0.00412421
ATCCGAATCACGCGGT-1-0	NK cell	0.0041453
ATCCGAATCACTCCTG-1-0	B cell	0.00420609
ATCCGAATCAGTGTTG-1-0	Neutrophil	0.00430509
ATCCGAATCATTATCC-1-0	Myeloid	0.00299433
ATCCGAATCCGAACGC-1-0	T cell	0.00524508
ATCCGAATCGTGGTCG-1-0	B cell	0.00299433
ATCCGAATCTACGAGT-1-0	T cell	0.00430393
ATCGAGTAGACAGGCT-1-0	B cell	0.00393331
ATCGAGTAGCCAGTAG-1-0	NK cell	0.00470614
ATCGAGTAGGGCATGT-1-0	T cell	0.00425896
ATCGAGTAGTACGTTC-1-0	T cell	0.0041453
ATCGAGTAGTGAACAT-1-0	T cell	0.00393331
ATCGAGTAGTGACATA-1-0	Neutrophil	0.0041453
ATCGAGTCAACGCACC-1-0	NK cell	0.00299433
ATCGAGTCACGGCCAT-1-0	Myeloid	0.00524508
ATCGAGTCAGACTCGC-1-0	T cell	0.00383236
ATCGAGTCAGCTGCTG-1-0	T cell	0.00393331
ATCGAGTCATAAGACA-1-0	T cell	0.0041453
ATCGAGTCATCTACGA-1-0	Myeloid	0.00299433
ATCGAGTGTACAGCAG-1-0	Myeloid	0.0033879
ATCGAGTGTCAAAGCG-1-0	B cell	0.00250208
ATCGAGTGTCTTTCAT-1-0	Myeloid	0.00425896
ATCGAGTGTGAGGGTT-1-0	NK cell	0.00425896
ATCGAGTTCACGATGT-1-0	T cell	0.00449423
ATCGAGTTCAGGTAAA-1-0	T cell	0.0033879
ATCTACTAGACTAGGC-1-0	Epithelial	0.0172183
ATCTACTAGAGTAAGG-1-0	Neutrophil	0.00613539
ATCTACTAGCACGCCT-1-0	NK cell	0.00412421
ATCTACTAGCGCCTCA-1-0	T cell	0.0033879
ATCTACTAGGACACCA-1-0	NK cell	0.00470614
ATCTACTAGTCTCAAC-1-0	B cell	0.00374044
ATCTACTAGTGAACGC-1-0	NK cell	0.00430393
ATCTACTAGTTATCGC-1-0	NK cell	0.0033879
ATCTACTCAGCCAATT-1-0	NK cell	0.00383236
ATCTACTCAGGGAGAG-1-0	NK cell	0.00425896
ATCTACTCATAGAAAC-1-0	Myeloid	0.00412421
ATCTACTCATTAACCG-1-0	NK cell	0.00430393
ATCTACTGTATGAAAC-1-0	Myeloid	0.00299433
ATCTACTGTCGACTGC-1-0	Fibroblast	0.00524508
ATCTACTGTGTATGGG-1-0	Endothelial	0.00412421
ATCTACTTCACCTCGT-1-0	Epithelial	0.0172183
ATCTACTTCAGCATGT-1-0	NK cell	0.00430393
ATCTACTTCCAGAAGG-1-0	Epithelial	0.00705545
ATCTACTTCCTTGACC-1-0	T cell	0.00449423
ATCTACTTCGTGACAT-1-0	Myeloid	0.00299433
ATCTGCCAGCCGCCTA-1-0	Epithelial	0.00705545
ATCTGCCAGGAATCGC-1-0	Myeloid	0.00299433
ATCTGCCAGGGATCTG-1-0	B cell	0.00299433
ATCTGCCAGGTAGCCA-1-0	T cell	0.00420609
ATCTGCCAGTACGATA-1-0	NK cell	0.00430393
ATCTGCCAGTTACGGG-1-0	T cell	0.00524508
ATCTGCCCAAAGGCGT-1-0	NK cell	0.00470614
ATCTGCCCACAGACTT-1-0	T cell	0.00449423
ATCTGCCCAGGAACGT-1-0	Epithelial	0.0172183
ATCTGCCCAGGTCCAC-1-0	Epithelial	0.0172183
ATCTGCCGTAGCTAAA-1-0	NK cell	0.00449423
ATCTGCCGTCATCGGC-1-0	Myeloid	0.00299433
ATCTGCCGTCTTCAAG-1-0	Myeloid	0.00299433
ATCTGCCGTGCTGTAT-1-0	T cell	0.00430393
ATCTGCCGTTTGGGCC-1-0	Epithelial	0.0172183
ATCTGCCTCAATCACG-1-0	Neutrophil	0.00430509
ATCTGCCTCACATACG-1-0	T cell	0.00524508
ATGAGGGAGAAAGTGG-1-0	T cell	0.00420609
ATGAGGGAGATGGCGT-1-0	Neutrophil	0.00430393
ATGAGGGAGCCACGTC-1-0	NK cell	0.00430509
ATGAGGGAGTACATGA-1-0	NK cell	0.00449423
ATGAGGGCACAGATTC-1-0	T cell	0.00299433
ATGAGGGCACCTCGTT-1-0	Neutrophil	0.00383236
ATGAGGGCACTTGGAT-1-0	Epithelial	0.00705545
ATGAGGGCATGGAATA-1-0	Myeloid	0.00299433
ATGAGGGCATTAGGCT-1-0	T cell	0.00412421
ATGAGGGCATTATCTC-1-0	NK cell	0.0041453
ATGAGGGCATTGAGCT-1-0	T cell	0.00299433
ATGAGGGGTAGCTCCG-1-0	Epithelial	0.00705545
ATGAGGGGTCGAACAG-1-0	NK cell	0.00425896
ATGAGGGGTCGCTTTC-1-0	T cell	0.00425896
ATGAGGGGTGACGCCT-1-0	Plasma	0.00250208
ATGAGGGGTTCCATGA-1-0	Myeloid	0.00412421
ATGAGGGTCACGAAGG-1-0	Epithelial	0.0172183
ATGAGGGTCAGCATGT-1-0	T cell	0.00374044
ATGAGGGTCCACGCAG-1-0	Myeloid	0.00425896
ATGAGGGTCCGGGTGT-1-0	T cell	0.0033879
ATGAGGGTCGCCTGTT-1-0	T cell	0.00470614
ATGAGGGTCGTCGTTC-1-0	T cell	0.0041453
ATGCGATAGCACCGTC-1-0	Epithelial	0.0172183
ATGCGATAGCTAGGCA-1-0	T cell	0.0041453
ATGCGATAGTATGACA-1-0	Fibroblast	0.00524508
ATGCGATAGTGACATA-1-0	T cell	0.00449423
ATGCGATCAACTGCGC-1-0	B cell	0.00299433
ATGCGATCATCCCATC-1-0	NK cell	0.0033879
ATGCGATGTAGAAAGG-1-0	Neutrophil	0.00524508
ATGCGATTCAATACCG-1-0	NK cell	0.00470614
ATGCGATTCAGTGTTG-1-0	NK cell	0.0041453
ATGGGAGAGGTGGGTT-1-0	NK cell	0.00420609
ATGGGAGCAATGCCAT-1-0	T cell	0.0041453
ATGGGAGGTAGCGATG-1-0	T cell	0.00412421
ATGGGAGGTCACACGC-1-0	T cell	0.0041453
ATGGGAGGTGAAGGCT-1-0	Myeloid	0.0033879
ATGGGAGGTGCAGTAG-1-0	Myeloid	0.00412421
ATGGGAGGTGCTCTTC-1-0	NK cell	0.00425896
ATGGGAGTCAACCATG-1-0	Neutrophil	0.00430509
ATGGGAGTCCACGTTC-1-0	Myeloid	0.0033879
ATGGGAGTCCTGTAGA-1-0	Neutrophil	0.00412421
ATGGGAGTCGTCTGAA-1-0	B cell	0.00299433
ATGTGTGAGACGCAAC-1-0	B cell	0.00470614
ATGTGTGAGCGATTCT-1-0	Fibroblast	0.00420609
ATGTGTGAGGACCACA-1-0	NK cell	0.0041453
ATGTGTGAGTAATCCC-1-0	T cell	0.0041453
ATGTGTGAGTACGATA-1-0	T cell	0.00412421
ATGTGTGCAAGTACCT-1-0	Myeloid	0.00430393
ATGTGTGCATCGGTTA-1-0	T cell	0.00425896
ATGTGTGTCACTCTTA-1-0	Myeloid	0.00299433
ATGTGTGTCGCCAAAT-1-0	Myeloid	0.00383236
ATGTGTGTCGGTCTAA-1-0	Myeloid	0.00430509
ATGTGTGTCTCCCTGA-1-0	Neutrophil	0.00393331
ATGTGTGTCTTTCCTC-1-0	Epithelial	0.0172183
ATTACTCAGAAACCGC-1-0	T cell	0.00393331
ATTACTCAGCCTCGTG-1-0	Neutrophil	0.00430509
ATTACTCAGTACCGGA-1-0	T cell	0.00470614
ATTACTCAGTCCTCCT-1-0	NK cell	0.00430393
ATTACTCCAGTATAAG-1-0	Myeloid	0.0033879
ATTACTCCATTATCTC-1-0	T cell	0.00449423
ATTACTCGTACCGGCT-1-0	T cell	0.00425896
ATTACTCGTCCCTTGT-1-0	T cell	0.00374044
ATTACTCGTGCTCTTC-1-0	Plasma	0.00250208
ATTACTCTCTGACCTC-1-0	T cell	0.00412421
ATTATCCAGAACAATC-1-0	NK cell	0.00430509
ATTATCCAGAATCTCC-1-0	T cell	0.0041453
ATTATCCAGGCATGTG-1-0	Myeloid	0.00299433
ATTATCCCATCCCACT-1-0	T cell	0.0041453
ATTATCCGTAGCGCTC-1-0	T cell	0.00383236
ATTATCCGTATATGAG-1-0	T cell	0.00412421
ATTATCCGTCATATGC-1-0	T cell	0.00430393
ATTATCCGTGCACCAC-1-0	NK cell	0.00425896
ATTATCCGTTAAGATG-1-0	Epithelial	0.00412421
ATTATCCTCCCTAACC-1-0	T cell	0.00524508
ATTATCCTCGTGGGAA-1-0	B cell	0.00393331
ATTATCCTCTCCGGTT-1-0	T cell	0.0041453
ATTATCCTCTTGTATC-1-0	Epithelial	0.00705545
ATTCTACAGACTGGGT-1-0	NK cell	0.00412421
ATTCTACAGCCTATGT-1-0	T cell	0.0041453
ATTCTACAGCGTCTAT-1-0	NK cell	0.00425896
ATTCTACAGCTAGTGG-1-0	T cell	0.0041453
ATTCTACCATGTCCTC-1-0	B cell	0.00449423
ATTCTACGTAAATGAC-1-0	NK cell	0.00430393
ATTCTACGTACTTCTT-1-0	T cell	0.00425896
ATTCTACGTCAACTGT-1-0	T cell	0.00420609
ATTCTACGTCTAAACC-1-0	B cell	0.00299433
ATTCTACGTCTGCGGT-1-0	Epithelial	0.0172183
ATTCTACGTGACTACT-1-0	T cell	0.00430393
ATTCTACGTGTAACGG-1-0	Myeloid	0.00299433
ATTCTACGTTGGGACA-1-0	T cell	0.00430509
ATTCTACGTTTGACTG-1-0	Myeloid	0.00412421
ATTCTACTCCTAGGGC-1-0	Epithelial	0.00705545
ATTCTACTCTCCCTGA-1-0	Myeloid	0.00374044
ATTCTACTCTGCAGTA-1-0	T cell	0.00430393
ATTCTACTCTTCATGT-1-0	NK cell	0.00374044
ATTGGACAGAGACGAA-1-0	T cell	0.00420609
ATTGGACAGGTGATTA-1-0	T cell	0.00383236
ATTGGACAGTGTCCAT-1-0	T cell	0.00449423
ATTGGACCAGTCACTA-1-0	Epithelial	0.0172183
ATTGGACCATTTGCTT-1-0	Neutrophil	0.00412421
ATTGGACGTCAGTGGA-1-0	Epithelial	0.00705545
ATTGGACGTGCAACGA-1-0	B cell	0.00470614
ATTGGACGTTAAGGGC-1-0	T cell	0.00374044
ATTGGACGTTCAGGCC-1-0	T cell	0.00393331
ATTGGACTCAACGCTA-1-0	T cell	0.0033879
ATTGGACTCACAGGCC-1-0	NK cell	0.00430393
ATTGGACTCGCAAACT-1-0	T cell	0.00420609
ATTGGTGAGCGTAATA-1-0	NK cell	0.00430509
ATTGGTGAGCTAACAA-1-0	NK cell	0.00393331
ATTGGTGAGGCTAGGT-1-0	T cell	0.00425896
ATTGGTGAGGGATCTG-1-0	Endothelial	0.00412421
ATTGGTGCAGGACGTA-1-0	T cell	0.00470614
ATTGGTGGTAGAGTGC-1-0	Epithelial	0.0172183
ATTGGTGGTCCCTACT-1-0	B cell	0.00470614
ATTGGTGGTCTCTTTA-1-0	T cell	0.00449423
ATTGGTGGTGAGCGAT-1-0	NK cell	0.00412421
ATTGGTGGTGCGAAAC-1-0	T cell	0.00425896
ATTGGTGGTTAAGACA-1-0	B cell	0.00470614
ATTGGTGGTTTAAGCC-1-0	NK cell	0.00430393
ATTGGTGTCGAACTGT-1-0	Plasma	0.00250208
ATTGGTGTCGAATGCT-1-0	NK cell	0.00470614
ATTGGTGTCTCTGCTG-1-0	NK cell	0.00299433
ATTGGTGTCTGCTTGC-1-0	T cell	0.0041453
ATTTCTGAGTCATCCA-1-0	Fibroblast	0.00524508
ATTTCTGCAAGAAGAG-1-0	T cell	0.00470614
ATTTCTGCAATCGGTT-1-0	Myeloid	0.00299433
ATTTCTGCACTAAGTC-1-0	B cell	0.00299433
ATTTCTGCACTGTGTA-1-0	NK cell	0.00430393
ATTTCTGCAGCATGAG-1-0	Myeloid	0.00299433
ATTTCTGCAGCTTAAC-1-0	NK cell	0.00425896
ATTTCTGCATCGGACC-1-0	Myeloid	0.00393331
ATTTCTGCATTCACTT-1-0	NK cell	0.00449423
ATTTCTGCATTTCACT-1-0	NK cell	0.00430393
ATTTCTGGTAAACCTC-1-0	Epithelial	0.0172183
ATTTCTGGTAAAGGAG-1-0	T cell	0.00425896
ATTTCTGGTATAGGGC-1-0	NK cell	0.00425896
ATTTCTGGTCGAATCT-1-0	T cell	0.00420609
ATTTCTGGTGGTAACG-1-0	T cell	0.00524508
ATTTCTGTCAACACGT-1-0	T cell	0.0041453
ATTTCTGTCACGACTA-1-0	NK cell	0.00430509
ATTTCTGTCAGGCGAA-1-0	B cell	0.00299433
ATTTCTGTCAGGTTCA-1-0	NK cell	0.0041453
ATTTCTGTCGAATGCT-1-0	NK cell	0.00383236
CAACCAAAGAGCTGCA-1-0	T cell	0.00383236
CAACCAAAGGCATGGT-1-0	T cell	0.0041453
CAACCAAAGTCCCACG-1-0	Myeloid	0.00299433
CAACCAAAGTGGGCTA-1-0	T cell	0.00430393
CAACCAACAAGGTTCT-1-0	Myeloid	0.00299433
CAACCAACAGACGCAA-1-0	Epithelial	0.00705545
CAACCAACAGGAACGT-1-0	Myeloid	0.00412421
CAACCAACAGTCCTTC-1-0	T cell	0.00393331
CAACCAACATTCACTT-1-0	Epithelial	0.00705545
CAACCAAGTCTCCACT-1-0	Myeloid	0.00425896
CAACCAAGTCTTCGTC-1-0	NK cell	0.00374044
CAACCAAGTGAGCGAT-1-0	Myeloid	0.00430393
CAACCAAGTGGGTATG-1-0	Epithelial	0.0172183
CAACCAAGTGTGAATA-1-0	B cell	0.00449423
CAACCAATCAGAGCTT-1-0	NK cell	0.0033879
CAACCAATCAGCTCGG-1-0	T cell	0.00430393
CAACCAATCCGTCATC-1-0	T cell	0.00420609
CAACCAATCGAGAGCA-1-0	NK cell	0.00430509
CAACCTCAGAGACTAT-1-0	Myeloid	0.00299433
CAACCTCAGATCTGAA-1-0	Epithelial	0.00705545
CAACCTCAGATTACCC-1-0	T cell	0.00374044
CAACCTCAGTGTTGAA-1-0	Epithelial	0.0172183
CAACCTCAGTTGCAGG-1-0	T cell	0.00430393
CAACCTCCAAAGCAAT-1-0	T cell	0.0041453
CAACCTCCACCAGATT-1-0	B cell	0.00449423
CAACCTCCACGTCTCT-1-0	NK cell	0.00430393
CAACCTCCATCTACGA-1-0	B cell	0.00393331
CAACCTCGTCCAGTGC-1-0	NK cell	0.00430393
CAACCTCTCAAGCCTA-1-0	Epithelial	0.0172183
CAACCTCTCAATCACG-1-0	T cell	0.00374044
CAACCTCTCATGTAGC-1-0	Myeloid	0.00299433
CAACCTCTCCATGAGT-1-0	NK cell	0.00383236
CAACTAGAGCTCAACT-1-0	NK cell	0.00430509
CAACTAGAGGTTACCT-1-0	T cell	0.00430509
CAACTAGAGTAGGCCA-1-0	Myeloid	0.00299433
CAACTAGAGTCCGGTC-1-0	NK cell	0.00383236
CAACTAGAGTGACATA-1-0	NK cell	0.00449423
CAACTAGAGTTAAGTG-1-0	T cell	0.00383236
CAACTAGCAAACTGCT-1-0	NK cell	0.00430393
CAACTAGCAAAGTGCG-1-0	T cell	0.00430393
CAACTAGCAACACGCC-1-0	Myeloid	0.00299433
CAACTAGCATTACCTT-1-0	Epithelial	0.00705545
CAACTAGGTCATGCCG-1-0	T cell	0.00470614
CAACTAGGTCTTGTCC-1-0	NK cell	0.00425896
CAACTAGGTGGGTCAA-1-0	NK cell	0.00430393
CAACTAGGTTACGCGC-1-0	NK cell	0.00374044
CAACTAGTCAGTTCGA-1-0	Epithelial	0.00705545
CAACTAGTCCAAATGC-1-0	Myeloid	0.00299433
CAACTAGTCTAACTGG-1-0	B cell	0.00383236
CAACTAGTCTTTAGGG-1-0	T cell	0.00425896
CAAGAAAAGGCATTGG-1-0	Myeloid	0.00412421
CAAGAAAAGGCGTACA-1-0	Epithelial	0.0172183
CAAGAAAAGGGAGTAA-1-0	T cell	0.00425896
CAAGAAACACATCCGG-1-0	Myeloid	0.00299433
CAAGAAACATCACAAC-1-0	Myeloid	0.00299433
CAAGAAACATTGGTAC-1-0	T cell	0.00524508
CAAGAAAGTAAGGGCT-1-0	NK cell	0.00430393
CAAGAAAGTCAGAAGC-1-0	Neutrophil	0.00430509
CAAGAAAGTCAGATAA-1-0	NK cell	0.00430509
CAAGAAATCATCGCTC-1-0	NK cell	0.00470614
CAAGAAATCGTTTAGG-1-0	NK cell	0.00393331
CAAGAAATCTTCGGTC-1-0	T cell	0.0041453
CAAGATCAGAATGTGT-1-0	T cell	0.00430393
CAAGATCAGCGTAATA-1-0	Neutrophil	0.00430509
CAAGATCAGGCTAGGT-1-0	T cell	0.00470614
CAAGATCCAAGCGTAG-1-0	NK cell	0.00449423
CAAGATCCAATCCGAT-1-0	T cell	0.00425896
CAAGATCCAGCCACCA-1-0	Epithelial	0.0172183
CAAGATCCAGGGTACA-1-0	NK cell	0.00299433
CAAGATCCATGCCTTC-1-0	Fibroblast	0.00524508
CAAGATCGTAGCTCCG-1-0	NK cell	0.00299433
CAAGATCGTAGGGACT-1-0	Myeloid	0.00430509
CAAGATCGTATGAAAC-1-0	Myeloid	0.00412421
CAAGATCGTCTAGTGT-1-0	T cell	0.00449423
CAAGATCGTTAAAGAC-1-0	Myeloid	0.00299433
CAAGATCTCATAAAGG-1-0	B cell	0.00383236
CAAGATCTCATGCTCC-1-0	T cell	0.00470614
CAAGATCTCCCATTAT-1-0	Plasma	0.00250208
CAAGATCTCCTGCCAT-1-0	T cell	0.00430393
CAAGATCTCGTGGTCG-1-0	T cell	0.00470614
CAAGATCTCTACTCAT-1-0	T cell	0.00393331
CAAGGCCAGATAGCAT-1-0	Epithelial	0.0172183
CAAGGCCCAATAGCAA-1-0	T cell	0.0041453
CAAGGCCCACAGGCCT-1-0	NK cell	0.00425896
CAAGGCCCACTTCTGC-1-0	Epithelial	0.00705545
CAAGGCCCAGGTGCCT-1-0	T cell	0.00470614
CAAGGCCCATTGCGGC-1-0	T cell	0.00470614
CAAGGCCGTTGGACCC-1-0	Myeloid	0.00412421
CAAGGCCTCACGATGT-1-0	T cell	0.00420609
CAAGGCCTCAGGTAAA-1-0	T cell	0.0041453
CAAGGCCTCATTGCCC-1-0	Myeloid	0.00430509
CAAGGCCTCTCTAGGA-1-0	T cell	0.00449423
CAAGTTGAGATCCGAG-1-0	B cell	0.00393331
CAAGTTGAGCGTTCCG-1-0	T cell	0.0041453
CAAGTTGAGGACCACA-1-0	T cell	0.00425896
CAAGTTGAGGGCTTGA-1-0	Plasma	0.00250208
CAAGTTGAGTAAGTAC-1-0	Myeloid	0.00299433
CAAGTTGCAGCTCCGA-1-0	T cell	0.0041453
CAAGTTGGTACGAAAT-1-0	NK cell	0.0041453
CAAGTTGGTAGCAAAT-1-0	T cell	0.0033879
CAAGTTGGTCAAAGAT-1-0	T cell	0.00449423
CAAGTTGGTCAGGACA-1-0	T cell	0.00470614
CAAGTTGGTTCAGACT-1-0	Epithelial	0.0172183
CAAGTTGGTTCAGTAC-1-0	NK cell	0.00393331
CAAGTTGGTTGCTCCT-1-0	T cell	0.00425896
CAAGTTGTCAACACAC-1-0	T cell	0.00470614
CAAGTTGTCACAATGC-1-0	Epithelial	0.0172183
CAAGTTGTCAGCGACC-1-0	T cell	0.0041453
CAAGTTGTCTCCAACC-1-0	NK cell	0.00425896
CACAAACAGAATGTTG-1-0	B cell	0.00425896
CACAAACAGAGTGACC-1-0	T cell	0.0041453
CACAAACAGGTAGCTG-1-0	T cell	0.00449423
CACAAACCAACTGGCC-1-0	Endothelial	0.00425896
CACAAACCACACGCTG-1-0	Myeloid	0.00425896
CACAAACCACTTCGAA-1-0	Myeloid	0.00299433
CACAAACCATATACCG-1-0	Epithelial	0.0172183
CACAAACGTACATGTC-1-0	NK cell	0.00449423
CACAAACGTCTAAAGA-1-0	Epithelial	0.00705545
CACAAACTCCAGTAGT-1-0	B cell	0.00250208
CACACAAAGCGTTCCG-1-0	T cell	0.0041453
CACACAAAGGTGTGGT-1-0	T cell	0.00449423
CACACAACAAAGGTGC-1-0	T cell	0.00430393
CACACAACACAAGACG-1-0	NK cell	0.00430393
CACACAACACACGCTG-1-0	Myeloid	0.00430509
CACACAACAGCAGTTT-1-0	T cell	0.00420609
CACACAAGTACTCGCG-1-0	NK cell	0.00430393
CACACAAGTCCAGTAT-1-0	T cell	0.00449423
CACACAAGTCCGAAGA-1-0	NK cell	0.00393331
CACACAAGTCTAACGT-1-0	T cell	0.0041453
CACACAAGTCTCCCTA-1-0	NK cell	0.00470614
CACACAAGTGACCAAG-1-0	NK cell	0.00374044
CACACAATCAAACCAC-1-0	Myeloid	0.00299433
CACACAATCAGCGACC-1-0	NK cell	0.00425896
CACACAATCCAGAAGG-1-0	T cell	0.00430393
CACACAATCCGAGCCA-1-0	T cell	0.00425896
CACACCTAGATATACG-1-0	T cell	0.00420609
CACACCTAGTCATGCT-1-0	NK cell	0.00449423
CACACCTCAATGGAGC-1-0	NK cell	0.00299433
CACACCTCAGATGGGT-1-0	T cell	0.00425896
CACACCTCAGGACCCT-1-0	NK cell	0.00374044
CACACCTCATAAAGGT-1-0	T cell	0.0041453
CACACCTCATACCATG-1-0	T cell	0.0041453
CACACCTCATCAGTCA-1-0	NK cell	0.00430393
CACACCTGTCAGGACA-1-0	T cell	0.00420609
CACACCTGTCGAATCT-1-0	NK cell	0.00393331
CACACCTGTGCATCTA-1-0	T cell	0.00449423
CACACCTGTGCCTGTG-1-0	Epithelial	0.0172183
CACACCTTCCGGGTGT-1-0	T cell	0.00393331
CACACTCAGAAGGACA-1-0	T cell	0.00470614
CACACTCAGCACCGCT-1-0	Plasma	0.00250208
CACACTCAGCCGTCGT-1-0	Myeloid	0.00299433
CACACTCCAAGCCGCT-1-0	T cell	0.00383236
CACACTCCAAGCTGAG-1-0	Epithelial	0.0172183
CACACTCCACCCTATC-1-0	Myeloid	0.00299433
CACACTCCAGGACGTA-1-0	NK cell	0.00420609
CACACTCGTAAGGGAA-1-0	NK cell	0.00430509
CACACTCGTATTCGTG-1-0	Myeloid	0.00299433
CACACTCGTGCTGTAT-1-0	NK cell	0.00425896
CACACTCGTTGATTGC-1-0	Myeloid	0.00430393
CACACTCTCCGTTGCT-1-0	Endothelial	0.00412421
CACACTCTCTGCGTAA-1-0	NK cell	0.00383236
CACACTCTCTTGAGGT-1-0	Plasma	0.00250208
CACAGGCAGCGTTCCG-1-0	Fibroblast	0.00430393
CACAGGCAGGAATGGA-1-0	T cell	0.0041453
CACAGGCAGTACTTGC-1-0	T cell	0.00470614
CACAGGCAGTGACATA-1-0	T cell	0.0033879
CACAGGCCAACTGGCC-1-0	T cell	0.00425896
CACAGGCCAAGAGGCT-1-0	NK cell	0.0033879
CACAGGCCACGAAGCA-1-0	Myeloid	0.00425896
CACAGGCCACTCAGGC-1-0	T cell	0.00430393
CACAGGCGTAAAGGAG-1-0	NK cell	0.00430509
CACAGGCGTCACCTAA-1-0	T cell	0.00524508
CACAGGCGTCTTGATG-1-0	T cell	0.00430393
CACAGGCGTGTCTGAT-1-0	B cell	0.00470614
CACAGGCTCATTGCGA-1-0	NK cell	0.00430509
CACAGGCTCCCTGACT-1-0	T cell	0.00430393
CACAGGCTCGACGGAA-1-0	B cell	0.00299433
CACAGGCTCGCGATCG-1-0	Epithelial	0.0172183
CACAGGCTCGGAGCAA-1-0	T cell	0.00449423
CACAGGCTCTGCAGTA-1-0	NK cell	0.00430393
CACAGTACACAGCGTC-1-0	NK cell	0.00393331
CACAGTACATTGGGCC-1-0	T cell	0.00425896
CACAGTAGTCCCGACA-1-0	Plasma	0.00250208
CACAGTAGTGATGTCT-1-0	Myeloid	0.00393331
CACAGTAGTGCAACGA-1-0	T cell	0.00383236
CACAGTAGTTCCACTC-1-0	NK cell	0.00425896
CACAGTATCCAAACTG-1-0	B cell	0.00250208
CACAGTATCGCCAAAT-1-0	NK cell	0.00449423
CACAGTATCGCGTAGC-1-0	T cell	0.00470614
CACAGTATCGTCTGAA-1-0	B cell	0.00299433
CACATAGAGGTGCAAC-1-0	T cell	0.00430393
CACATAGCACAGACTT-1-0	NK cell	0.00393331
CACATAGCATGGTCTA-1-0	B cell	0.00449423
CACATAGGTAAGTAGT-1-0	Myeloid	0.00524508
CACATAGGTATCGCAT-1-0	B cell	0.00299433
CACATAGTCAGGCAAG-1-0	Neutrophil	0.00393331
CACATAGTCGAACGGA-1-0	T cell	0.00425896
CACATTTAGAACAACT-1-0	T cell	0.0041453
CACATTTAGCGATATA-1-0	Neutrophil	0.0033879
CACATTTAGCGCTCCA-1-0	T cell	0.0041453
CACATTTAGTACATGA-1-0	Epithelial	0.0172183
CACATTTAGTCCGTAT-1-0	T cell	0.00425896
CACATTTCAAGGGTCA-1-0	NK cell	0.0041453
CACATTTCACATTCGA-1-0	T cell	0.00430393
CACATTTCACATTTCT-1-0	T cell	0.00430393
CACATTTGTAACGCGA-1-0	Myeloid	0.00420609
CACATTTGTATTAGCC-1-0	Epithelial	0.00705545
CACATTTTCAAACCGT-1-0	Myeloid	0.00299433
CACATTTTCGGTTAAC-1-0	NK cell	0.00425896
CACATTTTCTGAGGGA-1-0	B cell	0.00383236
CACCACTAGTACATGA-1-0	T cell	0.00420609
CACCACTAGTGCGATG-1-0	T cell	0.00470614
CACCACTCAAGCGAGT-1-0	NK cell	0.0033879
CACCACTCACCGCTAG-1-0	NK cell	0.00383236
CACCACTCACGGCCAT-1-0	NK cell	0.00430509
CACCACTCAGACGTAG-1-0	T cell	0.00425896
CACCACTCAGTAAGCG-1-0	T cell	0.00393331
CACCACTCATGCGCAC-1-0	T cell	0.00412421
CACCACTGTAAATGTG-1-0	T cell	0.00425896
CACCACTGTCGTGGCT-1-0	B cell	0.00299433
CACCACTGTGTTCGAT-1-0	T cell	0.00299433
CACCACTGTTCTGTTT-1-0	Endothelial	0.00412421
CACCACTTCACCTCGT-1-0	NK cell	0.0033879
CACCACTTCAGGCCCA-1-0	B cell	0.00299433
CACCACTTCGTACCGG-1-0	T cell	0.00425896
CACCACTTCTATGTGG-1-0	T cell	0.00425896
CACCAGGAGCTAACTC-1-0	B cell	0.00470614
CACCAGGAGGCTATCT-1-0	Epithelial	0.00705545
CACCAGGAGTGCAAGC-1-0	T cell	0.00393331
CACCAGGAGTGTCTCA-1-0	T cell	0.00383236
CACCAGGCACATAACC-1-0	Myeloid	0.00430393
CACCAGGCAGCAGTTT-1-0	Myeloid	0.00393331
CACCAGGGTTGACGTT-1-0	NK cell	0.00430509
CACCAGGTCGTTTAGG-1-0	T cell	0.00430509
CACCTTGAGAGTACAT-1-0	NK cell	0.00383236
CACCTTGAGAGTGACC-1-0	Epithelial	0.0172183
CACCTTGAGCTGCAAG-1-0	T cell	0.0041453
CACCTTGAGTTCGATC-1-0	T cell	0.00420609
CACCTTGCAAAGTCAA-1-0	T cell	0.00412421
CACCTTGCACAACGCC-1-0	B cell	0.00393331
CACCTTGCAGCTGTGC-1-0	T cell	0.00425896
CACCTTGGTAAATGTG-1-0	Neutrophil	0.0041453
CACCTTGGTATGAATG-1-0	Myeloid	0.00299433
CACCTTGGTCATTAGC-1-0	T cell	0.00430509
CACCTTGGTTACAGAA-1-0	Mast cell	0.00470614
CACCTTGTCGGCCGAT-1-0	Endothelial	0.00420609
CACTCCAAGGATGGAA-1-0	NK cell	0.00430509
CACTCCACACAGACAG-1-0	T cell	0.00430509
CACTCCACACATTCGA-1-0	NK cell	0.00449423
CACTCCACAGCTGTGC-1-0	Epithelial	0.00705545
CACTCCACATCATCCC-1-0	Myeloid	0.00299433
CACTCCACATGTAGTC-1-0	T cell	0.00430393
CACTCCAGTAGCGCAA-1-0	T cell	0.00449423
CACTCCAGTAGGAGTC-1-0	Myeloid	0.00412421
CACTCCAGTCAAAGCG-1-0	B cell	0.00383236
CACTCCAGTCAGGACA-1-0	Myeloid	0.00430393
CACTCCAGTCAGTGGA-1-0	NK cell	0.00430509
CACTCCAGTCGTCTTC-1-0	T cell	0.00425896
CACTCCAGTCTAGCGC-1-0	Mast cell	0.00449423
CACTCCAGTGTAACGG-1-0	T cell	0.0033879
CACTCCATCAGATAAG-1-0	Epithelial	0.0172183
CACTCCATCATCGATG-1-0	T cell	0.00430393
CACTCCATCCAGTATG-1-0	Myeloid	0.00299433
CACTCCATCCTTGCCA-1-0	NK cell	0.00430393
CAGAATCAGCAACGGT-1-0	NK cell	0.00470614
CAGAATCAGTGGAGTC-1-0	T cell	0.00449423
CAGAATCAGTGTCCAT-1-0	Myeloid	0.00299433
CAGAATCCAACACCTA-1-0	Epithelial	0.0172183
CAGAATCCAAGCCGCT-1-0	NK cell	0.00393331
CAGAATCCAGATGAGC-1-0	Epithelial	0.00705545
CAGAATCCAGTCAGCC-1-0	Myeloid	0.00430393
CAGAATCCATCGATTG-1-0	NK cell	0.00374044
CAGAATCGTACCGAGA-1-0	NK cell	0.00470614
[truncated: 135,702 more rows]

[truncated: 5 more sheets: FigureS4, FigureS5, FigureS6, FigureS7, FigureS8]
